# Supplementary material for: Differences in the neural basis and transcriptomic patterns in acute and persistent pain-related anxiety-like behaviors
Source: Front Mol Neurosci. 2023 May 26;16:1185243. doi: 10.3389/fnmol.2023.1185243 (PMC10297165; doi:10.3389/fnmol.2023.1185243)
Supplement: Supplementary file 1 [file Data_Sheet_1.zip]

Archive with 1 entries (1 files):
- All_samples_featureCounts_counts.txt
