# Supplementary material for: Differences in the neural basis and transcriptomic patterns in acute and persistent pain-related anxiety-like behaviors
Source: Front Mol Neurosci. 2023 May 26;16:1185243. doi: 10.3389/fnmol.2023.1185243 (PMC10297165; doi:10.3389/fnmol.2023.1185243)
Supplement: Supplementary file 1 [file Data_Sheet_1.zip › All_samples_featureCounts_counts.txt]

"ctrl_BNST_rep1" "ctrl_BNST_rep2" "ctrl_BNST_rep3" "ctrl_mPFC_rep1" "ctrl_mPFC_rep2" "ctrl_mPFC_rep3" "Formalin_BNST_rep1" "Formalin_BNST_rep2" "Formalin_BNST_rep3" "Formalin_mPFC_rep1" "Formalin_mPFC_rep2" "Formalin_mPFC_rep3" "CFA_BNST_rep1" "CFA_BNST_rep2" "CFA_BNST_rep3" "CFA_mPFC_rep1" "CFA_mPFC_rep2" "CFA_mPFC_rep3"
"ENSMUSG00000102693.1" 1 2 0 0 1 0 0 0 1 2 0 0 0 0 0 0 0 0
"ENSMUSG00000064842.1" 0 0 0 0 0 0 0 0 0 0 0 0 0 0 0 0 0 0
"ENSMUSG00000051951.5" 848 913 649 1402 1383 1113 762 724 953 1508 974 992 763 713 988 1087 1058 934
"ENSMUSG00000102851.1" 0 0 0 0 1 0 0 0 0 1 1 0 0 0 0 0 0 0
"ENSMUSG00000103377.1" 0 0 1 0 0 0 0 0 0 0 0 1 0 0 0 1 1 0
"ENSMUSG00000104017.1" 0 0 1 0 0 0 0 0 2 3 0 1 2 0 0 0 0 0
"ENSMUSG00000103025.1" 1 0 0 0 0 0 0 0 1 0 1 0 0 0 0 0 1 1
"ENSMUSG00000089699.1" 0 0 0 0 0 0 0 0 0 0 0 0 0 0 0 0 0 0
"ENSMUSG00000103201.1" 0 0 0 0 0 0 2 0 0 0 0 1 0 2 0 0 0 1
"ENSMUSG00000103147.1" 0 0 0 1 0 0 0 0 0 0 0 0 1 1 0 0 1 0
"ENSMUSG00000103161.1" 0 0 0 0 2 2 2 1 1 0 0 1 1 0 0 1 0 0
"ENSMUSG00000102331.1" 4 13 10 18 20 25 8 8 11 10 13 10 8 11 15 11 9 5
"ENSMUSG00000102348.1" 5 3 10 6 0 5 0 4 2 5 2 3 2 5 6 7 10 4
"ENSMUSG00000102592.1" 0 0 0 0 0 0 0 0 0 0 0 0 0 0 0 0 0 0
"ENSMUSG00000088333.2" 0 0 0 0 0 0 0 0 0 0 0 0 0 0 0 0 0 0
"ENSMUSG00000102343.1" 0 0 0 0 0 0 0 0 0 0 0 0 0 0 0 0 0 0
"ENSMUSG00000025900.13" 11 7 12 1 1 3 23 13 23 1 2 0 26 17 9 1 0 1
"ENSMUSG00000102948.1" 0 0 0 0 0 0 0 0 0 0 0 0 0 0 0 0 0 0
"ENSMUSG00000104123.1" 0 0 0 0 0 0 0 0 0 0 0 0 0 0 0 0 0 0
"ENSMUSG00000025902.13" 23 46 43 63 77 90 29 34 50 53 44 20 35 14 43 21 34 44
"ENSMUSG00000104238.1" 0 1 0 0 0 1 0 0 0 0 0 0 0 0 0 1 1 0
"ENSMUSG00000102269.1" 4 0 0 2 3 1 3 2 0 2 0 0 0 0 0 0 1 0
"ENSMUSG00000096126.1" 0 0 0 0 0 0 1 1 0 0 0 0 0 0 0 0 0 0
"ENSMUSG00000103003.1" 0 0 0 0 0 0 0 0 0 0 0 0 0 0 0 0 0 0
"ENSMUSG00000104328.1" 0 0 1 0 1 2 0 1 1 0 0 1 2 4 5 0 0 0
"ENSMUSG00000102735.1" 0 0 0 0 0 0 0 0 0 0 0 0 0 0 0 0 0 0
"ENSMUSG00000098104.1" 5 1 1 2 1 5 1 6 5 1 2 3 1 5 3 2 7 5
"ENSMUSG00000102175.1" 0 1 0 0 0 0 0 0 1 0 2 0 0 0 1 1 0 0
"ENSMUSG00000088000.1" 0 0 1 0 0 0 0 2 5 0 1 0 0 2 2 0 0 0
"ENSMUSG00000103265.1" 2 1 1 0 0 0 0 1 0 0 0 0 0 1 0 0 0 0
"ENSMUSG00000103922.1" 0 1 1 2 5 1 2 1 2 2 0 1 4 7 1 4 0 3
"ENSMUSG00000033845.13" 300 330 279 358 346 330 319 360 463 395 264 334 389 461 522 382 290 347
"ENSMUSG00000102275.1" 3 10 11 3 14 7 12 7 7 11 15 12 10 4 8 5 3 12
"ENSMUSG00000025903.14" 289 352 325 373 412 396 407 464 560 537 359 346 543 771 590 354 308 336
"ENSMUSG00000104217.1" 0 0 0 0 0 0 0 0 1 0 0 0 0 0 0 0 0 0
"ENSMUSG00000033813.15" 1015 1092 1151 970 1015 1006 1290 1235 1504 1489 907 1047 1388 1602 1484 875 850 875
"ENSMUSG00000062588.4" 8 8 11 6 5 9 10 21 23 15 6 5 2 11 13 7 4 7
"ENSMUSG00000103280.1" 42 60 59 62 64 74 63 47 58 97 52 47 35 39 35 37 31 47
"ENSMUSG00000002459.17" 702 564 614 556 535 557 559 576 706 717 394 459 448 423 406 467 420 409
"ENSMUSG00000091305.1" 8 3 9 5 4 7 5 10 6 5 4 0 2 2 3 7 2 4
"ENSMUSG00000102653.1" 6 5 5 1 10 6 6 9 3 6 3 3 2 2 1 4 2 1
"ENSMUSG00000085623.1" 4 6 2 0 0 0 2 2 0 0 0 0 2 3 0 1 0 1
"ENSMUSG00000091665.1" 4 0 3 0 1 2 1 4 3 0 3 0 3 3 6 1 0 1
"ENSMUSG00000033793.12" 2172 2472 1740 2768 2901 2195 2034 2072 2860 3561 2302 2345 2777 2736 3302 2656 2214 2098
"ENSMUSG00000104352.1" 0 0 0 0 0 0 0 0 0 0 0 0 0 0 0 0 0 0
"ENSMUSG00000104046.1" 0 0 0 0 0 0 0 0 0 0 0 0 0 0 0 1 0 0
"ENSMUSG00000102907.1" 0 0 0 0 0 0 0 0 0 0 0 1 0 0 0 0 0 0
"ENSMUSG00000025905.14" 559 1067 416 283 354 318 366 459 576 261 196 196 439 512 555 161 178 103
"ENSMUSG00000103936.1" 0 0 0 0 0 0 0 0 0 0 0 0 0 0 2 0 0 0
"ENSMUSG00000093015.1" 0 0 0 0 0 0 0 0 0 0 0 0 0 0 0 0 0 0
"ENSMUSG00000103519.1" 0 0 0 0 0 0 0 0 0 0 0 0 0 0 0 0 0 0
"ENSMUSG00000033774.4" 36 56 35 29 17 17 24 32 37 47 7 14 31 33 25 20 9 7
"ENSMUSG00000103090.1" 0 0 0 0 0 0 0 0 0 0 0 0 0 0 0 0 0 0
"ENSMUSG00000025907.14" 1805 1914 1787 2422 2512 2211 1979 1946 2397 3128 2093 2094 2445 2432 2784 2173 1884 1915
"ENSMUSG00000090031.2" 114 138 111 127 161 133 125 131 155 157 96 111 91 151 144 93 95 80
"ENSMUSG00000087247.3" 0 0 0 8 2 8 0 0 0 3 0 7 0 0 0 4 1 8
"ENSMUSG00000103355.1" 0 0 0 0 0 1 0 0 0 1 0 0 0 0 0 1 1 0
"ENSMUSG00000102706.1" 0 0 1 1 0 2 0 0 0 2 0 0 0 0 0 0 1 0
"ENSMUSG00000103845.1" 37 43 36 21 37 34 31 32 38 25 17 22 60 40 34 33 23 12
"ENSMUSG00000033740.17" 331 263 413 68 95 131 541 474 549 63 25 41 352 521 321 33 46 78
"ENSMUSG00000103329.2" 40 30 31 13 11 3 28 43 42 11 2 4 32 27 31 4 6 8
"ENSMUSG00000104385.1" 0 0 0 0 0 0 0 0 0 0 0 0 0 0 0 0 0 0
"ENSMUSG00000102135.1" 0 0 0 0 0 0 0 0 0 0 1 0 0 0 0 0 0 0
"ENSMUSG00000103282.1" 0 0 0 0 0 0 0 0 0 0 0 0 0 0 0 0 0 0
"ENSMUSG00000102534.1" 0 0 0 0 0 0 0 0 0 0 0 0 0 0 0 0 0 0
"ENSMUSG00000102213.1" 0 0 0 0 0 0 0 0 0 0 0 0 0 0 0 0 0 0
"ENSMUSG00000103629.1" 0 0 0 0 0 0 0 1 0 0 0 0 0 0 0 0 0 0
"ENSMUSG00000051285.17" 2217 2718 2388 2161 2496 2400 2779 2723 3142 3488 2124 2375 2512 3140 2649 2326 2012 2173
"ENSMUSG00000098201.1" 0 0 0 0 0 0 0 0 1 0 0 0 0 0 0 2 0 0
"ENSMUSG00000103509.1" 171 214 208 143 133 128 164 200 208 185 109 135 124 113 155 187 163 142
"ENSMUSG00000048538.7" 20 9 8 7 13 8 14 13 17 15 6 7 23 16 20 7 13 5
"ENSMUSG00000103709.1" 0 0 0 0 0 0 0 0 0 0 0 0 0 0 0 0 0 0
"ENSMUSG00000077244.1" 0 0 0 0 0 0 0 0 0 0 0 0 0 0 0 0 0 0
"ENSMUSG00000102768.1" 0 0 0 0 0 2 0 0 0 0 0 0 0 0 0 1 0 2
"ENSMUSG00000097797.6" 22 35 35 43 57 58 29 24 18 49 43 21 20 18 24 34 19 23
"ENSMUSG00000103498.1" 0 0 0 0 0 0 0 0 0 0 0 0 0 0 0 0 0 0
"ENSMUSG00000103067.1" 0 0 0 0 0 0 0 0 0 0 0 0 0 0 0 0 0 0
"ENSMUSG00000102320.1" 0 0 0 0 0 0 0 0 0 0 0 0 0 0 0 0 0 0
"ENSMUSG00000104226.1" 0 0 0 0 0 0 0 0 0 0 0 0 0 0 0 0 0 0
"ENSMUSG00000103903.1" 0 0 0 0 0 0 0 0 0 0 0 0 0 0 0 0 0 0
"ENSMUSG00000103557.1" 0 0 0 0 0 0 0 0 0 0 0 0 0 0 0 0 0 0
"ENSMUSG00000025909.16" 354 330 506 525 582 401 392 411 445 676 487 496 431 334 489 475 383 388
"ENSMUSG00000102647.1" 9 3 14 5 10 9 5 7 2 25 9 8 1 3 3 5 4 6
"ENSMUSG00000086235.1" 0 1 0 0 0 0 1 2 0 0 0 0 0 0 0 0 0 0
"ENSMUSG00000102253.1" 0 0 0 0 0 2 0 1 1 1 0 0 0 1 0 0 0 0
"ENSMUSG00000093970.1" 0 0 0 0 0 0 0 0 0 0 0 0 0 0 0 2 1 0
"ENSMUSG00000103884.1" 0 0 0 0 0 1 1 0 0 0 0 1 0 1 2 0 1 0
"ENSMUSG00000084353.1" 3 1 1 2 0 0 1 3 1 1 1 1 0 0 2 1 1 0
"ENSMUSG00000103933.1" 0 0 0 0 0 0 0 0 0 0 0 0 0 0 1 0 0 0
"ENSMUSG00000076135.1" 0 0 0 0 0 1 0 0 0 0 0 0 0 0 0 0 0 0
"ENSMUSG00000086195.1" 0 0 0 0 0 0 0 0 0 0 0 0 0 0 0 0 0 0
"ENSMUSG00000104504.1" 0 0 0 0 0 0 0 0 0 0 0 0 0 0 0 0 0 0
"ENSMUSG00000066693.2" 0 0 0 0 0 2 0 0 0 3 2 3 0 0 0 0 2 0
"ENSMUSG00000102316.1" 1 0 0 0 1 1 0 0 0 0 0 0 1 0 1 1 1 0
"ENSMUSG00000103819.1" 0 0 0 0 0 0 0 0 0 0 0 2 0 0 0 0 0 0
"ENSMUSG00000102871.1" 0 0 0 0 0 0 0 0 0 0 0 1 0 0 1 0 1 3
"ENSMUSG00000101571.2" 0 0 0 0 0 0 0 0 1 0 0 0 0 0 0 0 0 0
"ENSMUSG00000104428.1" 0 0 0 0 0 0 0 0 0 0 0 0 0 0 1 0 0 0
"ENSMUSG00000102272.1" 0 0 0 0 0 0 0 0 0 0 0 0 0 0 1 0 2 0
"ENSMUSG00000065625.1" 0 0 0 0 0 0 0 0 0 2 0 0 0 0 0 1 0 0
"ENSMUSG00000103411.1" 1 0 5 5 3 1 1 0 2 0 2 1 3 2 3 2 0 3
"ENSMUSG00000061024.8" 333 325 348 353 389 329 364 379 540 439 276 279 497 452 541 389 321 293
"ENSMUSG00000025911.14" 489 311 361 237 261 274 374 434 553 319 178 235 421 603 510 225 185 277
"ENSMUSG00000079671.8" 23 10 27 144 188 191 25 15 38 160 83 128 10 21 22 177 123 114
"ENSMUSG00000081441.3" 8 6 13 5 4 11 7 9 13 7 8 1 11 15 9 6 9 8
"ENSMUSG00000067879.3" 330 782 638 11446 11697 9473 1031 455 641 12631 8392 9400 510 464 465 11805 9016 9154
"ENSMUSG00000099827.1" 0 0 0 0 0 0 0 0 0 0 1 0 0 0 0 0 0 0
"ENSMUSG00000025912.16" 96 133 147 104 118 107 143 148 189 153 100 88 147 152 204 65 75 83
"ENSMUSG00000045210.8" 1666 1614 1777 2235 2202 1841 1736 1632 2065 2620 1774 1631 1921 1898 2277 1870 1774 1611
"ENSMUSG00000097893.8" 1 1 3 5 1 1 8 5 8 3 0 2 1 2 3 3 2 5
"ENSMUSG00000025915.14" 405 534 442 387 466 453 541 801 842 664 373 371 358 1501 353 360 348 340
"ENSMUSG00000046334.4" 0 0 0 0 0 0 0 0 0 0 0 0 0 0 0 0 0 2
"ENSMUSG00000088916.1" 0 0 0 0 0 0 0 1 0 0 0 0 0 0 0 1 0 0
"ENSMUSG00000046101.16" 47 80 91 88 89 119 58 81 62 106 75 71 57 63 89 132 96 107
"ENSMUSG00000098234.7" 78 84 91 98 134 108 113 100 161 142 96 111 137 135 107 120 94 88
"ENSMUSG00000093178.1" 0 0 0 0 0 0 0 0 2 0 0 0 0 0 0 0 0 0
"ENSMUSG00000099032.2" 4 13 18 14 9 8 13 27 23 9 12 6 19 17 8 3 6 4
"ENSMUSG00000104025.1" 0 0 0 1 2 0 0 0 2 3 0 0 0 3 0 0 2 1
"ENSMUSG00000025916.10" 16 10 12 12 12 12 30 40 39 14 16 11 10 38 11 10 10 10
"ENSMUSG00000087199.1" 0 2 1 3 3 0 5 7 3 2 0 2 1 1 1 0 0 1
"ENSMUSG00000095780.1" 0 0 1 0 0 2 0 2 1 2 0 1 0 2 1 1 0 3
"ENSMUSG00000025917.9" 739 877 620 902 947 742 853 826 1204 1191 670 812 896 1071 1116 735 679 785
"ENSMUSG00000056763.16" 715 765 923 839 952 904 903 1020 1160 1225 726 707 731 871 877 856 779 765
"ENSMUSG00000102356.1" 1 0 0 0 0 0 0 0 0 0 0 0 0 0 0 0 0 0
"ENSMUSG00000067851.11" 2023 2085 2010 2979 2993 2444 2199 2385 2885 3422 2257 2153 2348 2752 2839 2595 2345 2123
"ENSMUSG00000088153.1" 1 3 1 2 1 1 3 0 2 1 1 3 1 3 3 5 5 5
"ENSMUSG00000102556.1" 0 0 0 0 0 0 0 0 1 1 1 1 0 0 1 0 1 0
"ENSMUSG00000042501.12" 5 1 21 18 21 13 15 9 12 4 8 8 1 22 1 21 8 9
"ENSMUSG00000103810.1" 1 0 0 0 0 0 0 1 0 0 0 0 0 0 0 0 0 0
"ENSMUSG00000083422.1" 0 0 0 0 0 0 0 0 0 0 0 0 1 0 0 0 0 0
"ENSMUSG00000094979.1" 0 0 0 0 0 0 0 0 0 0 0 0 0 0 0 0 0 0
"ENSMUSG00000081417.1" 0 0 0 0 0 0 0 0 0 0 0 0 0 0 0 0 0 0
"ENSMUSG00000103448.1" 0 0 0 0 0 0 0 0 0 0 0 0 0 0 0 0 0 0
"ENSMUSG00000100212.1" 0 0 0 0 0 0 1 0 0 0 0 0 0 0 1 0 0 0
"ENSMUSG00000100648.1" 0 0 0 0 0 0 0 0 0 0 0 0 0 0 0 0 0 0
"ENSMUSG00000088585.1" 0 0 0 0 0 0 0 0 0 0 0 0 0 0 0 0 0 0
"ENSMUSG00000048960.13" 1369 810 2205 929 1933 2035 2027 1692 2313 2371 1741 1847 1872 1988 1238 1502 1226 991
"ENSMUSG00000077318.1" 0 0 0 0 0 0 0 0 0 0 0 0 0 0 0 0 0 0
"ENSMUSG00000101827.1" 0 0 1 1 0 1 2 0 0 0 0 0 0 0 0 0 0 0
"ENSMUSG00000103494.1" 0 0 0 0 0 0 0 0 0 0 0 0 0 0 0 0 0 0
"ENSMUSG00000057715.13" 730 863 720 1785 1637 1384 747 645 838 2151 1253 1630 689 742 766 1534 1315 1426
"ENSMUSG00000103825.1" 0 0 0 1 0 0 0 0 0 0 0 0 0 0 1 0 0 1
"ENSMUSG00000099845.1" 0 0 0 0 0 0 0 0 0 0 0 1 0 0 0 0 0 0
"ENSMUSG00000103561.1" 0 0 0 0 0 1 1 1 1 0 0 1 1 3 0 0 0 0
"ENSMUSG00000101610.1" 0 0 0 0 0 0 0 0 0 0 0 0 0 0 0 2 0 0
"ENSMUSG00000093864.1" 0 0 0 0 0 0 0 0 0 0 0 0 0 0 0 0 0 0
"ENSMUSG00000098555.1" 0 0 0 0 0 0 0 0 0 0 0 0 0 0 0 0 0 0
"ENSMUSG00000097628.1" 0 0 0 0 0 0 0 0 0 0 0 0 0 0 0 0 0 0
"ENSMUSG00000098163.1" 0 0 0 0 0 0 0 0 0 0 0 0 0 0 0 0 0 0
"ENSMUSG00000097171.1" 0 0 0 0 0 0 0 0 0 0 0 0 0 0 0 0 0 0
"ENSMUSG00000101314.1" 0 0 0 0 0 0 0 0 0 0 0 0 0 0 0 0 0 0
"ENSMUSG00000016918.15" 447 1003 457 717 677 755 1644 3684 3558 768 406 580 429 5731 612 673 548 570
"ENSMUSG00000025938.16" 82 159 168 52 54 87 128 150 121 74 45 39 57 114 74 52 31 29
"ENSMUSG00000104518.1" 0 0 0 0 0 0 0 0 0 0 0 0 0 0 0 0 0 0
"ENSMUSG00000069620.6" 0 0 0 0 0 0 0 0 0 0 0 0 0 0 0 0 0 0
"ENSMUSG00000099498.1" 0 0 1 0 0 0 0 0 0 0 0 0 0 0 0 0 0 0
"ENSMUSG00000042414.7" 0 0 0 0 0 0 0 0 0 0 0 0 0 0 0 0 0 0
"ENSMUSG00000005886.14" 2318 2301 2110 2862 2977 2414 1983 2249 2843 3049 2210 2031 2246 2446 2659 2433 2290 2086
"ENSMUSG00000103506.1" 0 1 2 1 2 2 4 7 1 2 7 10 0 3 2 3 0 0
"ENSMUSG00000103495.1" 3 1 1 1 2 1 0 0 0 1 0 0 0 1 2 2 0 1
"ENSMUSG00000099183.1" 0 0 0 0 0 0 0 0 0 0 0 0 0 0 0 1 0 0
"ENSMUSG00000102639.1" 0 1 3 5 2 1 0 0 0 0 1 0 0 0 0 0 2 2
"ENSMUSG00000104170.1" 1 1 1 2 5 3 2 1 0 4 2 0 1 2 0 3 0 0
"ENSMUSG00000087782.1" 0 2 1 0 0 0 0 0 0 0 0 0 0 0 0 0 0 1
"ENSMUSG00000103085.1" 5 2 3 6 5 2 0 4 3 5 3 8 2 7 3 3 5 4
"ENSMUSG00000102664.1" 2 2 6 4 3 3 3 5 1 6 6 2 5 5 3 4 4 4
"ENSMUSG00000101476.1" 0 2 3 2 7 3 2 2 0 4 1 0 1 0 0 2 1 0
"ENSMUSG00000101171.1" 0 0 0 0 0 0 0 0 0 0 0 0 0 0 0 0 0 0
"ENSMUSG00000025935.10" 432 475 512 533 563 503 578 757 911 763 436 428 644 1123 782 431 427 409
"ENSMUSG00000025937.6" 337 389 352 455 487 458 457 533 585 603 348 383 374 728 506 348 327 377
"ENSMUSG00000102982.1" 6 2 1 4 3 6 7 5 7 2 1 4 2 5 2 2 5 8
"ENSMUSG00000067813.3" 0 0 0 0 1 0 1 1 0 2 0 0 0 0 0 1 1 0
"ENSMUSG00000077368.1" 0 0 0 0 0 0 0 0 0 0 0 0 0 0 0 0 0 0
"ENSMUSG00000097711.1" 1 1 0 0 0 0 0 0 0 0 0 0 0 2 0 0 0 0
"ENSMUSG00000102166.1" 0 0 0 0 0 0 0 0 0 0 0 0 0 0 0 0 0 0
"ENSMUSG00000089358.1" 0 0 0 0 0 0 0 0 0 0 0 0 0 0 0 0 0 0
"ENSMUSG00000104209.1" 0 0 0 0 0 0 0 0 0 0 0 1 0 1 0 0 0 0
"ENSMUSG00000025932.14" 68 78 88 134 170 159 115 80 98 214 143 130 83 129 84 151 130 149
"ENSMUSG00000095853.1" 1 1 0 0 0 1 1 0 1 0 0 1 0 0 1 0 0 0
"ENSMUSG00000102588.1" 0 0 0 0 0 0 0 0 0 0 1 0 0 0 0 0 0 0
"ENSMUSG00000054493.2" 6 13 8 33 25 25 6 4 18 41 24 31 9 7 11 33 23 23
"ENSMUSG00000025930.6" 13 13 15 35 38 28 11 10 14 37 26 25 14 16 26 32 21 26
"ENSMUSG00000103492.1" 7 7 7 36 49 33 10 8 13 55 33 46 13 11 14 33 30 29
"ENSMUSG00000081201.1" 1 0 0 2 1 3 1 1 0 1 0 1 1 2 3 0 2 0
"ENSMUSG00000082193.1" 0 4 0 0 1 1 1 2 2 3 0 1 1 1 1 1 2 2
"ENSMUSG00000032769.5" 1 0 4 1 1 2 0 2 3 1 3 2 3 2 1 0 1 0
"ENSMUSG00000088159.1" 0 0 0 0 0 0 0 0 0 0 0 0 0 0 0 0 0 0
"ENSMUSG00000073737.3" 3 0 2 1 2 1 1 3 3 0 1 0 1 1 1 1 1 0
"ENSMUSG00000092083.4" 459 434 458 1129 1174 900 605 439 668 1422 1003 979 632 594 684 817 809 709
"ENSMUSG00000102937.1" 0 0 0 1 1 0 0 0 0 0 1 0 0 0 0 0 0 0
"ENSMUSG00000104149.1" 5 1 8 0 0 0 6 11 6 3 0 1 5 7 2 0 1 0
"ENSMUSG00000088829.1" 0 3 3 1 0 0 0 0 0 1 0 1 0 0 0 0 0 0
"ENSMUSG00000077377.1" 0 0 0 0 0 0 0 0 0 0 0 0 0 0 0 0 0 0
"ENSMUSG00000101652.1" 0 0 0 0 0 0 0 0 0 0 0 0 0 0 0 1 0 0
"ENSMUSG00000100814.1" 0 0 0 0 0 0 0 0 0 0 0 0 0 0 0 0 0 0
"ENSMUSG00000025925.14" 119 153 188 257 226 242 158 148 219 362 185 196 185 197 233 200 212 161
"ENSMUSG00000104379.1" 18 13 16 28 23 21 17 33 28 20 26 29 20 30 44 19 18 34
"ENSMUSG00000032719.4" 26 35 19 31 40 28 33 39 42 24 12 23 25 56 29 21 27 41
"ENSMUSG00000088943.1" 0 0 0 0 0 0 0 0 0 0 0 0 0 0 0 0 0 0
"ENSMUSG00000100652.1" 0 0 0 0 0 0 0 0 0 0 0 0 0 0 0 0 0 0
"ENSMUSG00000067795.13" 11 25 22 8 8 15 29 26 27 17 3 10 24 21 11 5 6 9
"ENSMUSG00000043716.13" 3048 3090 2545 2461 2582 2274 3341 3610 5151 3253 1899 2283 4181 5464 4682 2500 2067 2419
"ENSMUSG00000025921.7" 227 227 239 179 219 168 319 363 515 194 157 161 224 501 222 171 144 157
"ENSMUSG00000104165.1" 5 11 6 11 11 4 5 3 1 16 8 2 4 8 5 5 12 7
"ENSMUSG00000100868.1" 6 13 6 8 7 16 4 6 6 16 5 4 6 1 6 7 11 12
"ENSMUSG00000025920.19" 1882 2170 1569 2914 3289 2694 1907 1732 2409 3795 2650 2718 2467 2219 2855 2897 2355 2389
"ENSMUSG00000089982.7" 1 1 5 1 6 3 0 2 1 2 4 1 2 1 0 1 0 1
"ENSMUSG00000025939.19" 754 793 898 1088 1045 946 921 844 1012 1449 1010 1020 1129 1089 1129 1011 867 1003
"ENSMUSG00000102457.1" 4 2 5 8 6 6 4 11 10 10 11 5 1 7 6 3 3 6
"ENSMUSG00000079658.9" 1104 1199 1022 1516 1599 1462 1238 1161 1572 2151 1400 1467 1480 1434 1650 1337 1097 1271
"ENSMUSG00000097744.1" 0 0 1 0 0 0 0 0 1 0 0 0 1 0 0 0 0 0
"ENSMUSG00000100959.1" 0 0 0 0 0 0 0 0 0 0 0 0 2 0 0 0 0 0
"ENSMUSG00000025940.6" 477 551 399 600 581 464 507 400 634 650 467 383 774 690 763 593 476 528
"ENSMUSG00000025779.10" 3 3 5 6 17 5 4 8 7 8 12 3 6 12 7 9 8 5
"ENSMUSG00000100093.1" 0 0 0 0 0 0 0 0 0 0 0 0 0 0 0 0 0 0
"ENSMUSG00000091020.3" 0 0 0 0 0 0 0 0 0 0 1 0 0 0 0 0 1 0
"ENSMUSG00000101640.1" 0 0 0 0 0 0 0 0 0 1 0 0 1 0 0 0 0 0
"ENSMUSG00000104133.1" 0 0 0 0 0 0 0 0 0 0 0 0 0 0 0 0 0 0
"ENSMUSG00000042686.5" 206 278 199 560 556 538 412 336 347 676 434 374 151 410 159 391 431 381
"ENSMUSG00000100110.1" 0 0 0 0 0 0 2 0 0 0 0 0 1 0 0 0 0 1
"ENSMUSG00000025777.8" 2436 2773 2249 3052 3139 2662 2327 2098 2732 3772 2497 2622 3090 2691 3517 2811 2329 2398
"ENSMUSG00000099899.1" 2 8 6 6 5 13 2 7 4 11 5 6 4 4 11 14 12 8
"ENSMUSG00000100272.1" 0 0 0 0 2 0 0 0 0 0 0 0 0 0 0 1 0 1
"ENSMUSG00000100398.1" 0 0 0 0 0 0 1 1 0 0 0 0 0 1 0 0 0 0
"ENSMUSG00000101589.1" 2 1 2 3 2 5 0 0 2 3 4 1 3 4 1 0 1 0
"ENSMUSG00000102048.1" 0 0 0 0 0 0 0 0 0 0 0 0 0 0 0 0 0 0
"ENSMUSG00000089534.1" 0 0 0 0 0 0 0 0 0 0 0 0 0 0 0 0 0 0
"ENSMUSG00000067780.3" 30 20 39 6 3 9 50 33 48 10 4 6 26 19 19 8 10 4
"ENSMUSG00000100053.1" 15 22 20 19 24 14 16 9 16 23 13 18 9 14 16 23 25 27
"ENSMUSG00000085125.7" 10 10 15 1 6 4 9 4 5 10 2 4 6 2 9 6 8 7
"ENSMUSG00000025776.13" 66 76 43 54 79 50 118 59 57 64 63 38 32 47 41 115 91 115
"ENSMUSG00000099895.1" 1 3 4 1 2 0 4 2 0 7 3 2 1 3 2 2 6 2
"ENSMUSG00000100554.1" 3 4 1 0 1 2 1 4 1 6 1 4 1 1 1 3 2 2
"ENSMUSG00000099473.1" 0 0 1 0 1 1 2 0 0 0 0 1 0 1 1 0 0 2
"ENSMUSG00000099591.1" 2 1 1 2 0 2 6 2 2 5 0 0 1 5 1 6 0 1
"ENSMUSG00000109887.1" 60 54 38 32 32 17 42 50 44 47 28 24 36 53 83 28 21 24
"ENSMUSG00000102001.1" 0 0 1 0 1 0 0 0 0 0 0 0 0 0 0 0 0 0
"ENSMUSG00000101717.2" 0 0 0 1 0 0 0 0 0 0 0 0 0 0 0 0 0 0
"ENSMUSG00000025774.14" 0 0 0 0 0 0 0 0 0 0 0 0 0 0 0 0 0 0
"ENSMUSG00000070977.4" 0 0 0 0 0 0 0 0 0 0 0 0 0 0 0 0 0 0
"ENSMUSG00000073735.1" 0 0 0 0 0 0 0 0 0 0 0 0 0 0 0 0 0 0
"ENSMUSG00000067773.6" 0 0 0 0 0 0 0 0 0 0 0 0 0 0 0 0 0 0
"ENSMUSG00000101685.1" 0 0 0 0 0 0 0 0 0 0 0 0 0 0 0 0 0 0
"ENSMUSG00000101306.1" 0 0 0 0 0 0 0 0 0 0 0 0 0 0 0 0 0 0
"ENSMUSG00000088800.1" 0 0 0 0 0 0 0 0 0 0 0 0 0 0 0 0 0 0
"ENSMUSG00000101644.1" 0 0 0 0 0 0 0 0 0 0 0 0 0 0 0 0 0 0
"ENSMUSG00000099433.1" 0 0 0 0 0 0 0 0 0 0 0 0 0 0 0 0 0 0
"ENSMUSG00000089787.2" 0 0 0 0 0 0 0 0 0 0 0 0 0 0 1 0 0 0
"ENSMUSG00000042596.7" 0 2 0 0 1 0 0 0 0 0 2 0 0 0 0 0 0 0
"ENSMUSG00000100720.1" 10 12 6 13 8 9 11 13 12 11 6 2 13 12 20 8 6 10
"ENSMUSG00000025927.13" 4 8 3 28 18 31 0 4 5 31 14 12 21 5 15 2 14 15
"ENSMUSG00000100538.1" 0 0 0 0 0 0 0 0 0 0 0 0 0 0 0 0 0 0
"ENSMUSG00000101117.1" 0 0 0 0 0 0 0 0 0 0 0 0 0 0 0 0 0 0
"ENSMUSG00000100204.1" 0 0 0 0 0 0 0 0 0 0 0 0 0 0 0 0 0 0
"ENSMUSG00000084668.1" 0 0 0 0 0 0 0 0 0 0 0 0 0 0 0 0 0 0
"ENSMUSG00000102597.1" 0 0 0 0 0 0 0 0 0 0 0 0 0 0 0 0 0 0
"ENSMUSG00000043760.16" 0 2 0 1 0 2 1 0 3 4 0 1 0 5 0 3 1 3
"ENSMUSG00000104095.1" 0 0 0 0 0 0 0 0 0 0 0 0 0 0 0 0 0 0
"ENSMUSG00000089914.2" 0 0 0 6 3 0 0 0 0 6 2 2 0 0 0 1 0 1
"ENSMUSG00000090142.2" 0 0 0 0 0 0 0 0 0 2 0 0 0 0 0 0 0 0
"ENSMUSG00000070175.1" 0 0 0 0 0 0 0 0 0 0 0 0 0 0 0 0 0 0
"ENSMUSG00000099906.2" 0 0 0 0 2 0 0 3 0 0 0 0 0 0 0 0 0 0
"ENSMUSG00000065559.1" 0 0 0 0 0 0 0 0 0 0 0 0 0 0 0 0 0 0
"ENSMUSG00000065480.1" 0 0 0 0 0 0 0 0 0 0 0 0 0 0 0 0 0 0
"ENSMUSG00000025929.4" 0 0 0 0 0 0 0 0 0 0 0 0 0 0 0 0 0 0
"ENSMUSG00000041872.9" 0 0 0 0 0 0 0 1 1 0 0 0 0 0 0 0 0 0
"ENSMUSG00000041859.10" 57 47 68 34 31 45 73 71 88 33 40 30 41 76 46 23 25 44
"ENSMUSG00000099714.1" 0 0 0 0 1 0 0 0 0 0 0 2 0 1 0 0 0 0
"ENSMUSG00000102121.1" 0 0 0 0 0 0 0 0 0 0 0 0 0 0 1 0 0 0
"ENSMUSG00000088858.1" 0 0 0 0 0 0 0 0 0 0 0 0 0 0 0 0 0 0
"ENSMUSG00000097934.1" 9 19 9 15 16 4 13 21 15 9 6 5 12 13 9 4 2 10
"ENSMUSG00000025931.15" 3410 2836 2861 2871 3018 3067 3290 3102 4530 3562 2764 2645 5919 5533 6907 3494 3032 3216
"ENSMUSG00000077314.1" 0 0 0 0 0 0 0 0 0 2 0 1 0 1 1 0 1 1
"ENSMUSG00000100929.1" 4 2 8 5 4 4 7 7 7 6 4 4 7 12 14 4 13 11
"ENSMUSG00000041809.5" 104 54 83 14 22 31 142 231 197 19 13 4 106 257 77 9 14 5
"ENSMUSG00000041779.5" 32 46 50 25 40 38 72 108 128 37 33 17 29 103 42 25 33 19
"ENSMUSG00000099971.1" 0 0 0 0 0 0 0 0 0 0 0 0 0 0 1 0 0 0
"ENSMUSG00000100819.1" 1 6 4 3 5 5 3 6 4 5 1 5 7 12 4 10 1 7
"ENSMUSG00000025933.15" 301 330 229 502 530 443 293 236 377 671 474 489 368 327 354 483 401 340
"ENSMUSG00000102633.1" 0 2 1 1 2 5 2 3 4 7 2 4 1 1 0 0 4 6
"ENSMUSG00000025934.15" 31 34 28 45 30 50 18 32 45 47 31 34 19 24 33 31 40 26
"ENSMUSG00000099343.1" 3 2 4 3 2 4 3 3 4 3 0 1 2 0 4 2 1 1
"ENSMUSG00000096375.2" 1 2 1 3 7 5 0 3 3 2 4 2 0 6 2 2 2 0
"ENSMUSG00000025936.15" 0 0 0 0 0 0 0 0 0 0 0 0 0 0 0 0 0 0
"ENSMUSG00000093963.1" 0 0 0 0 0 0 0 0 0 0 0 0 0 0 0 0 0 0
"ENSMUSG00000067750.3" 0 0 0 3 1 3 1 1 1 2 0 0 0 1 0 0 0 1
"ENSMUSG00000086194.1" 0 1 0 0 0 0 0 0 0 0 0 0 0 0 0 0 0 0
"ENSMUSG00000094436.1" 0 0 0 0 0 0 0 0 0 0 0 0 0 0 0 0 0 0
"ENSMUSG00000041722.7" 3 3 4 1 4 2 3 7 3 3 7 3 3 4 0 4 9 7
"ENSMUSG00000085507.1" 0 4 1 3 3 4 3 0 0 1 5 0 0 0 0 2 1 0
"ENSMUSG00000094926.1" 0 0 0 0 0 0 0 1 0 0 0 1 0 1 0 0 1 0
"ENSMUSG00000085079.3" 0 2 0 1 2 0 2 1 0 3 2 0 1 0 2 1 4 2
"ENSMUSG00000085679.2" 0 0 0 0 0 0 0 0 0 1 0 0 0 0 0 0 0 0
"ENSMUSG00000028033.16" 1202 1574 1271 2612 2785 2061 1273 1135 1178 2938 2043 2002 566 704 607 1952 1904 1810
"ENSMUSG00000104138.1" 2 0 3 0 1 0 0 0 0 2 1 1 0 0 1 0 0 1
"ENSMUSG00000082935.3" 14 13 14 12 11 6 14 13 12 12 6 5 5 24 14 13 5 5
"ENSMUSG00000103748.1" 0 0 0 1 0 3 0 0 1 0 1 1 1 0 4 0 1 4
"ENSMUSG00000099692.1" 0 0 0 0 0 0 0 0 0 0 0 0 0 0 0 0 0 0
"ENSMUSG00000100418.1" 0 0 0 0 0 0 0 0 0 0 0 0 0 0 0 0 0 0
"ENSMUSG00000041670.17" 42 87 64 480 474 184 56 85 37 738 145 242 46 82 39 107 113 304
"ENSMUSG00000097642.1" 0 0 0 0 0 0 0 0 0 0 0 0 0 0 0 0 0 0
"ENSMUSG00000101468.1" 0 0 0 0 0 0 0 0 1 0 0 1 0 0 0 0 0 0
"ENSMUSG00000101227.1" 0 2 0 0 3 0 0 0 0 4 1 0 0 0 0 3 0 2
"ENSMUSG00000073730.2" 0 0 0 0 0 0 0 0 1 0 0 0 0 1 0 0 0 0
"ENSMUSG00000089553.1" 0 0 0 0 0 0 0 0 0 0 0 0 0 0 0 0 0 0
"ENSMUSG00000102766.1" 0 0 0 1 2 0 0 1 0 0 2 0 0 0 0 1 0 0
"ENSMUSG00000065405.3" 0 0 0 0 0 0 0 0 0 0 0 0 0 0 0 0 0 0
"ENSMUSG00000097970.1" 10 13 16 4 6 16 13 16 18 10 7 4 7 12 10 8 9 4
"ENSMUSG00000065567.1" 0 0 0 0 0 0 0 0 0 0 0 0 0 0 0 0 0 0
"ENSMUSG00000100775.1" 1 1 3 1 1 0 1 0 2 0 2 0 2 0 0 0 0 1
"ENSMUSG00000101226.1" 0 0 1 0 0 0 0 0 2 1 0 0 0 0 0 0 1 0
"ENSMUSG00000026158.11" 2308 3061 2024 4075 4270 3880 3028 2057 2643 5053 3212 3616 3999 3061 4455 3716 3068 3194
"ENSMUSG00000097920.1" 0 0 0 0 0 0 0 0 0 0 0 0 0 0 0 0 0 0
"ENSMUSG00000099503.1" 3 13 0 0 0 0 1 0 3 0 0 0 14 6 23 0 0 0
"ENSMUSG00000026156.8" 347 448 334 214 256 246 362 312 474 237 187 181 457 442 553 193 216 194
"ENSMUSG00000026155.13" 478 534 501 1027 1014 1025 564 533 741 1098 798 839 644 622 776 853 791 722
"ENSMUSG00000026154.4" 165 151 128 128 180 122 132 188 243 173 131 102 207 246 202 124 121 130
"ENSMUSG00000102495.1" 0 2 1 4 1 2 0 0 0 2 3 2 0 1 2 0 5 3
"ENSMUSG00000026153.15" 770 905 980 888 900 922 947 976 1131 1234 858 745 711 1003 872 779 712 710
"ENSMUSG00000102398.1" 5 1 1 5 4 2 3 5 7 7 4 5 6 2 2 0 1 3
"ENSMUSG00000097670.1" 0 0 0 0 0 0 0 0 0 0 0 0 0 0 0 0 0 0
"ENSMUSG00000026147.16" 46 8 21 5 15 13 43 40 58 17 8 6 17 35 24 3 12 9
"ENSMUSG00000026141.13" 54 81 67 502 709 554 96 46 52 689 418 366 44 23 48 456 434 450
"ENSMUSG00000077463.1" 0 0 0 0 0 0 0 0 0 0 0 0 0 0 0 0 0 0
"ENSMUSG00000099997.1" 0 0 0 3 0 0 0 0 0 1 1 0 1 3 1 0 0 0
"ENSMUSG00000100131.1" 527 525 353 323 461 388 412 560 493 743 679 484 542 673 803 300 389 338
"ENSMUSG00000067736.2" 276 312 208 220 132 167 346 242 420 408 301 155 155 638 462 126 307 278
"ENSMUSG00000101939.1" 34 18 24 17 24 25 34 28 34 48 44 27 34 1339 675 26 506 544
"ENSMUSG00000101111.1" 614 641 382 406 537 435 520 656 695 839 539 645 580 1040 749 429 494 537
"ENSMUSG00000100862.1" 1074 1361 739 788 1334 960 1129 1286 1382 1816 1135 1403 1134 1625 1650 828 883 1177
"ENSMUSG00000102070.1" 906 820 524 558 802 611 608 650 838 981 769 772 841 1106 970 581 766 627
"ENSMUSG00000101249.1" 196 165 101 134 214 169 124 138 171 221 141 153 168 266 186 133 120 120
"ENSMUSG00000073725.8" 2726 2751 2395 3417 3696 2875 2943 3088 4081 4317 2868 2930 3021 3915 3413 2929 2552 2643
"ENSMUSG00000100808.1" 0 0 0 0 0 0 0 0 0 0 0 0 0 0 0 0 0 0
"ENSMUSG00000100483.1" 0 0 0 0 0 0 0 0 0 0 0 0 0 0 0 0 0 0
"ENSMUSG00000100450.1" 0 0 0 0 0 0 0 0 0 0 0 0 0 0 0 0 0 0
"ENSMUSG00000099392.1" 0 0 0 0 0 0 0 0 2 0 1 0 0 0 0 0 0 0
"ENSMUSG00000033569.17" 1665 1779 2100 2184 2277 1870 1692 1583 1988 2479 1611 1731 1488 1388 1715 1724 1594 1530
"ENSMUSG00000080849.1" 0 0 0 0 0 0 0 0 1 0 0 0 0 0 0 0 0 0
"ENSMUSG00000104257.1" 0 0 0 0 0 0 1 0 1 0 0 0 0 0 0 0 1 0
"ENSMUSG00000096866.1" 0 0 0 0 0 0 2 0 0 0 0 0 0 0 0 0 0 0
"ENSMUSG00000102296.1" 2 1 0 1 0 0 0 0 1 0 0 0 0 3 2 0 0 0
"ENSMUSG00000103209.1" 0 1 1 1 3 2 0 2 0 2 0 0 3 0 2 0 1 2
"ENSMUSG00000104027.1" 0 1 4 1 2 2 0 1 0 0 0 1 1 0 0 0 0 0
"ENSMUSG00000102407.1" 0 0 3 0 0 0 3 1 1 2 3 1 1 0 2 0 0 0
"ENSMUSG00000103214.1" 0 0 0 2 1 1 3 0 0 0 1 1 0 3 3 1 2 0
"ENSMUSG00000104100.1" 1 0 0 3 1 1 1 1 1 1 0 1 0 4 0 0 1 0
"ENSMUSG00000084740.1" 0 0 0 0 0 0 0 0 0 0 0 0 0 0 0 0 0 0
"ENSMUSG00000103889.1" 3 0 0 0 4 1 0 2 2 2 0 4 0 5 1 1 1 2
"ENSMUSG00000101301.1" 0 1 0 0 0 0 0 0 1 1 0 1 1 1 0 0 1 0
"ENSMUSG00000104221.1" 0 0 4 1 0 2 0 1 0 1 2 0 1 2 0 0 2 0
"ENSMUSG00000102250.1" 1 3 0 0 1 0 0 1 4 1 1 0 3 2 3 2 3 3
"ENSMUSG00000102317.1" 1 0 1 1 0 1 4 1 1 1 0 2 7 10 2 0 1 4
"ENSMUSG00000103563.1" 1 0 1 1 3 2 1 3 0 2 2 3 0 1 0 0 0 0
"ENSMUSG00000102465.1" 3 4 7 10 14 15 4 6 12 6 7 5 12 9 6 12 6 11
"ENSMUSG00000102659.1" 0 1 1 1 2 0 0 1 4 1 1 0 4 1 1 0 1 3
"ENSMUSG00000103924.1" 0 0 2 1 0 1 3 0 0 1 2 1 1 2 2 1 0 1
"ENSMUSG00000104132.1" 1 0 0 1 2 1 0 2 0 4 1 3 0 1 1 0 1 2
"ENSMUSG00000102747.1" 2 2 2 1 5 2 1 4 0 1 4 4 2 4 3 6 4 6
"ENSMUSG00000102386.1" 2 2 3 1 4 5 5 1 1 2 5 5 9 4 1 3 1 3
"ENSMUSG00000103004.1" 1 0 0 1 0 0 0 0 0 0 0 0 0 0 0 3 0 0
"ENSMUSG00000104516.1" 13 23 19 25 35 32 25 18 18 37 27 27 20 8 29 18 12 17
"ENSMUSG00000101618.1" 0 0 0 0 0 0 0 0 0 0 0 0 0 0 0 0 0 0
"ENSMUSG00000099458.1" 0 0 0 0 0 0 0 0 0 0 0 0 3 0 0 0 0 0
"ENSMUSG00000088111.1" 0 0 0 0 0 0 0 0 0 0 1 0 0 0 0 0 0 0
"ENSMUSG00000073722.3" 0 0 0 0 2 0 0 0 0 0 2 0 0 0 0 0 0 0
"ENSMUSG00000095256.1" 0 0 0 0 0 0 0 0 0 0 0 0 0 0 0 0 0 0
"ENSMUSG00000100310.1" 0 0 0 0 0 0 0 0 0 0 0 0 0 0 0 0 0 0
"ENSMUSG00000101514.1" 0 0 0 0 0 0 0 0 0 2 0 0 0 0 0 0 0 0
"ENSMUSG00000101033.1" 0 0 0 0 0 0 0 0 0 0 0 0 0 0 0 0 0 0
"ENSMUSG00000101372.1" 0 0 0 0 0 0 0 0 0 0 0 0 0 0 0 0 0 0
"ENSMUSG00000103241.1" 0 0 0 0 0 0 0 0 0 0 0 0 0 0 0 0 0 0
"ENSMUSG00000086240.4" 6 3 0 1 4 0 2 3 5 3 2 1 11 7 6 9 5 1
"ENSMUSG00000048411.4" 0 0 0 0 0 0 0 0 0 0 0 0 4 0 0 2 0 0
"ENSMUSG00000081557.2" 0 0 0 0 0 0 0 0 0 0 0 0 0 0 0 2 0 0
"ENSMUSG00000058590.2" 0 0 0 0 0 0 0 0 0 0 0 0 0 0 0 0 0 0
"ENSMUSG00000101235.1" 0 0 0 0 0 0 0 0 0 0 0 0 0 0 0 0 0 0
"ENSMUSG00000064433.1" 0 0 0 0 0 0 0 0 0 0 0 0 0 0 0 0 0 0
"ENSMUSG00000080625.1" 0 0 0 0 0 0 0 0 0 0 0 0 0 0 0 0 0 0
"ENSMUSG00000080391.1" 0 0 0 0 0 0 0 0 0 0 0 0 0 0 0 0 0 0
"ENSMUSG00000099257.1" 0 0 0 0 0 0 0 0 0 0 0 0 0 0 0 0 0 0
"ENSMUSG00000099492.1" 1 1 3 1 0 0 0 1 0 0 0 0 0 1 1 0 0 0
"ENSMUSG00000118548.1" 0 0 0 0 0 0 0 0 0 1 0 0 0 0 0 0 0 0
"ENSMUSG00000101726.1" 0 0 0 0 0 0 0 0 0 0 1 0 0 0 0 0 0 0
"ENSMUSG00000096829.1" 0 0 0 0 0 0 0 0 0 0 0 0 0 0 0 0 0 0
"ENSMUSG00000098883.1" 0 0 0 0 0 0 0 0 0 0 0 0 0 0 0 0 0 0
"ENSMUSG00000053185.2" 0 1 0 0 2 1 0 0 0 4 3 0 0 1 0 0 3 0
"ENSMUSG00000100261.1" 12 6 6 19 15 13 6 13 15 20 11 11 11 12 13 11 14 10
"ENSMUSG00000101180.1" 0 0 0 0 0 0 1 0 0 0 0 0 0 0 0 0 0 0
"ENSMUSG00000048874.15" 1691 1847 1904 2052 2168 2006 1870 1987 2408 2500 1694 1740 1952 2488 2202 2057 1790 1719
"ENSMUSG00000103783.1" 1 0 2 0 2 1 0 0 1 2 2 4 2 0 3 1 3 1
"ENSMUSG00000104315.1" 1 1 2 0 4 1 1 0 1 0 1 4 4 2 0 5 0 2
"ENSMUSG00000026064.16" 16 27 28 34 32 37 37 27 43 40 20 26 34 35 17 32 19 17
"ENSMUSG00000117310.2" 54 29 33 43 37 52 56 52 69 52 11 34 66 42 55 28 28 26
"ENSMUSG00000117091.1" 0 0 0 0 0 0 0 0 0 0 0 0 0 0 0 0 0 0
"ENSMUSG00000086726.3" 0 0 0 0 0 0 0 0 0 0 0 0 0 0 0 0 0 0
"ENSMUSG00000086727.8" 0 0 0 2 0 0 0 1 0 0 0 0 0 0 0 0 0 0
"ENSMUSG00000100237.1" 0 0 0 0 0 0 0 0 0 0 0 0 0 0 0 0 0 0
"ENSMUSG00000098529.1" 0 0 0 0 0 0 0 0 0 0 0 0 0 0 0 0 0 0
"ENSMUSG00000100910.1" 0 1 0 0 0 0 0 0 0 1 0 0 0 0 0 0 0 0
"ENSMUSG00000099796.1" 0 0 0 0 0 0 0 0 1 0 0 0 0 0 2 0 0 0
"ENSMUSG00000050217.13" 0 0 0 0 1 0 1 3 0 0 0 0 0 0 1 0 0 0
"ENSMUSG00000026063.4" 0 0 0 0 0 0 0 0 0 0 0 0 0 0 0 0 0 0
"ENSMUSG00000077664.1" 0 0 0 0 0 0 0 0 0 0 0 0 0 0 0 0 0 0
"ENSMUSG00000100205.1" 0 0 0 0 0 0 0 0 0 0 0 0 0 0 0 0 0 0
"ENSMUSG00000100592.1" 0 0 0 0 0 0 0 0 0 0 0 0 0 0 0 0 0 0
"ENSMUSG00000094215.2" 0 0 0 0 0 0 0 0 0 0 0 0 0 0 0 0 0 0
"ENSMUSG00000101093.1" 0 0 0 0 0 0 0 0 0 0 0 0 0 0 0 0 0 0
"ENSMUSG00000070960.4" 10 8 6 11 17 13 3 8 11 11 7 5 7 12 17 12 13 4
"ENSMUSG00000088620.1" 0 0 0 0 0 0 0 0 0 0 0 0 0 0 0 0 0 0
"ENSMUSG00000082159.2" 0 0 1 0 0 0 0 0 0 0 0 0 0 0 0 0 0 0
"ENSMUSG00000026058.11" 237 218 193 124 143 134 164 230 267 175 113 134 204 194 260 88 101 123
"ENSMUSG00000064688.1" 0 0 0 0 0 0 0 0 0 0 0 1 0 0 0 0 0 0
"ENSMUSG00000103482.1" 1 2 4 4 8 10 1 0 9 4 5 9 3 3 9 5 6 10
"ENSMUSG00000104498.1" 0 0 1 1 0 1 0 0 0 0 0 0 0 0 1 0 0 1
"ENSMUSG00000104313.1" 0 0 0 0 0 0 0 0 0 1 1 1 0 1 0 1 2 0
"ENSMUSG00000102865.1" 3 1 5 5 18 13 2 4 2 6 8 4 3 4 4 10 3 6
"ENSMUSG00000102321.1" 1 0 2 14 16 14 3 3 4 12 8 3 0 5 4 9 6 4
"ENSMUSG00000091318.2" 1 6 11 20 23 20 4 8 8 16 19 7 11 8 18 16 22 16
"ENSMUSG00000089489.1" 0 0 0 0 0 0 0 0 0 0 0 0 0 0 0 0 0 0
"ENSMUSG00000104433.1" 2 6 4 14 20 8 4 4 7 5 11 9 9 3 9 10 4 14
"ENSMUSG00000089395.1" 1 0 0 0 0 0 0 0 0 0 0 0 0 0 0 1 0 0
"ENSMUSG00000102926.1" 0 0 0 0 0 0 0 0 0 0 0 0 0 0 0 0 0 0
"ENSMUSG00000100497.1" 0 0 0 0 0 0 0 0 0 0 0 0 0 0 0 0 0 0
"ENSMUSG00000102917.1" 2 1 0 2 6 2 2 1 2 5 3 2 0 2 6 3 5 1
"ENSMUSG00000100481.1" 0 1 0 2 0 4 1 0 0 0 0 0 0 0 0 0 3 0
"ENSMUSG00000100590.1" 0 0 0 1 1 2 0 0 0 0 1 0 0 0 1 0 1 0
"ENSMUSG00000088750.1" 0 0 1 0 0 0 0 0 0 0 0 0 0 0 0 0 0 0
"ENSMUSG00000104230.1" 0 0 0 0 0 0 0 0 0 0 0 0 0 0 0 0 0 0
"ENSMUSG00000101754.2" 0 0 0 0 0 0 0 0 0 0 0 0 0 0 0 0 0 0
"ENSMUSG00000065223.1" 0 0 0 0 0 0 0 0 0 0 0 0 0 0 0 0 0 0
"ENSMUSG00000100318.2" 0 0 0 0 0 0 0 0 0 0 0 0 0 0 0 0 0 0
"ENSMUSG00000101612.2" 0 0 0 0 0 0 0 0 0 0 0 0 0 0 0 0 0 0
"ENSMUSG00000065260.1" 0 0 0 0 0 0 0 0 0 0 0 0 0 0 0 0 0 0
"ENSMUSG00000026134.11" 83 93 91 116 114 100 83 97 110 131 73 93 121 138 146 100 75 63
"ENSMUSG00000101682.1" 0 0 0 0 0 0 0 0 0 0 0 0 1 1 0 0 0 1
"ENSMUSG00000102714.1" 0 0 0 0 1 0 0 0 0 1 0 1 0 0 1 0 0 0
"ENSMUSG00000102093.1" 0 0 0 0 0 0 0 0 0 0 0 0 0 0 0 0 0 0
"ENSMUSG00000103746.1" 9 3 1 12 13 8 3 5 17 1 5 8 14 8 13 3 6 8
"ENSMUSG00000102198.1" 1 0 0 0 1 1 0 5 1 1 0 1 2 0 1 2 1 0
"ENSMUSG00000004768.14" 568 579 532 670 722 587 579 596 831 794 511 539 680 744 810 606 581 561
"ENSMUSG00000042215.8" 100 131 104 160 148 167 130 137 210 196 110 124 193 215 226 149 120 148
"ENSMUSG00000103072.1" 0 3 4 4 5 4 2 3 4 5 3 3 3 7 3 4 2 4
"ENSMUSG00000042197.13" 1217 1249 1362 1739 1830 1635 1400 1409 1698 2100 1466 1406 1329 1465 1656 1601 1497 1423
"ENSMUSG00000081402.4" 1 1 1 0 1 0 1 0 0 1 2 0 0 0 2 0 0 3
"ENSMUSG00000042182.16" 2105 2421 1701 2945 3232 2771 1811 1871 2841 3729 2352 2732 3368 2555 4480 2622 2132 2259
"ENSMUSG00000104416.1" 27 22 18 32 33 29 27 31 20 42 24 26 29 22 37 25 34 35
"ENSMUSG00000026131.20" 12491 12432 10102 13209 13035 11815 10211 11602 15929 12389 8100 8979 12139 12436 14555 11339 10007 9627
"ENSMUSG00000103596.1" 1 0 0 2 2 2 0 0 0 1 0 0 0 0 0 0 1 1
"ENSMUSG00000099382.1" 0 0 0 0 0 0 0 0 0 0 0 0 0 0 0 0 0 0
"ENSMUSG00000084506.1" 0 0 0 0 0 0 0 0 0 0 0 0 0 0 0 0 0 0
"ENSMUSG00000103364.1" 1 1 1 2 4 2 4 5 6 3 3 4 1 7 9 2 4 1
"ENSMUSG00000105982.1" 0 0 0 0 0 0 0 0 0 0 0 2 0 0 0 0 0 0
"ENSMUSG00000096992.3" 2 5 6 5 3 2 7 14 8 5 7 5 2 9 7 4 6 5
"ENSMUSG00000103001.1" 2 0 0 0 0 0 0 0 1 0 2 1 0 0 0 0 0 0
"ENSMUSG00000104397.1" 0 0 0 0 0 0 0 0 0 0 0 2 0 0 0 0 0 0
"ENSMUSG00000102839.1" 0 0 0 0 0 0 1 0 0 0 0 0 0 0 1 2 1 3
"ENSMUSG00000101206.1" 0 0 0 0 1 0 0 0 0 0 0 0 0 0 0 0 0 0
"ENSMUSG00000101462.2" 15 17 15 39 46 48 10 15 19 51 31 38 7 5 12 46 42 34
"ENSMUSG00000102336.1" 94 67 78 189 189 229 48 88 70 215 181 142 29 39 28 192 136 184
"ENSMUSG00000092852.1" 0 0 0 0 0 0 0 0 0 0 0 0 0 0 0 0 0 0
"ENSMUSG00000042111.9" 241 304 177 276 275 238 263 274 326 342 178 245 230 278 339 225 222 225
"ENSMUSG00000101711.1" 2 0 1 1 2 2 1 1 0 0 2 0 2 4 5 2 4 3
"ENSMUSG00000026127.13" 539 475 470 463 492 405 477 459 661 479 337 339 612 706 705 522 398 447
"ENSMUSG00000026126.15" 13 14 7 20 14 11 15 23 44 14 7 7 16 36 14 10 11 11
"ENSMUSG00000100280.2" 0 1 0 2 1 0 9 14 8 11 2 1 2 4 0 1 1 2
"ENSMUSG00000101223.6" 1 1 2 1 3 1 1 1 0 0 0 1 0 1 0 2 0 1
"ENSMUSG00000026125.9" 0 0 0 0 0 0 0 0 0 0 0 0 0 0 0 0 0 0
"ENSMUSG00000101116.1" 0 0 0 0 0 0 0 0 0 0 0 0 0 0 0 0 0 0
"ENSMUSG00000026124.4" 0 0 0 0 2 0 0 0 0 0 0 0 0 0 0 0 0 0
"ENSMUSG00000101803.1" 0 0 0 0 0 0 0 0 0 0 0 0 0 0 0 0 0 0
"ENSMUSG00000037529.13" 1 0 0 0 0 0 0 0 0 0 0 0 0 2 0 0 0 0
"ENSMUSG00000045815.4" 2 0 0 0 1 0 0 1 1 0 0 0 0 0 2 0 0 0
"ENSMUSG00000045174.10" 458 548 531 731 758 737 499 467 583 796 557 506 487 444 572 577 531 569
"ENSMUSG00000100524.1" 0 0 1 0 0 0 1 0 1 0 0 1 0 0 0 0 0 0
"ENSMUSG00000102499.1" 0 0 0 0 0 0 0 0 0 0 0 0 0 0 0 0 0 0
"ENSMUSG00000103521.1" 0 0 0 1 0 0 0 1 2 0 0 0 2 0 0 0 0 0
"ENSMUSG00000104098.1" 0 0 0 0 0 0 0 1 0 0 0 0 0 2 0 0 0 0
"ENSMUSG00000037509.21" 2242 2282 2471 3290 3641 2865 2506 2260 3128 3755 2699 2451 2280 2157 2941 3480 2837 2827
"ENSMUSG00000102537.1" 0 0 0 0 0 0 0 0 0 1 0 0 2 0 0 0 0 0
"ENSMUSG00000102612.1" 0 0 0 0 0 0 0 0 2 2 0 0 0 0 0 0 0 0
"ENSMUSG00000118272.1" 0 0 0 0 0 0 0 0 0 0 0 0 0 0 0 0 0 0
"ENSMUSG00000104002.2" 46 52 52 75 115 100 73 42 55 84 47 68 21 17 62 83 72 77
"ENSMUSG00000037503.12" 4991 5420 4377 6780 7201 5566 4505 4427 6492 7207 5076 4536 5175 5089 6022 6195 5061 5194
"ENSMUSG00000104358.1" 44 48 79 47 70 60 55 45 69 62 33 36 38 24 43 33 46 60
"ENSMUSG00000026123.11" 5680 6276 4589 5613 5843 4534 4674 5591 8017 6519 4584 4330 7421 8257 8826 5590 4918 5032
"ENSMUSG00000103716.1" 0 0 0 0 0 0 0 0 0 0 0 0 0 0 0 0 0 0
"ENSMUSG00000103548.1" 0 0 0 0 0 0 0 0 0 0 0 0 0 0 0 0 0 0
"ENSMUSG00000103760.1" 0 0 0 0 0 0 0 0 0 0 0 0 0 0 0 0 0 0
"ENSMUSG00000103997.1" 0 0 0 0 0 0 0 0 0 0 0 0 0 0 0 0 0 0
"ENSMUSG00000077231.1" 0 0 0 0 0 0 0 0 0 0 0 0 0 0 0 0 0 0
"ENSMUSG00000104417.1" 0 1 0 0 1 1 0 0 2 0 0 0 0 0 0 1 0 0
"ENSMUSG00000064601.1" 0 0 0 0 0 0 0 0 0 0 0 0 0 0 0 0 0 0
"ENSMUSG00000101714.1" 0 0 0 0 0 0 0 0 0 0 0 0 0 0 0 0 0 0
"ENSMUSG00000102531.1" 2 0 0 8 4 0 3 0 2 4 0 4 0 2 3 3 3 3
"ENSMUSG00000103096.1" 0 0 0 0 0 0 0 0 0 0 0 0 0 0 0 0 0 0
"ENSMUSG00000102279.1" 0 0 0 0 0 0 0 0 0 0 0 0 0 0 0 0 0 0
"ENSMUSG00000103708.1" 0 0 0 1 0 0 0 0 0 0 2 0 0 0 0 0 2 0
"ENSMUSG00000104201.1" 0 0 0 0 0 0 0 0 0 0 0 0 0 0 0 0 0 0
"ENSMUSG00000102434.1" 0 0 0 1 2 0 0 0 0 0 0 2 0 0 0 0 0 0
"ENSMUSG00000045216.7" 868 1231 504 1399 1405 1144 964 896 1260 1504 886 934 963 977 1242 1116 1069 931
"ENSMUSG00000104523.1" 0 0 0 0 0 0 0 0 0 0 0 0 0 0 0 0 0 0
"ENSMUSG00000102202.1" 6 10 7 7 10 15 15 7 10 10 1 3 11 12 13 10 9 13
"ENSMUSG00000037470.14" 1143 1203 1037 1580 1692 1369 1047 1276 1639 1565 1079 1075 1301 1639 1474 1489 1375 1209
"ENSMUSG00000098752.1" 0 0 0 0 0 0 0 0 0 0 0 0 0 0 0 0 0 0
"ENSMUSG00000047180.8" 20 25 11 29 19 17 13 13 22 23 16 14 16 19 23 12 8 15
"ENSMUSG00000037447.16" 161 152 130 194 213 254 136 162 218 213 117 164 271 218 325 178 127 193
"ENSMUSG00000102762.1" 4 3 4 6 4 3 4 1 5 5 3 3 3 5 5 1 0 1
"ENSMUSG00000010453.12" 1732 1834 1601 1818 2002 1623 1594 2074 2661 1962 1290 1257 2111 2354 2664 1697 1488 1567
"ENSMUSG00000098680.1" 0 0 0 0 0 0 0 0 0 0 0 0 0 0 0 0 0 0
"ENSMUSG00000037432.15" 309 299 303 308 350 373 287 347 333 323 244 224 381 410 404 414 326 334
"ENSMUSG00000001143.13" 1092 1009 866 966 1039 1059 796 972 1159 974 644 595 1068 1180 1222 1148 915 974
"ENSMUSG00000037408.10" 213 250 224 383 441 381 221 260 299 428 270 303 212 224 285 315 305 347
"ENSMUSG00000104316.1" 0 0 0 0 3 3 1 0 2 1 2 5 2 0 0 2 0 1
"ENSMUSG00000106081.1" 0 0 0 0 0 0 0 0 0 0 0 0 0 0 0 0 0 0
"ENSMUSG00000001138.13" 674 651 637 738 830 704 612 727 911 805 497 461 694 756 849 616 556 579
"ENSMUSG00000102845.1" 0 0 0 0 0 0 0 0 0 0 0 0 0 0 0 0 0 0
"ENSMUSG00000067653.12" 17 14 17 24 27 33 16 31 28 17 22 17 17 27 22 22 21 23
"ENSMUSG00000109510.1" 0 0 0 0 0 0 0 0 0 0 0 0 0 0 0 0 0 0
"ENSMUSG00000079610.9" 153 148 142 143 151 126 142 192 216 193 96 119 153 157 160 121 132 109
"ENSMUSG00000026121.13" 303 337 328 387 508 418 301 300 371 390 291 229 256 248 327 344 299 248
"ENSMUSG00000087589.3" 23 21 16 22 26 26 18 13 24 28 22 16 16 20 22 19 29 15
"ENSMUSG00000046337.17" 6 2 1 1 3 2 6 4 6 5 4 0 3 0 10 0 0 2
"ENSMUSG00000089906.1" 0 0 0 0 0 0 0 0 0 0 0 0 0 0 0 0 0 0
"ENSMUSG00000077939.1" 0 0 0 0 0 0 0 0 0 0 0 0 0 0 0 0 0 0
"ENSMUSG00000061518.11" 1568 1541 1261 1579 1685 1353 1413 1551 2351 2004 1306 1436 1957 2238 2218 1681 1360 1443
"ENSMUSG00000037351.9" 3370 3879 3078 6645 7122 5763 3369 3315 4501 7385 4842 4508 4029 3932 4978 5592 5205 4783
"ENSMUSG00000102416.4" 28 43 19 38 41 59 15 19 40 47 27 24 32 31 44 29 30 24
"ENSMUSG00000104237.1" 34 68 35 62 52 58 31 36 54 61 42 58 42 31 65 57 46 53
"ENSMUSG00000026117.10" 71 141 32 22 46 23 51 46 110 23 16 14 139 88 157 24 29 21
"ENSMUSG00000097291.1" 2 2 0 0 2 2 0 2 0 3 3 1 0 1 1 0 4 1
"ENSMUSG00000026116.11" 1986 2095 1822 2416 2478 2382 1761 1975 2519 2574 1724 1486 2173 2053 2660 2066 1902 1806
"ENSMUSG00000103016.1" 0 0 0 0 0 0 0 0 0 0 1 0 1 0 0 0 2 0
"ENSMUSG00000102930.1" 0 0 0 0 0 0 0 1 1 0 0 0 0 1 0 0 0 0
"ENSMUSG00000103159.1" 0 0 0 0 0 0 0 0 0 0 0 0 1 0 1 0 0 0
"ENSMUSG00000080054.3" 0 0 0 0 0 0 0 0 0 0 0 0 0 0 0 0 0 0
"ENSMUSG00000095944.1" 0 0 0 0 0 0 0 0 0 0 0 0 0 0 0 0 0 0
"ENSMUSG00000050122.19" 54 47 69 36 43 51 168 154 151 39 27 32 77 137 82 29 28 24
"ENSMUSG00000103603.1" 6 9 11 7 2 8 6 7 6 4 2 5 3 3 8 6 4 6
"ENSMUSG00000026114.14" 36 25 16 2 0 0 22 34 45 1 1 0 25 55 32 0 0 1
"ENSMUSG00000102231.1" 0 0 0 0 0 0 0 0 0 0 0 0 0 0 0 0 0 0
"ENSMUSG00000026113.17" 3014 3319 2718 4624 4989 3990 2686 2639 3506 4863 3702 3233 2861 2655 3780 4822 3992 3822
"ENSMUSG00000086064.1" 0 0 1 1 1 1 0 0 2 2 1 0 3 0 2 2 3 0
"ENSMUSG00000102879.1" 0 0 0 1 0 0 0 0 1 0 0 1 0 0 0 0 0 0
"ENSMUSG00000026112.7" 1745 1883 1577 1865 2135 1665 1559 1609 1971 2244 1697 1401 1672 1884 2036 1732 1504 1536
"ENSMUSG00000026111.15" 490 584 452 538 578 483 484 508 782 650 415 436 628 686 795 514 432 471
"ENSMUSG00000026110.15" 964 1079 874 1086 1097 885 964 1063 1208 1246 835 768 1029 1361 1276 1058 831 836
"ENSMUSG00000103948.1" 1 0 0 1 2 2 3 1 0 0 2 4 1 1 0 1 3 1
"ENSMUSG00000087233.1" 0 0 0 0 0 0 3 1 2 0 0 0 0 1 0 0 2 1
"ENSMUSG00000026090.16" 3454 3128 4818 4655 4915 4352 4638 3683 3559 5600 3725 3842 1808 2283 1633 4250 3773 3722
"ENSMUSG00000089767.1" 24 30 48 51 44 83 44 50 35 65 41 42 18 23 15 56 41 37
"ENSMUSG00000104365.1" 3 1 4 3 2 1 2 2 0 0 2 1 1 1 0 7 0 0
"ENSMUSG00000102650.1" 3 0 0 1 0 1 1 2 2 8 1 0 1 0 0 1 2 3
"ENSMUSG00000060771.15" 483 457 534 431 463 474 595 623 631 594 440 383 591 730 538 484 421 474
"ENSMUSG00000097268.1" 70 33 59 94 86 71 43 58 74 94 67 114 28 28 41 58 56 56
"ENSMUSG00000037216.5" 80 83 89 80 117 111 55 80 100 140 75 109 83 90 101 93 96 96
"ENSMUSG00000026088.15" 80 85 97 108 128 133 112 123 115 145 98 84 129 115 101 107 95 98
"ENSMUSG00000026087.11" 513 482 453 543 564 489 465 431 695 715 426 505 670 614 713 542 534 508
"ENSMUSG00000061584.6" 17 7 7 1 0 1 33 16 23 0 0 0 25 20 5 0 0 0
"ENSMUSG00000087374.1" 0 0 0 0 0 0 0 0 0 0 0 0 0 1 0 0 0 0
"ENSMUSG00000026085.11" 0 0 0 0 0 0 0 0 0 0 0 0 0 0 0 0 0 0
"ENSMUSG00000089141.1" 0 0 0 0 0 0 0 0 0 0 0 0 0 0 0 0 0 0
"ENSMUSG00000058407.12" 609 707 591 594 690 685 644 709 937 891 540 667 793 914 900 654 505 619
"ENSMUSG00000026083.12" 1396 1428 1496 1702 1924 1770 1677 1769 2201 2390 1542 1679 1800 2239 2085 1817 1468 1614
"ENSMUSG00000026082.11" 390 467 397 446 499 466 424 454 520 568 362 377 346 436 482 428 337 361
"ENSMUSG00000103804.1" 26 31 31 24 44 37 14 26 38 40 27 20 20 29 22 31 18 36
"ENSMUSG00000102716.1" 0 0 0 0 0 0 0 0 0 0 0 0 0 0 0 0 0 0
"ENSMUSG00000037138.18" 1172 1346 909 1749 1774 1701 977 967 1172 1839 1403 1246 979 929 1221 1785 1636 1471
"ENSMUSG00000085391.1" 10 14 15 3 5 4 25 48 50 0 7 6 12 54 15 2 2 10
"ENSMUSG00000085280.1" 1 1 1 0 0 1 1 2 0 1 0 2 0 0 0 1 0 4
"ENSMUSG00000087131.7" 2 2 5 4 3 2 2 7 0 3 4 1 6 0 0 3 0 1
"ENSMUSG00000102984.1" 0 0 0 0 0 0 0 0 0 0 0 0 0 0 0 0 1 0
"ENSMUSG00000102541.1" 0 0 0 0 1 0 0 0 0 0 0 0 0 0 0 0 0 1
"ENSMUSG00000103531.1" 0 0 0 0 0 0 0 0 0 0 0 0 0 0 0 0 0 0
"ENSMUSG00000048814.11" 5349 5503 5425 5231 5168 4351 4214 4784 6583 5585 3871 3845 6122 5542 7304 4705 4363 4177
"ENSMUSG00000026080.13" 1648 1742 1555 1451 1492 1307 1306 1447 1907 1613 1017 1138 1833 1757 2432 1483 1188 1221
"ENSMUSG00000103647.1" 0 3 1 3 1 1 0 0 2 0 1 1 2 0 0 0 0 2
"ENSMUSG00000102447.1" 0 0 0 0 0 0 0 0 0 0 0 0 0 0 0 0 0 0
"ENSMUSG00000067604.8" 0 5 4 0 0 0 5 1 6 0 1 0 13 6 18 0 1 0
"ENSMUSG00000026078.10" 377 414 345 340 334 309 419 434 588 409 234 265 508 561 585 280 301 324
"ENSMUSG00000103046.1" 42 77 78 58 100 93 87 65 88 86 56 65 47 40 64 68 41 88
"ENSMUSG00000104188.1" 0 0 0 2 1 2 0 3 0 1 0 1 2 0 0 1 1 2
"ENSMUSG00000103182.1" 0 0 0 0 0 0 0 1 0 2 1 0 0 0 0 1 0 0
"ENSMUSG00000098833.1" 2 0 0 0 0 0 0 0 0 0 0 0 0 0 0 0 0 0
"ENSMUSG00000026077.15" 715 850 662 1193 1166 1095 531 688 682 1059 852 750 582 547 626 1115 954 972
"ENSMUSG00000092553.1" 2 0 0 0 0 1 2 1 1 0 0 0 0 0 0 0 0 0
"ENSMUSG00000092563.1" 1 0 4 2 2 7 5 2 1 6 3 2 3 1 1 2 2 1
"ENSMUSG00000073702.11" 1665 1346 1190 1147 1236 1155 1216 1456 2069 1655 1045 1225 1787 2038 1862 1232 1070 1216
"ENSMUSG00000003134.10" 938 1581 672 561 530 541 638 809 892 530 389 326 517 484 673 532 431 474
"ENSMUSG00000102607.1" 0 3 1 0 1 3 2 2 2 4 0 2 0 0 2 0 1 0
"ENSMUSG00000065629.2" 0 0 0 0 0 0 0 0 0 0 0 0 0 0 0 0 0 0
"ENSMUSG00000104827.1" 0 0 0 0 0 0 0 0 0 0 0 0 0 0 0 0 0 0
"ENSMUSG00000003135.15" 493 560 489 630 667 593 475 519 643 753 518 468 552 608 596 539 520 508
"ENSMUSG00000085894.1" 39 56 48 81 75 70 41 45 54 63 47 46 38 32 42 45 37 45
"ENSMUSG00000077704.1" 5 2 6 12 17 14 6 7 7 7 9 8 11 6 6 10 10 8
"ENSMUSG00000048234.13" 419 499 506 510 557 491 490 451 548 695 412 399 417 483 533 564 442 491
"ENSMUSG00000064936.1" 1 4 0 6 1 6 3 1 0 1 0 0 1 0 1 0 0 1
"ENSMUSG00000102471.1" 1 0 0 0 2 1 0 0 0 2 3 1 1 0 0 3 0 1
"ENSMUSG00000050967.5" 1116 1352 1159 4073 4195 3510 1726 1171 1549 5200 3221 3466 1273 1223 1499 3353 3195 3080
"ENSMUSG00000097083.1" 11 13 17 116 118 111 12 8 24 156 105 84 14 21 26 103 78 95
"ENSMUSG00000057173.8" 1 4 2 3 1 3 6 2 5 3 3 1 5 0 12 3 0 2
"ENSMUSG00000091937.3" 0 1 0 0 0 0 0 0 0 0 0 0 0 0 0 0 0 0
"ENSMUSG00000101634.6" 4 1 0 0 0 1 1 1 2 0 2 0 1 1 1 0 0 0
"ENSMUSG00000026074.15" 3147 2844 2983 2538 2703 2721 3733 3755 5335 2825 1782 2032 3016 3738 3219 2145 1771 1956
"ENSMUSG00000102985.1" 18 33 23 21 38 20 17 14 23 24 16 21 25 17 25 44 30 26
"ENSMUSG00000026073.13" 6 8 8 12 12 10 5 5 10 7 7 2 6 5 3 12 7 4
"ENSMUSG00000097899.2" 26 35 35 21 20 19 30 22 24 35 27 48 10 13 28 20 17 20
"ENSMUSG00000102975.1" 0 2 0 0 0 1 0 0 0 0 0 0 0 0 0 0 0 0
"ENSMUSG00000026072.12" 44 74 101 61 72 91 125 214 250 97 50 37 91 493 82 56 85 62
"ENSMUSG00000103560.1" 0 2 1 0 0 3 0 0 0 4 0 0 0 1 0 0 2 0
"ENSMUSG00000070942.8" 7 13 9 7 19 12 18 15 26 13 10 14 13 14 24 14 10 13
"ENSMUSG00000103230.1" 2 5 5 0 3 4 1 0 2 1 1 1 0 1 1 0 1 0
"ENSMUSG00000026069.15" 3 2 7 7 5 7 11 7 6 5 2 8 2 4 9 3 4 10
"ENSMUSG00000026070.15" 0 0 0 1 2 1 0 0 1 0 0 0 0 0 0 0 0 4
"ENSMUSG00000026068.11" 2 0 1 0 0 0 3 0 2 1 1 0 0 0 1 1 1 0
"ENSMUSG00000104441.1" 0 0 0 0 0 0 0 0 0 0 0 0 0 0 0 0 0 0
"ENSMUSG00000026065.8" 1 4 1 7 6 13 87 0 2 6 7 6 1 18 4 13 4 18
"ENSMUSG00000102676.1" 0 0 0 0 0 0 1 0 0 0 0 0 0 1 0 0 0 0
"ENSMUSG00000026062.12" 88 129 47 35 49 47 176 51 81 71 28 25 63 55 47 21 42 47
"ENSMUSG00000103679.1" 2 4 1 0 0 0 1 0 0 0 0 0 0 0 0 0 0 0
"ENSMUSG00000103270.1" 3 3 1 0 4 4 1 4 1 5 4 1 6 3 8 7 1 1
"ENSMUSG00000041945.12" 36 27 26 33 42 35 39 27 37 47 21 25 23 43 38 31 26 22
"ENSMUSG00000079588.3" 8 4 12 1 6 3 14 12 19 0 1 0 14 15 13 0 0 1
"ENSMUSG00000094136.2" 0 0 0 0 0 0 0 0 0 0 0 0 0 0 0 0 0 0
"ENSMUSG00000104072.1" 0 0 0 0 0 0 0 0 0 0 0 0 0 0 0 0 0 0
"ENSMUSG00000100185.1" 0 0 0 0 0 0 0 0 0 0 0 0 0 0 0 0 0 0
"ENSMUSG00000100832.1" 0 1 1 7 5 3 3 0 1 8 4 7 1 2 0 1 4 6
"ENSMUSG00000100178.1" 0 0 0 0 0 0 0 0 0 0 0 0 0 0 0 0 0 0
"ENSMUSG00000101877.1" 0 0 0 0 0 0 0 0 0 0 0 0 0 0 0 0 0 0
"ENSMUSG00000053640.2" 1 0 0 0 0 1 2 0 1 1 0 0 1 2 1 0 0 0
"ENSMUSG00000101919.1" 0 0 0 0 0 0 0 0 0 0 0 0 0 0 0 0 0 0
"ENSMUSG00000101299.2" 12 17 21 85 94 74 29 22 17 105 58 61 5 5 5 54 61 49
"ENSMUSG00000100180.1" 0 2 1 1 2 0 0 0 0 1 1 0 0 0 0 0 0 0
"ENSMUSG00000103106.1" 0 0 0 5 1 2 0 0 0 1 1 0 0 1 0 1 0 1
"ENSMUSG00000060424.14" 264 174 227 311 311 322 243 219 275 443 311 282 205 202 212 317 262 276
"ENSMUSG00000104199.1" 3 5 4 4 6 3 5 5 5 8 7 7 1 3 1 8 3 7
"ENSMUSG00000045515.4" 2286 1780 2152 2595 2842 2425 2057 2107 2739 3174 2223 2152 1947 1816 1844 2459 2038 2089
"ENSMUSG00000093436.6" 37 49 44 74 99 70 50 39 61 88 65 61 16 22 32 28 36 31
"ENSMUSG00000097063.3" 66 50 66 72 59 43 73 67 82 63 40 41 52 50 48 52 33 44
"ENSMUSG00000099784.1" 20 36 40 57 64 62 24 30 27 88 61 52 15 11 21 44 41 29
"ENSMUSG00000060679.14" 481 604 529 573 623 552 537 581 689 709 412 459 509 509 589 525 409 435
"ENSMUSG00000077448.1" 0 1 0 0 0 0 1 0 2 2 1 1 0 0 0 0 1 0
"ENSMUSG00000041907.9" 184 240 162 302 325 279 190 159 272 370 239 237 225 202 318 280 258 268
"ENSMUSG00000089088.1" 0 0 0 0 0 0 0 0 0 0 0 0 0 0 0 0 0 0
"ENSMUSG00000070939.9" 948 1119 1007 1408 1600 1334 989 1078 1412 1590 989 1007 978 1097 1270 1210 1084 1045
"ENSMUSG00000100269.1" 0 1 2 1 2 0 3 2 0 2 0 0 0 0 0 0 0 1
"ENSMUSG00000041878.3" 7 11 6 6 12 9 8 6 9 13 7 9 7 10 5 10 7 16
"ENSMUSG00000010290.7" 668 734 647 724 721 540 639 737 918 777 546 540 786 907 1012 583 505 559
"ENSMUSG00000008136.14" 84 163 51 1027 1080 819 177 92 117 1211 810 802 74 66 88 1186 1053 964
"ENSMUSG00000094497.1" 2 2 0 0 0 1 2 3 2 0 1 1 0 2 0 1 1 1
"ENSMUSG00000099576.1" 0 1 0 0 0 0 0 0 0 1 0 0 0 0 0 2 0 0
"ENSMUSG00000099694.1" 0 0 0 0 0 0 0 0 0 0 0 0 0 0 0 0 0 0
"ENSMUSG00000101923.1" 0 0 0 0 0 0 0 0 0 0 0 0 0 0 0 0 0 0
"ENSMUSG00000066877.11" 358 332 341 695 760 632 568 388 551 804 567 626 356 447 420 700 572 534
"ENSMUSG00000103422.1" 0 0 0 0 0 0 0 1 0 0 0 0 1 0 0 0 0 0
"ENSMUSG00000103945.1" 15 9 12 32 35 18 27 18 18 32 28 17 21 10 10 33 13 31
"ENSMUSG00000026051.8" 76 221 80 19 9 16 661 1857 1733 17 15 6 141 3647 156 4 4 11
"ENSMUSG00000100764.1" 4 3 3 2 4 5 5 6 11 8 3 4 2 15 5 4 4 2
"ENSMUSG00000100635.1" 3 6 2 7 1 4 2 18 16 3 0 6 5 21 1 3 1 4
"ENSMUSG00000100480.1" 5 10 11 14 12 16 7 8 11 7 11 16 3 7 11 6 15 6
"ENSMUSG00000057363.12" 500 582 490 798 914 731 552 601 716 1163 710 713 544 657 559 778 647 678
"ENSMUSG00000090243.1" 0 0 1 0 2 0 1 0 0 4 0 0 0 0 1 0 2 0
"ENSMUSG00000100701.1" 1 1 1 3 3 1 2 1 0 2 4 2 1 0 1 3 1 2
"ENSMUSG00000101395.1" 0 0 0 0 0 0 0 0 0 0 0 0 0 0 0 0 0 0
"ENSMUSG00000088848.1" 0 0 0 0 0 0 0 0 0 0 0 0 0 0 0 0 0 0
"ENSMUSG00000095757.1" 0 0 0 0 0 0 0 2 0 0 0 0 0 0 0 0 0 0
"ENSMUSG00000041763.14" 1059 1227 1084 1303 1374 1124 1212 1233 1397 1702 1221 1176 1326 1458 1545 1290 1040 995
"ENSMUSG00000047343.4" 8 4 6 9 5 3 6 4 4 12 5 3 3 3 1 2 1 4
"ENSMUSG00000090106.1" 0 0 0 0 0 0 0 0 0 0 0 0 0 0 0 0 0 0
"ENSMUSG00000091844.2" 0 2 2 5 2 2 2 2 1 0 1 3 9 11 5 2 0 0
"ENSMUSG00000026049.11" 28 39 28 27 31 41 41 26 46 65 34 37 53 55 46 54 28 42
"ENSMUSG00000101104.6" 0 0 0 0 0 0 0 0 0 0 0 0 0 0 0 0 0 0
"ENSMUSG00000026047.13" 172 179 152 142 165 169 167 228 276 182 89 141 178 210 218 149 126 127
"ENSMUSG00000041684.11" 433 464 395 451 486 426 481 497 642 609 414 370 507 520 603 411 369 433
"ENSMUSG00000026048.16" 490 457 478 459 550 560 481 576 645 618 365 392 519 629 577 455 448 415
"ENSMUSG00000046828.3" 0 1 0 0 1 0 0 1 0 3 1 1 0 0 0 2 2 1
"ENSMUSG00000089703.1" 0 0 0 1 1 1 0 1 0 1 0 0 0 0 0 0 0 2
"ENSMUSG00000100966.1" 0 0 0 0 0 0 0 0 0 0 0 0 0 0 0 0 0 0
"ENSMUSG00000100769.1" 0 0 0 0 0 0 0 0 0 0 0 0 0 0 0 0 0 0
"ENSMUSG00000101567.1" 0 1 0 0 1 0 1 0 0 0 0 0 0 0 0 1 0 0
"ENSMUSG00000056870.9" 134 164 166 45 43 53 187 297 302 79 50 55 187 428 157 31 30 43
"ENSMUSG00000102319.1" 0 0 0 0 0 0 0 1 1 0 0 0 1 0 0 0 0 0
"ENSMUSG00000089877.1" 1 0 0 0 0 0 0 0 0 0 0 0 0 1 0 0 0 0
"ENSMUSG00000101701.1" 1 3 0 0 0 0 1 0 2 2 0 0 0 1 1 0 0 0
"ENSMUSG00000103071.1" 0 0 0 0 0 0 0 0 2 0 0 0 0 4 0 1 0 0
"ENSMUSG00000100434.1" 0 0 0 0 0 0 0 0 0 0 0 0 0 0 0 0 0 0
"ENSMUSG00000100013.1" 0 0 0 0 0 0 0 0 0 0 0 0 0 0 0 0 0 0
"ENSMUSG00000101251.1" 0 0 0 0 0 0 0 0 0 0 0 0 0 0 0 0 0 0
"ENSMUSG00000101937.1" 0 0 0 0 0 0 0 0 0 0 0 0 0 0 0 0 0 0
"ENSMUSG00000026043.18" 8 33 24 75 31 64 17 41 54 76 25 17 24 19 15 10 6 25
"ENSMUSG00000105211.1" 0 0 0 0 0 0 0 0 0 0 0 0 0 0 0 0 0 0
"ENSMUSG00000026042.16" 93 76 132 120 83 159 120 139 178 93 44 55 60 83 69 45 53 75
"ENSMUSG00000104476.1" 0 2 0 0 0 0 0 0 0 0 0 0 0 0 1 0 0 0
"ENSMUSG00000100218.1" 0 0 0 0 0 0 0 0 0 0 0 0 0 0 0 0 0 0
"ENSMUSG00000100361.1" 1 0 0 0 0 0 0 0 0 0 0 0 0 0 0 0 0 0
"ENSMUSG00000100894.1" 0 0 0 0 0 0 0 0 0 0 0 0 0 0 0 0 0 0
"ENSMUSG00000095121.1" 0 0 0 0 0 0 0 0 0 0 0 0 0 0 0 0 0 0
"ENSMUSG00000065255.1" 0 0 0 0 0 0 0 0 0 0 0 0 0 0 0 0 0 0
"ENSMUSG00000100843.1" 0 0 0 0 0 0 0 0 0 0 0 0 0 0 0 0 0 0
"ENSMUSG00000087764.1" 0 0 0 0 0 0 0 0 0 0 0 0 0 0 0 0 0 0
"ENSMUSG00000025995.16" 492 571 613 574 593 577 564 527 688 709 431 464 534 593 623 519 437 436
"ENSMUSG00000099850.1" 0 0 2 0 0 0 0 0 0 0 0 1 0 0 0 0 0 0
"ENSMUSG00000084817.3" 1 1 0 2 6 5 5 2 7 4 2 7 4 6 6 2 1 3
"ENSMUSG00000098549.1" 0 0 0 0 0 0 0 0 0 1 0 0 0 0 0 0 0 0
"ENSMUSG00000099381.1" 1 0 0 0 1 0 0 1 0 0 0 1 0 1 0 0 0 0
"ENSMUSG00000025993.10" 94 123 89 173 253 150 103 89 121 160 90 104 72 86 52 111 95 81
"ENSMUSG00000099946.1" 0 0 0 0 0 0 0 0 0 0 0 0 0 0 0 0 0 0
"ENSMUSG00000070896.2" 0 0 0 0 0 0 0 0 0 0 0 0 0 0 0 0 0 0
"ENSMUSG00000090682.4" 0 0 0 0 0 0 0 0 0 0 0 0 0 0 0 0 0 0
"ENSMUSG00000044457.8" 0 0 0 0 0 0 0 0 0 0 0 0 0 0 0 0 0 0
"ENSMUSG00000099432.1" 2 0 2 0 0 0 2 0 1 0 0 0 0 0 1 0 0 0
"ENSMUSG00000041144.12" 387 445 438 136 95 150 536 677 892 137 84 83 419 604 538 67 82 87
"ENSMUSG00000096047.1" 0 0 0 0 0 0 0 0 0 0 0 0 0 0 0 0 0 0
"ENSMUSG00000101262.1" 0 0 0 0 0 0 0 0 0 0 0 0 0 0 0 0 0 0
"ENSMUSG00000101337.6" 107 121 138 185 223 167 108 141 154 242 185 163 92 165 106 159 160 107
"ENSMUSG00000025986.6" 2505 2913 2645 8813 9037 6934 2332 2181 2729 10056 7485 7286 2790 2652 3218 7829 7608 6302
"ENSMUSG00000100213.1" 74 91 93 167 131 155 63 66 95 134 112 68 55 48 72 114 89 112
"ENSMUSG00000103129.1" 0 0 0 1 0 0 0 0 0 0 0 0 1 0 0 0 0 0
"ENSMUSG00000100160.1" 0 0 1 0 1 1 0 0 0 1 2 0 0 0 0 0 2 0
"ENSMUSG00000101921.1" 0 0 0 0 0 0 0 0 0 0 0 0 0 0 0 0 0 0
"ENSMUSG00000101447.1" 0 0 1 1 2 0 0 0 0 3 0 1 0 0 0 0 1 0
"ENSMUSG00000081185.1" 0 0 0 1 2 1 1 0 0 1 1 0 0 0 1 0 1 0
"ENSMUSG00000103246.1" 0 0 0 0 1 0 0 0 0 0 0 1 0 0 0 5 0 1
"ENSMUSG00000098876.1" 0 0 0 0 1 2 0 0 0 0 0 0 0 0 0 0 0 1
"ENSMUSG00000100530.1" 0 0 0 0 0 2 0 0 0 0 0 0 0 0 0 0 0 3
"ENSMUSG00000104067.1" 0 0 0 0 0 0 0 0 0 1 0 0 0 0 2 3 0 1
"ENSMUSG00000100033.1" 1 0 0 1 0 0 1 0 0 0 1 0 0 0 0 0 1 0
"ENSMUSG00000094968.1" 0 0 0 0 0 0 0 0 0 0 0 0 0 0 0 0 0 0
"ENSMUSG00000088017.1" 0 0 0 0 0 0 0 0 0 0 0 0 0 0 0 0 0 0
"ENSMUSG00000101996.1" 0 0 0 0 0 0 0 0 0 0 0 0 0 0 0 0 0 0
"ENSMUSG00000096973.1" 0 0 0 0 0 0 0 0 0 0 0 0 0 0 0 0 0 0
"ENSMUSG00000064943.1" 0 0 0 0 0 0 0 0 0 0 0 0 0 0 0 0 0 0
"ENSMUSG00000100866.1" 0 0 0 0 0 0 0 0 0 0 0 0 0 0 0 0 0 0
"ENSMUSG00000101721.1" 0 0 0 0 0 0 0 0 0 0 0 0 0 0 0 0 0 0
"ENSMUSG00000099376.1" 0 0 0 0 0 0 0 0 0 0 0 0 0 0 0 0 0 0
"ENSMUSG00000097883.1" 0 0 0 0 0 0 0 0 0 0 0 0 0 0 0 0 0 0
"ENSMUSG00000092790.1" 0 0 0 0 0 0 0 0 0 0 0 0 0 0 0 0 0 0
"ENSMUSG00000099698.1" 0 0 0 0 0 0 0 0 0 0 0 0 0 0 0 0 0 0
"ENSMUSG00000099454.1" 0 0 0 0 0 0 0 0 0 0 0 0 0 0 0 0 0 0
"ENSMUSG00000051616.14" 0 0 0 0 0 0 0 0 0 0 0 0 0 0 0 0 0 0
"ENSMUSG00000099627.1" 0 0 0 0 0 0 0 0 0 0 0 0 0 0 0 0 0 0
"ENSMUSG00000099577.1" 0 0 0 0 0 0 0 0 0 0 0 0 0 0 0 0 0 0
"ENSMUSG00000099882.1" 0 0 0 0 0 0 0 0 0 0 0 0 0 0 0 0 0 0
"ENSMUSG00000101760.1" 0 0 0 0 0 0 0 0 0 0 0 0 0 0 0 0 0 0
"ENSMUSG00000099608.1" 0 0 0 0 0 0 0 0 0 0 0 0 0 0 0 0 0 0
"ENSMUSG00000099864.1" 0 0 0 0 0 0 0 0 0 0 0 0 0 0 0 0 0 0
"ENSMUSG00000098249.1" 0 0 0 0 0 0 0 0 0 0 0 0 0 0 0 0 0 0
"ENSMUSG00000100451.1" 0 0 0 0 0 0 0 0 0 0 0 0 0 0 0 0 0 0
"ENSMUSG00000099941.1" 0 0 0 0 0 0 0 0 0 0 0 0 0 0 0 0 0 0
"ENSMUSG00000084531.1" 0 0 0 0 0 0 0 0 0 0 0 0 0 0 0 0 0 0
"ENSMUSG00000100816.1" 0 0 0 0 0 0 0 0 0 0 0 0 1 0 0 0 0 0
"ENSMUSG00000026109.14" 1240 983 1072 1287 1051 1171 1118 1190 1465 1429 788 963 1117 1015 1184 926 847 900
"ENSMUSG00000100671.1" 29 5 4 0 2 2 15 2 15 3 1 2 14 2 9 0 1 0
"ENSMUSG00000092906.1" 0 0 1 0 0 0 0 0 0 1 0 0 0 0 0 0 0 0
"ENSMUSG00000101242.1" 2 4 0 0 0 2 3 2 0 4 3 0 5 1 0 1 2 3
"ENSMUSG00000099924.1" 7 7 7 1 1 2 3 6 4 8 4 9 8 5 6 13 6 4
"ENSMUSG00000099625.1" 2 11 12 5 10 7 8 6 18 14 10 4 9 8 5 7 7 9
"ENSMUSG00000101799.1" 6 8 15 16 21 13 4 14 11 19 10 11 5 4 9 14 12 13
"ENSMUSG00000045954.7" 91 129 129 166 152 168 204 347 332 210 101 103 197 435 136 112 88 92
"ENSMUSG00000099741.1" 0 0 0 2 0 2 2 2 0 8 0 1 0 0 0 0 5 4
"ENSMUSG00000101702.1" 0 0 0 0 0 0 0 0 0 0 0 0 0 0 0 0 2 0
"ENSMUSG00000026107.11" 156 187 215 251 311 283 218 205 228 358 265 232 223 213 255 308 259 327
"ENSMUSG00000099413.1" 2 5 5 6 8 3 4 3 4 7 2 4 6 3 6 3 4 6
"ENSMUSG00000103424.1" 0 0 0 0 0 0 0 0 0 0 0 0 0 0 0 0 0 0
"ENSMUSG00000101741.1" 2 2 1 2 3 0 2 1 1 0 2 1 0 2 3 0 0 0
"ENSMUSG00000018417.14" 771 1151 585 748 754 575 649 712 705 979 761 569 481 427 594 555 458 441
"ENSMUSG00000101724.1" 0 0 0 0 0 0 0 0 0 0 0 0 0 0 0 1 0 0
"ENSMUSG00000100313.1" 0 0 0 0 0 1 0 0 0 0 0 0 0 0 0 0 1 0
"ENSMUSG00000100696.1" 3 2 2 0 0 0 1 4 0 2 0 0 0 2 2 4 0 1
"ENSMUSG00000099135.1" 0 0 0 0 0 0 0 0 0 0 0 0 0 0 0 0 0 0
"ENSMUSG00000072324.4" 1 1 1 0 1 1 0 0 3 1 0 0 0 0 0 0 2 0
"ENSMUSG00000062939.11" 2 1 1 11 22 12 1 0 1 13 3 10 3 1 2 19 14 4
"ENSMUSG00000101628.1" 0 1 0 0 0 0 0 0 0 0 0 0 0 0 1 0 0 0
"ENSMUSG00000078291.1" 0 0 0 1 0 0 0 0 0 0 0 0 0 0 0 0 0 0
"ENSMUSG00000109599.1" 7 6 11 4 10 5 13 10 10 0 9 7 8 14 9 6 7 2
"ENSMUSG00000026104.14" 139 139 116 184 189 184 174 179 252 197 149 137 199 229 244 173 144 173
"ENSMUSG00000099569.1" 0 1 0 1 0 1 0 0 0 1 0 3 0 4 1 0 0 0
"ENSMUSG00000026103.14" 5480 7077 5228 10726 11721 8876 6002 5256 6920 12277 8688 7791 6793 6183 9227 10530 9058 9067
"ENSMUSG00000099648.1" 0 0 0 0 0 0 0 0 0 0 0 0 0 0 0 0 0 0
"ENSMUSG00000065192.1" 2 0 0 0 0 0 0 0 0 0 0 0 0 0 0 0 0 0
"ENSMUSG00000002881.14" 473 483 680 575 697 559 715 732 997 664 446 504 808 1104 791 574 496 485
"ENSMUSG00000097833.1" 2 3 1 1 4 3 4 3 5 6 1 2 0 3 0 2 3 1
"ENSMUSG00000101501.1" 0 2 2 4 9 5 1 1 1 4 2 2 0 1 2 1 2 5
"ENSMUSG00000100120.1" 0 1 3 4 7 2 2 2 2 7 4 2 0 0 0 4 3 2
"ENSMUSG00000099878.1" 2 0 2 0 0 1 1 0 0 1 2 0 0 0 0 1 1 0
"ENSMUSG00000100007.1" 16 15 15 26 31 17 23 23 29 20 10 18 26 22 30 16 19 16
"ENSMUSG00000043015.15" 111 177 160 213 217 227 137 156 191 206 144 154 155 122 165 140 129 136
"ENSMUSG00000103630.1" 7 4 0 10 11 14 14 4 5 12 6 8 6 3 6 11 9 13
"ENSMUSG00000041439.15" 1711 1796 1542 2735 2625 2307 1722 1525 2092 2822 1823 1968 2186 2029 2423 2172 2015 1939
"ENSMUSG00000100302.1" 3 0 1 0 0 0 0 0 0 0 0 0 0 0 0 0 0 0
"ENSMUSG00000100230.1" 0 0 0 0 0 0 0 0 1 0 0 0 0 0 0 0 0 0
"ENSMUSG00000026102.9" 688 799 795 778 782 709 705 820 998 901 504 563 782 888 969 613 538 521
"ENSMUSG00000041426.12" 259 239 283 216 191 232 260 344 404 313 205 165 351 400 397 185 170 203
"ENSMUSG00000089802.1" 0 0 1 0 0 0 0 0 0 0 1 0 0 0 0 0 0 0
"ENSMUSG00000043629.12" 224 331 160 300 301 250 218 216 378 347 202 213 551 461 619 237 196 202
"ENSMUSG00000026100.6" 4 0 2 2 3 3 9 3 3 5 4 9 0 2 0 1 5 1
"ENSMUSG00000089334.1" 0 0 0 0 0 0 0 0 0 0 0 0 0 0 0 0 0 0
"ENSMUSG00000060715.9" 5 1 10 2 7 11 6 7 8 10 9 8 6 11 7 8 1 5
"ENSMUSG00000026098.13" 57 53 80 71 74 74 100 83 85 111 48 76 87 133 99 58 46 47
"ENSMUSG00000100763.1" 0 1 2 0 0 1 0 1 0 0 1 0 0 0 0 1 0 0
"ENSMUSG00000026097.9" 117 133 102 94 100 110 148 151 176 138 73 88 196 238 207 103 90 112
"ENSMUSG00000100679.1" 0 1 0 0 0 0 0 0 0 0 0 0 1 0 0 0 0 0
"ENSMUSG00000026096.14" 231 292 277 286 344 313 246 277 319 331 218 238 281 263 313 227 199 203
"ENSMUSG00000099913.1" 4 11 10 14 20 9 15 7 10 17 8 10 16 9 22 7 8 5
"ENSMUSG00000101838.6" 4 17 5 6 3 3 3 8 1 13 8 6 8 4 3 5 3 1
"ENSMUSG00000026095.15" 38 40 24 26 54 23 46 35 48 33 21 27 30 47 53 30 29 37
"ENSMUSG00000117809.1" 0 0 0 0 0 0 0 0 0 0 0 0 0 0 0 0 0 0
"ENSMUSG00000100267.1" 0 0 0 0 0 0 0 0 0 0 0 0 0 0 0 0 0 0
"ENSMUSG00000099450.1" 0 0 0 0 0 0 0 0 0 0 0 0 0 0 0 0 0 0
"ENSMUSG00000100069.1" 0 0 0 0 0 0 0 0 0 0 0 0 0 0 0 0 0 0
"ENSMUSG00000096141.2" 94 66 104 34 49 45 115 126 137 41 36 23 101 150 109 33 27 45
"ENSMUSG00000092657.1" 0 0 0 0 0 0 0 0 0 0 0 0 0 0 0 0 0 0
"ENSMUSG00000026094.14" 106 104 100 156 210 146 145 124 182 277 145 181 133 163 118 135 99 122
"ENSMUSG00000102405.1" 0 0 0 0 0 0 0 0 0 0 0 0 0 0 0 0 0 0
"ENSMUSG00000042807.15" 1039 1148 814 1654 1614 1396 796 888 1132 2400 1563 1220 1112 1059 1153 1070 993 1030
"ENSMUSG00000098443.1" 0 0 0 1 0 0 0 0 0 0 0 0 0 0 0 0 0 0
"ENSMUSG00000087949.1" 0 0 0 0 0 0 0 0 0 0 0 0 0 0 0 1 0 0
"ENSMUSG00000102868.1" 0 0 1 2 1 0 1 1 2 0 0 0 2 1 0 1 0 1
"ENSMUSG00000094013.1" 0 0 0 0 0 0 0 0 1 0 0 0 0 0 0 0 0 0
"ENSMUSG00000025983.11" 15 16 37 8 13 12 45 35 56 3 5 5 23 27 26 1 4 9
"ENSMUSG00000041303.7" 654 823 583 799 798 722 731 667 892 971 682 678 788 807 959 718 681 715
"ENSMUSG00000109809.1" 3 1 1 1 0 1 0 0 3 1 0 3 4 0 0 0 0 0
"ENSMUSG00000073678.4" 1698 1809 2261 1304 1235 1164 1566 1704 2230 1632 1129 1159 1968 2056 2411 1107 1017 1069
"ENSMUSG00000104136.1" 10 9 18 9 4 7 8 27 16 19 5 11 13 4 16 5 5 9
"ENSMUSG00000101130.1" 0 0 0 0 1 0 0 2 0 1 0 0 0 0 1 0 0 0
"ENSMUSG00000052331.14" 371 377 503 267 266 324 500 510 709 330 190 209 440 571 469 197 174 199
"ENSMUSG00000101674.6" 4 2 0 0 1 0 0 1 1 2 1 1 3 0 4 0 0 3
"ENSMUSG00000102503.1" 0 5 8 4 3 2 6 2 2 0 2 3 2 5 5 2 0 3
"ENSMUSG00000089245.1" 0 0 0 0 0 0 1 0 0 0 0 0 0 0 0 0 0 0
"ENSMUSG00000102642.1" 0 0 0 0 0 0 1 0 0 0 0 0 0 1 0 0 0 0
"ENSMUSG00000025982.13" 5659 6821 6341 6619 7167 6793 6124 6703 7663 7905 5206 4949 5920 6718 6740 5989 5359 5401
"ENSMUSG00000103030.1" 0 0 2 4 3 0 1 0 0 1 3 2 1 0 0 2 0 0
"ENSMUSG00000025981.13" 262 361 255 450 422 326 289 272 408 553 340 322 318 389 442 320 243 333
"ENSMUSG00000101122.1" 7 20 17 30 34 29 17 11 21 28 20 11 6 9 9 14 19 12
"ENSMUSG00000025980.14" 3577 3604 3377 3011 3034 2824 3203 3718 4613 3887 2481 2571 5378 5535 5391 3386 2677 2758
"ENSMUSG00000073676.4" 723 659 587 496 563 498 557 630 903 574 374 424 1187 1090 1097 666 446 509
"ENSMUSG00000100736.1" 6 1 2 1 1 4 1 0 0 4 0 3 0 4 1 0 4 0
"ENSMUSG00000089670.1" 1 3 2 7 6 2 2 2 3 3 3 3 2 3 7 3 1 1
"ENSMUSG00000025979.13" 949 906 960 980 997 880 1005 1071 1312 1407 913 1050 1402 1453 1520 1020 776 905
"ENSMUSG00000061863.6" 1 0 1 3 2 5 3 3 2 2 3 2 5 1 3 5 6 0
"ENSMUSG00000025978.14" 682 541 656 406 492 533 589 634 794 526 350 339 869 817 904 383 356 407
"ENSMUSG00000097649.2" 176 103 200 84 68 105 118 134 162 75 72 57 157 128 139 64 41 69
"ENSMUSG00000046994.9" 575 563 636 731 797 712 569 568 747 1041 668 615 670 631 735 713 592 620
"ENSMUSG00000025977.15" 1 0 1 0 1 3 1 2 0 1 2 2 3 0 1 0 0 0
"ENSMUSG00000100215.1" 10 15 10 9 5 9 5 7 9 13 10 10 12 11 13 6 7 5
"ENSMUSG00000101945.1" 0 0 0 0 0 0 0 0 0 0 0 0 0 0 0 0 0 0
"ENSMUSG00000101085.1" 0 0 0 0 0 0 0 0 0 0 1 0 0 0 0 0 0 0
"ENSMUSG00000038349.10" 1094 700 691 664 665 672 1034 1196 1419 811 623 527 1370 2165 1493 714 562 622
"ENSMUSG00000102145.1" 0 0 0 0 1 3 0 4 2 1 2 1 3 5 1 3 1 1
"ENSMUSG00000100309.1" 0 0 0 0 0 0 0 0 0 0 0 0 0 0 0 0 0 0
"ENSMUSG00000102831.1" 0 0 0 0 1 0 1 0 0 2 0 0 0 0 2 0 0 0
"ENSMUSG00000099950.1" 0 1 0 3 7 11 1 0 1 15 6 10 0 2 0 4 6 6
"ENSMUSG00000102491.1" 0 0 0 0 0 0 0 0 0 0 0 1 0 0 0 0 0 0
"ENSMUSG00000100372.1" 0 0 0 0 0 0 0 0 0 0 0 0 0 0 0 0 0 1
"ENSMUSG00000100944.1" 0 0 0 0 0 0 0 1 0 0 0 0 1 0 1 1 0 0
"ENSMUSG00000101332.1" 0 0 0 0 0 0 0 0 0 0 0 0 0 0 0 0 0 0
"ENSMUSG00000045336.5" 0 0 0 0 0 0 0 0 0 0 0 0 0 0 0 0 0 0
"ENSMUSG00000038331.15" 51 154 10 2247 2208 1901 49 30 65 2264 1443 1544 58 52 45 1804 1603 1315
"ENSMUSG00000087022.4" 10 32 3 700 665 620 13 9 9 824 544 503 10 13 15 412 385 312
"ENSMUSG00000104310.1" 2 2 0 23 31 19 0 0 0 26 23 8 0 0 0 15 21 5
"ENSMUSG00000094128.1" 1 0 0 1 3 1 0 0 0 3 2 0 0 0 0 0 0 1
"ENSMUSG00000099945.1" 0 0 0 0 0 0 0 0 0 0 0 0 0 0 0 0 0 0
"ENSMUSG00000101429.1" 2 4 5 3 12 5 10 4 3 5 1 2 1 8 6 6 11 5
"ENSMUSG00000101129.1" 0 0 0 0 0 0 0 0 0 0 0 0 0 0 0 0 0 0
"ENSMUSG00000097519.2" 1 1 0 1 1 3 1 3 0 0 1 2 0 1 0 0 1 0
"ENSMUSG00000038323.3" 488 477 478 689 718 634 497 481 681 872 601 570 540 586 633 633 567 553
"ENSMUSG00000048495.16" 143 172 163 189 204 193 148 178 230 250 151 169 217 219 288 158 166 160
"ENSMUSG00000025971.6" 227 265 251 256 293 261 235 227 382 364 223 229 314 327 349 242 228 205
"ENSMUSG00000077776.1" 0 0 0 0 0 0 0 0 0 0 0 0 0 0 0 0 0 0
"ENSMUSG00000088353.1" 0 0 0 0 0 0 0 0 0 0 0 0 0 0 0 0 0 0
"ENSMUSG00000101826.1" 0 0 0 0 0 1 0 0 0 0 0 0 0 0 0 0 0 0
"ENSMUSG00000102685.1" 0 0 0 0 0 0 0 0 0 0 0 0 0 0 0 0 0 0
"ENSMUSG00000101151.1" 0 1 0 0 0 0 0 0 0 0 0 0 0 0 0 2 0 0
"ENSMUSG00000038305.15" 399 520 445 404 458 355 405 523 612 575 382 367 569 628 603 355 317 326
"ENSMUSG00000091283.1" 0 3 1 2 0 1 0 0 1 0 0 0 0 0 2 0 0 1
"ENSMUSG00000054770.16" 374 462 469 350 419 421 414 440 557 498 316 243 346 457 400 279 268 282
"ENSMUSG00000026039.9" 4 19 8 7 13 8 13 11 14 10 1 4 9 13 8 5 7 3
"ENSMUSG00000063558.4" 141 116 161 113 166 115 212 380 367 114 80 69 139 514 149 113 105 129
"ENSMUSG00000064294.12" 17 17 25 32 13 40 35 31 44 38 13 12 30 63 23 16 6 22
"ENSMUSG00000089275.1" 0 0 0 0 0 0 0 0 0 0 0 0 0 0 0 0 0 0
"ENSMUSG00000038242.12" 16 12 9 12 23 18 13 7 21 21 10 14 30 24 22 7 12 13
"ENSMUSG00000089822.1" 0 0 0 3 0 1 1 0 0 0 0 0 0 0 0 0 1 0
"ENSMUSG00000079554.2" 0 3 2 0 0 1 4 0 2 1 0 0 1 3 0 1 1 2
"ENSMUSG00000103839.1" 114 98 140 134 130 161 96 109 119 160 95 55 98 59 122 86 48 76
"ENSMUSG00000051223.14" 2486 2746 2465 3736 3787 3001 2885 2777 3856 4979 3296 3467 3524 3667 3629 3259 2902 2912
"ENSMUSG00000026034.17" 1996 2549 2692 2186 2533 2570 2593 2654 3026 2852 1699 1752 2413 3011 2883 2007 1918 2245
"ENSMUSG00000026035.15" 140 160 134 171 174 142 109 151 173 184 110 115 183 187 209 128 122 124
"ENSMUSG00000026036.17" 340 351 346 386 380 322 349 377 449 462 300 301 479 461 572 318 286 309
"ENSMUSG00000026037.14" 404 418 392 506 597 440 402 420 590 653 416 398 503 577 586 442 427 443
"ENSMUSG00000094245.1" 8 6 3 13 6 10 5 9 14 14 3 4 2 4 4 3 12 3
"ENSMUSG00000085054.2" 25 33 22 22 22 22 28 27 44 26 11 23 19 32 25 13 20 15
"ENSMUSG00000038174.14" 2560 2773 2242 3315 3306 2805 2543 2501 3174 4310 3213 2931 3870 3387 4564 3367 2994 2770
"ENSMUSG00000026032.8" 542 421 346 480 539 361 485 427 751 574 367 364 692 837 723 475 379 411
"ENSMUSG00000100202.1" 0 0 0 0 0 0 0 0 0 0 0 0 0 0 0 0 0 0
"ENSMUSG00000099490.1" 0 0 0 0 0 0 0 0 0 0 0 0 0 0 0 0 0 0
"ENSMUSG00000059647.5" 3 5 1 2 1 5 1 3 3 5 1 4 3 4 5 0 5 2
"ENSMUSG00000047528.13" 21 4 16 8 4 4 31 25 29 3 5 3 19 28 12 1 3 5
"ENSMUSG00000102059.1" 9 18 14 21 13 23 19 13 19 16 12 21 13 23 26 25 11 7
"ENSMUSG00000101046.1" 0 0 0 0 0 0 0 0 0 0 0 0 0 0 0 0 0 0
"ENSMUSG00000026031.15" 311 358 305 392 418 384 526 841 802 566 321 378 458 1399 497 447 446 531
"ENSMUSG00000100236.1" 0 0 0 0 0 0 0 0 0 0 0 0 0 0 0 0 0 0
"ENSMUSG00000026029.14" 13 29 31 36 49 48 37 79 87 48 35 33 33 99 20 23 32 29
"ENSMUSG00000102719.1" 0 3 1 5 0 0 1 4 0 0 0 0 0 1 0 0 0 0
"ENSMUSG00000099719.1" 3 4 5 3 1 0 4 7 11 3 1 0 1 6 2 1 0 3
"ENSMUSG00000026028.12" 4525 3378 3687 4113 4931 4170 4724 4565 6241 4634 3515 3298 4663 5269 4073 3452 2993 3232
"ENSMUSG00000026027.13" 609 636 487 796 1009 743 500 517 680 985 645 596 583 535 727 804 605 587
"ENSMUSG00000072295.7" 1 2 1 1 3 3 1 0 0 1 0 4 0 0 1 1 2 5
"ENSMUSG00000047383.8" 0 0 0 0 0 0 0 0 0 0 0 0 0 0 0 0 0 0
"ENSMUSG00000099752.1" 0 0 0 0 0 0 0 0 0 0 0 0 0 0 0 0 0 0
"ENSMUSG00000077616.1" 0 0 0 0 0 0 0 0 0 0 0 0 0 0 0 0 0 0
"ENSMUSG00000038079.14" 343 385 326 380 390 389 543 887 960 488 297 315 421 1537 427 295 313 288
"ENSMUSG00000097573.2" 10 11 19 14 7 5 12 14 26 4 3 6 6 15 13 2 2 5
"ENSMUSG00000079550.9" 44 48 35 33 32 45 17 32 55 31 20 18 40 41 54 41 30 52
"ENSMUSG00000101586.1" 13 16 29 16 35 25 19 18 14 32 19 11 7 14 13 21 16 21
"ENSMUSG00000099563.1" 0 0 0 0 0 0 0 0 0 0 0 0 0 0 0 0 1 0
"ENSMUSG00000026024.14" 730 766 741 1144 1196 989 893 896 1058 1199 787 825 798 973 1001 974 890 890
"ENSMUSG00000026023.16" 3 2 7 0 2 1 12 8 7 1 0 2 2 8 0 2 1 1
"ENSMUSG00000099922.1" 0 0 0 0 0 0 0 0 0 0 0 0 0 0 0 0 0 0
"ENSMUSG00000104502.1" 0 0 0 0 0 0 0 0 0 0 0 0 0 0 0 0 0 0
"ENSMUSG00000041075.8" 241 183 201 114 133 110 369 722 712 156 87 73 373 1227 405 134 94 119
"ENSMUSG00000097819.1" 2 2 0 0 1 3 6 7 6 0 2 2 2 6 2 0 0 0
"ENSMUSG00000047361.16" 481 271 399 55 64 102 540 578 822 65 52 34 544 661 502 89 65 103
"ENSMUSG00000099811.6" 0 0 0 2 0 0 1 2 4 0 0 0 3 2 0 1 0 0
"ENSMUSG00000101409.1" 0 0 0 0 0 0 0 0 0 0 0 0 0 0 1 0 0 0
"ENSMUSG00000026021.15" 1023 1135 883 1091 1033 961 1034 1087 1405 1590 959 1072 1571 1609 1622 1093 858 1001
"ENSMUSG00000089276.1" 0 0 1 0 0 0 0 0 0 0 0 0 2 0 0 1 0 0
"ENSMUSG00000103821.1" 27 24 44 21 40 32 42 47 54 42 24 22 29 36 39 22 17 24
"ENSMUSG00000101400.1" 6 5 3 5 4 2 3 5 2 2 3 2 1 2 3 0 1 2
"ENSMUSG00000026020.9" 822 805 958 811 827 756 880 868 1136 1144 648 724 895 1007 1144 703 633 702
"ENSMUSG00000077345.1" 1 1 0 3 1 4 3 1 0 5 1 1 0 0 1 0 0 0
"ENSMUSG00000077358.1" 0 0 0 0 0 0 0 0 0 0 0 0 0 0 0 0 0 0
"ENSMUSG00000089512.3" 0 0 0 2 1 0 0 1 0 2 1 3 0 2 1 0 0 0
"ENSMUSG00000089093.3" 0 0 1 0 0 0 0 0 1 0 0 0 1 1 1 0 1 0
"ENSMUSG00000067336.6" 3645 3478 3447 5163 5471 4693 3955 3710 4576 6780 4565 4440 3867 4424 4250 4489 4151 4045
"ENSMUSG00000104052.1" 0 0 0 0 0 0 1 0 1 2 0 1 1 0 0 0 0 0
"ENSMUSG00000103131.1" 0 0 0 0 1 0 0 0 0 1 0 0 2 0 0 1 1 0
"ENSMUSG00000041040.12" 1200 1378 1318 1679 1600 1478 1293 1309 1681 1868 1248 1206 1400 1362 1632 1380 1322 1226
"ENSMUSG00000103696.1" 1 1 0 4 1 1 0 1 1 2 0 2 1 3 2 0 0 1
"ENSMUSG00000100901.1" 0 1 0 0 0 0 1 1 3 0 0 1 0 0 0 2 1 0
"ENSMUSG00000026018.12" 795 908 835 953 1005 821 607 684 910 1154 759 660 757 738 1045 834 702 731
"ENSMUSG00000026019.15" 565 572 567 700 757 623 525 549 774 818 527 575 818 830 958 704 608 611
"ENSMUSG00000026017.13" 391 459 613 435 427 396 449 437 476 573 333 340 314 452 455 322 285 338
"ENSMUSG00000082609.1" 0 0 0 0 0 0 0 0 0 0 0 0 0 0 0 0 0 0
"ENSMUSG00000073664.11" 1089 1102 999 848 996 811 1232 1381 1715 1260 881 811 1309 1690 1596 1077 827 890
"ENSMUSG00000100516.1" 0 0 0 0 0 0 0 0 0 0 0 0 0 0 0 0 0 0
"ENSMUSG00000049439.13" 146 170 173 184 195 194 222 229 313 197 126 164 253 310 243 153 133 157
"ENSMUSG00000103822.1" 1 1 1 0 0 2 0 0 2 1 0 2 1 0 1 1 0 1
"ENSMUSG00000026782.15" 3204 3196 3881 5809 6140 5099 3578 3342 3880 6998 4846 4440 2750 3022 3124 5018 4380 4481
"ENSMUSG00000026014.15" 950 989 943 2373 2563 2085 1039 906 1383 2735 1825 1563 1228 1104 1522 2244 1882 1918
"ENSMUSG00000081562.1" 0 0 4 1 5 2 1 1 0 3 0 1 0 0 1 3 0 1
"ENSMUSG00000084400.1" 0 0 0 0 3 0 0 1 1 0 2 0 1 0 1 1 0 0
"ENSMUSG00000082160.1" 0 2 5 3 5 4 2 3 0 5 0 1 0 2 1 1 10 2
"ENSMUSG00000103215.1" 0 0 0 0 1 0 2 0 0 0 0 0 5 2 0 0 0 1
"ENSMUSG00000088973.1" 0 0 0 0 0 0 0 0 0 0 0 0 0 0 0 0 0 0
"ENSMUSG00000084151.1" 0 0 0 0 0 0 0 0 0 0 0 0 0 0 0 0 0 0
"ENSMUSG00000101188.1" 777 933 748 864 871 744 850 862 1147 1075 685 784 921 994 1122 824 761 747
"ENSMUSG00000026012.2" 1 0 0 0 6 0 0 0 0 1 0 1 0 3 0 4 0 2
"ENSMUSG00000086795.1" 0 0 0 1 0 0 0 0 0 0 0 0 0 0 0 0 0 0
"ENSMUSG00000085965.1" 0 0 0 0 1 0 0 0 0 1 0 0 0 0 0 0 0 0
"ENSMUSG00000104069.1" 0 0 0 0 0 0 0 0 0 0 0 0 0 0 0 0 0 0
"ENSMUSG00000083118.1" 0 0 0 0 0 0 0 0 0 0 0 0 0 0 0 0 0 0
"ENSMUSG00000083355.1" 0 0 0 0 0 0 0 0 0 0 0 0 0 0 0 0 0 0
"ENSMUSG00000102549.1" 2 5 0 6 4 10 1 0 2 4 3 2 0 0 3 0 7 2
"ENSMUSG00000026011.13" 0 1 2 3 1 1 1 0 4 1 1 0 0 0 0 3 1 3
"ENSMUSG00000081382.1" 0 1 0 0 0 0 0 0 0 0 0 0 1 0 0 0 0 1
"ENSMUSG00000080800.1" 0 0 0 0 0 0 0 0 0 0 0 0 0 0 0 0 0 0
"ENSMUSG00000026009.14" 1 0 0 1 1 2 2 0 1 0 1 1 2 0 0 4 0 1
"ENSMUSG00000102561.1" 0 0 0 3 0 0 0 0 0 0 0 1 0 0 0 0 0 0
"ENSMUSG00000082804.3" 0 0 0 0 0 0 0 0 0 0 0 0 0 0 0 0 0 0
"ENSMUSG00000082661.1" 0 0 0 0 0 0 0 0 0 0 0 0 0 0 0 0 0 0
"ENSMUSG00000080785.1" 0 0 0 0 0 0 0 0 0 0 0 0 0 2 0 0 0 0
"ENSMUSG00000100893.1" 0 0 0 0 0 0 0 0 0 0 0 0 0 0 0 0 0 0
"ENSMUSG00000085248.2" 0 0 2 0 0 0 0 2 4 0 0 0 1 1 0 0 0 0
"ENSMUSG00000085447.1" 0 2 3 0 0 0 2 1 0 0 0 0 0 0 0 0 0 0
"ENSMUSG00000086408.1" 0 0 2 0 0 1 1 1 0 0 0 0 1 0 0 0 0 0
"ENSMUSG00000089546.1" 0 0 0 0 0 0 1 0 0 0 0 0 0 0 0 0 0 0
"ENSMUSG00000100965.1" 0 0 0 0 0 0 1 0 1 0 0 0 1 0 0 0 0 0
"ENSMUSG00000102168.1" 0 0 0 0 0 0 0 0 0 0 0 0 0 0 0 0 0 0
"ENSMUSG00000100381.1" 0 0 0 0 0 0 0 0 0 0 0 0 0 0 0 0 0 0
"ENSMUSG00000086009.1" 0 0 0 0 0 0 0 0 0 0 0 0 0 2 0 0 0 0
"ENSMUSG00000052062.14" 120 115 134 54 52 80 180 208 265 59 42 61 112 267 131 42 43 46
"ENSMUSG00000103656.1" 0 0 0 0 0 0 0 0 0 0 2 0 0 0 0 0 0 0
"ENSMUSG00000104402.1" 0 0 0 0 0 0 0 0 0 0 0 0 0 0 0 0 0 0
"ENSMUSG00000104081.1" 0 0 0 0 0 0 0 0 0 0 0 0 0 0 0 0 0 0
"ENSMUSG00000085842.7" 0 1 0 0 0 0 1 3 1 0 0 0 0 1 0 0 0 0
"ENSMUSG00000103002.1" 0 0 0 0 0 0 0 0 0 0 0 0 0 0 0 0 0 0
"ENSMUSG00000100344.1" 0 0 0 0 0 0 0 0 0 0 0 0 0 0 0 0 0 0
"ENSMUSG00000101509.1" 0 0 0 0 0 0 0 2 0 0 0 0 0 0 0 0 0 0
"ENSMUSG00000085019.2" 2 2 3 0 0 1 0 0 8 2 0 0 1 3 3 0 0 0
"ENSMUSG00000102359.1" 0 0 0 0 0 0 0 0 0 0 0 0 0 0 0 0 0 0
"ENSMUSG00000085400.1" 0 0 0 0 0 0 5 0 0 0 0 1 0 0 0 0 0 0
"ENSMUSG00000100750.1" 1 4 0 0 2 1 3 2 3 2 0 3 0 0 3 3 1 1
"ENSMUSG00000081950.1" 0 0 0 0 1 0 0 0 0 0 0 0 0 0 0 0 0 0
"ENSMUSG00000084333.1" 0 0 0 0 0 0 0 0 0 0 0 0 0 0 0 0 0 0
"ENSMUSG00000025969.15" 1541 993 1854 673 593 789 1628 1919 2537 967 496 573 1646 1980 2104 623 598 774
"ENSMUSG00000100811.1" 8 4 7 1 0 2 8 5 7 8 1 1 16 9 13 3 3 3
"ENSMUSG00000103032.1" 30 21 46 18 11 18 46 38 65 23 12 17 36 34 50 15 22 23
"ENSMUSG00000100426.1" 0 3 2 1 0 1 0 1 1 6 0 2 1 3 2 3 0 1
"ENSMUSG00000040865.15" 972 979 1129 1321 1359 1205 1176 1266 1391 1453 953 847 1033 1216 1107 1090 1076 1054
"ENSMUSG00000104991.1" 0 0 0 0 0 0 0 0 0 0 0 0 0 0 0 0 0 0
"ENSMUSG00000088953.1" 0 0 0 0 0 0 0 0 0 0 0 0 0 0 0 0 0 0
"ENSMUSG00000081617.1" 0 0 0 0 0 0 0 0 0 0 0 0 1 0 0 0 0 0
"ENSMUSG00000081429.1" 0 0 0 0 0 0 0 0 0 0 0 0 0 3 0 2 0 0
"ENSMUSG00000084799.7" 83 88 110 84 81 76 100 87 98 112 55 64 78 72 94 89 34 66
"ENSMUSG00000101599.1" 136 140 178 193 187 176 168 184 223 170 104 111 116 132 168 109 130 123
"ENSMUSG00000025968.16" 2247 2216 1985 1952 2117 1700 2140 2152 2976 2565 1718 1777 2459 2831 3002 1856 1678 1720
"ENSMUSG00000077884.2" 2 1 1 0 0 1 0 1 0 2 1 0 1 0 2 0 0 0
"ENSMUSG00000025967.16" 1536 1695 1445 1204 1476 1258 1607 1799 2395 1743 1142 1235 2078 2552 2200 1456 1241 1279
"ENSMUSG00000098850.1" 0 0 0 0 0 0 0 0 0 0 0 0 0 0 0 0 0 0
"ENSMUSG00000064612.2" 0 0 0 3 0 2 0 0 0 0 1 0 1 0 1 0 2 0
"ENSMUSG00000105060.1" 0 0 0 0 0 0 0 0 0 0 0 0 0 0 0 0 0 0
"ENSMUSG00000064602.1" 2 3 1 0 3 5 0 2 1 4 4 1 1 4 0 0 0 1
"ENSMUSG00000046856.13" 12 16 29 18 21 15 14 13 33 17 12 8 35 19 25 15 11 9
"ENSMUSG00000094290.2" 0 0 0 0 0 0 0 0 0 0 0 0 0 0 0 0 0 0
"ENSMUSG00000086730.2" 2 0 1 0 0 0 0 0 0 1 1 0 0 0 0 0 0 0
"ENSMUSG00000102536.1" 2 0 1 0 0 0 0 1 2 0 0 0 1 0 0 0 0 0
"ENSMUSG00000087561.7" 1 0 2 0 0 0 0 1 1 0 0 0 0 0 1 0 0 0
"ENSMUSG00000092705.1" 1 0 0 0 0 0 0 0 0 0 0 0 0 0 0 0 0 0
"ENSMUSG00000027520.16" 1951 1859 2648 856 903 797 1590 2053 2464 963 639 624 1951 2057 2000 627 545 679
"ENSMUSG00000094214.1" 0 0 0 0 0 0 0 2 0 0 0 0 0 0 0 1 1 0
"ENSMUSG00000083039.1" 0 0 0 0 0 0 0 0 0 0 0 0 0 0 0 0 0 0
"ENSMUSG00000081643.1" 2 4 3 3 0 1 1 0 0 0 1 0 0 1 0 0 0 0
"ENSMUSG00000025964.15" 2868 3380 2459 3468 3689 2818 2713 2567 3109 4091 2742 2634 2404 2101 2872 2508 2239 2054
"ENSMUSG00000087823.1" 13 18 14 9 10 4 9 7 11 14 7 6 6 15 2 4 2 9
"ENSMUSG00000115378.1" 1 2 2 1 2 0 3 0 2 2 1 0 3 5 0 1 0 0
"ENSMUSG00000069085.5" 22 11 18 3 2 2 30 33 38 8 2 0 29 26 18 2 2 6
"ENSMUSG00000083066.1" 0 0 0 1 0 0 1 0 0 0 0 0 0 0 0 0 0 0
"ENSMUSG00000025963.5" 72 46 71 22 14 25 88 124 105 24 15 7 83 147 82 9 12 18
"ENSMUSG00000025962.15" 363 361 363 375 366 302 348 390 455 447 272 276 504 483 515 377 305 330
"ENSMUSG00000025961.1" 37 25 29 27 30 26 29 37 31 28 28 19 17 46 52 31 26 26
"ENSMUSG00000080817.1" 0 0 0 1 0 0 1 0 0 0 0 0 0 0 0 0 0 0
"ENSMUSG00000082373.2" 0 1 1 6 8 9 0 3 0 16 12 3 0 4 1 5 3 6
"ENSMUSG00000044689.5" 0 2 0 18 34 17 0 3 0 34 16 15 0 0 0 18 22 26
"ENSMUSG00000025959.13" 971 1077 979 1621 1571 1475 1019 1021 1263 1622 1044 1054 908 921 1105 1270 1034 1046
"ENSMUSG00000098487.1" 0 0 0 0 0 0 0 0 0 0 0 0 0 0 0 0 0 0
"ENSMUSG00000086836.1" 6 5 4 9 12 2 3 2 5 3 1 3 2 1 3 4 6 6
"ENSMUSG00000086721.2" 0 3 1 0 0 0 0 0 0 0 0 0 0 0 0 0 0 0
"ENSMUSG00000101895.1" 6 0 1 2 0 3 2 2 1 0 0 1 4 2 4 1 0 0
"ENSMUSG00000093228.1" 0 0 0 0 0 0 0 0 0 0 0 0 0 0 0 0 0 0
"ENSMUSG00000099658.1" 0 0 0 0 0 0 0 0 0 0 0 0 0 0 0 0 0 0
"ENSMUSG00000025958.14" 1001 1077 1076 1288 1375 1206 1285 1292 1616 1774 1307 1247 1548 1787 1688 1360 1142 1234
"ENSMUSG00000025956.10" 191 193 180 167 178 144 180 232 276 162 154 106 186 309 265 165 127 122
"ENSMUSG00000101832.1" 4 4 3 1 2 2 3 6 4 1 1 2 0 1 0 0 3 3
"ENSMUSG00000100437.1" 0 0 0 0 0 0 0 0 1 0 0 0 0 0 0 0 0 0
"ENSMUSG00000087213.2" 1 2 0 0 1 3 2 6 4 3 2 0 1 2 1 0 3 2
"ENSMUSG00000070871.10" 398 489 361 402 469 403 410 425 515 468 256 301 269 344 273 318 275 276
"ENSMUSG00000045005.9" 77 99 167 21 26 19 108 184 163 38 17 26 90 147 81 27 22 19
"ENSMUSG00000102140.1" 9 1 9 2 2 3 7 6 8 5 3 1 2 4 2 2 3 1
"ENSMUSG00000051344.13" 945 1002 880 1277 1274 1052 862 948 1252 1295 900 923 978 1081 1192 1052 991 920
"ENSMUSG00000097264.1" 0 0 0 0 0 0 0 0 0 0 0 0 0 0 0 0 0 0
"ENSMUSG00000084416.3" 31 35 24 25 41 27 21 20 28 35 23 20 43 59 59 37 31 38
"ENSMUSG00000077471.1" 0 0 0 0 0 0 0 0 0 0 0 0 0 0 0 0 0 0
"ENSMUSG00000025955.13" 0 0 0 0 2 0 1 0 0 0 0 0 0 0 0 0 0 0
"ENSMUSG00000090042.1" 0 0 0 0 0 0 0 0 0 0 0 0 0 0 0 0 0 0
"ENSMUSG00000070870.6" 0 0 0 0 0 1 0 0 0 0 0 0 0 0 0 0 0 0
"ENSMUSG00000067299.11" 0 0 0 0 0 0 0 0 0 0 0 0 0 0 0 0 0 0
"ENSMUSG00000025952.15" 0 0 0 0 0 0 0 0 0 0 0 0 0 0 0 0 0 0
"ENSMUSG00000073658.4" 0 0 0 0 0 0 0 0 0 0 0 0 0 0 0 0 0 0
"ENSMUSG00000100774.1" 0 0 0 0 0 0 1 0 0 0 0 0 0 0 1 0 0 0
"ENSMUSG00000044429.8" 1 0 0 0 0 1 0 0 1 1 2 1 0 0 0 2 1 0
"ENSMUSG00000100846.1" 0 0 1 0 0 0 1 0 1 2 0 0 0 0 0 0 0 0
"ENSMUSG00000044816.10" 36 42 36 58 64 59 32 37 42 55 49 48 43 54 55 25 44 36
"ENSMUSG00000025950.16" 734 887 629 736 725 677 854 925 1331 840 526 596 933 1454 1107 605 526 553
"ENSMUSG00000025949.16" 1183 1190 1269 1775 1688 1392 1318 1580 1708 1816 1286 1209 1308 2017 1442 1399 1365 1235
"ENSMUSG00000025946.13" 20 19 58 29 22 57 19 28 36 42 26 18 46 36 67 25 21 27
"ENSMUSG00000100503.1" 0 0 0 0 0 0 0 0 0 0 0 0 0 0 0 0 0 0
"ENSMUSG00000100504.1" 0 0 0 0 0 0 0 0 0 0 0 0 0 0 0 0 0 0
"ENSMUSG00000099383.1" 0 0 0 0 0 0 0 0 0 0 0 0 0 0 0 0 0 0
"ENSMUSG00000100340.1" 0 0 0 0 1 0 0 0 0 0 0 0 0 0 0 0 0 0
"ENSMUSG00000100439.1" 0 0 0 0 0 0 0 0 0 0 0 0 0 0 0 0 0 0
"ENSMUSG00000099819.1" 0 0 0 0 0 0 0 0 0 0 0 0 0 0 0 0 0 0
"ENSMUSG00000082565.1" 0 0 0 0 0 0 0 0 0 0 0 0 0 0 0 0 0 0
"ENSMUSG00000082774.1" 0 0 0 0 0 0 0 0 0 0 0 0 0 0 0 0 0 0
"ENSMUSG00000025945.11" 0 0 0 0 0 0 0 0 0 0 0 0 0 0 0 0 0 0
"ENSMUSG00000081623.1" 0 0 0 1 0 0 0 0 0 0 0 0 0 0 0 0 0 0
"ENSMUSG00000083242.1" 0 0 0 0 0 0 0 0 0 0 0 0 0 0 0 0 0 0
"ENSMUSG00000083289.1" 0 0 0 0 0 0 0 0 0 0 0 0 0 0 0 0 0 0
"ENSMUSG00000015222.18" 23589 22750 29110 31842 34476 32593 23675 24229 27812 42833 30016 30508 28765 27116 32127 32902 27983 29760
"ENSMUSG00000088850.1" 0 0 0 0 0 0 0 0 0 0 0 0 0 0 0 0 0 0
"ENSMUSG00000073656.4" 0 0 0 0 1 2 0 2 8 0 2 2 1 2 0 2 2 1
"ENSMUSG00000065694.1" 7 17 20 9 17 7 16 21 9 23 12 12 9 7 20 10 9 9
"ENSMUSG00000055567.18" 7347 8269 6075 10805 11117 9634 6676 6810 9191 12354 8053 7980 7792 7497 10513 8722 8131 7831
"ENSMUSG00000103375.1" 79 101 90 114 130 107 101 77 118 113 81 78 75 87 119 112 50 75
"ENSMUSG00000026005.15" 486 469 418 438 405 378 449 558 568 501 381 336 575 806 558 420 350 387
"ENSMUSG00000026004.15" 248 262 281 205 259 309 371 384 412 329 214 220 359 446 341 213 176 211
"ENSMUSG00000102559.1" 49 76 55 55 79 71 77 58 78 66 51 39 36 56 44 34 39 31
"ENSMUSG00000102374.1" 28 41 30 53 46 67 47 45 37 59 41 43 25 31 50 32 31 31
"ENSMUSG00000102776.1" 36 42 53 53 35 45 36 47 65 61 37 37 17 24 52 30 14 31
"ENSMUSG00000082057.1" 12 12 10 16 14 10 23 18 11 21 16 22 3 8 18 12 11 8
"ENSMUSG00000103706.1" 7 8 14 18 16 11 18 18 20 38 5 11 10 12 14 5 4 10
"ENSMUSG00000103756.1" 6 12 17 22 26 18 14 21 13 27 11 6 9 11 6 9 8 14
"ENSMUSG00000103382.1" 36 52 54 26 28 36 37 45 52 63 27 18 28 27 31 18 16 19
"ENSMUSG00000103553.1" 1 2 7 1 6 10 7 2 2 6 3 2 4 5 3 2 3 0
"ENSMUSG00000026003.5" 574 510 494 388 428 416 594 904 983 530 367 369 719 1311 754 411 366 484
"ENSMUSG00000082769.3" 0 0 0 3 1 2 5 1 3 2 0 1 0 3 2 0 3 3
"ENSMUSG00000089420.2" 0 0 0 0 0 0 0 0 0 0 0 0 0 1 0 0 0 0
"ENSMUSG00000077328.1" 0 0 0 0 0 0 0 0 0 0 0 0 0 0 0 0 0 0
"ENSMUSG00000061816.15" 1 6 10 4 11 11 1 2 7 18 5 2 0 5 7 10 8 6
"ENSMUSG00000094191.1" 0 0 0 1 1 1 0 0 1 1 0 0 0 0 0 0 1 3
"ENSMUSG00000082212.1" 1 2 1 0 0 1 1 3 0 1 0 0 2 0 0 0 1 0
"ENSMUSG00000026000.16" 2065 2564 1882 3446 3466 2822 1967 1921 2525 4091 2550 2689 2029 1942 2389 2779 2587 2405
"ENSMUSG00000025991.8" 3 0 2 5 22 6 0 0 3 4 6 6 1 2 4 8 6 12
"ENSMUSG00000086204.1" 0 0 0 0 0 0 0 0 0 0 0 0 0 0 0 0 0 0
"ENSMUSG00000077745.1" 0 0 0 0 0 0 0 0 0 0 0 0 0 0 0 0 0 0
"ENSMUSG00000082473.1" 0 0 0 0 0 0 0 0 0 0 0 0 0 0 0 0 0 0
"ENSMUSG00000095282.1" 0 0 0 0 0 0 0 0 0 0 0 0 0 0 0 0 0 0
"ENSMUSG00000085075.1" 0 0 0 0 0 0 0 0 0 0 0 0 0 0 0 0 0 0
"ENSMUSG00000104395.1" 0 0 0 0 0 0 0 0 0 0 0 0 0 0 0 0 0 0
"ENSMUSG00000096031.1" 0 0 0 0 0 0 0 0 0 0 0 0 0 0 0 0 0 0
"ENSMUSG00000087329.3" 0 0 0 0 0 0 0 0 0 0 0 0 0 0 0 0 0 0
"ENSMUSG00000062209.15" 1523 1361 1803 2313 2454 2163 1462 1858 2198 2770 1906 1870 1706 1943 1829 1879 1797 1964
"ENSMUSG00000102449.1" 1 0 0 0 0 0 0 0 0 0 2 0 1 1 0 0 0 0
"ENSMUSG00000083795.1" 0 0 0 0 0 0 0 0 0 0 0 0 0 0 0 0 0 0
"ENSMUSG00000080539.1" 0 0 0 0 0 0 0 0 0 0 0 0 0 0 0 0 0 0
"ENSMUSG00000103307.1" 1 1 0 0 0 0 0 0 0 0 0 0 0 0 1 0 0 0
"ENSMUSG00000104508.1" 0 0 0 0 0 3 0 0 0 0 0 0 0 4 0 0 1 0
"ENSMUSG00000103642.1" 0 0 0 0 0 1 0 0 1 1 0 0 0 2 1 0 0 0
"ENSMUSG00000103809.1" 0 0 0 3 0 0 0 0 0 0 0 1 0 0 1 0 0 0
"ENSMUSG00000087514.1" 0 0 2 0 0 0 0 0 0 2 1 0 0 0 1 0 0 0
"ENSMUSG00000084332.1" 0 0 0 0 0 2 0 0 0 0 0 0 0 0 0 0 0 0
"ENSMUSG00000101387.1" 2 0 1 0 0 0 0 1 2 0 0 0 4 0 0 0 0 0
"ENSMUSG00000099804.1" 0 0 0 2 0 0 0 1 4 0 0 0 3 1 0 1 0 0
"ENSMUSG00000100354.1" 0 0 0 0 0 0 0 0 0 0 0 0 0 0 1 0 0 0
"ENSMUSG00000101156.1" 1 0 2 0 0 0 1 4 0 1 0 0 0 1 2 0 0 0
"ENSMUSG00000025997.13" 92 88 110 82 106 125 130 135 174 103 79 68 145 222 181 50 57 90
"ENSMUSG00000100815.1" 0 0 0 0 0 0 0 0 1 0 0 0 0 0 0 0 0 0
"ENSMUSG00000099954.1" 0 0 0 1 0 0 0 0 0 0 0 0 0 0 0 0 0 0
"ENSMUSG00000103402.1" 0 0 0 0 0 0 0 0 0 0 0 0 0 0 0 0 0 0
"ENSMUSG00000053153.14" 115 80 139 2 1 7 268 346 415 4 4 1 152 474 93 1 1 2
"ENSMUSG00000089345.1" 2 1 1 0 2 0 6 4 4 0 0 0 0 4 0 0 0 0
"ENSMUSG00000080524.1" 0 0 0 0 0 0 0 0 0 0 0 0 0 0 0 0 0 0
"ENSMUSG00000101730.1" 0 0 0 0 0 0 0 0 0 0 0 0 0 0 0 0 0 0
"ENSMUSG00000103052.1" 0 0 0 0 0 0 0 0 0 0 0 0 0 2 0 0 0 0
"ENSMUSG00000104287.1" 0 0 0 0 0 0 0 0 1 0 0 0 0 1 3 0 0 0
"ENSMUSG00000075952.1" 0 0 0 0 0 0 0 0 0 0 0 0 0 0 0 0 0 0
"ENSMUSG00000045648.15" 236 330 177 187 181 171 162 195 349 208 142 149 487 339 631 106 115 111
"ENSMUSG00000026196.7" 26 23 33 10 8 24 25 27 36 12 5 1 19 32 33 7 10 6
"ENSMUSG00000089965.1" 1 0 0 0 0 1 1 0 0 0 1 1 0 0 1 0 0 1
"ENSMUSG00000101551.1" 0 0 0 0 0 0 0 0 0 0 0 0 0 0 0 0 0 0
"ENSMUSG00000050296.14" 2 1 1 6 12 10 2 0 7 9 8 7 2 3 0 2 7 4
"ENSMUSG00000101617.1" 0 0 0 0 0 0 0 0 0 0 0 0 0 0 0 0 0 0
"ENSMUSG00000026192.13" 504 558 467 508 570 494 532 595 782 532 349 396 689 790 832 488 463 450
"ENSMUSG00000026193.15" 204 343 262 835 554 692 214 281 503 953 397 456 389 422 302 388 596 577
"ENSMUSG00000073652.10" 1 0 0 0 0 1 0 0 0 0 2 0 1 0 0 0 1 0
"ENSMUSG00000101834.1" 0 0 0 3 0 0 0 0 0 2 1 1 0 0 0 0 0 0
"ENSMUSG00000100319.1" 0 0 0 0 1 0 0 0 0 0 0 0 0 0 0 0 0 0
"ENSMUSG00000102689.1" 0 0 0 0 0 0 0 0 0 0 0 0 0 0 0 0 0 0
"ENSMUSG00000099707.6" 0 0 0 0 0 0 0 0 0 0 0 0 0 1 0 0 0 0
"ENSMUSG00000101211.1" 0 0 1 0 0 0 1 0 0 0 0 0 0 0 0 0 0 0
"ENSMUSG00000101848.1" 0 0 0 0 0 0 0 1 0 2 0 0 0 0 0 0 0 0
"ENSMUSG00000101764.1" 0 0 0 0 0 0 0 0 0 0 0 0 0 0 0 0 0 0
"ENSMUSG00000059483.5" 0 0 0 0 0 0 0 0 0 0 0 0 0 0 0 0 0 0
"ENSMUSG00000101496.1" 0 0 0 0 0 0 0 0 0 0 0 0 0 0 0 0 0 0
"ENSMUSG00000102123.1" 0 0 1 0 0 0 0 0 0 1 0 1 0 0 0 0 0 0
"ENSMUSG00000039395.8" 108 138 49 75 91 97 101 91 161 120 79 67 235 189 297 82 64 89
"ENSMUSG00000094655.1" 0 1 0 0 0 0 1 0 0 1 0 0 0 0 0 0 0 0
"ENSMUSG00000094050.1" 0 1 1 3 2 2 1 0 1 0 0 0 0 0 0 1 0 0
"ENSMUSG00000093956.1" 2 7 4 8 11 12 8 8 10 7 6 4 6 8 3 10 15 9
"ENSMUSG00000093843.1" 3 3 5 3 4 2 3 6 5 6 4 2 2 0 8 9 3 2
"ENSMUSG00000026189.13" 67 51 73 73 87 77 92 86 88 80 50 32 66 103 65 55 57 43
"ENSMUSG00000026188.11" 307 344 298 508 435 470 286 294 351 552 329 381 324 329 481 326 341 342
"ENSMUSG00000026187.9" 325 296 293 251 260 242 327 394 493 315 213 236 371 572 439 267 196 221
"ENSMUSG00000039372.5" 701 622 665 610 596 539 622 681 756 749 524 564 519 557 531 619 616 573
"ENSMUSG00000085812.1" 0 0 0 0 0 0 0 0 0 1 0 0 0 0 0 0 0 0
"ENSMUSG00000039354.16" 1085 1173 1213 1146 1136 997 950 1142 1418 1282 895 899 1122 1212 1372 1029 927 871
"ENSMUSG00000110712.1" 6 4 1 4 2 4 3 2 7 3 2 1 1 3 6 1 2 3
"ENSMUSG00000039342.5" 0 0 2 0 0 0 0 0 0 0 0 0 0 0 1 0 0 0
"ENSMUSG00000110487.1" 0 0 0 0 0 0 0 0 0 0 0 0 0 0 0 0 0 0
"ENSMUSG00000110596.1" 0 0 0 0 0 0 0 0 0 0 0 0 0 0 0 0 0 0
"ENSMUSG00000046330.10" 883 738 659 621 741 567 763 697 1233 962 559 554 1260 1449 1108 743 583 750
"ENSMUSG00000039323.18" 205 538 251 459 473 477 1111 3305 3637 574 422 310 284 6467 307 411 368 298
"ENSMUSG00000026185.8" 3167 4580 2720 3505 3133 4005 4180 4974 6944 3242 2028 2582 5074 5605 6759 1714 1790 2202
"ENSMUSG00000101968.6" 3 0 1 0 0 0 1 2 4 2 0 0 0 0 3 1 0 0
"ENSMUSG00000026182.6" 0 0 0 0 0 0 0 0 0 0 0 0 0 0 0 0 0 0
"ENSMUSG00000102266.1" 0 0 0 0 0 0 0 0 0 0 0 0 0 0 0 0 0 0
"ENSMUSG00000101112.1" 0 0 0 0 0 0 0 0 0 0 0 0 0 1 0 0 0 0
"ENSMUSG00000100697.1" 0 0 0 0 0 0 0 0 0 0 0 0 0 0 0 0 0 0
"ENSMUSG00000099877.6" 0 0 0 0 0 0 0 0 0 0 0 0 0 0 0 0 0 0
"ENSMUSG00000098697.1" 0 0 0 0 0 0 0 0 0 0 0 0 0 0 0 0 0 0
"ENSMUSG00000101812.1" 0 0 0 0 0 0 0 0 0 0 0 0 0 0 0 0 0 0
"ENSMUSG00000100044.1" 0 0 0 0 0 0 0 0 0 0 0 0 0 0 0 0 0 0
"ENSMUSG00000100444.1" 0 1 1 0 0 0 0 0 0 0 2 0 0 1 0 0 0 0
"ENSMUSG00000100429.1" 0 0 0 0 0 0 0 0 0 0 0 0 0 0 0 0 0 0
"ENSMUSG00000100301.6" 4 7 7 3 1 3 9 9 15 7 6 3 15 14 13 3 2 4
"ENSMUSG00000101344.1" 2 1 3 0 3 2 3 1 4 2 1 1 1 1 0 1 1 2
"ENSMUSG00000088666.1" 0 0 0 0 0 0 0 0 0 0 0 0 0 0 0 0 0 0
"ENSMUSG00000098504.1" 0 0 0 1 0 0 0 0 2 0 0 0 0 0 0 0 0 0
"ENSMUSG00000055322.16" 826 841 601 708 774 753 854 1837 2006 712 466 441 836 2968 842 701 680 711
"ENSMUSG00000061815.11" 0 0 1 0 0 1 2 2 9 0 5 0 12 4 1 1 0 0
"ENSMUSG00000026180.8" 0 1 0 0 0 0 3 1 0 0 0 0 0 1 0 0 0 0
"ENSMUSG00000048480.5" 1 0 0 0 0 0 0 0 0 0 0 0 0 0 0 0 0 0
"ENSMUSG00000087820.1" 0 0 0 0 0 0 0 0 0 0 0 0 0 0 0 0 0 0
"ENSMUSG00000094768.1" 0 0 0 0 0 0 0 0 0 0 0 0 0 0 0 0 0 0
"ENSMUSG00000006304.14" 1519 1783 1536 2150 2330 1981 2053 1671 2012 2689 1817 1940 1660 1931 1849 2199 1856 1895
"ENSMUSG00000064272.3" 0 0 0 3 0 0 0 0 0 0 0 0 0 1 0 0 0 0
"ENSMUSG00000006299.13" 1742 1879 1745 1827 1825 1656 1695 1918 2507 2062 1302 1437 2069 2500 2491 1641 1478 1512
"ENSMUSG00000101503.1" 0 0 0 0 0 0 0 0 0 0 0 0 0 0 0 0 0 0
"ENSMUSG00000026179.14" 1972 1834 1738 2791 2938 2396 1740 1865 2604 2796 1800 1976 2128 2005 2773 2388 2051 1907
"ENSMUSG00000103013.1" 0 0 1 0 0 3 3 0 0 2 3 4 2 2 4 2 0 5
"ENSMUSG00000006301.17" 832 696 582 479 451 509 907 996 1411 487 301 284 947 1178 1090 392 275 319
"ENSMUSG00000099931.1" 0 0 0 0 0 0 0 0 0 0 0 0 0 0 0 0 0 0
"ENSMUSG00000103403.1" 1 3 9 16 6 4 4 4 7 13 13 2 3 9 7 6 9 3
"ENSMUSG00000073650.8" 105 98 148 46 49 66 235 321 341 47 29 26 127 287 108 32 30 22
"ENSMUSG00000026177.11" 31 32 36 27 53 47 38 53 59 47 22 39 54 35 49 40 24 22
"ENSMUSG00000026176.13" 346 365 340 277 328 305 443 567 739 332 214 240 434 749 469 254 220 239
"ENSMUSG00000065468.1" 0 1 1 1 0 2 1 0 0 1 0 0 0 0 0 0 0 0
"ENSMUSG00000026175.12" 30 48 5 10 7 9 8 10 33 3 6 0 28 27 43 8 3 5
"ENSMUSG00000033364.13" 565 560 556 656 628 582 631 656 756 730 487 462 671 829 718 591 564 533
"ENSMUSG00000103227.1" 2 1 4 0 8 0 1 1 2 2 1 3 2 5 1 6 2 1
"ENSMUSG00000026174.9" 509 514 463 596 612 542 544 584 711 652 473 456 510 648 683 586 506 535
"ENSMUSG00000026173.15" 623 453 465 243 294 331 444 612 640 232 177 189 639 688 751 284 250 203
"ENSMUSG00000026135.17" 707 779 749 875 967 956 622 757 975 974 620 614 679 731 806 776 744 731
"ENSMUSG00000093155.1" 1 1 3 2 3 1 1 0 0 3 0 0 1 2 3 1 1 0
"ENSMUSG00000026172.12" 309 342 283 365 310 341 284 277 401 401 244 270 335 331 413 322 294 311
"ENSMUSG00000026171.12" 547 612 639 643 671 651 551 612 822 660 420 416 623 661 821 588 523 553
"ENSMUSG00000033276.18" 254 199 214 85 118 121 300 373 445 110 55 54 256 372 292 108 90 91
"ENSMUSG00000033257.14" 624 678 679 594 660 652 806 878 988 730 501 453 583 796 755 613 493 579
"ENSMUSG00000026170.6" 97 121 76 49 72 82 139 161 194 72 53 48 151 196 196 35 69 61
"ENSMUSG00000006542.13" 3 4 0 1 4 1 2 2 2 1 0 1 2 8 3 2 4 0
"ENSMUSG00000098351.1" 0 0 0 0 0 0 0 0 1 0 0 0 0 0 0 0 0 0
"ENSMUSG00000033227.7" 4 31 10 19 20 11 9 7 8 30 8 16 7 11 17 15 8 9
"ENSMUSG00000099472.1" 3 0 1 2 0 0 0 0 0 0 1 0 0 1 1 0 0 0
"ENSMUSG00000026167.14" 23 37 13 132 178 86 16 26 32 167 133 102 22 38 67 159 158 138
"ENSMUSG00000089964.1" 4 2 7 5 3 3 1 5 1 5 4 2 2 1 4 9 6 2
"ENSMUSG00000090071.4" 3417 4025 2457 7071 8112 6508 2746 2645 3646 8002 5702 5963 2944 2614 3497 7101 5608 5147
"ENSMUSG00000055197.4" 0 1 0 0 0 0 0 0 0 0 0 0 1 1 3 0 0 0
"ENSMUSG00000006546.3" 0 0 0 2 0 4 0 0 2 3 1 1 0 0 0 5 3 0
"ENSMUSG00000065616.3" 0 0 1 0 0 0 0 0 0 0 0 0 0 0 0 0 0 0
"ENSMUSG00000047021.14" 624 464 794 249 335 284 1166 1715 1743 261 177 128 809 1308 672 175 247 158
"ENSMUSG00000089653.1" 0 2 1 0 0 0 0 0 0 0 0 0 0 0 0 0 0 0
"ENSMUSG00000006538.12" 10 7 4 2 6 6 1 7 11 5 1 3 5 6 5 5 5 1
"ENSMUSG00000103145.1" 0 4 4 1 4 3 2 3 2 4 0 0 2 2 0 1 2 2
"ENSMUSG00000026162.7" 19 16 20 9 25 22 17 17 19 22 12 17 15 18 19 14 11 11
"ENSMUSG00000026205.8" 1 0 5 21 17 6 3 6 6 18 16 12 0 3 3 24 6 24
"ENSMUSG00000033159.14" 487 570 428 599 634 628 509 626 803 635 407 418 447 572 551 520 464 511
"ENSMUSG00000049339.16" 2707 3029 2109 3471 3821 3151 2293 2512 3375 3921 2729 2594 2739 2852 3356 3296 2903 2720
"ENSMUSG00000026197.12" 141 221 129 231 268 245 167 162 184 241 212 166 163 193 222 219 205 204
"ENSMUSG00000026198.15" 17 23 27 35 48 39 19 17 33 40 22 13 9 13 43 36 12 34
"ENSMUSG00000099519.1" 0 0 0 0 0 0 0 0 0 0 0 0 0 0 0 0 0 0
"ENSMUSG00000033124.16" 1263 1354 993 2022 1888 1501 1032 1111 1422 1932 1209 1218 1043 944 1333 1478 1382 1193
"ENSMUSG00000026199.17" 423 513 447 631 711 601 367 513 625 614 468 359 408 400 488 579 462 547
"ENSMUSG00000026200.13" 174 206 213 192 197 189 232 371 389 229 116 110 183 421 190 110 126 142
"ENSMUSG00000099204.2" 0 0 0 0 0 0 0 0 0 0 0 0 0 0 0 0 0 0
"ENSMUSG00000026201.12" 786 843 748 801 846 735 691 917 1027 940 555 584 922 1050 1115 738 660 705
"ENSMUSG00000026202.13" 4958 5344 3729 9422 9718 7655 4626 4039 5343 10532 6918 7749 5850 4999 6798 8408 7681 6517
"ENSMUSG00000096094.2" 2 3 4 6 7 4 2 6 5 7 6 8 5 4 5 2 5 5
"ENSMUSG00000118482.1" 0 1 2 0 0 1 0 0 0 0 0 0 0 0 0 0 0 0
"ENSMUSG00000026203.16" 1930 1786 1464 1522 1591 1457 1717 2056 2978 1569 1066 954 2508 2588 2483 1517 1209 1227
"ENSMUSG00000026204.15" 7640 9181 7934 14433 14665 12533 7310 7375 10148 15068 10223 9736 7689 6858 10264 12414 11726 10996
"ENSMUSG00000101840.1" 12 32 15 43 37 40 14 14 28 34 17 16 20 8 20 36 38 42
"ENSMUSG00000033061.15" 1223 1175 1210 648 591 602 794 1077 1653 927 470 675 2041 1712 2433 660 557 637
"ENSMUSG00000100556.1" 2 9 18 10 5 19 3 8 11 10 2 11 5 3 15 13 16 6
"ENSMUSG00000026209.15" 442 524 382 489 552 480 459 481 681 565 360 374 461 512 588 468 375 426
"ENSMUSG00000026208.9" 3 5 7 11 16 14 5 13 16 28 13 7 10 8 11 11 7 17
"ENSMUSG00000085653.7" 2 1 0 2 1 0 0 0 1 1 0 0 1 0 0 0 0 0
"ENSMUSG00000026207.16" 2131 2682 1851 4019 4551 3808 1916 1984 2267 4122 2880 2745 1110 1332 1287 3594 3253 3144
"ENSMUSG00000086053.1" 0 6 3 3 6 8 1 3 1 1 5 4 0 1 0 3 4 4
"ENSMUSG00000033021.16" 388 413 444 644 670 715 410 444 512 602 408 396 336 377 443 424 492 491
"ENSMUSG00000033007.15" 566 805 253 175 166 154 297 425 451 185 109 135 175 164 145 141 162 174
"ENSMUSG00000102605.1" 8 30 8 5 9 8 2 9 14 8 7 4 7 2 8 9 7 7
"ENSMUSG00000032997.16" 1358 1442 1177 1701 1779 1469 1184 1277 1809 1729 1334 1280 1353 1399 1735 1507 1414 1316
"ENSMUSG00000026211.17" 668 806 667 1032 979 1029 502 797 982 938 607 554 536 656 734 845 770 803
"ENSMUSG00000051703.14" 530 671 438 1373 1515 1129 475 408 562 1515 1083 967 448 356 547 1385 1145 1162
"ENSMUSG00000032968.4" 434 536 459 780 810 739 342 504 580 691 458 442 341 352 506 677 611 661
"ENSMUSG00000082745.1" 0 0 0 0 0 0 0 0 0 0 0 0 0 0 0 0 0 0
"ENSMUSG00000026213.15" 617 747 630 1130 1127 968 607 683 878 1119 831 751 674 699 752 937 947 834
"ENSMUSG00000082059.1" 0 0 0 0 0 0 0 0 0 0 0 0 0 0 0 0 0 0
"ENSMUSG00000006576.16" 3016 3551 2722 5050 5175 4156 2351 2968 3859 4657 3334 2987 2418 2246 3364 3514 3478 3088
"ENSMUSG00000083244.1" 1 0 0 0 0 0 0 0 0 0 0 0 0 0 0 0 0 0
"ENSMUSG00000082528.1" 0 0 0 0 0 0 0 0 0 0 0 0 0 0 0 0 0 0
"ENSMUSG00000082012.1" 0 0 0 0 0 0 0 0 0 0 0 0 0 0 0 0 0 0
"ENSMUSG00000099996.1" 5 0 1 1 0 0 0 3 3 0 0 0 2 3 3 0 0 0
"ENSMUSG00000101763.1" 0 1 0 0 0 0 0 0 0 0 0 0 0 0 0 0 0 0
"ENSMUSG00000100827.1" 0 0 0 1 1 0 7 0 0 3 0 0 0 0 1 0 0 0
"ENSMUSG00000100553.6" 0 0 0 4 6 4 0 0 0 14 7 7 1 0 0 5 4 7
"ENSMUSG00000098611.1" 0 0 0 0 0 0 0 0 0 0 0 0 0 0 0 0 0 0
"ENSMUSG00000100534.1" 1 2 4 0 2 0 6 6 5 0 1 0 5 8 6 0 0 1
"ENSMUSG00000102904.1" 0 0 0 0 0 0 0 0 0 0 0 0 0 0 0 0 0 0
"ENSMUSG00000089326.1" 0 0 0 0 0 0 0 0 0 0 0 0 0 0 0 0 0 0
"ENSMUSG00000026235.14" 2864 3216 3404 5333 5536 4041 5153 2598 2822 5772 4385 3951 2599 2030 2484 4295 4161 3315
"ENSMUSG00000099141.1" 0 0 0 0 0 0 0 0 0 0 0 1 0 3 0 0 0 1
"ENSMUSG00000101849.1" 5 5 6 7 11 4 6 3 4 7 5 5 1 0 8 4 10 2
"ENSMUSG00000101506.1" 0 0 0 1 0 0 0 0 0 0 1 0 0 0 0 0 1 0
"ENSMUSG00000065215.1" 0 0 0 0 0 0 0 0 0 0 0 0 0 0 0 0 0 0
"ENSMUSG00000102052.1" 0 0 0 0 0 0 0 0 0 0 0 0 0 0 0 0 0 0
"ENSMUSG00000004872.15" 0 0 3 0 0 0 3 3 0 2 0 1 0 1 0 0 0 1
"ENSMUSG00000118426.1" 6 10 0 5 8 2 2 0 10 2 7 7 8 6 21 8 11 5
"ENSMUSG00000032908.9" 648 853 262 360 404 291 310 394 648 292 174 194 871 619 1129 309 350 221
"ENSMUSG00000099561.1" 0 0 0 0 0 0 1 0 1 0 0 0 2 2 2 0 0 0
"ENSMUSG00000102945.1" 0 0 0 0 0 0 0 0 0 0 0 0 1 0 0 0 0 0
"ENSMUSG00000026245.16" 807 833 710 796 767 665 781 771 1035 941 592 675 1123 1067 1221 720 637 654
"ENSMUSG00000101798.1" 0 2 1 3 1 1 0 0 3 3 2 1 2 0 0 1 2 3
"ENSMUSG00000104018.1" 47 46 60 51 69 44 32 30 58 65 35 33 39 30 39 52 34 37
"ENSMUSG00000090486.2" 68 93 51 21 23 21 54 83 148 16 11 18 200 134 277 28 21 22
"ENSMUSG00000012187.13" 9 9 1 1 1 2 2 4 10 3 0 0 11 24 21 0 2 2
"ENSMUSG00000099364.1" 3 14 0 0 0 0 0 0 4 0 0 0 4 6 16 3 0 1
"ENSMUSG00000100562.1" 0 2 1 0 0 0 0 0 0 0 0 0 0 0 0 0 0 0
"ENSMUSG00000032883.15" 3857 4056 3432 2835 3039 3135 3857 3791 5065 3842 2599 2793 6362 5725 7346 3358 2811 3197
"ENSMUSG00000079470.8" 885 380 476 267 304 400 419 436 639 289 196 214 604 571 852 289 229 348
"ENSMUSG00000099377.1" 1 0 1 0 0 3 1 3 0 1 0 0 0 3 0 1 4 0
"ENSMUSG00000099706.1" 0 0 3 0 0 0 0 0 0 0 0 0 0 1 0 0 0 0
"ENSMUSG00000047330.8" 1 10 8 28 16 13 12 3 16 12 12 8 27 31 13 9 24 18
"ENSMUSG00000101324.1" 0 1 1 1 0 0 0 0 0 0 0 2 0 0 0 0 1 0
"ENSMUSG00000072978.3" 4 0 1 4 5 1 1 0 3 0 2 2 4 2 4 3 0 1
"ENSMUSG00000050711.7" 6215 8417 5024 2719 2737 2648 4634 5474 7326 4820 2576 2920 10960 8959 11107 3746 3377 3648
"ENSMUSG00000099562.1" 0 0 0 0 0 0 0 0 0 0 0 0 0 0 0 0 0 0
"ENSMUSG00000077782.1" 0 0 0 0 0 0 0 0 0 0 0 0 0 0 0 0 0 0
"ENSMUSG00000054702.14" 23 44 26 39 57 35 17 19 38 55 40 34 41 52 54 48 35 43
"ENSMUSG00000102235.1" 0 2 1 3 4 0 3 0 0 0 1 0 2 2 1 1 0 0
"ENSMUSG00000073643.11" 750 1247 1020 980 1125 959 1100 1235 1043 1171 814 534 414 1604 1204 345 791 584
"ENSMUSG00000104497.1" 0 0 0 0 0 0 0 1 1 0 0 0 1 0 0 0 0 0
"ENSMUSG00000026248.9" 298 340 216 332 315 226 267 284 403 295 250 206 357 398 456 306 254 257
"ENSMUSG00000026249.10" 4228 4137 3288 1851 2042 1826 3291 3573 5092 2492 1817 1788 5000 4537 5629 1840 1565 1835
"ENSMUSG00000067106.6" 35 40 29 26 18 20 25 25 36 27 18 19 35 42 55 21 22 13
"ENSMUSG00000100397.1" 0 0 2 0 0 0 0 0 1 0 0 0 0 0 0 0 0 0
"ENSMUSG00000099753.1" 0 0 0 0 0 0 0 0 0 0 0 0 0 0 0 0 0 0
"ENSMUSG00000096297.1" 0 0 0 0 0 0 0 0 0 0 0 0 0 0 0 0 0 0
"ENSMUSG00000102518.1" 0 0 0 1 0 0 0 0 0 0 0 0 0 0 2 0 0 0
"ENSMUSG00000099552.1" 0 0 0 0 0 0 0 0 0 0 0 0 0 1 0 0 0 0
"ENSMUSG00000043230.2" 2 5 2 3 1 4 1 0 1 7 2 2 8 0 0 3 3 4
"ENSMUSG00000101257.1" 1 2 0 0 0 0 0 2 1 0 0 0 1 5 1 0 0 0
"ENSMUSG00000103404.1" 0 0 1 0 0 0 0 0 0 0 1 0 0 0 0 0 0 0
"ENSMUSG00000004364.14" 2269 2538 2279 2811 2869 2715 2561 2705 3197 3567 2383 2356 2945 3395 3324 2507 2224 2134
"ENSMUSG00000103076.1" 11 19 29 20 36 35 29 15 32 25 14 24 21 20 16 21 12 18
"ENSMUSG00000103525.1" 0 0 0 0 0 0 0 1 1 0 1 0 0 0 2 0 1 0
"ENSMUSG00000101722.1" 0 0 0 2 0 0 0 0 0 0 1 0 0 1 0 2 0 0
"ENSMUSG00000090637.2" 0 0 0 0 0 0 0 0 0 0 0 0 0 0 0 0 0 0
"ENSMUSG00000101483.1" 0 1 0 0 0 0 0 1 0 0 0 0 0 0 0 0 0 0
"ENSMUSG00000110100.1" 0 0 0 0 0 0 0 0 0 0 0 0 0 1 0 0 0 0
"ENSMUSG00000038608.15" 2324 1863 3326 573 730 792 2476 2906 3193 718 434 491 2341 2526 2549 554 454 534
"ENSMUSG00000103192.1" 0 6 4 0 0 0 7 0 2 1 0 2 3 0 3 0 0 0
"ENSMUSG00000104488.1" 0 0 1 0 0 0 0 1 0 0 0 0 0 1 0 0 0 0
"ENSMUSG00000102721.1" 1 0 1 0 0 0 0 0 1 0 0 0 0 0 0 0 0 0
"ENSMUSG00000099949.1" 0 0 0 0 0 0 0 0 0 0 0 0 0 0 0 0 0 0
"ENSMUSG00000099918.1" 0 0 0 0 0 0 0 0 0 0 0 0 0 0 0 0 0 0
"ENSMUSG00000054976.14" 816 840 1130 1441 1563 1236 917 900 1038 1877 1315 1122 652 731 769 985 1083 887
"ENSMUSG00000104029.1" 0 3 2 1 1 2 1 0 1 4 1 0 1 0 0 0 0 3
"ENSMUSG00000101986.1" 0 0 0 1 0 0 0 0 0 0 0 0 2 0 1 0 0 0
"ENSMUSG00000087008.4" 1 0 0 0 1 0 1 0 0 1 0 0 2 0 0 0 1 0
"ENSMUSG00000100561.1" 0 0 0 0 0 0 0 0 0 0 0 0 0 0 0 0 0 0
"ENSMUSG00000103571.1" 0 0 0 1 0 0 0 0 0 0 0 0 0 0 0 0 0 0
"ENSMUSG00000098797.1" 0 0 0 0 0 0 0 0 0 0 0 0 0 0 0 0 0 0
"ENSMUSG00000055980.2" 350 234 295 337 285 283 334 371 531 278 204 159 365 455 384 253 217 214
"ENSMUSG00000022591.5" 0 0 0 0 0 0 0 0 0 0 0 0 0 0 0 0 0 0
"ENSMUSG00000026142.15" 196 191 187 144 145 168 267 347 348 153 125 100 244 461 246 125 100 135
"ENSMUSG00000104493.1" 2 1 2 0 0 0 1 3 5 0 0 2 2 2 1 0 0 1
"ENSMUSG00000100786.1" 0 0 0 1 0 1 0 0 1 0 0 0 0 0 0 0 0 0
"ENSMUSG00000096779.1" 0 0 0 0 0 0 0 0 0 0 0 0 0 0 0 0 0 0
"ENSMUSG00000067158.9" 19 41 29 13 16 26 122 300 267 14 9 8 15 416 21 10 7 20
"ENSMUSG00000079465.8" 6 41 8 6 16 12 91 238 205 5 8 5 7 371 7 9 4 5
"ENSMUSG00000065055.1" 0 0 0 0 0 0 0 0 0 0 0 0 0 0 0 0 0 0
"ENSMUSG00000097564.2" 0 2 0 4 0 3 2 1 11 4 3 0 2 11 2 1 1 2
"ENSMUSG00000026150.14" 2581 2903 2348 3284 3576 2830 2658 2709 3812 4206 2841 2985 3372 3646 4140 3037 2488 2640
"ENSMUSG00000101450.1" 31 40 56 55 66 57 50 50 58 84 55 50 36 39 56 35 37 44
"ENSMUSG00000026149.2" 1 0 0 0 2 0 3 3 1 0 0 1 1 0 0 0 1 1
"ENSMUSG00000114299.1" 0 0 0 0 0 0 0 1 1 0 0 0 0 0 0 0 0 0
"ENSMUSG00000099771.1" 0 0 0 0 0 1 0 0 0 0 0 0 0 0 0 0 0 0
"ENSMUSG00000102280.1" 0 2 0 1 0 0 0 0 0 0 0 0 0 0 0 0 0 0
"ENSMUSG00000100170.1" 0 0 0 0 0 0 1 0 0 0 0 0 0 0 2 0 0 0
"ENSMUSG00000100744.1" 0 0 0 0 0 0 0 0 0 0 0 0 0 0 0 0 0 0
"ENSMUSG00000093782.1" 0 0 0 0 0 0 0 0 0 0 0 0 0 0 0 0 0 0
"ENSMUSG00000026159.13" 2070 2746 2013 3104 3125 2530 2250 2157 2900 3751 2637 2357 2906 2591 3469 2634 2426 2248
"ENSMUSG00000113880.1" 5 2 3 13 12 6 8 3 5 11 10 8 1 6 6 9 7 3
"ENSMUSG00000113973.1" 0 1 0 2 1 2 2 0 1 2 1 0 1 1 0 0 0 0
"ENSMUSG00000113846.1" 0 0 0 0 0 0 0 0 0 0 0 0 0 0 0 0 0 0
"ENSMUSG00000113084.1" 0 0 0 1 0 0 0 0 0 0 0 0 0 0 0 0 0 0
"ENSMUSG00000113925.1" 0 0 0 0 0 0 0 0 0 0 0 0 0 0 0 0 0 0
"ENSMUSG00000114011.1" 0 0 0 0 0 0 0 0 0 0 0 0 0 0 0 0 0 0
"ENSMUSG00000113097.1" 0 0 0 0 0 0 0 0 0 0 0 1 0 0 0 0 0 0
"ENSMUSG00000101784.1" 0 2 0 1 0 0 0 0 4 0 3 0 4 0 0 1 0 1
"ENSMUSG00000038496.16" 30 33 42 50 69 77 19 31 37 53 22 13 36 36 31 36 34 36
"ENSMUSG00000100432.1" 3 0 1 4 5 4 3 0 3 3 1 0 3 2 0 4 0 1
"ENSMUSG00000100190.1" 0 1 2 0 6 0 0 1 1 1 0 0 0 0 2 0 0 0
"ENSMUSG00000113267.1" 0 1 0 0 0 0 0 0 0 0 0 0 0 0 0 0 0 0
"ENSMUSG00000104423.1" 0 0 0 3 1 0 0 0 0 0 0 0 0 0 2 0 0 0
"ENSMUSG00000101315.1" 0 0 0 2 0 0 0 0 0 0 1 0 0 0 1 0 0 0
"ENSMUSG00000099691.1" 0 0 0 0 0 0 0 0 0 0 0 0 0 0 0 0 0 0
"ENSMUSG00000026166.14" 0 1 0 1 0 0 0 3 0 0 0 0 0 0 0 0 0 0
"ENSMUSG00000101173.1" 2 0 0 0 0 0 0 0 0 0 0 0 0 0 1 0 0 0
"ENSMUSG00000053161.16" 82 44 104 1 2 12 113 166 196 1 3 0 57 138 75 3 0 2
"ENSMUSG00000101896.1" 0 0 0 0 0 0 0 0 0 0 0 0 0 1 0 0 0 0
"ENSMUSG00000084443.1" 0 0 0 0 0 0 0 0 0 0 0 0 0 0 0 0 0 0
"ENSMUSG00000026163.17" 2613 2432 2845 5463 5416 4399 3456 2281 2976 6242 4686 4399 3463 3166 4701 4576 4510 3788
"ENSMUSG00000079140.3" 0 1 0 0 0 0 1 0 0 0 0 0 0 0 0 0 1 3
"ENSMUSG00000104374.1" 2 0 0 4 5 3 1 1 1 4 2 2 0 2 1 6 1 0
"ENSMUSG00000104219.1" 0 0 1 0 0 0 0 0 0 0 0 0 0 0 0 0 0 0
"ENSMUSG00000100580.6" 0 1 0 0 0 0 0 0 0 0 0 0 0 0 0 0 0 0
"ENSMUSG00000094946.1" 0 0 0 0 0 0 0 0 0 0 0 0 0 0 0 0 0 0
"ENSMUSG00000077736.1" 0 0 0 0 0 0 0 0 0 0 0 0 0 0 0 0 0 0
"ENSMUSG00000045658.16" 569 531 493 729 693 644 580 694 917 768 539 615 680 979 789 769 647 628
"ENSMUSG00000102750.1" 0 0 0 0 0 1 0 0 1 0 0 0 0 0 0 0 0 0
"ENSMUSG00000101934.1" 0 0 1 0 0 0 0 0 0 0 0 0 0 0 0 0 0 0
"ENSMUSG00000098851.1" 0 0 0 0 0 0 0 0 0 0 0 0 0 0 0 0 0 0
"ENSMUSG00000036766.12" 3723 3300 3485 2657 2721 2251 2718 3157 4960 2772 2035 2052 4562 4189 5404 2174 2245 2246
"ENSMUSG00000104396.1" 5 7 12 0 9 6 6 7 4 4 6 6 8 3 16 2 6 2
"ENSMUSG00000102481.1" 0 0 0 0 0 0 1 1 0 0 0 0 0 1 2 0 0 0
"ENSMUSG00000093254.1" 0 0 0 0 0 0 0 0 0 0 0 0 0 0 0 0 0 0
"ENSMUSG00000026219.14" 4068 4285 4102 4710 5007 4120 4218 4542 5657 5282 3572 3409 4348 5587 5186 4313 3842 3704
"ENSMUSG00000103505.1" 1 1 2 4 2 1 0 1 0 0 3 0 1 3 0 3 4 4
"ENSMUSG00000104503.1" 0 0 2 7 1 1 1 1 3 3 0 2 3 5 3 4 6 2
"ENSMUSG00000073633.9" 62 50 51 50 32 33 110 130 152 37 17 17 75 165 66 36 31 12
"ENSMUSG00000026220.6" 105 99 134 175 220 146 120 121 115 182 123 119 118 92 102 162 188 137
"ENSMUSG00000118590.1" 0 0 2 0 0 0 1 0 0 2 0 1 2 2 0 0 0 0
"ENSMUSG00000099693.1" 0 0 1 0 0 0 0 0 0 0 2 0 0 2 0 0 0 0
"ENSMUSG00000052477.15" 0 0 0 0 0 0 0 0 0 0 0 0 0 0 0 0 0 0
"ENSMUSG00000064281.7" 2 1 1 1 0 1 0 0 2 2 0 2 1 4 1 3 0 2
"ENSMUSG00000098842.1" 0 0 0 0 0 0 0 0 0 0 0 0 0 0 0 0 0 0
"ENSMUSG00000118640.1" 0 0 0 0 0 0 0 0 1 0 0 0 0 0 0 0 0 0
"ENSMUSG00000061852.9" 0 0 0 0 0 0 0 0 0 0 0 0 0 0 0 0 0 0
"ENSMUSG00000089976.1" 1 0 0 0 0 0 0 0 0 2 0 0 1 1 0 0 0 0
"ENSMUSG00000101279.1" 0 0 1 0 0 0 0 0 0 0 0 0 0 0 0 0 1 1
"ENSMUSG00000089844.7" 0 0 0 0 0 0 0 0 0 0 0 0 0 0 0 0 0 0
"ENSMUSG00000073631.2" 0 0 0 0 0 0 0 0 0 0 0 0 0 0 0 0 0 0
"ENSMUSG00000072109.11" 0 0 0 2 1 1 1 3 1 0 1 0 1 1 1 1 1 1
"ENSMUSG00000090128.1" 0 0 0 0 0 0 0 0 0 0 0 0 0 0 0 0 0 0
"ENSMUSG00000090186.7" 0 0 0 0 0 0 0 0 0 0 0 0 0 0 0 0 0 0
"ENSMUSG00000089716.7" 0 3 0 0 1 0 0 0 0 0 0 0 0 0 0 0 1 0
"ENSMUSG00000118618.1" 0 0 0 0 0 0 0 0 0 0 0 0 0 0 0 0 0 0
"ENSMUSG00000079457.11" 0 0 0 0 0 0 0 0 0 0 0 0 0 0 0 0 0 0
"ENSMUSG00000090252.1" 0 0 0 0 0 0 0 1 0 0 0 0 0 0 0 0 0 0
"ENSMUSG00000079455.9" 0 0 0 0 0 0 0 0 0 0 0 0 0 0 0 0 0 0
"ENSMUSG00000091199.10" 0 0 0 0 0 0 0 0 0 0 0 0 0 0 0 0 0 0
"ENSMUSG00000089652.1" 0 0 0 0 0 0 0 0 0 0 0 0 1 0 0 0 0 0
"ENSMUSG00000089937.1" 0 0 1 1 0 0 0 0 0 0 0 0 0 0 0 0 0 0
"ENSMUSG00000118591.1" 0 0 0 0 0 0 0 0 0 0 0 0 0 0 0 0 0 0
"ENSMUSG00000101751.1" 0 0 1 0 0 0 0 0 0 0 0 0 0 0 0 0 0 1
"ENSMUSG00000089714.1" 0 0 0 0 0 0 0 0 0 0 0 0 0 0 0 0 0 0
"ENSMUSG00000118607.1" 0 0 0 0 0 0 0 0 0 0 0 0 0 0 0 0 0 0
"ENSMUSG00000118632.1" 0 0 0 0 0 0 0 0 0 0 0 0 0 0 0 0 0 0
"ENSMUSG00000094127.1" 0 0 0 0 0 0 0 0 0 0 0 0 0 0 0 0 0 0
"ENSMUSG00000070034.13" 6 11 16 8 8 17 13 9 16 20 8 6 12 15 11 6 11 16
"ENSMUSG00000090103.1" 0 0 0 0 0 0 0 0 0 0 0 0 0 0 0 0 0 0
"ENSMUSG00000070031.11" 1 6 1 6 11 12 2 4 8 9 2 3 3 3 4 7 1 2
"ENSMUSG00000073628.5" 0 0 0 0 0 0 0 1 0 0 0 0 0 0 0 0 0 0
"ENSMUSG00000090246.1" 0 0 0 0 1 0 0 0 0 0 0 0 2 0 0 1 1 0
"ENSMUSG00000026222.16" 21 25 9 44 46 48 19 29 37 41 29 14 31 22 21 26 22 27
"ENSMUSG00000064414.1" 0 0 0 0 0 0 0 0 0 0 0 0 0 0 0 0 0 0
"ENSMUSG00000052760.16" 12 18 20 11 32 24 13 14 13 32 25 11 13 13 9 25 22 13
"ENSMUSG00000098634.1" 0 0 0 0 0 0 0 0 0 0 0 0 0 0 0 0 0 0
"ENSMUSG00000094834.1" 0 0 0 0 0 0 0 0 0 0 0 0 0 0 0 0 0 0
"ENSMUSG00000100217.1" 0 0 2 0 0 0 0 0 1 0 0 0 0 0 0 0 0 0
"ENSMUSG00000092932.2" 0 0 0 0 0 0 0 0 0 0 0 0 0 0 0 0 0 0
"ENSMUSG00000036707.16" 3063 3320 2879 3809 3963 3397 3326 3238 4461 4944 3219 3462 4220 4347 4740 3762 3156 3313
"ENSMUSG00000026223.15" 15195 14623 17170 14602 14828 12659 15392 15616 20725 16462 10981 11484 14918 16436 17609 12445 10978 11361
"ENSMUSG00000026224.11" 71 87 97 37 62 53 91 120 121 66 47 24 89 74 78 35 32 44
"ENSMUSG00000099767.1" 56 45 53 14 31 15 41 51 57 28 19 20 44 36 42 18 6 16
"ENSMUSG00000049608.8" 97 82 136 36 57 48 130 169 154 49 30 28 123 128 86 43 41 40
"ENSMUSG00000100108.1" 6 3 5 1 0 0 12 8 5 1 2 1 1 0 0 1 1 1
"ENSMUSG00000099342.1" 34 20 15 15 12 15 33 34 35 5 9 7 21 34 30 11 10 8
"ENSMUSG00000026226.16" 34 25 30 24 14 20 46 29 47 18 7 10 26 33 29 8 10 10
"ENSMUSG00000026227.11" 282 187 310 276 337 323 365 419 443 341 221 213 209 239 277 189 141 213
"ENSMUSG00000026229.17" 1700 1917 1778 1945 2001 1485 1774 1898 2494 2422 1562 1578 2132 2391 2631 1677 1507 1470
"ENSMUSG00000077274.1" 0 1 2 1 0 2 0 0 1 1 0 0 0 0 0 2 0 0
"ENSMUSG00000026228.6" 9 2 9 5 4 12 6 5 10 14 6 14 10 5 7 8 4 13
"ENSMUSG00000103272.1" 22 15 20 25 17 26 15 28 28 34 18 20 15 28 14 19 25 17
"ENSMUSG00000094638.1" 0 0 0 0 0 5 0 0 0 0 0 0 0 2 0 0 0 0
"ENSMUSG00000062590.13" 605 608 667 620 602 586 530 720 736 653 429 454 561 730 591 540 496 518
"ENSMUSG00000087538.1" 3 0 4 0 9 1 3 1 5 4 0 1 3 0 5 5 5 0
"ENSMUSG00000079445.3" 29 17 17 22 15 29 10 28 43 24 19 14 18 25 34 17 10 5
"ENSMUSG00000099644.1" 0 0 0 0 0 0 0 0 0 0 0 0 0 0 0 0 0 0
"ENSMUSG00000091806.1" 0 0 0 0 0 0 0 0 0 0 0 0 0 0 0 0 0 0
"ENSMUSG00000101853.1" 0 0 0 0 0 0 0 0 0 0 0 0 0 0 0 0 0 0
"ENSMUSG00000026234.12" 4445 4472 4507 4288 4306 4120 4843 5236 7206 5821 3489 4584 5617 6563 6244 3802 3371 3624
"ENSMUSG00000064837.1" 0 0 0 0 0 0 0 0 0 0 0 0 0 0 0 0 0 0
"ENSMUSG00000104627.1" 0 0 0 0 0 0 0 0 0 0 0 0 0 0 0 0 0 0
"ENSMUSG00000064696.1" 0 0 0 0 0 0 0 0 0 0 0 0 0 0 0 0 0 0
"ENSMUSG00000064823.1" 0 0 0 0 0 0 0 0 0 0 0 0 0 0 0 0 0 0
"ENSMUSG00000073627.7" 57 62 55 64 80 56 50 44 53 43 58 39 30 28 33 73 61 61
"ENSMUSG00000110510.1" 1 1 0 2 0 0 0 0 0 2 0 0 0 0 0 0 0 2
"ENSMUSG00000026237.6" 4 6 7 1 2 4 1 0 3 4 0 3 6 2 5 7 1 3
"ENSMUSG00000036574.5" 0 0 1 1 1 0 0 0 0 1 0 0 0 2 1 0 0 0
"ENSMUSG00000101328.1" 0 0 0 0 0 0 0 0 0 0 0 0 0 0 0 0 0 0
"ENSMUSG00000026238.14" 3830 3176 3795 2799 2900 3587 4705 5116 6215 4082 2211 2710 4768 6351 4909 2876 2401 2970
"ENSMUSG00000026239.14" 509 492 377 426 433 366 454 487 707 481 327 356 521 639 540 362 352 318
"ENSMUSG00000102927.1" 2 0 4 0 2 2 4 0 1 4 0 1 1 1 2 2 3 2
"ENSMUSG00000026240.12" 274 311 294 440 412 408 256 308 369 509 300 301 297 309 360 431 367 324
"ENSMUSG00000084468.1" 0 0 1 1 1 0 4 0 0 0 0 1 0 0 0 0 1 1
"ENSMUSG00000103609.1" 4 0 4 4 5 1 8 4 4 0 0 1 2 3 2 0 0 0
"ENSMUSG00000026241.5" 42 56 24 83 100 91 33 29 58 118 59 54 49 30 74 65 62 43
"ENSMUSG00000053333.15" 405 384 345 454 444 412 379 412 542 541 339 382 370 416 469 358 334 318
"ENSMUSG00000100225.1" 0 0 0 0 0 2 0 1 0 0 0 0 0 0 0 0 0 0
"ENSMUSG00000100768.1" 0 1 0 1 1 0 0 0 0 0 0 2 1 0 0 0 0 1
"ENSMUSG00000104121.1" 1 1 1 0 0 0 0 0 0 0 0 0 0 0 0 2 0 0
"ENSMUSG00000102383.1" 2 1 0 0 0 0 2 1 0 0 0 0 0 0 0 0 0 0
"ENSMUSG00000104400.1" 0 0 0 0 0 0 0 0 3 0 0 0 0 1 1 0 0 0
"ENSMUSG00000102293.1" 0 0 0 1 0 0 0 0 0 0 0 0 0 0 0 1 0 1
"ENSMUSG00000102649.1" 3 0 2 5 15 7 3 5 5 1 3 1 2 4 3 5 0 2
"ENSMUSG00000084106.4" 104 115 93 91 130 75 103 125 176 133 75 92 169 195 159 115 110 132
"ENSMUSG00000102571.1" 2 1 1 0 2 2 0 2 1 1 0 2 1 0 1 4 1 2
"ENSMUSG00000099401.1" 0 0 0 5 1 0 0 1 1 0 0 0 0 0 0 0 0 1
"ENSMUSG00000102956.1" 0 0 0 0 0 0 1 0 0 0 0 0 0 0 0 0 2 0
"ENSMUSG00000103984.1" 18 13 38 22 24 26 21 26 36 33 17 18 4 11 17 22 7 13
"ENSMUSG00000101940.2" 0 1 3 1 2 6 2 3 0 0 0 1 0 2 1 0 0 0
"ENSMUSG00000101625.1" 0 0 0 0 0 1 0 0 0 0 0 0 1 1 0 1 0 0
"ENSMUSG00000026246.12" 0 0 0 0 0 0 0 0 0 0 0 0 0 0 0 0 0 0
"ENSMUSG00000079440.2" 0 0 0 0 0 0 0 0 0 0 0 0 0 0 0 0 0 0
"ENSMUSG00000100940.1" 0 0 0 0 0 0 0 0 0 0 0 0 0 0 0 0 0 0
"ENSMUSG00000036500.4" 0 1 0 0 0 0 0 0 0 0 0 0 0 1 0 0 0 0
"ENSMUSG00000099839.1" 29 16 38 1 0 0 21 27 22 1 0 0 29 21 37 1 1 2
"ENSMUSG00000026247.13" 1518 1485 1416 42 43 41 914 1364 1848 70 47 35 1843 1519 2273 83 102 126
"ENSMUSG00000036480.9" 77 74 53 10 4 10 62 59 42 3 5 7 15 38 8 18 3 17
"ENSMUSG00000026251.13" 0 0 0 0 0 0 0 0 1 0 0 0 0 0 0 0 0 0
"ENSMUSG00000026253.14" 0 0 0 0 0 0 0 0 2 0 0 0 1 0 1 0 0 0
"ENSMUSG00000026254.17" 892 1081 782 1150 1188 1034 926 858 1296 1260 799 731 1033 1036 1294 1069 905 920
"ENSMUSG00000088318.1" 0 1 1 1 1 4 0 0 5 1 1 1 0 0 0 1 1 0
"ENSMUSG00000026255.15" 423 366 317 201 234 276 460 528 714 242 155 179 590 722 656 198 141 219
"ENSMUSG00000089821.1" 0 0 0 0 0 0 0 0 0 0 0 0 0 0 0 0 0 0
"ENSMUSG00000048000.15" 1410 1475 1406 1786 1890 1503 1472 1624 1983 2151 1425 1391 1585 1912 2023 1600 1409 1423
"ENSMUSG00000095281.1" 0 0 0 0 0 0 0 0 0 0 0 0 0 1 0 0 0 0
"ENSMUSG00000079436.3" 5 95 3 6 5 6 372 1064 776 13 9 15 21 1845 14 1 2 6
"ENSMUSG00000089613.1" 0 0 1 1 0 0 0 0 0 0 0 0 0 1 0 0 0 0
"ENSMUSG00000026258.5" 2 7 4 8 3 3 2 4 3 3 1 2 2 0 4 4 1 1
"ENSMUSG00000026259.14" 4181 4487 3141 6155 5963 4851 2866 3357 3402 6240 4261 4016 1845 1925 1697 4991 4255 4119
"ENSMUSG00000079434.8" 64 61 48 65 106 56 65 86 80 106 84 60 50 73 25 83 41 68
"ENSMUSG00000091123.1" 1 1 0 0 1 1 0 2 1 0 0 0 0 0 0 0 0 0
"ENSMUSG00000090994.1" 3 1 1 0 3 1 1 1 1 1 1 2 1 0 0 6 3 1
"ENSMUSG00000026288.14" 175 190 143 277 374 324 184 173 275 352 272 240 166 209 181 250 249 214
"ENSMUSG00000026289.15" 947 1221 1071 1470 1564 1402 1070 1209 1312 1644 1113 1031 990 1100 1229 1401 1214 1119
"ENSMUSG00000087968.1" 4 5 6 8 11 4 7 4 4 6 5 0 0 4 4 9 5 10
"ENSMUSG00000089281.1" 3 8 7 10 14 10 7 4 9 11 12 8 7 11 7 6 6 3
"ENSMUSG00000056055.13" 3 5 14 39 46 43 5 24 22 57 38 31 13 23 8 41 35 38
"ENSMUSG00000070738.10" 1177 1245 1270 2366 2627 2201 1491 1442 1652 2737 1921 1640 1275 1351 1461 2012 1774 1874
"ENSMUSG00000101942.1" 2 0 2 2 3 2 3 3 5 2 0 3 3 4 3 1 4 1
"ENSMUSG00000103996.1" 0 0 2 0 0 1 0 0 2 0 1 1 1 1 0 0 0 0
"ENSMUSG00000103591.1" 1 0 5 1 0 2 2 0 1 3 2 1 0 3 2 1 3 1
"ENSMUSG00000005501.14" 517 597 574 470 540 556 560 664 780 542 363 354 497 652 659 481 370 433
"ENSMUSG00000095942.1" 0 0 0 0 0 0 0 0 0 0 0 0 0 0 0 0 0 0
"ENSMUSG00000084021.1" 0 0 0 0 0 0 0 0 0 0 0 0 0 0 0 1 2 0
"ENSMUSG00000083478.1" 0 0 0 0 0 0 0 0 0 0 0 0 0 0 0 0 0 0
"ENSMUSG00000118514.1" 0 0 0 0 0 0 0 0 0 0 0 0 0 0 0 0 0 0
"ENSMUSG00000090165.8" 0 0 0 0 0 0 0 0 0 0 0 0 0 0 0 0 0 0
"ENSMUSG00000092220.1" 0 0 0 0 0 0 0 0 0 0 0 0 0 0 0 0 0 0
"ENSMUSG00000118583.1" 0 0 0 0 0 0 0 0 0 0 0 0 0 0 0 0 0 0
"ENSMUSG00000090175.1" 0 0 0 0 0 0 0 0 0 0 0 0 0 0 0 0 0 0
"ENSMUSG00000089675.1" 0 0 0 0 0 0 0 0 0 0 0 0 0 0 0 0 0 0
"ENSMUSG00000090124.7" 5 11 5 9 3 14 10 13 21 21 5 14 9 8 5 7 1 7
"ENSMUSG00000082837.1" 0 0 0 0 0 0 0 0 0 0 0 0 0 0 0 0 0 0
"ENSMUSG00000090145.7" 0 0 0 0 0 0 1 0 1 0 0 0 0 1 0 0 0 0
"ENSMUSG00000084195.2" 0 0 0 0 0 0 0 0 0 1 0 0 0 0 0 0 0 0
"ENSMUSG00000081261.1" 0 0 0 0 0 0 0 0 0 0 0 0 0 0 0 0 0 0
"ENSMUSG00000054545.17" 2 0 1 2 2 1 1 6 2 1 0 0 4 1 1 0 1 2
"ENSMUSG00000081602.1" 0 0 0 0 0 0 0 0 0 0 0 0 0 0 0 0 0 0
"ENSMUSG00000082513.1" 0 0 0 0 0 0 0 0 1 0 0 0 1 0 0 0 0 0
"ENSMUSG00000082677.1" 0 0 0 0 0 0 0 1 0 0 0 0 1 0 0 0 0 0
"ENSMUSG00000089943.1" 0 0 0 0 0 0 1 0 1 0 0 0 0 0 0 0 0 0
"ENSMUSG00000118621.1" 0 0 0 0 0 0 0 1 0 0 0 0 0 0 0 0 0 0
"ENSMUSG00000081488.1" 0 0 0 0 0 0 1 0 0 0 0 0 0 0 0 0 0 0
"ENSMUSG00000083277.1" 0 0 1 0 0 0 0 0 0 0 0 0 0 0 1 0 0 0
"ENSMUSG00000090171.1" 0 0 0 0 0 0 0 2 0 0 0 0 0 0 0 0 0 0
"ENSMUSG00000081984.3" 29 20 22 15 12 11 17 24 32 21 11 11 24 20 18 8 9 14
"ENSMUSG00000089960.1" 0 0 0 0 0 0 0 0 4 0 0 0 0 0 0 0 0 0
"ENSMUSG00000079429.9" 72 69 67 98 62 77 71 88 86 63 51 43 102 107 103 92 87 74
"ENSMUSG00000044783.16" 1395 1729 1318 1422 1690 1518 1409 1477 2062 1503 1040 975 1597 1587 1998 1562 1289 1307
"ENSMUSG00000036251.16" 8 11 10 2 3 0 9 15 18 3 1 0 15 13 21 1 0 2
"ENSMUSG00000085420.1" 0 0 0 0 0 0 0 0 0 0 0 0 1 0 0 0 0 0
"ENSMUSG00000026295.12" 0 0 2 2 0 1 7 2 3 6 1 1 3 9 1 0 1 3
"ENSMUSG00000099553.1" 2 2 7 0 0 0 10 39 32 0 0 0 6 59 0 0 0 0
"ENSMUSG00000100908.1" 1 0 0 0 0 0 1 1 5 0 0 0 1 2 0 0 0 0
"ENSMUSG00000062310.7" 6 4 2 0 8 1 3 3 2 5 4 3 0 4 2 1 1 2
"ENSMUSG00000100798.1" 1 0 0 1 1 0 0 3 0 0 0 1 0 0 0 0 1 1
"ENSMUSG00000104057.1" 0 0 0 0 0 0 0 0 0 0 0 0 1 0 0 0 0 0
"ENSMUSG00000100367.1" 0 0 0 0 0 0 0 0 0 0 0 0 0 0 1 0 0 0
"ENSMUSG00000049866.12" 1052 1373 780 1140 1167 1093 879 988 1567 1311 916 996 1566 1309 1976 947 792 919
"ENSMUSG00000101736.1" 0 0 0 0 0 0 0 2 0 0 0 0 3 4 0 0 0 0
"ENSMUSG00000097398.2" 0 0 0 0 0 0 0 0 2 0 1 0 1 0 0 0 0 0
"ENSMUSG00000099848.1" 0 0 0 0 0 0 0 0 0 0 0 0 0 0 0 0 0 0
"ENSMUSG00000101333.1" 0 0 0 0 0 0 0 0 0 0 0 0 0 0 0 0 0 1
"ENSMUSG00000099378.1" 0 0 0 0 0 0 0 0 0 0 0 0 0 0 0 0 0 0
"ENSMUSG00000099544.1" 0 0 0 0 0 0 0 0 0 0 0 0 0 0 0 0 0 0
"ENSMUSG00000036206.12" 441 479 341 479 518 501 462 506 855 563 353 394 558 733 701 413 401 428
"ENSMUSG00000102700.1" 1 0 0 0 0 0 2 0 0 0 1 0 1 1 1 0 3 0
"ENSMUSG00000102083.1" 0 0 0 0 0 0 0 0 0 0 0 0 0 0 0 0 0 0
"ENSMUSG00000101288.1" 0 0 0 0 0 0 0 0 0 0 0 0 0 0 0 0 0 0
"ENSMUSG00000099938.1" 4 4 3 0 0 0 0 3 2 0 0 0 0 1 0 0 0 0
"ENSMUSG00000055013.16" 3704 3664 2709 2981 3135 3054 3085 3587 4844 3240 2117 2273 4185 4430 4652 2869 2434 2792
"ENSMUSG00000104114.1" 1 0 2 0 2 1 0 4 4 0 4 0 0 1 2 0 1 0
"ENSMUSG00000088371.1" 1 0 0 0 1 0 0 0 1 0 1 0 0 1 0 0 0 1
"ENSMUSG00000101662.1" 0 0 0 0 0 2 0 1 0 0 1 0 0 1 0 1 0 0
"ENSMUSG00000102009.6" 4 2 3 0 0 0 1 3 5 1 0 3 3 0 1 1 0 2
"ENSMUSG00000088775.1" 0 0 0 0 0 0 0 1 0 0 0 0 0 0 0 0 0 0
"ENSMUSG00000103252.1" 0 3 0 6 0 1 0 0 2 0 1 0 0 1 2 0 3 5
"ENSMUSG00000034486.8" 258 515 5 1 0 0 88 65 318 2 0 1 368 287 391 0 1 0
"ENSMUSG00000092627.2" 102 189 6 0 0 1 27 20 115 1 0 0 99 75 174 0 0 0
"ENSMUSG00000067081.13" 86 135 60 35 41 32 71 78 86 44 20 38 117 95 152 27 38 20
"ENSMUSG00000026301.16" 154 93 163 9 26 12 259 288 294 21 13 11 225 266 125 16 16 26
"ENSMUSG00000100850.1" 1 0 0 1 0 0 2 2 1 0 0 0 0 2 0 0 0 2
"ENSMUSG00000044337.5" 116 113 133 167 201 141 193 151 194 296 146 187 139 247 130 169 187 156
"ENSMUSG00000104087.1" 0 0 0 0 0 0 0 0 0 0 0 0 0 0 0 0 1 0
"ENSMUSG00000101951.1" 0 0 0 0 0 0 0 0 0 0 0 0 0 0 0 1 0 0
"ENSMUSG00000101028.1" 0 0 0 2 3 1 1 0 0 2 5 0 0 0 0 2 0 2
"ENSMUSG00000098368.1" 0 0 0 0 0 0 0 0 0 0 0 0 0 0 0 0 0 0
"ENSMUSG00000101997.1" 0 1 0 14 18 13 0 4 0 16 12 8 0 0 0 28 12 14
"ENSMUSG00000103292.1" 0 0 2 1 0 3 0 2 0 0 0 0 0 1 0 1 0 0
"ENSMUSG00000034432.11" 1191 1344 1033 1248 1356 1292 1060 1115 1419 1580 971 981 1307 1425 1490 1194 1157 1060
"ENSMUSG00000056128.3" 0 0 0 0 0 0 0 0 0 0 0 0 0 0 0 0 1 0
"ENSMUSG00000048126.16" 172 37 1319 57 53 77 824 477 446 69 31 38 162 235 176 46 51 38
"ENSMUSG00000103061.1" 0 0 0 0 0 0 0 0 0 0 0 0 0 0 0 0 0 0
"ENSMUSG00000103978.1" 0 0 0 0 0 0 0 0 0 0 0 0 0 0 0 0 0 0
"ENSMUSG00000026303.6" 16 21 9 15 33 17 11 15 20 26 20 19 31 56 38 45 44 33
"ENSMUSG00000090550.2" 0 0 1 0 0 0 0 0 0 0 0 0 0 0 0 0 0 0
"ENSMUSG00000026304.13" 2 0 0 0 0 2 0 0 1 0 0 0 1 0 0 0 0 1
"ENSMUSG00000100791.1" 1 0 0 0 0 0 0 0 0 0 1 0 0 0 0 0 0 0
"ENSMUSG00000026305.15" 842 858 1507 1492 1522 1426 1219 1026 1256 1720 1090 1145 847 923 1268 1315 1224 1198
"ENSMUSG00000070732.2" 0 1 0 0 0 2 1 1 1 1 2 1 1 1 2 1 2 1
"ENSMUSG00000100018.1" 1 1 3 0 1 0 1 0 0 1 1 0 1 0 0 0 0 2
"ENSMUSG00000034353.14" 677 750 578 659 706 554 594 596 908 811 499 509 657 637 687 605 473 573
"ENSMUSG00000034343.14" 534 615 502 668 762 679 547 570 865 873 564 704 595 749 835 664 578 632
"ENSMUSG00000083064.1" 8 2 7 3 4 5 10 5 13 7 2 1 12 2 8 4 17 5
"ENSMUSG00000026307.12" 249 192 164 232 284 264 220 269 320 238 151 166 242 334 326 228 201 168
"ENSMUSG00000090322.1" 4 1 1 1 1 3 5 0 2 0 1 0 0 3 4 0 2 0
"ENSMUSG00000049515.12" 5 7 4 20 28 12 3 4 10 40 19 21 4 6 3 7 14 23
"ENSMUSG00000026308.8" 1 5 0 2 2 4 7 9 9 2 4 2 0 59 0 1 2 3
"ENSMUSG00000047443.14" 6 2 5 19 28 27 0 2 0 24 12 16 0 0 0 12 9 12
"ENSMUSG00000026309.14" 577 645 587 733 762 690 543 641 832 791 455 441 610 743 771 664 542 602
"ENSMUSG00000100253.1" 1 0 1 3 0 1 6 4 8 10 1 3 1 7 2 2 2 1
"ENSMUSG00000067071.8" 154 157 152 163 180 156 171 222 329 181 113 156 174 340 213 109 129 118
"ENSMUSG00000055866.9" 548 513 549 879 859 802 541 599 716 980 536 666 422 515 511 1288 1142 1040
"ENSMUSG00000101911.1" 0 0 0 0 0 0 1 0 0 0 0 0 0 0 0 0 0 0
"ENSMUSG00000100151.1" 0 0 0 0 0 0 0 1 0 0 0 0 0 0 0 0 0 0
"ENSMUSG00000101958.1" 0 0 0 0 0 0 0 0 0 0 0 0 0 0 0 0 2 0
"ENSMUSG00000034292.13" 382 370 373 469 497 375 388 541 552 555 329 267 388 532 412 411 352 351
"ENSMUSG00000026311.16" 931 1060 977 1422 1433 1009 1078 1041 1373 1580 1039 874 1106 1347 1407 1138 1013 850
"ENSMUSG00000101705.1" 2 1 5 2 0 0 1 6 0 0 0 1 0 2 1 2 0 0
"ENSMUSG00000100980.1" 0 2 6 73 72 65 3 4 5 92 77 83 6 1 2 38 55 45
"ENSMUSG00000007805.4" 0 1 4 14 22 10 0 0 2 20 12 12 1 2 1 16 6 13
"ENSMUSG00000101414.1" 0 0 0 5 2 5 0 0 0 4 1 1 0 0 0 1 0 1
"ENSMUSG00000102745.1" 1 0 0 0 1 0 0 0 0 0 0 0 0 0 0 0 2 0
"ENSMUSG00000026313.16" 834 755 782 1637 1673 1526 843 824 1064 1669 1065 1061 973 1103 1166 1628 1406 1351
"ENSMUSG00000103101.1" 0 2 1 2 1 1 0 1 0 0 1 4 0 2 0 3 1 0
"ENSMUSG00000102565.1" 0 0 0 0 0 0 0 1 0 0 0 0 1 0 0 0 0 1
"ENSMUSG00000101265.1" 1 0 0 0 0 0 0 0 0 0 1 0 0 0 0 0 0 0
"ENSMUSG00000101522.1" 0 0 0 0 0 0 0 0 0 0 0 0 0 0 0 0 0 0
"ENSMUSG00000026260.12" 1567 1917 1363 1810 1883 1753 1626 1660 2387 2216 1486 1711 2201 2166 2574 1757 1710 1634
"ENSMUSG00000098288.1" 0 0 0 0 0 0 0 0 0 0 0 0 0 0 0 0 0 0
"ENSMUSG00000067064.4" 0 0 0 0 0 0 0 0 0 0 0 0 0 0 0 0 0 0
"ENSMUSG00000057464.4" 0 0 0 0 0 0 0 0 0 0 0 0 0 0 0 0 0 0
"ENSMUSG00000042849.11" 0 0 0 0 0 0 0 0 0 0 0 0 0 0 0 0 0 0
"ENSMUSG00000058904.3" 0 0 0 0 0 0 0 0 0 0 0 0 0 0 0 0 0 0
"ENSMUSG00000097001.1" 0 0 0 0 0 0 0 0 0 0 0 0 0 0 0 0 0 0
"ENSMUSG00000099363.1" 0 0 0 0 0 0 0 0 0 0 0 0 0 0 0 0 0 0
"ENSMUSG00000046300.4" 0 0 0 0 0 0 0 0 0 0 0 0 0 0 0 0 0 0
"ENSMUSG00000107778.1" 0 0 0 0 0 0 0 0 0 0 0 0 0 0 0 0 0 0
"ENSMUSG00000062497.3" 0 0 0 0 0 0 0 0 0 0 0 0 0 0 0 0 0 0
"ENSMUSG00000108131.1" 0 0 0 0 0 0 0 0 0 0 0 0 0 0 0 0 0 0
"ENSMUSG00000063583.6" 0 0 0 0 0 0 0 0 0 0 0 0 0 0 0 0 0 0
"ENSMUSG00000061616.5" 0 2 0 0 0 0 0 0 0 0 0 0 0 0 0 0 0 0
"ENSMUSG00000073616.10" 280 243 203 288 284 195 298 233 368 363 225 227 373 410 402 308 249 292
"ENSMUSG00000044055.5" 5 5 4 1 8 5 19 4 5 3 3 2 5 5 7 7 2 6
"ENSMUSG00000100546.1" 0 1 0 9 12 17 4 0 0 10 3 6 0 0 0 13 8 14
"ENSMUSG00000099665.1" 0 0 0 0 0 0 0 0 0 0 0 0 0 0 0 0 0 0
"ENSMUSG00000100781.1" 0 5 2 6 3 1 2 1 0 1 0 1 1 0 0 6 4 0
"ENSMUSG00000034220.7" 1702 2172 1317 2256 2286 2035 2167 1549 2288 2179 1706 1546 1946 1749 2796 2483 2204 1851
"ENSMUSG00000101995.1" 38 45 54 32 43 29 25 42 37 26 11 17 31 22 50 16 11 23
"ENSMUSG00000065470.1" 9 7 11 4 11 2 12 7 17 11 3 1 6 11 10 4 2 9
"ENSMUSG00000034212.14" 9 7 15 7 5 6 20 28 19 5 6 2 18 21 12 7 6 6
"ENSMUSG00000047067.7" 298 331 269 328 358 302 298 312 408 394 256 279 354 389 466 312 302 306
"ENSMUSG00000097251.2" 63 50 50 54 62 70 30 30 52 89 62 47 27 44 58 84 63 63
"ENSMUSG00000026269.14" 625 680 521 812 821 809 539 759 919 719 467 467 585 670 743 638 622 602
"ENSMUSG00000100632.1" 5 7 5 3 2 2 5 4 15 4 6 9 5 6 7 5 8 10
"ENSMUSG00000026270.11" 379 468 393 477 473 436 384 385 644 514 359 358 468 477 596 457 370 367
"ENSMUSG00000026271.15" 12 17 28 7 8 15 22 35 30 9 9 9 21 30 20 9 15 9
"ENSMUSG00000100021.1" 0 0 1 0 0 0 0 0 0 0 0 0 0 0 0 1 0 0
"ENSMUSG00000045091.4" 0 0 1 0 1 0 0 0 1 1 1 0 0 0 0 0 0 0
"ENSMUSG00000014602.15" 24036 25008 20049 34233 36405 30611 20346 22228 32213 34817 23745 23332 26582 25572 35100 29413 27794 26135
"ENSMUSG00000101378.1" 2 0 0 0 1 0 0 0 0 0 0 0 0 2 0 0 0 0
"ENSMUSG00000026272.6" 0 0 0 0 0 0 0 0 0 0 0 0 0 0 0 0 0 0
"ENSMUSG00000034159.12" 1 1 2 0 0 0 6 5 6 1 0 1 0 13 0 0 0 0
"ENSMUSG00000084989.3" 367 174 363 4 2 9 463 624 688 6 3 1 461 373 299 0 1 1
"ENSMUSG00000047793.13" 442 598 351 305 311 296 603 869 883 351 195 144 393 525 472 192 186 225
"ENSMUSG00000098997.1" 0 0 0 0 0 0 0 0 0 0 0 0 0 0 0 0 0 0
"ENSMUSG00000026273.13" 183 215 192 153 212 192 193 221 264 240 167 132 240 267 229 198 148 163
"ENSMUSG00000101172.1" 3 8 5 9 5 6 4 3 11 6 1 5 5 3 6 3 3 10
"ENSMUSG00000100351.1" 5 5 2 2 3 8 4 9 4 4 1 3 1 3 5 6 2 0
"ENSMUSG00000026274.11" 132 156 174 155 192 142 166 185 203 152 111 102 129 121 141 126 124 111
"ENSMUSG00000026275.13" 2276 2568 2151 2196 2230 1962 1981 2321 2553 2539 1664 1790 1975 2016 2117 1619 1548 1555
"ENSMUSG00000106302.1" 0 1 0 0 0 0 2 0 0 0 0 0 0 0 0 0 0 0
"ENSMUSG00000098689.1" 0 1 2 1 1 0 0 0 1 1 0 1 0 0 0 0 3 3
"ENSMUSG00000064389.1" 8 14 14 9 10 12 9 8 11 18 9 11 2 1 5 10 6 5
"ENSMUSG00000034107.10" 19 21 17 6 5 9 13 25 17 8 5 5 14 25 15 4 3 6
"ENSMUSG00000034088.15" 3920 4535 3474 4794 5004 4117 4113 5068 5844 5417 3542 3912 4499 7078 5563 4299 4003 3637
"ENSMUSG00000090489.3" 6 3 11 2 8 11 7 2 6 6 2 8 6 4 4 7 12 9
"ENSMUSG00000026276.20" 76 68 74 86 92 117 86 73 77 116 68 66 55 62 69 58 63 64
"ENSMUSG00000116048.1" 0 0 0 0 0 0 0 0 0 0 0 0 0 0 0 0 0 0
"ENSMUSG00000034066.13" 155 153 152 146 177 136 149 167 220 151 84 95 177 250 159 154 124 138
"ENSMUSG00000103854.1" 0 0 0 3 0 0 0 3 4 0 3 1 0 0 1 3 0 0
"ENSMUSG00000026277.14" 2670 3491 2516 4581 4788 4233 2691 2641 3581 4885 3347 3496 3076 2804 3875 4261 3705 3721
"ENSMUSG00000100927.1" 2 5 3 4 10 8 2 3 7 5 7 6 1 1 4 10 7 6
"ENSMUSG00000026278.14" 393 562 572 507 598 406 801 413 764 538 501 491 792 563 902 789 611 484
"ENSMUSG00000026279.14" 173 197 173 177 191 162 182 227 283 251 128 150 169 300 242 169 169 170
"ENSMUSG00000101952.1" 1 0 0 0 0 0 0 1 0 0 0 0 0 0 0 0 1 0
"ENSMUSG00000026280.17" 1147 1114 1053 1294 1298 1044 968 1106 1409 1431 856 964 1338 1300 1571 1114 1027 1048
"ENSMUSG00000026281.15" 442 462 439 435 463 476 436 464 556 447 351 308 473 476 580 442 413 396
"ENSMUSG00000026283.13" 293 375 352 345 349 357 301 307 391 370 254 230 281 317 372 303 271 253
"ENSMUSG00000088961.1" 1 0 0 1 1 7 0 0 2 1 0 0 0 1 0 1 0 0
"ENSMUSG00000073609.9" 191 206 215 205 204 202 228 248 292 224 134 151 192 297 278 157 181 176
"ENSMUSG00000094651.2" 0 0 0 0 1 0 0 0 1 0 0 0 0 0 0 0 0 1
"ENSMUSG00000101660.1" 0 3 1 0 1 5 2 0 2 1 0 0 1 2 1 1 4 0
"ENSMUSG00000093805.7" 0 0 0 0 1 0 0 0 0 0 0 0 0 0 0 0 0 0
"ENSMUSG00000099624.1" 0 0 0 0 0 0 0 0 2 0 0 0 2 0 0 0 0 0
"ENSMUSG00000073608.4" 0 0 0 1 3 1 0 0 0 2 0 0 1 0 1 4 2 1
"ENSMUSG00000034000.15" 248 270 250 182 221 214 241 297 432 236 149 143 358 331 349 192 169 156
"ENSMUSG00000026285.7" 1 0 0 3 2 1 0 2 3 0 0 1 1 2 2 0 0 2
"ENSMUSG00000100990.1" 0 0 0 0 0 0 0 0 0 0 0 0 0 0 0 0 0 0
"ENSMUSG00000100347.1" 3 0 3 4 21 6 2 8 4 7 3 10 7 8 3 11 4 8
"ENSMUSG00000077413.1" 0 0 0 0 0 0 0 0 0 0 0 0 0 0 0 0 0 0
"ENSMUSG00000100518.1" 0 0 0 0 0 0 0 0 0 0 0 0 0 0 0 0 0 0
"ENSMUSG00000089310.1" 0 0 0 0 0 0 0 0 0 0 0 0 0 0 0 0 0 0
"ENSMUSG00000099592.1" 0 0 0 0 0 0 0 1 0 0 0 0 0 1 0 0 0 0
"ENSMUSG00000051185.9" 761 792 629 667 675 520 733 719 1002 784 542 525 944 950 1002 584 489 545
"ENSMUSG00000103973.1" 12 18 36 29 42 27 20 16 21 17 9 15 22 22 30 12 8 23
"ENSMUSG00000081051.4" 295 322 240 245 241 304 275 288 425 337 198 307 368 538 414 227 226 280
"ENSMUSG00000040710.10" 546 385 576 295 329 345 434 494 627 383 229 226 783 590 803 280 179 257
"ENSMUSG00000103197.1" 0 0 1 0 0 0 2 0 0 0 0 0 0 0 0 0 0 0
"ENSMUSG00000100777.1" 0 0 0 0 0 0 0 0 0 0 0 0 0 0 0 0 0 0
"ENSMUSG00000102718.1" 0 0 0 0 0 0 0 0 0 0 0 0 0 0 0 0 0 0
"ENSMUSG00000095955.1" 0 0 0 0 0 0 0 1 0 0 0 0 0 0 0 0 0 0
"ENSMUSG00000100062.1" 0 0 0 0 0 0 0 0 0 0 0 0 0 0 0 0 0 0
"ENSMUSG00000080345.3" 0 0 0 0 0 0 0 0 0 0 0 0 0 0 0 0 0 0
"ENSMUSG00000096585.1" 0 0 0 0 0 0 0 0 0 0 0 0 0 0 0 0 0 0
"ENSMUSG00000102658.1" 0 0 0 0 0 0 0 0 0 0 0 0 0 0 0 0 0 0
"ENSMUSG00000100336.1" 0 0 0 0 1 0 0 0 0 0 0 0 0 0 0 0 0 0
"ENSMUSG00000100589.1" 0 0 0 0 0 0 0 0 0 0 0 0 0 0 0 0 0 0
"ENSMUSG00000095610.1" 0 0 0 0 0 0 0 0 0 0 0 0 0 0 0 0 0 0
"ENSMUSG00000100362.1" 0 0 0 0 0 0 0 0 0 0 0 0 0 0 0 0 0 0
"ENSMUSG00000077255.1" 0 0 0 0 0 0 0 0 0 0 0 0 0 0 0 0 0 0
"ENSMUSG00000040693.7" 49 79 86 181 176 118 82 73 74 153 104 110 62 64 59 150 130 92
"ENSMUSG00000097814.5" 58 51 52 166 157 144 41 33 38 193 124 130 45 42 55 152 145 97
"ENSMUSG00000045463.15" 1 1 0 1 1 1 1 1 2 7 1 0 0 2 0 2 0 0
"ENSMUSG00000097480.1" 0 0 0 0 0 0 0 0 0 0 0 0 0 0 0 0 0 0
"ENSMUSG00000100454.1" 4 1 1 0 1 0 1 5 1 1 1 0 2 2 5 2 1 0
"ENSMUSG00000044757.7" 1 6 2 1 1 1 1 1 4 2 0 1 5 11 2 2 2 2
"ENSMUSG00000026331.13" 0 0 0 4 0 1 2 0 1 0 0 0 0 0 0 0 0 0
"ENSMUSG00000100484.1" 0 0 0 0 0 0 0 0 0 0 0 0 0 1 0 0 0 0
"ENSMUSG00000101348.6" 1 0 0 0 2 1 0 0 0 3 1 0 0 0 2 0 0 0
"ENSMUSG00000103179.1" 0 0 0 0 0 0 0 0 0 0 0 0 0 0 0 0 0 0
"ENSMUSG00000044768.16" 638 623 540 1232 1398 1132 698 715 1011 1508 1123 977 783 910 790 1206 990 949
"ENSMUSG00000118489.1" 0 2 0 0 0 0 0 0 0 0 1 0 0 0 0 0 0 0
"ENSMUSG00000040648.14" 690 808 830 928 1094 892 783 797 955 1126 736 698 691 850 901 734 689 735
"ENSMUSG00000026333.14" 119 129 146 94 145 138 119 153 183 165 95 119 112 157 174 136 114 119
"ENSMUSG00000026335.16" 2800 2929 3201 4636 4811 3784 2961 3218 3839 5550 4168 3638 3142 3571 4134 4028 3660 3590
"ENSMUSG00000104140.1" 11 8 3 2 2 0 11 5 7 23 13 21 5 3 11 5 6 8
"ENSMUSG00000089169.1" 0 0 0 0 0 0 0 0 0 0 0 0 0 0 0 0 0 0
"ENSMUSG00000089782.1" 18 15 14 8 16 9 12 17 15 15 13 17 23 30 19 6 16 12
"ENSMUSG00000089706.7" 66 74 61 273 369 358 62 93 83 481 283 319 76 53 75 256 176 266
"ENSMUSG00000096085.1" 0 0 2 0 0 0 0 0 0 0 0 1 0 0 0 1 0 0
"ENSMUSG00000100182.6" 0 1 0 0 0 0 0 0 0 0 1 1 0 0 0 0 0 0
"ENSMUSG00000100711.1" 0 1 1 0 0 0 0 1 0 0 1 0 0 0 1 2 0 0
"ENSMUSG00000097608.1" 0 0 0 0 0 0 0 0 0 0 0 0 0 0 0 0 0 0
"ENSMUSG00000099634.1" 0 0 0 0 0 0 0 0 0 0 0 0 0 0 2 0 0 0
"ENSMUSG00000026336.13" 0 0 0 0 1 0 0 0 0 1 0 0 0 0 0 0 1 0
"ENSMUSG00000089791.1" 0 4 1 3 3 6 4 6 4 5 3 5 4 2 3 1 7 1
"ENSMUSG00000096193.1" 0 0 0 0 0 0 0 0 0 0 0 0 0 0 0 0 0 0
"ENSMUSG00000100009.6" 21 12 25 7 10 18 17 9 16 9 11 5 17 10 29 11 5 7
"ENSMUSG00000099686.1" 0 2 0 1 5 3 0 0 0 3 0 0 0 0 0 1 0 0
"ENSMUSG00000087804.1" 0 0 0 0 0 0 0 0 0 0 0 0 0 0 0 0 0 0
"ENSMUSG00000099453.1" 1 0 0 0 0 0 0 0 0 0 0 0 0 0 0 0 0 0
"ENSMUSG00000067028.11" 273 326 289 223 230 213 225 267 303 232 147 184 291 230 297 137 168 134
"ENSMUSG00000082431.3" 1 0 2 0 0 0 1 2 1 0 1 0 1 1 2 1 0 0
"ENSMUSG00000104104.1" 0 0 0 0 0 0 0 0 0 0 0 0 0 0 0 0 0 0
"ENSMUSG00000100662.1" 0 0 0 0 0 0 0 0 0 0 0 0 0 0 0 0 0 0
"ENSMUSG00000087883.1" 0 0 0 0 0 0 0 0 0 0 0 0 0 0 0 0 0 0
"ENSMUSG00000099835.1" 0 0 1 0 0 0 0 0 0 0 2 0 0 0 0 0 0 0
"ENSMUSG00000100794.1" 6 2 4 2 2 2 0 1 3 2 0 1 2 1 4 1 2 4
"ENSMUSG00000099427.1" 0 0 0 0 0 0 0 0 0 0 0 0 0 0 0 0 0 0
"ENSMUSG00000099892.1" 0 0 0 0 0 0 0 0 0 0 0 0 0 0 0 0 0 0
"ENSMUSG00000100977.1" 0 0 0 0 0 0 0 0 0 0 0 0 0 0 0 0 0 0
"ENSMUSG00000077039.1" 0 0 0 0 0 0 0 0 0 0 0 0 0 0 0 0 0 0
"ENSMUSG00000100684.1" 0 0 0 0 0 0 0 0 0 0 0 0 0 0 0 0 0 0
"ENSMUSG00000100088.1" 0 0 0 0 0 0 0 0 0 0 0 0 0 0 0 0 0 0
"ENSMUSG00000100222.1" 0 0 0 1 0 0 0 0 1 0 0 0 0 0 0 0 0 0
"ENSMUSG00000100065.1" 0 0 0 0 0 0 0 0 0 0 0 0 0 0 0 0 0 0
"ENSMUSG00000100349.1" 0 0 0 1 0 0 0 0 0 4 0 1 0 0 0 0 0 0
"ENSMUSG00000099375.1" 0 1 2 2 1 2 0 0 0 2 4 1 0 1 1 6 2 1
"ENSMUSG00000077295.1" 0 0 0 0 0 0 0 0 0 0 0 0 0 0 0 0 0 0
"ENSMUSG00000099770.1" 0 0 0 0 0 0 0 0 0 2 0 0 0 0 0 0 0 0
"ENSMUSG00000088510.1" 0 0 0 0 0 0 0 0 0 0 0 0 0 0 0 0 0 0
"ENSMUSG00000101890.1" 0 0 0 0 0 0 0 0 0 0 0 0 0 0 0 0 0 0
"ENSMUSG00000099989.1" 0 0 0 0 0 0 0 0 0 0 0 0 0 0 0 0 0 0
"ENSMUSG00000087908.1" 0 0 0 0 0 0 0 0 0 0 0 0 0 0 0 0 0 0
"ENSMUSG00000100955.1" 0 0 0 0 0 0 0 0 0 0 0 0 0 0 0 0 0 0
"ENSMUSG00000088594.1" 0 0 0 0 0 0 0 0 0 0 0 0 0 0 0 0 0 0
"ENSMUSG00000099469.1" 0 0 0 0 0 0 0 0 0 0 0 0 0 0 0 0 0 0
"ENSMUSG00000102325.1" 0 0 0 0 0 0 0 0 0 0 0 0 0 0 0 0 0 0
"ENSMUSG00000101297.1" 0 0 0 0 0 0 0 0 0 0 0 0 0 0 0 0 0 0
"ENSMUSG00000100059.1" 0 0 0 0 0 0 0 0 0 0 0 0 0 0 0 0 0 0
"ENSMUSG00000088161.1" 0 0 0 0 0 0 0 0 0 0 0 0 0 0 0 0 0 0
"ENSMUSG00000099464.1" 0 0 0 0 0 0 0 0 0 0 0 0 0 0 0 0 0 0
"ENSMUSG00000100935.1" 0 0 0 0 0 0 0 0 0 0 0 0 0 0 0 0 0 0
"ENSMUSG00000099801.1" 0 0 0 0 0 0 0 0 0 0 0 0 0 0 0 0 0 0
"ENSMUSG00000050840.8" 315 327 275 302 298 211 313 363 457 332 257 202 409 406 522 242 184 216
"ENSMUSG00000103991.1" 1 0 0 0 0 0 2 0 0 0 0 0 2 0 0 0 0 0
"ENSMUSG00000084704.1" 0 0 0 0 0 0 0 0 0 0 0 0 0 0 0 0 0 0
"ENSMUSG00000103060.1" 0 0 0 0 0 0 0 0 0 0 0 0 1 0 0 0 0 0
"ENSMUSG00000089866.1" 0 0 0 0 0 0 0 0 0 0 0 0 0 0 0 0 0 0
"ENSMUSG00000099669.1" 0 2 0 0 0 1 0 0 0 0 0 0 0 0 0 0 0 0
"ENSMUSG00000099702.1" 0 0 0 0 0 0 0 1 0 0 0 0 0 0 0 0 0 0
"ENSMUSG00000047496.6" 416 538 291 663 613 435 451 697 896 542 340 367 977 1369 1190 342 383 302
"ENSMUSG00000099582.1" 0 0 0 0 0 0 0 0 0 0 0 0 0 0 0 0 0 0
"ENSMUSG00000097482.2" 7 9 3 8 10 8 7 8 11 4 3 3 13 17 19 6 13 6
"ENSMUSG00000101214.1" 4 2 4 1 0 3 1 1 2 0 3 0 0 1 1 0 1 1
"ENSMUSG00000067017.5" 121 57 57 53 51 47 75 87 97 90 31 41 113 121 123 43 50 67
"ENSMUSG00000056536.14" 417 438 403 407 412 366 423 506 578 523 317 289 453 560 525 285 286 350
"ENSMUSG00000100672.1" 0 0 0 0 0 0 0 0 0 0 0 0 3 0 0 0 0 0
"ENSMUSG00000101219.1" 3 1 0 1 2 3 1 4 4 3 0 2 2 2 0 1 0 1
"ENSMUSG00000076999.1" 0 0 0 0 0 0 0 0 0 0 0 0 0 0 0 0 0 0
"ENSMUSG00000101656.1" 0 0 0 0 0 0 0 0 0 0 0 0 0 0 0 0 0 0
"ENSMUSG00000026319.13" 1340 1298 1397 1585 1790 1359 1520 1403 1880 1998 1408 1300 1476 1691 1658 1479 1354 1253
"ENSMUSG00000104044.1" 2 1 1 0 3 0 0 1 1 1 4 2 0 1 0 0 0 1
"ENSMUSG00000101330.1" 0 0 0 0 0 0 1 0 0 0 0 0 0 0 0 0 0 0
"ENSMUSG00000026321.7" 53 72 57 164 158 146 46 63 94 129 113 107 78 99 150 122 100 64
"ENSMUSG00000102690.1" 0 0 0 0 0 0 0 0 0 0 0 0 0 0 0 1 0 0
"ENSMUSG00000089206.1" 0 0 0 0 0 0 0 0 0 0 0 0 0 0 0 0 0 0
"ENSMUSG00000099448.1" 0 0 0 0 0 0 0 0 0 0 0 0 0 0 0 1 0 0
"ENSMUSG00000099843.1" 10 23 22 28 32 23 10 19 14 30 15 31 10 20 12 33 23 25
"ENSMUSG00000038866.15" 432 437 411 808 839 761 493 469 619 841 576 542 529 533 597 723 572 578
"ENSMUSG00000102501.1" 1 0 3 2 1 0 3 1 1 1 2 0 0 1 3 3 3 1
"ENSMUSG00000097612.1" 3 3 6 7 7 14 2 3 4 9 5 3 6 5 5 4 5 4
"ENSMUSG00000101583.1" 6 9 3 6 10 13 5 5 11 13 3 7 9 4 13 5 8 2
"ENSMUSG00000044340.7" 2421 2130 1924 1960 2009 1920 2193 2445 3383 2093 1417 1444 2478 2722 2863 1718 1470 1534
"ENSMUSG00000103291.1" 2 0 2 1 0 1 3 1 2 1 0 1 2 4 4 0 1 0
"ENSMUSG00000100247.1" 2 0 0 0 2 0 0 0 0 0 0 0 0 0 0 0 0 1
"ENSMUSG00000099604.1" 0 0 0 0 0 0 0 0 0 0 0 0 0 0 0 0 0 0
"ENSMUSG00000057329.7" 674 662 513 557 517 455 510 631 871 627 421 458 866 919 883 559 430 590
"ENSMUSG00000054006.14" 0 0 0 0 0 0 0 1 0 0 0 0 0 0 0 0 0 0
"ENSMUSG00000098344.1" 0 0 0 0 0 0 0 0 0 0 0 0 0 0 0 0 0 0
"ENSMUSG00000103348.1" 0 0 0 0 0 0 0 0 0 0 0 0 0 0 0 0 1 0
"ENSMUSG00000009905.5" 593 610 611 817 891 769 682 608 744 936 662 643 629 682 710 702 609 609
"ENSMUSG00000009907.17" 911 1074 975 1090 1142 1030 1082 1115 1280 1331 880 937 1059 1351 1186 900 855 916
"ENSMUSG00000067006.12" 4 1 0 0 1 0 0 1 0 4 1 2 4 1 7 0 0 2
"ENSMUSG00000083613.1" 0 0 0 0 0 0 0 0 0 0 0 0 0 0 0 0 0 0
"ENSMUSG00000059956.14" 0 1 3 0 0 0 0 0 0 0 0 0 0 0 1 0 0 0
"ENSMUSG00000048775.10" 0 0 0 0 0 0 0 0 1 0 0 0 0 0 1 0 0 0
"ENSMUSG00000084228.1" 0 0 0 0 0 0 0 0 0 0 0 0 0 0 0 0 0 0
"ENSMUSG00000044594.14" 0 0 0 0 0 0 0 0 0 0 0 0 0 0 0 0 0 0
"ENSMUSG00000058017.6" 0 0 0 0 0 0 0 0 0 0 0 0 0 0 0 0 0 0
"ENSMUSG00000083884.1" 0 0 0 0 0 0 0 0 0 0 0 0 0 0 0 0 0 0
"ENSMUSG00000073602.10" 0 0 0 0 0 0 0 0 0 0 0 0 0 1 0 0 0 0
"ENSMUSG00000080729.1" 0 0 0 0 0 0 0 0 0 0 0 0 0 0 0 0 0 0
"ENSMUSG00000081114.1" 0 0 0 0 0 0 0 0 0 0 0 0 0 0 0 0 0 0
"ENSMUSG00000073601.2" 0 0 0 0 0 0 0 0 0 0 0 0 0 0 0 0 0 0
"ENSMUSG00000084189.1" 0 0 0 0 0 0 0 0 0 0 0 0 0 0 0 0 0 0
"ENSMUSG00000026327.8" 3 15 0 1 0 2 3 0 12 0 0 1 1 6 5 1 2 1
"ENSMUSG00000087210.1" 0 0 0 0 0 0 0 0 0 0 0 0 0 0 0 0 0 0
"ENSMUSG00000067001.11" 1 5 0 2 0 0 4 8 8 0 0 0 3 12 11 0 0 0
"ENSMUSG00000089278.1" 0 0 0 0 0 0 0 0 0 0 0 0 0 0 0 0 0 0
"ENSMUSG00000062345.10" 2 0 2 0 0 0 0 1 0 0 0 0 0 0 1 0 1 0
"ENSMUSG00000092572.7" 0 0 0 0 3 1 1 2 0 0 0 0 1 0 0 0 0 0
"ENSMUSG00000026315.13" 4 24 7 315 363 291 62 81 59 493 317 328 13 89 6 542 403 495
"ENSMUSG00000086161.1" 0 0 0 0 0 0 0 0 0 0 0 0 0 0 0 0 0 0
"ENSMUSG00000096241.1" 0 0 0 0 0 0 0 0 0 0 0 0 0 0 0 0 0 0
"ENSMUSG00000077237.1" 0 0 0 0 0 0 0 0 0 0 0 0 0 0 0 0 0 0
"ENSMUSG00000100457.6" 0 0 1 0 0 0 1 0 0 0 0 0 1 0 0 0 0 0
"ENSMUSG00000101477.1" 0 0 0 0 0 0 0 0 0 0 0 0 0 0 0 0 0 0
"ENSMUSG00000099484.1" 0 0 0 0 0 0 0 0 0 0 0 0 0 0 0 0 0 0
"ENSMUSG00000100041.1" 0 0 0 0 0 0 0 0 0 0 0 0 0 0 0 0 0 0
"ENSMUSG00000104478.1" 0 0 0 0 0 0 0 0 0 0 0 0 0 0 0 0 0 0
"ENSMUSG00000101231.1" 0 0 0 0 0 0 0 0 0 0 0 0 0 0 0 0 0 0
"ENSMUSG00000101097.1" 0 0 0 0 0 0 0 0 0 0 0 0 0 0 0 0 0 0
"ENSMUSG00000100831.1" 0 0 0 0 0 0 0 0 0 0 0 0 0 0 0 0 0 0
"ENSMUSG00000100884.1" 0 0 0 0 0 0 0 0 0 0 0 0 0 0 0 0 0 0
"ENSMUSG00000089037.1" 0 0 0 0 0 0 0 0 0 0 0 0 0 0 0 0 0 0
"ENSMUSG00000084741.1" 0 0 0 0 0 0 0 0 0 0 0 0 0 0 0 0 0 0
"ENSMUSG00000100025.1" 0 0 0 0 0 0 0 0 0 0 0 0 2 0 0 0 0 0
"ENSMUSG00000026312.17" 633 641 824 528 641 487 433 508 695 860 572 438 561 530 657 584 530 530
"ENSMUSG00000100290.1" 0 0 0 0 0 0 0 0 0 0 0 0 0 0 0 0 0 0
"ENSMUSG00000100758.1" 0 0 0 0 0 0 0 0 0 0 0 0 0 0 0 0 0 0
"ENSMUSG00000099926.1" 0 0 0 0 0 0 0 0 0 0 0 0 0 0 0 0 0 0
"ENSMUSG00000047216.8" 218 193 307 196 235 269 326 400 428 224 212 209 468 690 476 262 280 329
"ENSMUSG00000102788.1" 9 11 16 6 9 12 17 16 21 19 7 4 12 14 7 9 12 10
"ENSMUSG00000102160.1" 12 2 21 4 8 12 22 17 12 5 12 5 11 18 15 12 5 7
"ENSMUSG00000101253.1" 0 0 0 0 0 0 1 0 1 0 0 0 1 0 0 0 0 0
"ENSMUSG00000101846.1" 0 1 1 1 2 1 1 0 0 0 2 0 1 0 0 1 1 1
"ENSMUSG00000100555.1" 4 0 0 1 0 2 1 2 3 3 6 7 1 4 3 0 1 0
"ENSMUSG00000102728.1" 0 0 0 0 1 0 0 0 0 0 0 0 0 1 0 0 0 1
"ENSMUSG00000038702.6" 657 710 650 587 587 598 560 614 820 814 517 472 601 625 763 568 509 548
"ENSMUSG00000101875.1" 0 0 0 0 0 0 0 0 0 0 0 0 0 0 0 0 0 0
"ENSMUSG00000099732.2" 0 0 0 0 0 0 0 0 0 0 0 0 0 0 0 0 0 0
"ENSMUSG00000101220.1" 0 0 0 0 0 0 0 0 0 0 0 0 1 0 0 0 0 0
"ENSMUSG00000100020.1" 0 0 0 0 0 0 0 0 0 0 0 0 0 0 0 0 0 0
"ENSMUSG00000101054.1" 39 48 36 4 2 8 36 35 28 15 2 6 17 12 14 8 8 2
"ENSMUSG00000088691.1" 0 0 0 0 0 0 0 0 0 0 0 0 0 0 0 0 0 0
"ENSMUSG00000099884.1" 0 0 0 0 0 0 0 0 0 0 0 0 0 0 0 0 0 0
"ENSMUSG00000100304.1" 0 0 0 0 0 0 0 0 0 0 0 0 0 0 0 0 0 0
"ENSMUSG00000101453.1" 0 0 0 0 0 0 0 0 0 0 0 0 0 0 0 0 0 0
"ENSMUSG00000102105.1" 0 0 0 0 0 0 0 0 0 0 0 0 0 0 0 0 0 0
"ENSMUSG00000099943.1" 0 0 0 0 0 0 0 0 0 0 0 0 0 0 0 0 0 0
"ENSMUSG00000084546.1" 0 0 0 0 0 0 0 0 0 0 0 0 0 0 0 0 0 0
"ENSMUSG00000097648.1" 5 11 2 0 0 0 10 11 15 0 0 0 12 16 16 0 0 0
"ENSMUSG00000101687.1" 0 0 0 0 0 0 0 0 0 0 0 0 0 0 0 0 0 0
"ENSMUSG00000100515.6" 19 17 19 11 19 20 14 19 16 18 15 13 7 8 14 11 7 7
"ENSMUSG00000070695.4" 1283 765 1366 904 1018 734 746 1027 1199 1171 737 753 790 826 1075 753 762 725
"ENSMUSG00000092948.1" 0 0 0 0 0 0 0 0 0 0 0 0 0 0 0 0 0 0
"ENSMUSG00000102033.1" 0 0 0 0 0 0 0 4 0 0 0 0 0 0 0 0 0 0
"ENSMUSG00000094429.2" 0 0 0 0 0 0 0 0 0 0 0 0 0 0 0 0 0 0
"ENSMUSG00000101154.1" 0 0 0 0 0 0 0 0 0 0 0 0 0 0 0 0 0 0
"ENSMUSG00000065865.1" 0 0 0 0 0 0 0 0 0 0 0 0 0 0 0 0 0 0
"ENSMUSG00000098815.1" 0 0 0 0 0 0 0 0 1 0 0 0 0 0 0 0 0 0
"ENSMUSG00000101573.1" 0 0 0 0 0 0 0 0 0 0 0 0 0 0 0 0 0 0
"ENSMUSG00000107979.1" 0 0 0 0 0 0 0 0 0 0 0 0 0 0 0 0 0 0
"ENSMUSG00000101373.2" 0 0 0 2 0 0 0 0 0 1 0 0 0 0 0 0 0 0
"ENSMUSG00000099615.1" 0 0 0 0 2 0 0 0 0 0 0 0 0 0 0 0 0 0
"ENSMUSG00000100265.1" 0 0 0 0 0 0 0 0 0 0 0 0 0 0 0 0 0 0
"ENSMUSG00000100527.1" 0 0 0 0 0 0 0 0 0 0 0 0 0 0 0 0 0 0
"ENSMUSG00000099571.1" 0 0 0 0 0 0 0 0 0 0 0 0 0 0 0 0 0 0
"ENSMUSG00000101303.1" 0 0 0 0 0 0 0 0 0 0 0 0 0 0 0 0 0 0
"ENSMUSG00000100305.1" 0 0 0 0 0 0 0 0 0 0 0 0 0 0 0 0 0 0
"ENSMUSG00000099534.1" 0 0 0 0 0 0 0 0 0 0 0 0 0 0 0 0 0 0
"ENSMUSG00000100886.1" 0 0 0 0 0 0 0 0 0 0 0 0 0 0 0 0 0 0
"ENSMUSG00000101415.1" 0 0 0 0 0 0 0 0 0 0 0 0 0 0 0 0 0 0
"ENSMUSG00000100617.1" 0 0 0 0 0 0 0 0 0 0 0 0 0 0 0 0 0 0
"ENSMUSG00000100703.6" 0 0 0 0 0 0 0 0 0 0 0 0 0 0 0 0 0 0
"ENSMUSG00000100177.1" 0 0 0 0 0 0 0 0 0 0 0 0 0 0 0 0 0 0
"ENSMUSG00000101363.1" 0 0 0 0 0 0 0 0 0 0 0 0 0 0 0 0 0 0
"ENSMUSG00000101590.1" 0 0 0 0 0 0 0 0 0 0 0 0 0 0 0 0 0 0
"ENSMUSG00000102030.1" 1 2 3 2 0 0 0 4 0 5 4 3 0 5 0 1 0 0
"ENSMUSG00000099870.1" 0 0 0 0 0 0 1 0 1 0 0 0 0 0 0 0 0 0
"ENSMUSG00000026374.14" 1512 1684 1364 1505 1612 1295 1608 1623 2165 1751 1218 1164 1848 2164 2261 1294 1156 1235
"ENSMUSG00000026377.12" 327 347 277 366 320 293 331 354 428 505 257 314 375 441 457 308 287 285
"ENSMUSG00000099936.1" 0 0 0 0 0 0 0 0 0 0 0 0 0 0 0 0 0 0
"ENSMUSG00000064302.13" 2067 2151 1899 2991 2992 2682 1793 2092 2882 3176 2142 2109 1957 2174 2546 2265 2154 2058
"ENSMUSG00000077257.1" 0 1 0 0 0 0 0 0 0 0 0 0 0 0 0 0 0 0
"ENSMUSG00000107722.1" 1 0 0 0 0 1 0 0 0 0 0 0 0 0 0 0 0 0
"ENSMUSG00000080542.1" 0 0 0 0 0 0 0 0 0 0 0 0 0 0 0 0 0 0
"ENSMUSG00000100770.1" 0 1 0 0 0 0 0 0 0 1 1 1 0 3 0 1 0 0
"ENSMUSG00000026380.10" 120 98 127 311 296 256 109 160 168 301 272 257 79 200 99 307 306 432
"ENSMUSG00000089601.1" 0 0 0 0 0 0 0 0 0 0 0 0 0 0 0 0 0 0
"ENSMUSG00000101624.1" 0 0 0 0 0 0 0 0 0 0 0 0 0 0 0 0 0 0
"ENSMUSG00000088363.1" 0 0 0 0 0 0 0 0 0 0 0 0 0 0 0 0 0 0
"ENSMUSG00000100040.1" 0 0 0 0 0 0 0 0 0 0 0 0 0 0 0 0 0 0
"ENSMUSG00000048402.14" 125 112 96 95 134 104 131 116 163 100 79 55 145 172 131 119 110 99
"ENSMUSG00000098273.1" 0 0 0 0 0 0 0 0 0 0 0 0 0 0 0 0 0 0
"ENSMUSG00000097408.1" 6 2 3 4 0 1 1 3 7 0 0 0 1 3 4 2 0 4
"ENSMUSG00000096939.1" 0 0 0 0 0 0 0 0 0 0 0 0 0 0 0 0 0 0
"ENSMUSG00000100767.1" 0 0 0 0 0 0 0 0 0 0 0 0 0 0 0 0 0 0
"ENSMUSG00000099860.1" 0 0 0 0 0 0 0 0 0 0 0 0 0 0 0 0 0 0
"ENSMUSG00000101179.1" 4 1 5 1 1 4 7 2 8 2 0 0 8 17 9 0 4 0
"ENSMUSG00000037035.5" 112 123 111 134 214 135 148 144 205 206 129 153 228 194 240 141 119 119
"ENSMUSG00000004451.14" 259 280 223 316 333 263 256 248 399 350 246 268 304 342 404 251 229 217
"ENSMUSG00000101437.1" 0 0 0 0 0 1 0 1 0 0 0 0 0 0 1 0 0 0
"ENSMUSG00000098447.2" 9 10 3 3 6 9 12 8 10 4 7 4 5 9 11 3 3 6
"ENSMUSG00000098923.1" 255 335 256 295 304 288 228 277 361 361 234 175 352 384 409 252 246 237
"ENSMUSG00000101731.1" 2 8 7 2 4 3 2 4 3 2 0 0 1 5 4 0 2 0
"ENSMUSG00000084505.1" 0 0 0 0 0 0 0 0 0 0 0 0 0 0 0 0 0 0
"ENSMUSG00000026383.14" 299 313 275 183 190 178 224 381 573 207 131 100 291 549 377 126 108 138
"ENSMUSG00000102687.1" 0 0 0 0 0 0 0 0 0 0 0 0 0 0 0 0 0 0
"ENSMUSG00000026384.13" 3704 4828 2278 3265 3747 2605 3321 3437 4882 4059 3016 2790 8414 5477 10412 3002 2659 2668
"ENSMUSG00000091876.1" 0 0 0 0 0 0 0 3 0 2 0 0 2 0 0 0 0 0
"ENSMUSG00000103146.1" 2 0 0 3 0 0 2 0 1 1 1 2 4 5 3 3 1 0
"ENSMUSG00000100436.1" 0 0 0 0 0 0 0 0 0 0 0 0 0 0 0 0 0 0
"ENSMUSG00000090277.1" 0 0 0 0 0 0 0 0 0 0 0 0 0 2 1 0 0 0
"ENSMUSG00000100042.1" 0 0 0 0 0 0 0 0 0 0 0 0 0 0 0 0 0 0
"ENSMUSG00000100636.1" 1 4 3 7 7 3 4 5 8 1 9 1 5 0 5 5 5 6
"ENSMUSG00000101224.1" 2 13 3 8 6 8 1 7 6 8 8 2 1 1 4 2 5 3
"ENSMUSG00000036975.5" 135 178 139 209 198 198 163 155 232 206 136 189 228 253 257 210 156 181
"ENSMUSG00000036962.12" 49 19 60 5 1 5 85 68 105 6 0 0 95 76 66 0 0 1
"ENSMUSG00000092245.1" 0 1 0 0 2 0 2 1 0 0 0 0 0 0 0 0 0 0
"ENSMUSG00000026387.15" 12 8 26 4 8 14 28 27 37 13 4 1 15 15 7 8 6 5
"ENSMUSG00000050777.7" 6 8 6 8 9 6 12 27 33 13 12 13 12 51 8 8 9 8
"ENSMUSG00000026385.16" 1481 958 1404 557 632 626 1948 2070 2691 804 502 526 2111 3280 1995 662 576 678
"ENSMUSG00000026388.15" 8 11 25 10 4 12 7 5 32 18 3 10 16 16 9 6 1 5
"ENSMUSG00000026389.16" 103 86 105 106 115 115 102 152 187 131 85 100 72 141 68 65 67 60
"ENSMUSG00000036907.9" 88 293 31 6 11 14 239 389 559 13 8 8 184 346 489 0 2 5
"ENSMUSG00000101275.1" 0 0 0 0 0 0 0 0 0 0 0 0 0 0 0 0 0 0
"ENSMUSG00000026390.7" 0 0 0 0 0 0 0 0 0 0 0 0 0 0 0 0 0 0
"ENSMUSG00000058665.8" 0 2 0 0 0 0 0 2 8 0 0 2 2 3 1 0 1 0
"ENSMUSG00000099957.4" 0 0 0 0 0 0 0 0 0 0 0 0 0 0 0 0 0 0
"ENSMUSG00000101386.1" 0 0 0 0 0 0 0 0 0 0 0 0 0 0 0 0 0 0
"ENSMUSG00000101922.1" 0 0 0 0 1 0 0 0 0 0 0 0 0 0 0 0 0 0
"ENSMUSG00000100761.1" 0 0 0 0 0 0 0 0 0 0 0 0 0 0 0 0 0 0
"ENSMUSG00000099336.1" 1 0 0 0 0 0 0 0 0 0 0 0 0 0 0 0 0 0
"ENSMUSG00000100979.1" 0 0 0 0 0 0 0 0 0 0 0 0 0 0 0 0 0 0
"ENSMUSG00000102360.1" 0 0 0 0 0 0 0 0 0 0 0 0 0 0 0 0 0 0
"ENSMUSG00000097881.7" 39 47 60 38 65 55 55 42 69 77 29 30 61 72 69 27 45 63
"ENSMUSG00000101700.1" 0 2 1 1 1 0 0 0 0 0 1 0 0 0 1 0 0 5
"ENSMUSG00000104332.1" 0 0 0 0 0 0 0 1 0 0 0 0 0 0 0 0 0 1
"ENSMUSG00000003721.14" 823 924 714 832 860 624 799 925 1262 942 680 647 1016 1299 1331 833 697 632
"ENSMUSG00000104253.1" 24 37 41 30 21 35 24 25 22 31 29 16 28 15 31 18 14 15
"ENSMUSG00000101791.1" 0 0 0 0 0 0 1 1 3 0 0 0 0 0 0 0 0 0
"ENSMUSG00000026339.18" 690 697 623 852 960 811 722 717 904 982 761 646 779 895 895 1027 895 866
"ENSMUSG00000085857.1" 1 0 1 3 2 1 2 2 2 0 2 2 0 4 2 0 3 0
"ENSMUSG00000083582.1" 0 1 0 0 0 0 0 0 1 0 0 0 0 2 5 0 0 0
"ENSMUSG00000050534.8" 27 19 47 3 7 6 48 41 45 7 2 12 59 114 125 21 17 11
"ENSMUSG00000081130.1" 0 0 0 1 0 0 0 0 0 0 0 0 0 0 2 0 0 0
"ENSMUSG00000001674.11" 360 396 342 302 330 300 337 401 487 380 249 270 435 518 512 313 241 287
"ENSMUSG00000102006.1" 0 0 0 0 0 0 0 0 0 0 0 0 0 0 0 0 0 0
"ENSMUSG00000102488.1" 0 0 0 0 0 0 0 0 0 0 0 0 1 0 0 0 0 0
"ENSMUSG00000083584.1" 0 1 0 0 1 1 0 0 0 0 1 0 0 0 0 0 0 0
"ENSMUSG00000100913.1" 0 0 0 0 0 0 0 0 0 4 0 0 0 0 0 0 0 0
"ENSMUSG00000080410.2" 0 0 0 0 0 0 0 0 0 0 0 0 0 0 0 0 0 0
"ENSMUSG00000099960.1" 0 0 0 0 2 3 0 1 0 0 3 1 0 0 0 0 0 0
"ENSMUSG00000089274.1" 0 0 0 0 0 0 0 0 0 0 0 0 0 0 0 0 0 0
"ENSMUSG00000103263.1" 0 0 0 0 0 0 0 0 0 0 0 0 0 0 0 0 0 0
"ENSMUSG00000089190.1" 0 0 0 0 0 0 0 0 0 0 0 0 0 0 0 0 0 0
"ENSMUSG00000099451.1" 0 0 0 0 0 0 0 0 0 0 0 0 0 0 0 0 0 0
"ENSMUSG00000104180.1" 0 0 0 0 0 0 0 0 0 0 0 0 0 0 0 0 0 0
"ENSMUSG00000100762.1" 0 0 0 0 0 0 0 0 0 0 0 0 0 0 0 0 0 0
"ENSMUSG00000100405.1" 0 0 0 0 0 0 0 0 0 0 0 0 0 0 0 0 0 0
"ENSMUSG00000100525.1" 0 0 0 0 0 0 0 0 0 0 0 0 0 0 0 0 0 0
"ENSMUSG00000101495.1" 0 0 0 0 0 0 0 0 0 0 0 0 0 0 0 0 0 0
"ENSMUSG00000036815.17" 1933 1874 2892 3775 3997 3255 1835 2230 2988 5183 3268 3629 2948 2466 3759 2864 2900 2529
"ENSMUSG00000102801.1" 28 22 52 59 54 43 20 33 43 81 51 45 16 13 32 34 51 49
"ENSMUSG00000102681.1" 3 3 1 1 4 4 1 1 2 10 2 6 3 1 2 6 3 6
"ENSMUSG00000077472.1" 0 0 0 1 1 0 0 2 0 0 0 1 1 0 0 1 0 0
"ENSMUSG00000104410.1" 1 0 1 0 1 0 5 3 1 1 0 3 1 0 2 4 0 2
"ENSMUSG00000102521.1" 0 0 0 0 0 0 0 0 0 0 0 0 1 0 4 0 0 1
"ENSMUSG00000104205.1" 0 0 0 0 0 0 0 0 0 1 0 0 0 2 0 0 0 0
"ENSMUSG00000102902.1" 0 0 0 3 1 0 0 2 1 0 0 1 0 0 2 0 0 0
"ENSMUSG00000101985.1" 0 0 0 0 0 0 0 0 0 0 0 0 0 0 0 0 1 0
"ENSMUSG00000101994.1" 0 0 0 2 0 0 0 1 0 0 0 0 0 1 0 0 0 0
"ENSMUSG00000102940.1" 4 1 1 7 13 5 4 2 0 6 3 3 3 0 1 5 8 6
"ENSMUSG00000103914.1" 0 0 0 2 3 3 0 0 0 8 1 0 1 1 0 3 2 6
"ENSMUSG00000065340.1" 0 0 0 0 0 1 0 0 0 0 0 2 0 0 0 0 0 0
"ENSMUSG00000101006.1" 0 0 0 0 0 0 0 0 0 0 1 1 0 0 0 0 0 0
"ENSMUSG00000102240.1" 0 0 0 2 0 1 0 0 0 2 4 2 0 0 0 0 2 0
"ENSMUSG00000099574.1" 0 0 0 0 0 0 0 0 0 0 1 0 0 0 0 0 0 0
"ENSMUSG00000026341.16" 2895 3004 3142 3718 3768 3158 3487 3363 3834 4399 3038 3032 2750 3606 3200 3314 2841 2862
"ENSMUSG00000102063.1" 0 0 0 0 0 0 0 0 0 0 0 0 0 0 0 0 0 0
"ENSMUSG00000026342.10" 248 249 268 454 435 388 304 295 454 507 338 338 291 398 369 292 290 307
"ENSMUSG00000101015.1" 0 0 0 0 0 0 0 0 0 0 0 0 0 0 0 0 0 0
"ENSMUSG00000026343.6" 2 0 5 1 4 3 2 6 1 3 2 1 1 0 0 0 0 0
"ENSMUSG00000026344.9" 1002 745 1725 1221 1057 1222 903 1082 1085 1140 897 895 808 834 1118 668 710 850
"ENSMUSG00000049690.15" 59 65 125 84 90 117 96 113 162 84 68 68 60 198 63 50 34 51
"ENSMUSG00000104519.1" 8 10 15 13 11 14 10 8 20 6 8 6 2 4 12 4 4 3
"ENSMUSG00000102723.1" 1 0 0 0 0 0 0 0 0 1 0 0 0 1 1 0 0 0
"ENSMUSG00000103824.1" 0 0 0 0 0 0 0 0 0 0 0 0 0 0 0 0 0 0
"ENSMUSG00000101600.1" 0 0 0 0 0 0 0 0 0 0 0 0 0 0 0 0 0 0
"ENSMUSG00000101385.1" 0 0 0 0 0 0 0 0 0 0 0 0 0 0 0 0 0 0
"ENSMUSG00000036155.13" 2149 2118 1969 3243 3279 2603 2162 2213 2981 3553 2433 2163 2287 2205 2674 2386 2394 2107
"ENSMUSG00000104039.1" 0 1 4 1 0 0 1 0 1 3 1 2 0 2 1 0 0 0
"ENSMUSG00000104378.1" 1 0 1 1 0 1 1 1 0 2 3 0 0 0 0 0 1 0
"ENSMUSG00000099471.1" 7 8 5 6 11 5 5 7 5 5 4 1 12 7 5 6 9 6
"ENSMUSG00000106307.1" 0 0 0 0 0 0 0 0 0 0 0 0 0 0 0 0 0 0
"ENSMUSG00000106489.1" 0 0 0 0 0 0 0 0 0 0 0 0 0 0 0 0 0 0
"ENSMUSG00000065687.1" 0 0 1 0 0 0 0 1 0 0 0 0 0 0 0 0 0 0
"ENSMUSG00000103390.1" 0 0 0 0 0 0 0 0 0 1 0 2 0 1 2 0 0 0
"ENSMUSG00000026347.13" 349 407 299 223 196 174 305 384 622 206 111 154 592 524 705 112 132 124
"ENSMUSG00000026348.7" 5 8 6 14 14 7 5 10 3 7 4 7 2 5 7 10 6 7
"ENSMUSG00000102014.1" 2 0 8 0 0 4 0 2 1 5 5 3 1 1 10 1 4 1
"ENSMUSG00000026349.14" 1943 2318 2350 2765 3172 2855 2317 2411 2774 3425 2071 2069 1841 2110 2394 2613 2267 2413
"ENSMUSG00000051590.10" 326 174 274 84 74 117 401 460 507 109 61 66 395 605 329 112 94 129
"ENSMUSG00000036104.12" 1983 2117 1768 2197 2181 1824 1734 1961 2421 2319 1587 1620 2116 2420 2647 1780 1769 1740
"ENSMUSG00000036086.16" 138 129 117 152 208 163 174 134 189 179 142 130 153 159 165 147 108 128
"ENSMUSG00000099760.1" 12 21 36 45 43 41 16 18 28 54 27 27 24 11 26 34 34 37
"ENSMUSG00000104164.1" 20 28 51 31 33 28 35 31 43 39 27 17 12 16 16 23 23 16
"ENSMUSG00000058603.10" 37 45 30 24 44 54 49 50 60 52 43 52 67 79 45 38 34 42
"ENSMUSG00000102782.1" 1 0 3 2 2 4 0 2 3 3 1 1 1 4 6 3 1 4
"ENSMUSG00000103999.1" 0 1 0 0 0 0 0 0 0 1 0 0 0 0 0 0 0 1
"ENSMUSG00000056211.13" 3601 4214 3822 10097 10730 9354 3494 3673 4310 11773 8105 7308 2940 3168 3734 9716 7872 7781
"ENSMUSG00000101535.1" 0 0 0 0 0 0 0 0 0 0 0 0 0 0 1 0 2 0
"ENSMUSG00000104239.1" 0 0 2 1 0 1 0 1 4 0 1 1 2 1 0 0 0 4
"ENSMUSG00000102179.1" 0 0 0 1 0 1 4 0 2 4 0 1 1 6 1 0 0 0
"ENSMUSG00000103497.1" 10 7 8 8 18 2 9 8 8 17 12 20 6 3 6 6 13 7
"ENSMUSG00000065520.2" 5 3 9 22 19 14 9 2 8 34 34 8 0 1 1 15 11 10
"ENSMUSG00000026353.9" 1305 1364 1259 1210 1329 1315 1464 1623 1917 1555 990 1099 1731 2022 1862 1190 1143 1214
"ENSMUSG00000026354.8" 0 1 2 39 42 20 209 42 10 37 17 16 21 33 8 17 15 14
"ENSMUSG00000026355.11" 130 137 143 162 115 159 168 185 224 152 87 96 126 172 125 126 114 163
"ENSMUSG00000026356.15" 857 773 763 742 715 706 944 990 1243 986 594 650 1014 1370 1119 732 605 630
"ENSMUSG00000088196.1" 0 0 0 0 0 0 0 0 0 0 0 0 0 0 0 0 0 0
"ENSMUSG00000100152.1" 0 0 0 0 0 0 0 0 0 0 0 0 0 0 0 0 0 0
"ENSMUSG00000100941.1" 0 0 0 0 0 0 0 0 0 0 0 0 0 0 0 0 0 0
"ENSMUSG00000088432.1" 0 0 0 0 0 0 0 0 0 0 0 0 0 0 0 0 0 0
"ENSMUSG00000100078.1" 0 1 0 3 0 0 1 0 0 1 0 0 1 0 2 0 0 1
"ENSMUSG00000045382.6" 65 34 53 15 12 22 89 90 122 24 14 19 55 81 57 12 15 30
"ENSMUSG00000099403.1" 0 0 0 0 0 0 0 0 0 0 0 0 0 0 0 0 0 0
"ENSMUSG00000097283.1" 0 0 0 0 0 0 0 0 0 0 0 0 0 0 0 0 0 0
"ENSMUSG00000064737.1" 0 0 0 0 0 0 0 0 0 0 0 0 0 0 0 0 0 0
"ENSMUSG00000042581.14" 137 206 135 128 125 104 137 171 250 143 39 102 148 302 253 69 67 71
"ENSMUSG00000103742.1" 0 0 1 0 0 0 0 0 0 0 0 0 1 0 0 0 0 0
"ENSMUSG00000103637.1" 0 0 0 1 0 0 0 0 0 0 0 0 0 0 0 0 0 0
"ENSMUSG00000104130.1" 0 0 0 0 0 0 0 0 0 0 1 0 0 0 0 0 0 0
"ENSMUSG00000089648.1" 3 1 0 1 4 2 0 1 3 2 0 2 3 6 2 4 2 3
"ENSMUSG00000094122.1" 0 0 0 0 0 1 0 0 0 5 0 2 2 1 1 0 3 1
"ENSMUSG00000102800.1" 0 0 1 0 0 0 0 0 0 0 1 1 0 0 0 2 0 1
"ENSMUSG00000103803.1" 0 0 0 1 0 0 0 0 0 0 0 3 0 1 2 0 1 0
"ENSMUSG00000103281.1" 0 1 0 0 0 0 0 0 0 0 0 0 0 0 0 0 0 0
"ENSMUSG00000100623.1" 0 1 0 2 0 2 2 0 2 0 0 0 2 3 1 4 1 3
"ENSMUSG00000086633.1" 0 0 1 0 0 0 0 1 1 2 0 0 0 0 1 0 0 0
"ENSMUSG00000026401.15" 1 0 0 0 0 0 2 0 3 0 0 1 1 0 0 0 0 0
"ENSMUSG00000087691.1" 5 5 13 11 6 7 16 25 18 13 9 3 2 12 8 8 6 12
"ENSMUSG00000086825.1" 11 21 17 8 16 15 27 30 42 20 7 17 14 25 17 15 8 15
"ENSMUSG00000026399.12" 100 114 113 102 95 102 230 343 333 122 81 92 130 518 132 79 69 59
"ENSMUSG00000085526.1" 25 26 30 25 24 36 25 31 47 30 21 27 41 45 46 16 21 12
"ENSMUSG00000102139.1" 0 0 0 0 1 1 3 1 0 0 0 1 1 1 0 0 0 0
"ENSMUSG00000103751.1" 0 0 0 0 0 1 0 0 0 1 0 0 0 0 0 1 0 0
"ENSMUSG00000042554.10" 1 3 1 2 1 0 3 2 1 0 4 0 0 0 0 1 0 0
"ENSMUSG00000064395.1" 0 0 0 0 0 0 0 0 0 0 0 0 0 0 0 0 0 0
"ENSMUSG00000026405.14" 1 1 1 2 1 2 3 0 1 3 1 3 0 2 0 2 6 3
"ENSMUSG00000101904.1" 3 2 8 7 8 6 5 6 6 5 2 3 4 3 4 5 4 4
"ENSMUSG00000100257.1" 1 2 4 1 10 3 5 3 5 6 1 1 4 5 0 2 3 0
"ENSMUSG00000026409.14" 534 678 714 753 861 779 637 795 817 918 558 580 471 592 618 661 530 559
"ENSMUSG00000046404.5" 322 283 432 465 482 479 420 440 487 621 410 396 359 496 416 497 362 434
"ENSMUSG00000104515.1" 0 2 5 1 1 0 1 5 6 1 3 5 3 5 0 0 1 7
"ENSMUSG00000042510.7" 54 79 75 70 63 61 65 52 67 60 39 44 44 63 61 64 59 36
"ENSMUSG00000099556.1" 2 1 3 0 0 4 1 1 0 2 2 1 0 2 1 0 2 1
"ENSMUSG00000100106.1" 1 0 0 4 0 0 0 1 3 0 0 0 0 0 1 2 2 0
"ENSMUSG00000026415.11" 0 0 1 2 3 0 1 0 3 0 0 1 1 1 0 0 0 1
"ENSMUSG00000086706.7" 0 0 0 0 0 0 2 0 0 0 0 0 1 0 0 0 0 0
"ENSMUSG00000026417.13" 0 0 0 1 1 1 0 0 0 0 0 2 0 0 0 2 2 0
"ENSMUSG00000042474.6" 0 0 0 0 0 0 1 1 0 3 3 1 2 10 2 0 1 1
"ENSMUSG00000026420.16" 0 0 0 0 0 0 0 0 0 0 0 0 0 0 1 0 0 0
"ENSMUSG00000026416.12" 0 0 0 0 0 0 0 0 0 0 0 0 0 0 0 0 0 0
"ENSMUSG00000016524.12" 0 0 0 0 1 1 0 0 0 0 0 1 0 0 0 0 3 0
"ENSMUSG00000016529.5" 0 0 0 0 0 0 0 0 0 0 0 0 0 0 1 0 0 0
"ENSMUSG00000016528.10" 375 431 355 632 776 692 531 640 828 840 582 515 656 925 722 777 730 641
"ENSMUSG00000088705.1" 0 1 0 0 0 0 2 0 0 1 0 0 2 0 0 4 0 0
"ENSMUSG00000102856.1" 2 0 4 6 1 5 3 1 6 2 6 4 4 7 4 5 7 3
"ENSMUSG00000089256.1" 0 0 0 1 1 1 0 0 0 1 0 0 0 0 0 1 0 0
"ENSMUSG00000016526.8" 119 116 123 205 233 211 168 178 198 285 214 168 158 215 180 271 314 206
"ENSMUSG00000026427.16" 398 540 472 749 751 728 488 519 620 891 520 576 471 508 565 644 587 608
"ENSMUSG00000026430.16" 352 408 327 696 778 563 322 317 498 831 499 554 464 441 651 679 638 618
"ENSMUSG00000101729.1" 0 0 2 3 3 1 0 1 2 1 0 0 1 0 3 1 0 1
"ENSMUSG00000042349.13" 72 52 75 40 47 64 62 113 117 50 27 19 66 82 84 39 38 40
"ENSMUSG00000102027.1" 3 3 1 4 2 0 1 0 4 6 3 3 2 4 3 4 2 1
"ENSMUSG00000102055.1" 6 1 4 1 6 3 6 3 7 8 3 0 8 1 2 2 0 1
"ENSMUSG00000026425.15" 1466 1845 1495 2212 2254 2124 1830 1600 2129 2180 1309 1528 1608 1577 1886 1906 1874 1764
"ENSMUSG00000102733.1" 1 1 1 0 2 0 0 0 1 0 1 0 0 0 1 0 0 0
"ENSMUSG00000104060.1" 0 0 3 1 0 1 0 0 0 0 2 0 0 0 1 2 1 0
"ENSMUSG00000101778.1" 2 0 2 0 0 1 2 1 4 2 0 0 2 2 2 0 0 1
"ENSMUSG00000099959.1" 0 0 0 0 0 0 1 0 0 0 0 0 0 1 0 0 0 0
"ENSMUSG00000076287.1" 0 0 0 0 0 0 0 0 0 0 0 0 0 0 0 0 0 0
"ENSMUSG00000055184.4" 23 19 19 34 21 17 26 25 27 22 25 8 29 22 23 36 21 28
"ENSMUSG00000026432.7" 0 1 2 0 0 1 13 0 0 1 0 0 3 0 0 0 0 2
"ENSMUSG00000095841.2" 0 0 2 0 0 0 0 0 0 0 0 0 0 0 0 0 0 0
"ENSMUSG00000004552.16" 0 1 0 0 1 0 1 0 1 3 0 0 0 3 0 0 0 0
"ENSMUSG00000052688.12" 32 30 29 21 27 22 47 47 89 26 12 22 16 25 10 2 2 1
"ENSMUSG00000042268.10" 0 0 3 0 4 5 3 1 4 2 0 3 0 2 4 2 1 3
"ENSMUSG00000042251.12" 55 27 60 45 46 49 38 70 97 46 30 32 39 91 54 48 33 28
"ENSMUSG00000013275.9" 1503 1493 1060 1142 1222 1190 1340 1452 1859 1275 921 891 1244 1501 1383 981 905 981
"ENSMUSG00000026433.13" 55 50 22 42 46 49 58 57 90 45 40 50 65 91 50 43 39 40
"ENSMUSG00000100026.1" 0 0 0 0 0 0 0 0 0 0 0 0 0 0 0 0 0 0
"ENSMUSG00000026434.12" 2225 2091 2353 2841 2986 2586 2574 2618 3236 3749 2450 2277 2564 3178 2798 2429 2011 2330
"ENSMUSG00000103569.1" 3 5 9 6 5 11 3 1 10 12 6 2 6 2 7 9 4 1
"ENSMUSG00000103975.1" 0 0 0 0 0 0 0 0 0 0 0 0 0 0 0 0 0 0
"ENSMUSG00000100037.1" 0 0 0 0 0 0 0 0 0 0 0 0 0 0 0 0 0 0
"ENSMUSG00000026435.15" 27 28 22 11 13 10 53 54 42 15 7 7 32 27 26 3 12 4
"ENSMUSG00000026436.15" 471 429 518 866 873 838 586 629 757 964 612 615 552 647 641 709 629 687
"ENSMUSG00000059149.17" 433 437 449 1487 1478 1255 724 491 682 1694 1012 963 591 557 671 1012 869 835
"ENSMUSG00000088779.1" 0 0 1 0 0 0 0 0 0 1 0 2 0 0 0 0 0 1
"ENSMUSG00000103966.1" 7 2 7 18 11 19 10 10 8 17 10 8 13 8 12 21 15 13
"ENSMUSG00000026437.11" 816 906 493 872 911 845 503 695 1061 941 596 586 916 839 1286 906 826 696
"ENSMUSG00000099874.1" 1 0 2 1 0 1 0 2 0 1 1 0 3 0 3 1 0 0
"ENSMUSG00000079330.9" 33 62 22 37 35 37 24 17 29 53 46 27 62 57 105 50 42 40
"ENSMUSG00000118219.1" 54 85 59 165 143 120 36 29 78 168 134 87 63 65 123 121 100 103
"ENSMUSG00000065435.1" 0 4 0 1 0 3 0 0 1 1 0 1 0 3 2 3 4 1
"ENSMUSG00000066936.4" 1 1 1 0 0 0 2 0 0 0 0 0 4 0 0 0 1 0
"ENSMUSG00000101549.1" 0 0 1 2 0 0 0 0 0 0 0 0 0 0 0 0 0 0
"ENSMUSG00000089808.3" 0 0 0 0 0 0 0 0 0 0 0 0 0 1 0 0 0 0
"ENSMUSG00000042115.4" 497 384 324 363 332 262 346 472 675 371 247 209 694 563 895 269 232 225
"ENSMUSG00000009772.15" 42 25 26 11 7 16 53 52 63 11 11 11 43 73 56 16 15 11
"ENSMUSG00000100658.1" 0 0 1 0 1 0 0 3 0 2 0 0 1 2 1 0 0 2
"ENSMUSG00000042066.16" 3577 3832 2445 3821 4374 4132 3204 3339 4496 4836 3576 3502 4518 4103 5326 4359 3831 3942
"ENSMUSG00000090079.1" 0 0 0 0 0 0 0 1 0 0 0 1 2 0 0 0 2 0
"ENSMUSG00000042046.15" 1635 1732 1604 1634 1615 1451 1684 1732 2274 1724 1210 1146 2002 2144 2112 1591 1416 1396
"ENSMUSG00000097760.2" 16 18 23 20 16 23 19 18 18 22 17 8 13 25 18 24 12 20
"ENSMUSG00000026439.14" 978 1110 1043 1066 1244 1056 915 1056 1292 1252 807 887 1080 1202 1310 1172 995 965
"ENSMUSG00000048174.2" 56 88 67 55 116 65 94 112 132 77 58 58 63 105 89 82 71 99
"ENSMUSG00000053024.14" 4265 3503 2843 3053 3261 2725 4081 4329 5853 2723 1730 1525 4582 4941 4956 2794 2531 2396
"ENSMUSG00000026442.14" 8382 7051 5981 7955 7873 7356 6792 7587 11011 7067 4357 4852 6666 7412 7420 6624 5806 5240
"ENSMUSG00000101126.1" 1 1 1 0 3 0 0 1 0 2 4 4 0 1 1 4 4 0
"ENSMUSG00000088911.1" 0 0 0 0 0 0 0 0 0 0 0 0 0 0 0 0 0 0
"ENSMUSG00000026443.3" 1912 2121 1628 2199 2353 2050 2231 1760 2421 2384 1550 1631 1985 1950 2581 2131 2037 1840
"ENSMUSG00000106377.1" 5 4 7 3 5 5 1 2 4 8 2 2 2 3 1 2 5 9
"ENSMUSG00000102709.1" 2 1 7 0 2 1 3 9 2 1 0 0 3 2 1 1 5 1
"ENSMUSG00000054387.13" 2390 2951 3118 2679 2905 2763 3019 3229 3826 3110 2049 1749 2611 2874 3046 2535 2210 2334
"ENSMUSG00000100228.1" 6 2 2 2 6 0 0 2 2 2 1 0 1 5 1 1 0 3
"ENSMUSG00000026447.17" 885 859 747 506 572 508 907 943 1063 513 313 290 725 684 832 561 391 468
"ENSMUSG00000101102.1" 1 1 9 0 0 0 3 0 4 1 0 0 1 3 0 1 2 0
"ENSMUSG00000102425.1" 3 0 5 2 6 4 3 1 8 7 2 4 7 3 6 4 4 4
"ENSMUSG00000046062.5" 1125 1074 1012 1142 1382 979 1113 1247 1684 1385 950 893 1319 1777 1443 1116 914 976
"ENSMUSG00000041757.17" 2692 3329 2663 3817 4105 3196 2314 2775 3736 4044 2604 2483 2758 2504 3574 3400 3249 2899
"ENSMUSG00000101693.1" 53 55 38 10 13 15 66 88 113 10 8 2 112 83 131 13 7 14
"ENSMUSG00000103421.1" 1 1 2 3 7 6 0 0 1 6 5 6 0 1 1 4 5 1
"ENSMUSG00000115958.1" 1 0 0 2 2 1 1 0 0 3 3 3 0 1 0 4 5 3
"ENSMUSG00000098306.9" 0 0 0 0 0 0 0 0 0 0 0 0 0 0 0 0 0 0
"ENSMUSG00000116158.1" 0 0 0 0 0 0 0 0 0 0 0 0 0 0 0 0 0 0
"ENSMUSG00000070645.5" 0 0 0 0 0 0 3 8 5 0 0 0 0 12 2 0 0 0
"ENSMUSG00000070644.13" 111 129 100 319 402 223 64 152 177 386 263 207 133 122 187 305 273 238
"ENSMUSG00000070643.11" 256 242 309 119 143 155 286 284 319 108 93 81 274 259 263 85 82 89
"ENSMUSG00000101004.1" 0 0 0 0 0 0 0 0 0 0 0 0 0 0 0 0 0 0
"ENSMUSG00000064814.1" 0 1 0 1 4 1 0 1 1 0 0 0 2 4 1 0 4 0
"ENSMUSG00000090553.8" 152 149 135 127 172 120 135 165 252 172 116 93 199 203 208 161 83 131
"ENSMUSG00000102976.6" 207 259 252 243 270 287 290 284 334 403 227 215 235 284 240 245 175 250
"ENSMUSG00000116275.1" 0 0 0 0 0 0 0 0 0 0 0 0 0 0 0 0 0 0
"ENSMUSG00000094410.8" 991 1141 1179 1159 1370 1167 1143 1250 1412 1572 950 879 804 973 989 1092 998 1065
"ENSMUSG00000051998.14" 3 4 24 11 14 13 13 9 4 14 7 13 5 5 13 15 9 17
"ENSMUSG00000026463.17" 4270 2542 8942 10511 9658 9448 4278 5271 5793 11872 6803 7118 3443 3695 4081 8043 7751 7683
"ENSMUSG00000098606.1" 0 0 0 0 0 0 0 0 0 0 0 0 0 0 0 0 0 0
"ENSMUSG00000102509.1" 1 0 4 3 0 0 0 4 1 3 0 0 0 2 0 0 3 4
"ENSMUSG00000103166.1" 0 0 0 0 1 0 0 0 0 0 0 0 0 0 1 0 0 1
"ENSMUSG00000100830.1" 0 0 1 0 0 0 0 1 0 0 0 0 1 1 0 0 0 1
"ENSMUSG00000010311.15" 12 12 14 8 6 4 6 12 31 12 5 10 9 24 26 6 9 15
"ENSMUSG00000090208.1" 2 1 0 1 0 0 0 1 0 0 0 0 0 0 0 0 1 0
"ENSMUSG00000041577.5" 845 509 753 248 201 252 1077 2183 2070 302 135 180 910 2686 780 183 216 332
"ENSMUSG00000100987.1" 0 0 0 0 0 0 0 0 0 0 0 0 0 0 0 0 0 0
"ENSMUSG00000099507.1" 2 2 0 0 0 0 0 3 1 1 0 0 0 0 0 0 1 2
"ENSMUSG00000041559.7" 19 53 46 186 114 208 58 151 140 289 70 124 77 212 62 54 103 165
"ENSMUSG00000020423.6" 153 218 602 644 675 781 238 154 359 521 144 254 198 389 312 258 258 353
"ENSMUSG00000102380.1" 0 0 0 0 0 0 0 0 1 1 0 0 0 1 0 0 0 0
"ENSMUSG00000073559.2" 0 0 0 0 0 0 0 0 0 0 0 0 0 0 0 0 0 0
"ENSMUSG00000026450.14" 2 5 7 0 0 0 8 13 17 3 1 0 1 36 4 1 0 0
"ENSMUSG00000064246.10" 144 167 132 139 170 134 171 183 291 161 113 125 190 283 215 109 107 93
"ENSMUSG00000042451.12" 7 3 1 3 5 3 12 6 12 4 5 1 2 18 2 5 10 6
"ENSMUSG00000042429.8" 1569 2247 865 3357 3170 2664 2192 1513 2054 3447 2188 2434 2029 1831 2426 2932 2542 2458
"ENSMUSG00000096676.1" 0 0 1 0 2 0 1 0 0 0 0 0 0 0 0 0 0 0
"ENSMUSG00000026459.5" 2 0 2 0 0 0 2 3 1 1 0 0 3 0 0 0 1 0
"ENSMUSG00000026458.13" 2077 2311 2416 1309 1349 1344 1978 2062 2664 1323 786 743 1734 1602 2552 840 821 836
"ENSMUSG00000042305.12" 1074 1332 976 1409 1410 1268 1071 1158 1552 1661 1158 1059 1394 1548 1644 1149 1069 1114
"ENSMUSG00000050526.5" 1 1 0 0 0 0 0 0 1 0 1 1 0 0 0 0 0 0
"ENSMUSG00000026456.18" 249 230 179 254 249 266 186 225 330 233 200 197 265 362 306 244 252 214
"ENSMUSG00000026457.14" 1182 1241 992 1200 1261 1251 1116 1548 1737 1390 890 957 1268 2003 1488 1052 926 1029
"ENSMUSG00000101061.1" 0 0 0 0 0 0 0 0 0 0 0 1 0 0 0 0 0 0
"ENSMUSG00000102722.1" 1 1 4 4 1 4 1 2 4 1 1 2 3 3 2 5 2 0
"ENSMUSG00000026455.14" 656 739 635 953 1064 806 685 645 936 1023 694 660 737 774 965 822 727 687
"ENSMUSG00000042229.9" 458 574 414 634 641 600 465 472 673 753 496 537 670 676 813 588 480 484
"ENSMUSG00000077202.1" 0 6 6 2 3 2 2 1 1 2 1 1 2 1 3 1 8 4
"ENSMUSG00000096712.1" 4 6 3 7 4 6 3 8 4 2 3 6 4 8 7 9 4 4
"ENSMUSG00000101955.1" 0 1 0 1 0 0 3 0 2 1 1 0 1 1 1 0 1 1
"ENSMUSG00000046367.10" 0 0 1 4 1 1 2 0 1 1 0 2 0 0 0 1 0 1
"ENSMUSG00000042207.17" 1314 1355 1573 1584 1741 1458 1465 1463 1729 1807 1169 1135 1280 1561 1557 1548 1392 1309
"ENSMUSG00000097435.1" 0 1 1 2 6 1 0 0 3 0 1 2 4 3 3 1 3 0
"ENSMUSG00000026452.15" 1478 695 540 695 909 488 585 713 1349 755 387 374 984 796 1423 632 432 388
"ENSMUSG00000073557.12" 2136 2558 2206 3842 4287 3597 2050 2087 2598 4362 3062 2757 2046 2319 2410 3346 2991 2965
"ENSMUSG00000103614.1" 1 2 2 1 4 5 1 2 3 4 2 0 2 3 2 6 3 5
"ENSMUSG00000077846.1" 0 0 1 1 0 0 0 0 0 0 0 2 0 0 0 0 0 0
"ENSMUSG00000103976.1" 13 8 18 11 4 8 4 6 12 9 11 4 8 10 11 7 5 7
"ENSMUSG00000101168.1" 0 0 0 2 1 0 0 0 0 0 0 0 1 1 0 0 0 0
"ENSMUSG00000026429.9" 10 11 12 14 22 17 11 16 15 11 7 6 5 13 7 9 16 7
"ENSMUSG00000042793.13" 126 164 99 93 121 84 87 114 114 122 120 49 153 289 219 157 101 122
"ENSMUSG00000097993.7" 222 376 152 13 18 9 131 176 160 11 10 7 40 31 22 2 16 11
"ENSMUSG00000097988.1" 4 18 5 2 3 0 2 5 7 0 0 1 6 0 0 0 0 1
"ENSMUSG00000031506.11" 56 117 12 0 0 5 18 26 18 0 1 1 4 9 0 1 1 0
"ENSMUSG00000026426.10" 2164 2412 1974 3401 3481 3176 2300 2279 2832 3827 2368 2477 2587 2562 3069 2631 2461 2345
"ENSMUSG00000087721.1" 8 19 24 26 37 28 13 14 27 25 17 11 13 20 12 17 10 13
"ENSMUSG00000085311.1" 8 20 24 13 18 23 21 6 21 19 13 19 8 8 22 15 15 16
"ENSMUSG00000026424.8" 4508 3474 3129 2864 3215 2725 3484 3375 5163 3298 2521 2401 4492 4246 5387 2688 2272 2534
"ENSMUSG00000079139.4" 492 648 521 715 726 621 505 596 700 834 611 694 596 679 604 638 569 603
"ENSMUSG00000097680.1" 28 45 52 32 48 55 30 37 41 34 27 30 42 38 45 40 39 39
"ENSMUSG00000003051.13" 1 0 0 1 0 2 2 3 5 1 1 0 0 5 3 0 0 0
"ENSMUSG00000041926.15" 742 684 793 837 828 755 618 770 924 764 550 592 721 846 831 780 737 732
"ENSMUSG00000062580.9" 1106 1121 1167 1283 1173 1034 1114 1259 1509 1575 1019 1010 1429 1756 1643 1187 1045 970
"ENSMUSG00000048096.7" 35 24 45 20 25 36 37 40 44 31 18 15 27 42 29 31 15 28
"ENSMUSG00000087859.1" 0 0 2 0 1 0 0 0 0 0 0 0 0 0 1 0 0 0
"ENSMUSG00000041889.7" 1087 955 759 2630 2767 2554 983 1098 1446 3027 1973 1975 1168 1242 1282 2120 1926 1909
"ENSMUSG00000041879.13" 2401 2648 2651 3931 4223 3541 2556 2690 3750 4293 3063 3053 2837 3121 3396 3573 2930 3018
"ENSMUSG00000100620.1" 1 0 1 2 1 2 0 0 2 2 0 1 0 0 1 1 0 3
"ENSMUSG00000009418.16" 2700 3001 2891 4026 4001 4001 2709 2618 3595 4174 2458 2723 2373 2353 3139 2804 2611 2712
"ENSMUSG00000093515.1" 0 0 0 0 0 0 0 0 0 0 0 0 0 0 0 0 0 0
"ENSMUSG00000102474.1" 0 4 1 0 1 3 1 0 1 1 2 0 0 0 2 1 0 3
"ENSMUSG00000104524.1" 3 4 3 3 4 0 1 1 1 0 0 2 0 1 3 1 0 0
"ENSMUSG00000054412.5" 37 65 36 56 50 55 38 43 73 60 31 27 52 30 70 48 25 49
"ENSMUSG00000026421.14" 4590 3589 3013 2591 2960 2963 4996 5006 7053 3195 2146 2306 6618 7009 6637 2977 2328 2758
"ENSMUSG00000041801.5" 524 488 308 427 404 323 407 560 802 428 246 340 694 702 704 349 287 350
"ENSMUSG00000026418.16" 71 52 69 18 33 28 80 62 112 30 21 19 64 94 65 17 20 20
"ENSMUSG00000041782.14" 45 19 25 43 22 33 34 40 40 35 31 25 52 48 59 33 36 37
"ENSMUSG00000026414.13" 33 32 47 103 131 129 30 44 42 158 90 99 40 40 45 128 155 165
"ENSMUSG00000101482.1" 0 0 0 0 0 0 0 1 0 0 0 0 0 0 0 0 0 0
"ENSMUSG00000026413.12" 0 6 0 2 6 1 2 1 0 3 4 0 1 2 0 4 1 0
"ENSMUSG00000102414.1" 0 0 0 0 0 0 0 0 0 0 0 0 0 0 0 0 1 2
"ENSMUSG00000051985.12" 11 40 11 839 1011 535 90 245 183 1146 814 648 27 292 2 578 570 550
"ENSMUSG00000026411.17" 628 733 660 810 829 785 762 888 1115 928 562 695 867 1175 1031 729 636 646
"ENSMUSG00000097918.1" 4 0 0 10 7 5 1 0 3 14 11 14 0 1 0 10 11 3
"ENSMUSG00000026407.17" 28 61 8 13 8 4 12 27 42 4 3 3 36 61 52 5 4 4
"ENSMUSG00000102838.1" 0 0 0 0 0 0 0 0 0 0 0 0 0 0 0 0 0 0
"ENSMUSG00000102717.1" 1 1 0 0 1 0 0 3 2 0 0 1 1 0 0 0 0 0
"ENSMUSG00000086264.9" 10 4 12 13 21 13 1 7 7 6 8 8 1 5 7 7 2 4
"ENSMUSG00000041642.18" 1596 1745 1745 3805 3920 3455 1601 1858 2397 3856 2444 2256 1574 1429 1959 2939 2391 2574
"ENSMUSG00000087230.10" 10 8 19 7 19 9 13 11 24 7 2 10 4 15 12 5 7 4
"ENSMUSG00000041605.16" 71 65 84 56 51 67 84 105 162 49 53 37 85 133 63 34 35 38
"ENSMUSG00000097315.1" 0 0 0 0 0 0 0 0 0 0 0 0 0 0 0 0 0 0
"ENSMUSG00000103594.1" 1 1 0 0 0 0 0 3 0 0 0 2 0 0 0 0 0 0
"ENSMUSG00000102941.1" 0 0 0 2 1 1 1 2 3 1 2 0 0 0 0 0 2 0
"ENSMUSG00000097433.1" 23 39 48 50 69 66 31 40 38 58 57 44 21 31 49 48 47 44
"ENSMUSG00000052759.7" 22 20 12 32 19 25 13 19 18 36 25 23 27 12 22 29 26 19
"ENSMUSG00000041570.14" 3491 3555 3598 4716 4791 4034 3849 3713 4588 5596 3935 3771 3866 4242 4315 4048 3738 3469
"ENSMUSG00000097403.2" 7 15 10 7 2 10 9 8 16 3 2 4 11 8 12 3 2 4
"ENSMUSG00000026404.12" 121 145 128 101 131 156 129 144 188 128 76 105 138 164 152 94 76 98
"ENSMUSG00000041498.13" 10 9 17 16 14 18 21 13 8 7 6 9 2 7 3 6 8 11
"ENSMUSG00000099337.1" 0 0 0 0 0 0 0 0 0 0 0 0 0 0 0 0 0 0
"ENSMUSG00000101413.1" 0 0 0 0 0 1 0 0 0 0 0 0 0 0 0 0 0 0
"ENSMUSG00000104414.1" 2 4 0 0 1 1 0 0 0 1 1 1 0 0 0 0 0 0
"ENSMUSG00000104509.1" 0 0 0 0 1 0 0 0 0 0 0 0 0 0 0 0 0 0
"ENSMUSG00000104366.1" 0 0 0 0 0 0 0 0 0 0 0 0 0 0 0 0 0 0
"ENSMUSG00000097229.1" 0 1 2 0 3 2 2 0 0 0 3 3 1 0 0 4 1 0
"ENSMUSG00000041483.14" 770 907 924 1292 1195 1090 959 978 1159 1344 884 915 1008 1204 1055 1011 881 960
"ENSMUSG00000097113.7" 10 13 8 20 20 32 21 21 31 21 21 11 19 22 20 13 15 8
"ENSMUSG00000097448.1" 2 1 0 1 0 0 2 3 14 1 0 0 1 21 0 0 1 2
"ENSMUSG00000092912.1" 0 0 0 0 0 0 0 0 0 0 0 0 0 0 0 0 0 0
"ENSMUSG00000096432.1" 0 0 0 0 0 0 0 0 0 0 0 0 0 0 0 0 0 0
"ENSMUSG00000104360.1" 0 0 0 0 0 0 0 0 0 0 0 0 0 0 0 0 0 0
"ENSMUSG00000103953.1" 0 0 0 0 0 0 0 0 0 0 0 0 0 0 0 0 0 0
"ENSMUSG00000104261.1" 0 0 0 0 0 0 0 0 0 0 0 0 0 0 0 0 0 0
"ENSMUSG00000026398.14" 0 0 7 0 0 0 1 2 1 0 0 0 2 0 1 0 0 0
"ENSMUSG00000088970.1" 0 0 0 0 0 0 0 0 0 0 0 0 0 0 0 0 0 0
"ENSMUSG00000077207.1" 0 0 0 0 0 0 0 0 0 0 0 0 0 0 0 0 0 0
"ENSMUSG00000102751.1" 0 0 0 0 0 0 0 0 0 0 0 0 0 0 0 0 0 0
"ENSMUSG00000102738.1" 0 0 0 0 0 0 0 0 0 0 0 0 0 0 0 0 0 0
"ENSMUSG00000088164.1" 0 0 0 0 0 0 0 0 0 0 0 0 0 0 0 0 0 0
"ENSMUSG00000103070.1" 0 0 0 0 0 0 0 0 0 1 0 0 0 0 0 0 0 0
"ENSMUSG00000088715.1" 0 0 0 0 0 0 0 0 0 0 0 0 0 0 0 0 0 0
"ENSMUSG00000103728.1" 0 0 0 0 0 0 0 0 0 0 0 0 0 0 0 0 0 0
"ENSMUSG00000104112.1" 0 0 0 0 0 0 0 0 0 0 0 0 0 0 0 0 0 0
"ENSMUSG00000098243.3" 1 1 2 5 8 11 2 5 1 5 7 3 0 4 2 5 6 3
"ENSMUSG00000104118.1" 1 0 1 0 3 0 0 1 0 3 1 0 4 4 1 0 0 4
"ENSMUSG00000098045.1" 0 0 1 2 1 1 0 0 0 0 0 0 0 0 0 4 0 2
"ENSMUSG00000103038.1" 0 1 0 2 0 0 0 2 1 1 0 0 0 2 1 0 0 0
"ENSMUSG00000102277.1" 1 0 1 0 1 0 2 0 0 0 1 2 0 1 0 1 0 0
"ENSMUSG00000098145.1" 0 0 1 0 0 1 1 0 0 0 2 0 0 0 0 2 1 0
"ENSMUSG00000102142.1" 0 2 2 0 1 1 1 2 2 1 4 1 3 1 1 0 1 1
"ENSMUSG00000104145.1" 1 0 1 2 0 1 0 5 3 5 0 4 1 1 0 0 1 0
"ENSMUSG00000103427.1" 0 10 5 8 8 3 6 4 5 12 9 6 5 7 7 6 2 9
"ENSMUSG00000065565.1" 0 0 0 0 0 0 0 0 0 0 0 0 0 0 0 0 0 0
"ENSMUSG00000098206.1" 11 10 10 20 20 19 18 13 16 11 15 12 9 11 8 13 7 15
"ENSMUSG00000065458.1" 0 0 0 0 0 0 0 0 0 0 0 0 0 0 0 0 0 0
"ENSMUSG00000104197.1" 2 0 1 0 1 1 0 0 0 2 0 0 0 1 0 1 0 0
"ENSMUSG00000088564.1" 0 0 1 2 0 0 0 0 0 0 0 0 0 0 0 2 0 0
"ENSMUSG00000026395.16" 72 74 48 86 79 86 74 75 93 105 88 83 65 87 75 51 59 72
"ENSMUSG00000104291.1" 0 0 0 0 0 0 0 0 0 0 0 0 0 0 0 0 0 0
"ENSMUSG00000099656.2" 0 0 0 0 0 0 0 0 0 0 0 0 0 0 0 0 0 0
"ENSMUSG00000099459.2" 0 0 0 0 0 0 0 0 0 1 0 0 0 0 0 0 0 0
"ENSMUSG00000102822.1" 0 0 0 0 0 0 0 0 0 0 0 0 0 0 0 0 0 0
"ENSMUSG00000026394.5" 0 1 0 0 0 0 1 0 0 0 1 0 1 2 0 0 0 0
"ENSMUSG00000101793.1" 2 2 8 0 0 0 5 5 6 0 0 0 7 5 7 0 0 0
"ENSMUSG00000026393.10" 1031 1390 622 955 1079 909 1079 1285 1779 1241 831 958 1831 2346 2106 981 736 922
"ENSMUSG00000099510.2" 1 0 0 0 0 0 1 0 2 0 0 0 1 0 0 0 0 0
"ENSMUSG00000102651.1" 0 0 0 0 0 0 0 0 2 0 0 0 2 0 0 0 0 0
"ENSMUSG00000102448.1" 3 1 1 0 0 0 5 1 3 0 0 0 0 3 1 0 1 0
"ENSMUSG00000100459.6" 0 0 0 0 0 0 0 0 1 1 0 0 1 0 0 0 0 0
"ENSMUSG00000103152.1" 2 0 0 0 0 0 0 0 0 0 0 0 0 0 0 0 0 0
"ENSMUSG00000019230.14" 498 876 25 6 1 7 297 269 684 5 3 4 698 663 1049 2 3 11
"ENSMUSG00000079283.2" 103 108 67 63 66 51 84 90 117 80 51 61 111 124 107 58 55 61
"ENSMUSG00000099808.2" 0 0 0 0 0 0 0 0 0 0 0 0 0 0 0 0 0 0
"ENSMUSG00000065275.1" 0 0 0 0 0 0 0 0 0 0 0 0 0 0 0 0 0 0
"ENSMUSG00000103850.1" 0 0 0 0 0 0 0 0 0 0 0 0 0 0 0 0 0 0
"ENSMUSG00000102365.1" 0 0 2 3 4 3 1 1 1 1 2 0 0 0 5 2 0 5
"ENSMUSG00000056268.15" 336 413 352 316 373 373 353 427 531 428 206 288 456 589 541 297 254 262
"ENSMUSG00000104436.1" 0 0 1 0 1 5 3 1 1 2 1 0 1 5 3 0 0 0
"ENSMUSG00000104900.1" 1 0 0 0 1 2 0 0 1 0 2 1 1 3 1 0 0 0
"ENSMUSG00000102626.1" 0 0 0 0 0 0 0 0 0 0 0 0 0 0 0 0 0 0
"ENSMUSG00000085361.2" 0 0 0 0 0 1 0 0 0 0 0 0 0 0 0 0 0 0
"ENSMUSG00000102157.1" 0 0 0 0 0 0 0 1 0 0 0 1 0 3 0 0 0 0
"ENSMUSG00000105936.1" 0 0 0 0 0 0 3 1 1 1 1 0 3 6 0 1 2 0
"ENSMUSG00000102451.1" 1 1 1 0 0 1 0 2 3 2 0 0 0 4 1 0 1 0
"ENSMUSG00000085481.1" 0 0 0 0 0 0 0 0 0 0 0 0 0 0 0 0 0 0
"ENSMUSG00000102243.1" 3 3 10 2 1 0 7 4 8 6 6 5 7 4 11 6 6 4
"ENSMUSG00000063681.14" 53 68 24 9 15 19 27 16 65 24 6 8 120 44 44 15 9 10
"ENSMUSG00000103844.1" 3 2 0 0 0 2 0 0 0 0 0 0 0 0 0 0 0 0
"ENSMUSG00000102661.1" 0 0 0 0 0 0 0 0 0 0 0 0 0 0 0 0 0 0
"ENSMUSG00000033964.12" 663 727 659 667 686 518 780 769 1081 777 544 538 923 1042 1027 601 486 546
"ENSMUSG00000033952.14" 38 34 59 12 12 31 35 46 67 13 9 11 13 12 15 9 7 18
"ENSMUSG00000026368.6" 0 1 0 0 1 0 0 0 0 0 0 0 0 0 0 0 0 0
"ENSMUSG00000057037.8" 0 0 0 0 0 0 0 0 0 0 0 0 0 0 0 0 0 0
"ENSMUSG00000090623.3" 0 0 0 0 0 0 0 0 0 0 0 0 0 0 0 0 0 0
"ENSMUSG00000096117.1" 0 0 0 0 0 0 0 0 0 0 0 0 0 0 0 0 0 0
"ENSMUSG00000070594.10" 0 0 0 0 0 0 0 0 0 0 0 0 0 0 0 0 0 2
"ENSMUSG00000095393.1" 0 0 0 0 0 0 0 0 0 0 0 0 0 0 0 0 0 0
"ENSMUSG00000033898.17" 0 1 0 0 0 0 2 1 0 0 0 0 0 0 0 0 0 0
"ENSMUSG00000089991.2" 1 0 1 0 0 1 0 3 3 1 0 2 1 1 1 2 5 0
"ENSMUSG00000104496.1" 1 5 0 3 1 1 5 0 2 0 3 2 6 3 3 3 1 5
"ENSMUSG00000085867.1" 0 0 0 0 1 0 0 0 0 1 0 0 0 0 1 0 0 0
"ENSMUSG00000102905.1" 0 0 0 0 0 0 0 0 0 0 0 0 0 0 0 0 0 0
"ENSMUSG00000087930.1" 0 0 0 0 0 0 0 0 0 0 0 0 0 0 0 0 0 0
"ENSMUSG00000103691.1" 0 0 0 0 0 0 0 0 0 0 0 0 0 0 0 0 0 0
"ENSMUSG00000026365.15" 348 493 428 443 456 496 571 628 825 764 404 411 441 857 363 265 312 350
"ENSMUSG00000052726.16" 301 285 541 918 1004 793 404 343 318 1162 761 807 352 275 414 681 621 609
"ENSMUSG00000102698.1" 0 0 0 2 0 0 0 0 0 1 2 0 0 0 0 3 0 0
"ENSMUSG00000102368.1" 0 0 1 6 8 3 1 2 1 5 3 8 0 2 0 3 5 3
"ENSMUSG00000102500.1" 1 0 1 0 0 1 1 0 0 1 0 2 1 2 1 1 1 0
"ENSMUSG00000095238.2" 0 0 0 0 0 0 0 0 0 0 0 0 0 0 0 0 0 0
"ENSMUSG00000093879.1" 0 0 0 0 0 0 0 0 0 0 0 0 0 0 0 0 0 0
"ENSMUSG00000089418.2" 0 0 0 0 0 0 0 0 0 0 0 0 0 0 0 0 0 0
"ENSMUSG00000102740.1" 0 0 0 0 0 0 0 0 0 0 0 0 0 0 0 0 0 0
"ENSMUSG00000104147.1" 0 0 0 0 0 0 0 0 0 0 0 0 0 0 0 0 0 0
"ENSMUSG00000103858.1" 0 0 0 0 0 0 0 0 0 0 0 0 0 0 0 0 0 0
"ENSMUSG00000099671.2" 0 0 0 0 0 0 0 0 0 0 0 1 0 0 0 0 0 0
"ENSMUSG00000103890.1" 0 0 0 0 0 0 0 0 0 0 0 0 0 0 0 0 0 0
"ENSMUSG00000101909.2" 1 0 0 0 0 0 0 0 0 0 0 0 0 0 0 0 0 0
"ENSMUSG00000102818.1" 0 0 0 0 0 0 0 0 0 0 0 0 0 0 0 0 0 0
"ENSMUSG00000101795.2" 0 0 1 5 9 7 1 3 1 9 1 9 6 1 2 4 0 3
"ENSMUSG00000026361.9" 934 924 1135 1233 1337 1164 1088 1251 1552 1559 1099 960 1191 1589 1391 1014 1022 1045
"ENSMUSG00000033849.3" 433 521 388 1591 1595 1560 400 297 461 1773 990 1445 807 546 869 1254 1032 1124
"ENSMUSG00000089640.1" 6 4 5 1 4 5 2 3 5 4 3 0 5 8 6 4 6 4
"ENSMUSG00000018196.18" 1029 1067 954 1652 1720 1503 959 1041 1291 1803 1203 1117 1127 1130 1339 1490 1239 1303
"ENSMUSG00000018199.9" 1500 1480 1534 1481 1593 1359 1846 1843 2235 2081 1364 1390 2160 2330 2350 1469 1273 1397
"ENSMUSG00000018189.12" 317 409 293 545 585 459 334 333 464 639 436 466 543 544 616 574 398 479
"ENSMUSG00000100455.1" 147 186 148 189 184 174 137 133 153 206 144 174 207 160 202 166 141 175
"ENSMUSG00000088323.1" 0 0 0 0 0 0 0 0 0 0 0 0 0 0 0 0 0 0
"ENSMUSG00000026360.9" 1433 1714 1719 824 833 857 1297 1404 1519 1144 715 750 1280 1364 1282 703 594 645
"ENSMUSG00000051079.8" 0 0 0 4 5 11 2 1 0 20 6 13 0 0 0 7 4 6
"ENSMUSG00000100389.1" 0 0 0 0 1 0 0 0 0 0 0 0 0 0 0 0 0 0
"ENSMUSG00000026358.13" 0 0 0 1 3 0 1 0 1 3 4 2 2 2 6 1 2 2
"ENSMUSG00000100441.1" 0 0 0 0 0 0 1 0 0 0 0 0 0 0 0 0 0 0
"ENSMUSG00000098509.2" 0 0 0 0 0 0 0 0 0 0 0 0 0 0 0 0 0 0
"ENSMUSG00000088096.1" 0 0 0 0 0 0 0 0 0 0 0 0 0 0 0 0 0 0
"ENSMUSG00000026357.3" 0 0 0 0 1 1 1 0 0 1 0 3 1 0 0 0 2 0
"ENSMUSG00000101049.1" 0 0 0 0 0 0 0 0 0 0 0 0 0 0 0 0 0 0
"ENSMUSG00000065787.1" 0 0 0 0 0 0 0 0 0 0 0 0 0 0 0 0 0 0
"ENSMUSG00000096352.1" 0 0 0 0 0 0 0 0 0 0 0 0 0 0 0 0 0 0
"ENSMUSG00000099617.1" 0 0 0 0 0 0 0 0 0 0 0 0 0 0 0 0 0 0
"ENSMUSG00000097130.1" 0 0 0 0 0 0 0 0 0 0 0 0 0 0 0 0 0 0
"ENSMUSG00000088579.1" 0 0 0 0 0 0 0 0 0 0 0 0 0 0 0 0 0 0
"ENSMUSG00000101661.1" 0 0 0 0 0 0 0 0 0 0 0 0 0 0 0 0 0 0
"ENSMUSG00000103055.1" 0 0 0 0 0 0 0 0 0 0 0 0 0 0 0 0 0 0
"ENSMUSG00000099964.6" 45 43 90 83 82 66 48 59 76 89 65 47 70 68 98 54 45 58
"ENSMUSG00000090323.2" 0 0 1 3 4 0 1 2 1 0 0 0 0 0 1 0 2 1
"ENSMUSG00000102403.1" 1 1 8 4 1 1 10 4 2 2 2 2 5 3 0 2 3 1
"ENSMUSG00000035131.14" 477 554 433 278 284 252 366 471 738 383 233 251 553 554 693 219 177 234
"ENSMUSG00000080078.2" 0 2 4 3 2 4 0 1 3 1 1 2 5 2 0 3 3 2
"ENSMUSG00000087627.2" 2 1 2 2 5 0 2 0 1 0 0 1 0 6 5 0 0 1
"ENSMUSG00000085822.2" 0 0 0 0 0 0 1 0 2 0 0 0 0 2 5 0 0 2
"ENSMUSG00000104269.1" 0 0 0 0 0 0 0 0 0 0 0 0 1 0 0 0 0 0
"ENSMUSG00000102134.1" 0 0 0 0 0 0 0 0 0 0 0 0 0 0 0 0 0 0
"ENSMUSG00000100380.1" 0 0 0 0 0 0 0 0 0 0 0 0 0 0 0 0 0 0
"ENSMUSG00000104331.1" 0 0 0 0 0 0 0 0 0 0 0 0 0 0 0 0 0 0
"ENSMUSG00000101973.1" 0 0 0 0 0 0 0 0 0 0 0 0 0 0 0 0 0 0
"ENSMUSG00000099629.1" 0 0 0 0 0 0 0 0 0 0 0 0 0 0 0 0 0 0
"ENSMUSG00000088582.1" 0 0 0 0 0 0 0 0 0 0 0 0 0 0 0 0 0 0
"ENSMUSG00000101208.1" 0 0 0 0 0 0 0 0 0 0 0 0 0 0 0 0 0 0
"ENSMUSG00000101735.1" 0 0 0 0 0 0 0 0 0 0 0 0 0 0 0 0 0 0
"ENSMUSG00000099842.1" 0 0 0 0 0 0 0 0 0 0 0 0 0 0 0 0 0 0
"ENSMUSG00000101074.1" 0 0 0 0 0 0 0 0 0 0 0 0 0 0 0 0 0 0
"ENSMUSG00000101564.1" 0 0 0 0 0 0 0 0 0 0 0 0 0 0 0 0 0 0
"ENSMUSG00000082588.1" 1 0 0 0 0 0 0 0 4 0 1 0 0 3 0 0 0 0
"ENSMUSG00000100917.1" 0 0 0 0 0 0 0 0 0 0 0 0 0 0 0 0 0 0
"ENSMUSG00000102074.1" 0 0 0 0 0 0 0 0 0 0 0 0 0 0 0 0 0 0
"ENSMUSG00000101457.1" 0 0 0 0 0 0 0 0 0 0 0 0 0 0 0 0 0 0
"ENSMUSG00000102314.1" 0 0 0 0 0 0 0 0 0 0 0 0 0 0 0 0 0 0
"ENSMUSG00000102309.1" 0 0 0 0 1 0 0 0 0 0 0 0 0 0 0 0 0 0
"ENSMUSG00000101011.6" 0 0 0 0 0 1 0 0 0 0 0 1 0 0 0 1 0 1
"ENSMUSG00000103724.1" 0 0 0 0 0 0 0 0 0 0 0 0 0 0 0 0 0 0
"ENSMUSG00000104036.1" 0 0 0 0 0 0 0 0 0 0 0 0 0 0 0 0 0 0
"ENSMUSG00000088167.1" 0 0 0 0 0 0 0 0 0 0 0 0 0 0 0 0 0 0
"ENSMUSG00000084532.1" 0 0 0 0 0 0 0 0 0 0 0 0 0 0 0 0 0 0
"ENSMUSG00000056220.14" 48 58 63 50 45 49 72 83 111 44 35 42 64 81 57 30 35 32
"ENSMUSG00000077516.1" 0 0 0 0 0 0 0 0 0 0 0 0 0 0 0 0 0 0
"ENSMUSG00000099701.1" 0 0 0 0 0 0 0 0 0 1 0 0 0 0 0 0 0 0
"ENSMUSG00000104812.1" 0 0 0 1 0 0 0 0 0 0 0 0 0 0 0 1 0 1
"ENSMUSG00000097028.2" 0 1 2 27 28 22 4 0 0 42 30 21 2 1 3 34 31 36
"ENSMUSG00000032487.8" 25 37 26 421 434 475 196 13 42 515 319 278 20 60 12 566 602 584
"ENSMUSG00000101199.1" 0 0 0 0 4 2 0 0 0 4 0 2 0 0 0 0 0 0
"ENSMUSG00000097754.1" 0 2 1 1 3 3 0 0 0 2 1 1 2 0 0 2 5 2
"ENSMUSG00000099875.1" 2 6 3 2 6 3 5 2 12 6 6 13 1 5 6 1 1 4
"ENSMUSG00000100690.1" 0 0 0 0 0 0 0 0 0 0 0 0 0 0 0 0 0 0
"ENSMUSG00000006007.14" 0 0 0 0 0 1 0 1 0 3 0 0 0 0 0 0 0 0
"ENSMUSG00000099447.1" 0 0 0 0 0 0 0 0 1 0 0 0 0 0 0 0 0 0
"ENSMUSG00000102990.1" 0 0 0 0 1 0 0 0 0 0 0 0 0 0 0 1 0 0
"ENSMUSG00000006010.14" 891 914 838 833 979 919 979 1097 1246 1168 736 788 1084 1379 1241 852 743 753
"ENSMUSG00000006005.18" 2520 2496 2591 2581 2493 2405 2460 2815 3310 2933 1865 1965 2643 3139 3075 2066 1885 1978
"ENSMUSG00000006014.16" 8 21 30 101 81 69 26 27 32 148 54 63 66 46 47 42 96 133
"ENSMUSG00000101519.1" 1 0 0 0 1 0 0 0 1 0 0 0 0 0 0 0 0 0
"ENSMUSG00000066842.18" 29 58 64 105 87 79 37 46 83 73 21 14 92 58 60 28 45 35
"ENSMUSG00000093650.2" 0 0 0 0 0 0 0 0 0 0 0 0 0 0 0 0 0 0
"ENSMUSG00000099622.1" 0 0 0 0 0 0 1 0 0 3 0 0 0 0 0 0 0 0
"ENSMUSG00000096851.1" 0 0 0 0 0 0 0 0 0 0 0 0 0 0 0 0 0 0
"ENSMUSG00000102628.1" 0 9 4 22 30 24 2 4 2 29 14 23 1 1 0 15 31 21
"ENSMUSG00000100595.1" 0 0 0 0 0 0 0 0 0 0 0 0 0 0 0 0 0 0
"ENSMUSG00000097426.1" 0 2 0 0 0 0 0 0 3 0 0 0 0 0 0 0 0 0
"ENSMUSG00000102095.1" 0 2 1 2 0 0 0 0 0 0 0 0 0 0 0 5 0 2
"ENSMUSG00000114212.1" 0 0 0 0 0 0 1 0 0 0 0 0 0 0 0 0 0 0
"ENSMUSG00000114943.1" 0 0 0 0 0 0 0 0 0 0 0 0 0 0 0 0 0 0
"ENSMUSG00000114694.1" 0 0 0 0 0 0 0 0 3 0 0 0 0 0 0 0 0 0
"ENSMUSG00000114582.1" 0 0 0 0 0 0 0 0 0 0 0 0 0 0 0 0 0 0
"ENSMUSG00000114591.1" 0 0 0 0 0 0 0 0 0 0 0 0 0 0 0 0 0 0
"ENSMUSG00000088498.1" 0 0 0 0 0 0 0 0 0 0 0 0 0 0 0 0 0 0
"ENSMUSG00000100954.4" 30 33 30 40 50 26 32 42 27 43 29 31 37 25 33 37 28 28
"ENSMUSG00000023150.14" 3507 5057 3412 3040 3400 2950 3801 3630 4325 3650 2280 2238 2983 3243 3175 2966 2354 2747
"ENSMUSG00000052748.14" 185 183 173 154 171 167 205 258 258 213 137 161 254 330 252 164 143 158
"ENSMUSG00000053286.11" 514 571 572 584 651 571 580 660 837 651 437 440 657 787 734 572 514 531
"ENSMUSG00000106406.1" 1 0 1 2 1 0 0 6 1 1 1 0 3 1 0 0 5 2
"ENSMUSG00000103928.1" 82 121 122 113 126 108 129 145 123 134 74 77 80 99 102 97 86 84
"ENSMUSG00000026484.13" 430 444 518 500 572 488 572 548 673 778 491 475 504 655 604 545 463 493
"ENSMUSG00000103238.1" 2 0 3 3 3 2 3 1 7 6 4 1 3 5 0 6 6 5
"ENSMUSG00000100981.1" 0 0 0 0 0 0 0 0 0 0 0 0 0 0 0 0 0 0
"ENSMUSG00000100551.1" 0 0 0 0 0 0 0 0 0 0 0 0 0 0 0 0 0 0
"ENSMUSG00000100357.1" 0 0 0 0 0 0 0 0 0 0 0 0 0 0 0 0 0 0
"ENSMUSG00000026483.13" 60 48 24 61 66 52 67 80 114 87 53 39 55 134 73 52 47 60
"ENSMUSG00000100594.1" 32 29 28 17 27 19 29 47 52 15 9 20 37 45 39 21 19 15
"ENSMUSG00000043019.12" 1165 1181 1176 1332 1373 1209 1278 1294 1620 1806 1075 1078 1399 1595 1622 1218 1132 1127
"ENSMUSG00000032666.16" 1387 1170 1999 2590 2654 2197 1492 1482 1776 3284 2202 2153 1609 1609 1719 2374 2139 2175
"ENSMUSG00000084557.1" 0 1 4 0 0 5 0 0 0 2 1 4 1 2 0 0 2 0
"ENSMUSG00000100685.1" 0 0 0 2 1 0 1 0 1 0 1 0 1 0 1 0 2 0
"ENSMUSG00000102090.1" 0 0 0 0 0 0 0 0 0 0 0 0 0 0 0 0 0 0
"ENSMUSG00000103744.1" 0 0 0 0 0 0 0 0 0 0 0 0 0 0 0 0 0 0
"ENSMUSG00000014980.14" 216 282 286 359 391 301 252 268 349 426 263 273 347 350 454 346 280 329
"ENSMUSG00000032649.14" 71 104 103 208 205 195 101 95 113 242 143 201 125 127 129 171 154 189
"ENSMUSG00000080878.1" 0 0 0 0 0 0 0 0 0 0 0 0 0 0 0 0 0 0
"ENSMUSG00000026482.13" 1522 1344 2277 2316 2267 2324 1652 1554 1687 2620 1822 1670 1493 1457 1510 2467 2106 2078
"ENSMUSG00000086145.1" 0 0 1 2 0 1 0 0 0 2 3 0 0 0 0 0 0 0
"ENSMUSG00000080950.1" 2 4 3 1 3 1 4 3 3 2 4 0 2 5 0 1 1 1
"ENSMUSG00000099868.1" 0 0 0 0 0 0 1 1 1 2 3 0 0 0 0 0 0 0
"ENSMUSG00000055547.4" 0 0 3 0 2 0 1 1 1 2 1 0 0 1 1 0 0 0
"ENSMUSG00000008475.13" 1223 1263 1825 1484 1534 1563 1983 1533 1894 1874 1299 1275 1481 1685 1620 1603 1368 1538
"ENSMUSG00000026480.12" 47 38 40 52 61 59 53 51 72 65 62 59 56 50 50 74 46 64
"ENSMUSG00000042772.15" 1761 1840 1839 2556 2853 2505 1915 1971 2461 3131 2155 2206 1975 2135 2234 2704 2306 2269
"ENSMUSG00000100394.1" 2 3 1 1 2 3 6 3 4 5 3 4 2 3 2 2 1 1
"ENSMUSG00000103840.1" 0 0 1 0 1 0 0 0 0 0 0 0 1 1 0 0 0 0
"ENSMUSG00000100702.1" 0 0 0 2 0 0 0 0 0 0 0 0 0 0 0 0 1 0
"ENSMUSG00000042751.14" 2685 2874 2181 3675 3627 3381 2375 2305 3611 4195 2565 2879 3720 3224 4474 3199 2909 3065
"ENSMUSG00000099969.1" 0 0 0 0 0 0 0 1 0 0 1 1 0 0 2 0 0 0
"ENSMUSG00000026479.13" 44 80 60 397 390 230 60 88 82 364 284 218 82 47 97 406 345 335
"ENSMUSG00000026478.14" 622 703 576 685 772 755 655 819 977 848 536 503 500 874 580 594 531 606
"ENSMUSG00000103818.1" 2 0 1 1 3 0 0 1 0 0 2 0 1 1 0 0 0 2
"ENSMUSG00000079138.3" 0 0 0 0 0 0 0 1 0 1 0 0 0 0 0 1 0 0
"ENSMUSG00000073538.10" 13 4 3 2 5 15 4 11 21 3 2 2 11 15 8 2 2 5
"ENSMUSG00000042708.12" 50 97 86 61 54 70 51 72 66 66 36 49 37 46 65 47 46 36
"ENSMUSG00000064435.1" 7 1 5 1 1 2 1 5 4 3 2 1 3 3 3 4 1 3
"ENSMUSG00000103543.1" 12 22 9 15 14 11 13 13 22 14 8 4 11 5 7 6 12 3
"ENSMUSG00000042699.11" 2682 2713 2668 2695 2779 2642 2685 2951 3544 3069 2021 2219 3053 3625 3326 2615 2323 2231
"ENSMUSG00000042684.8" 64 79 47 37 60 47 54 32 62 51 41 40 58 56 58 49 31 34
"ENSMUSG00000099858.1" 1 2 4 1 3 0 1 0 4 0 3 2 2 5 3 1 3 0
"ENSMUSG00000042671.12" 2754 3890 1523 2399 2614 1640 2073 2041 2711 2561 1995 1434 2758 2128 3504 2349 2111 1942
"ENSMUSG00000100945.1" 2 7 4 3 4 1 5 1 1 3 3 3 3 0 1 1 5 1
"ENSMUSG00000102404.1" 0 3 0 0 1 3 1 0 1 5 4 0 2 0 0 0 3 4
"ENSMUSG00000100334.1" 2 3 1 5 2 6 2 4 3 4 4 4 1 1 1 8 4 3
"ENSMUSG00000026475.7" 415 900 86 138 139 148 207 246 474 160 93 104 1138 642 1406 136 147 152
"ENSMUSG00000099568.1" 1 0 0 0 1 0 0 0 0 0 0 0 1 1 0 0 0 0
"ENSMUSG00000066800.11" 118 162 147 427 437 434 138 156 186 408 265 287 130 100 179 361 259 295
"ENSMUSG00000100183.1" 11 9 13 29 21 34 12 15 18 24 18 16 8 3 17 19 22 14
"ENSMUSG00000042641.19" 19 18 21 126 124 94 25 36 19 80 48 74 22 17 26 89 86 74
"ENSMUSG00000045968.7" 16 23 28 75 83 61 17 31 25 71 48 59 30 15 28 68 47 59
"ENSMUSG00000043282.3" 2 0 1 2 3 6 4 3 1 1 2 3 1 1 0 3 5 2
"ENSMUSG00000102459.1" 0 0 1 3 2 1 2 4 0 1 2 2 2 2 3 8 1 1
"ENSMUSG00000047053.5" 0 2 1 1 1 2 0 0 3 1 1 0 0 1 1 2 0 0
"ENSMUSG00000099227.1" 0 0 0 0 0 0 0 0 0 0 0 0 0 0 0 0 0 0
"ENSMUSG00000026473.16" 25017 17819 20813 26552 30745 29597 22366 24066 30322 36288 24721 25373 37924 38035 40023 31280 26143 30450
"ENSMUSG00000100014.1" 0 0 0 0 0 1 0 0 0 0 0 0 0 0 0 0 0 0
"ENSMUSG00000101903.1" 1 0 3 1 0 1 1 2 2 3 0 0 2 2 6 1 2 6
"ENSMUSG00000100502.1" 8 4 5 7 11 9 3 6 7 5 0 4 4 5 4 2 3 6
"ENSMUSG00000100627.6" 5 2 2 7 3 6 3 9 4 16 6 2 4 6 15 14 5 14
"ENSMUSG00000088669.1" 0 0 0 0 0 0 0 0 0 0 0 0 0 0 0 0 0 0
"ENSMUSG00000066797.6" 13 6 10 46 46 30 13 17 23 56 32 21 8 5 8 29 17 25
"ENSMUSG00000099933.1" 1 1 1 4 0 0 5 1 1 1 1 0 1 0 1 1 0 0
"ENSMUSG00000100221.6" 1 0 1 0 0 2 0 2 0 3 2 1 0 0 0 0 0 1
"ENSMUSG00000064860.1" 0 0 1 0 0 0 0 0 0 0 0 0 0 0 0 0 0 0
"ENSMUSG00000100031.1" 0 0 0 0 0 0 0 0 0 0 0 0 0 0 0 0 0 0
"ENSMUSG00000004110.17" 6878 7492 9656 11995 12073 11759 7870 7166 7398 12762 8299 8091 4011 4649 4946 9767 9484 9123
"ENSMUSG00000101880.1" 0 1 0 0 2 0 0 0 2 0 2 1 0 0 3 3 2 3
"ENSMUSG00000101433.1" 0 0 0 1 1 1 0 0 0 0 0 0 0 0 0 1 3 1
"ENSMUSG00000096950.2" 1 7 7 6 10 3 4 13 5 5 3 0 0 7 2 6 7 2
"ENSMUSG00000056708.5" 499 745 399 1455 1719 1204 521 558 675 2008 1245 1157 368 451 458 1744 1131 1221
"ENSMUSG00000026471.14" 137 160 131 94 113 105 234 344 384 122 77 85 224 535 273 91 111 96
"ENSMUSG00000026470.14" 1090 1200 1177 1479 1584 1414 1238 1257 1553 1810 1167 1226 978 1126 1047 1272 1148 1179
"ENSMUSG00000104181.1" 9 7 6 7 19 12 11 9 7 21 11 11 4 3 4 14 9 8
"ENSMUSG00000033722.9" 320 279 362 186 209 223 379 499 625 195 128 158 249 562 302 156 125 148
"ENSMUSG00000103670.1" 0 0 8 7 5 7 5 10 12 3 3 1 3 9 5 4 1 1
"ENSMUSG00000026469.14" 4087 3566 4762 3057 3137 2925 3732 4813 5627 3726 2360 2503 4389 5165 5087 2839 2436 2473
"ENSMUSG00000093286.1" 0 0 2 0 0 0 1 0 1 0 0 0 0 0 0 0 0 0
"ENSMUSG00000073535.5" 6 9 3 0 0 0 3 9 8 3 2 0 37 20 40 2 4 2
"ENSMUSG00000033701.13" 620 645 645 758 830 686 564 703 838 931 587 656 770 721 836 697 629 690
"ENSMUSG00000026468.14" 0 0 1 1 0 2 3 2 2 1 0 0 0 0 0 0 1 0
"ENSMUSG00000103180.1" 0 0 0 0 0 0 0 0 0 0 0 0 0 0 0 0 0 0
"ENSMUSG00000033684.14" 444 450 417 591 608 533 423 502 767 557 380 361 443 626 497 421 401 366
"ENSMUSG00000102299.1" 1 2 1 2 2 1 1 1 4 2 0 3 6 2 0 3 2 2
"ENSMUSG00000102558.1" 0 1 2 2 2 3 0 1 4 3 0 4 0 0 2 1 0 1
"ENSMUSG00000033671.18" 1560 1575 1615 1492 1661 1397 1637 2029 2367 1760 1139 1252 1520 2214 1950 1367 1329 1219
"ENSMUSG00000103717.1" 2 7 4 4 8 1 4 2 7 3 2 3 3 3 2 2 2 3
"ENSMUSG00000103771.1" 2 8 3 0 0 0 2 4 1 2 0 3 5 1 4 2 9 1
"ENSMUSG00000102837.1" 3 1 0 0 1 2 2 0 1 0 0 0 0 0 0 0 2 1
"ENSMUSG00000077419.1" 0 0 0 0 0 0 0 0 0 0 0 0 0 0 0 0 0 0
"ENSMUSG00000102833.1" 1 1 1 2 0 3 5 1 0 1 1 2 2 2 1 2 0 0
"ENSMUSG00000026466.16" 584 546 592 463 492 524 593 751 880 560 386 395 708 890 769 407 389 427
"ENSMUSG00000102964.1" 12 5 8 4 8 10 13 6 10 9 1 6 5 10 9 5 3 7
"ENSMUSG00000050565.16" 990 1071 897 960 1126 906 1148 1340 1720 1172 684 731 1227 1680 1460 893 765 845
"ENSMUSG00000015484.3" 219 199 178 132 155 135 213 260 308 202 94 89 299 317 428 124 112 146
"ENSMUSG00000102932.1" 0 0 0 0 0 0 0 0 0 0 0 0 0 0 0 0 0 0
"ENSMUSG00000060985.15" 56 67 37 65 75 44 68 35 57 73 54 58 52 57 98 55 47 39
"ENSMUSG00000102372.1" 1 0 0 2 1 1 3 2 0 0 3 0 0 0 0 1 1 0
"ENSMUSG00000103705.1" 0 0 0 0 0 0 0 0 0 0 0 0 2 0 0 0 0 0
"ENSMUSG00000026602.9" 3 11 4 13 1 5 1 7 4 5 1 4 6 3 2 2 2 3
"ENSMUSG00000026601.14" 6 11 19 4 6 6 14 9 18 7 7 3 5 8 12 7 7 8
"ENSMUSG00000078193.2" 75 66 59 36 71 52 62 64 93 94 58 61 77 90 98 50 57 75
"ENSMUSG00000026600.12" 784 765 713 795 852 742 932 1170 1274 889 585 530 911 1300 1089 730 607 675
"ENSMUSG00000103199.1" 0 0 0 0 0 0 0 1 2 2 0 1 1 0 0 0 0 0
"ENSMUSG00000101523.2" 145 157 293 329 313 323 352 358 225 413 221 285 344 397 413 360 184 342
"ENSMUSG00000026596.13" 1601 1828 1768 1965 2118 1691 2135 1857 2113 2269 1513 1335 1501 1850 1737 1895 1758 1732
"ENSMUSG00000104293.1" 7 3 14 6 7 8 12 12 12 18 16 12 8 8 10 9 2 11
"ENSMUSG00000060519.11" 180 158 147 124 119 107 212 403 381 122 85 98 220 550 202 88 82 103
"ENSMUSG00000033557.17" 2159 2092 1967 2452 2532 2287 2103 2281 2861 3016 1884 1910 2386 2848 2698 2169 1988 1963
"ENSMUSG00000102961.1" 0 0 0 0 0 0 0 0 0 0 0 0 0 0 0 0 0 0
"ENSMUSG00000046057.4" 0 0 0 0 0 0 0 0 0 0 0 0 0 0 0 0 0 0
"ENSMUSG00000026594.14" 1150 1059 1196 1007 1098 964 1170 1181 1463 1236 810 838 1093 1227 1285 980 861 992
"ENSMUSG00000101964.1" 1 1 7 1 0 2 6 3 1 1 1 5 1 2 1 4 4 1
"ENSMUSG00000033544.6" 16 10 18 8 8 14 16 19 27 10 5 13 26 26 24 12 12 11
"ENSMUSG00000103303.1" 2 0 2 3 0 0 1 2 1 6 2 1 6 2 2 1 0 0
"ENSMUSG00000102960.1" 1 0 1 1 1 0 0 0 0 2 0 2 3 2 1 3 0 1
"ENSMUSG00000101905.1" 3 7 4 1 2 4 5 8 6 2 2 5 6 1 3 8 2 4
"ENSMUSG00000101768.1" 0 2 1 0 0 0 3 7 1 0 0 0 3 3 1 0 0 1
"ENSMUSG00000103325.1" 0 0 0 0 0 0 0 0 0 0 0 0 3 0 0 0 0 0
"ENSMUSG00000026592.13" 3 3 6 4 5 5 3 2 3 7 10 5 1 2 3 3 2 1
"ENSMUSG00000109913.1" 1 1 6 1 3 7 4 1 2 6 8 5 1 1 2 2 4 2
"ENSMUSG00000070565.11" 1547 1523 1818 2885 3023 2529 1838 1779 2107 3254 2486 2304 1716 2179 2053 2580 2322 2133
"ENSMUSG00000102326.1" 1 0 0 0 0 0 0 2 0 0 0 1 2 0 0 0 0 0
"ENSMUSG00000102391.1" 0 0 3 0 0 0 0 0 1 0 0 0 0 2 0 1 0 4
"ENSMUSG00000087632.1" 0 0 0 0 0 0 0 0 0 0 0 4 0 0 1 1 0 0
"ENSMUSG00000103808.1" 1 0 0 0 2 0 0 0 0 1 0 0 1 1 0 1 1 0
"ENSMUSG00000049881.13" 120 163 113 171 186 160 132 172 198 211 115 183 216 278 268 161 128 139
"ENSMUSG00000033488.11" 186 168 123 55 57 90 203 264 287 83 56 38 291 377 231 67 53 41
"ENSMUSG00000087093.2" 0 1 1 0 0 0 0 1 0 0 0 1 0 0 0 0 0 0
"ENSMUSG00000026589.14" 11 12 15 50 56 56 25 25 22 76 48 38 17 21 23 70 50 67
"ENSMUSG00000103021.1" 0 0 0 0 0 0 0 2 0 0 0 0 0 0 0 0 0 0
"ENSMUSG00000103501.1" 0 0 1 0 0 0 1 0 0 0 0 0 0 1 0 0 0 0
"ENSMUSG00000102245.1" 0 0 0 0 0 0 0 0 0 0 0 0 0 0 0 0 0 0
"ENSMUSG00000103962.1" 0 0 0 0 0 0 0 0 0 0 0 0 0 0 0 0 0 0
"ENSMUSG00000102789.1" 0 0 0 0 0 0 0 0 0 0 0 0 0 0 0 0 0 0
"ENSMUSG00000004031.13" 1122 1460 1087 2758 2923 2549 1462 1161 1550 3194 2037 2089 1225 1052 1561 2474 2232 1997
"ENSMUSG00000026587.15" 5190 5270 5392 7209 7166 6627 4522 4727 6340 7727 5398 5324 5130 4703 5994 5676 5448 5033
"ENSMUSG00000103762.1" 1 1 1 2 2 2 1 0 3 2 4 2 2 0 3 0 3 2
"ENSMUSG00000103971.1" 1 1 1 3 1 0 2 1 3 3 2 0 3 2 2 0 2 3
"ENSMUSG00000070103.2" 0 0 0 0 0 0 0 0 0 0 0 0 0 0 0 0 0 0
"ENSMUSG00000102508.1" 2 2 0 0 1 0 0 0 1 2 1 0 0 0 0 0 2 0
"ENSMUSG00000102618.1" 0 1 0 4 4 2 5 6 8 2 6 3 4 1 1 3 3 2
"ENSMUSG00000073530.11" 11 9 4 67 71 55 25 16 25 55 50 39 20 15 12 35 40 37
"ENSMUSG00000047661.9" 0 0 0 0 0 1 0 0 0 0 0 0 0 0 0 0 0 0
"ENSMUSG00000104014.1" 0 0 0 0 0 0 0 0 0 0 0 0 0 0 0 0 0 0
"ENSMUSG00000061992.2" 0 0 0 0 0 0 0 0 0 0 0 0 0 0 0 0 0 0
"ENSMUSG00000104169.1" 0 0 0 0 2 0 0 0 0 0 0 1 0 0 0 0 2 0
"ENSMUSG00000040782.12" 652 715 656 1000 1165 821 789 801 885 1353 820 717 984 1023 1097 1181 900 881
"ENSMUSG00000103572.1" 0 1 2 1 0 0 0 0 0 0 0 0 3 1 0 3 0 0
"ENSMUSG00000103186.1" 4 5 6 11 12 19 14 5 14 22 12 11 4 5 5 16 5 6
"ENSMUSG00000089536.1" 1 0 0 1 0 2 0 0 2 4 3 0 0 0 2 3 1 6
"ENSMUSG00000105399.1" 0 0 0 0 0 0 0 0 0 0 0 0 0 0 0 0 0 0
"ENSMUSG00000103289.1" 0 0 0 0 2 2 2 0 0 0 0 4 1 0 0 2 0 0
"ENSMUSG00000103389.1" 0 0 0 0 0 0 0 0 0 0 0 0 0 0 0 0 0 0
"ENSMUSG00000015829.13" 4486 4066 4976 6257 6763 5878 4063 4269 5827 6698 4749 4501 3822 3929 4497 6202 5318 4893
"ENSMUSG00000103225.1" 0 1 0 0 0 0 2 0 1 1 0 0 4 0 0 0 2 2
"ENSMUSG00000073528.7" 2 3 2 3 1 2 1 2 6 2 3 2 1 0 0 2 1 0
"ENSMUSG00000103719.1" 0 0 0 0 0 0 0 0 0 0 0 0 0 0 0 0 0 0
"ENSMUSG00000088145.1" 1 0 0 0 0 0 0 3 0 0 0 0 0 0 0 0 0 0
"ENSMUSG00000104111.1" 0 0 0 0 0 0 0 0 0 0 0 0 0 2 0 0 0 0
"ENSMUSG00000090394.8" 21 23 37 15 22 19 45 42 71 24 11 10 23 67 27 19 10 16
"ENSMUSG00000026729.9" 0 3 0 0 0 0 1 3 1 0 0 0 0 0 3 0 0 0
"ENSMUSG00000026725.17" 0 1 2 8 17 12 1 0 4 8 8 4 1 0 1 21 14 9
"ENSMUSG00000058267.13" 485 495 360 469 464 367 403 496 599 605 362 372 610 671 705 417 335 402
"ENSMUSG00000014226.10" 1249 1291 1226 1286 1213 1274 1186 1551 1736 1794 1093 1197 2309 2405 2311 1381 1100 1284
"ENSMUSG00000103006.1" 5 3 3 2 3 5 3 1 3 1 5 0 5 4 6 5 2 2
"ENSMUSG00000026721.16" 1890 2077 2334 4037 4217 3672 2975 2811 3083 5325 3530 3522 2340 4246 2673 3383 3190 3100
"ENSMUSG00000104302.1" 1 0 0 0 1 0 1 2 0 0 0 0 0 3 0 0 0 0
"ENSMUSG00000089204.1" 0 0 0 0 1 1 0 0 0 0 0 0 0 0 0 1 0 1
"ENSMUSG00000103522.1" 1 0 0 0 0 1 1 0 0 0 0 2 0 1 0 1 0 0
"ENSMUSG00000103693.1" 1 0 0 0 1 2 1 3 0 1 3 6 4 4 0 4 1 0
"ENSMUSG00000104026.1" 26 45 35 15 5 24 29 47 41 14 17 3 11 19 3 12 7 12
"ENSMUSG00000118401.1" 640 912 400 231 185 175 333 450 463 224 157 168 251 232 214 115 156 169
"ENSMUSG00000104020.1" 1 0 1 0 1 2 2 0 0 5 1 0 0 0 0 0 0 0
"ENSMUSG00000103391.1" 0 1 0 0 0 2 0 2 1 1 0 0 0 2 0 1 0 0
"ENSMUSG00000103432.1" 2 0 3 0 1 5 0 1 1 1 0 0 1 0 0 0 3 0
"ENSMUSG00000077759.1" 0 0 0 0 0 0 0 0 0 0 0 0 0 0 0 0 0 0
"ENSMUSG00000102172.1" 0 0 1 1 2 0 1 0 0 0 0 0 0 0 0 1 0 2
"ENSMUSG00000103200.1" 3 1 1 1 9 3 2 1 6 12 1 3 4 6 4 3 2 5
"ENSMUSG00000103632.1" 2 5 4 6 4 8 9 6 7 7 14 9 11 11 7 2 3 2
"ENSMUSG00000104053.1" 0 0 0 0 0 0 1 0 0 0 0 0 1 0 0 0 0 0
"ENSMUSG00000102852.1" 0 2 0 1 0 0 0 2 0 1 0 2 0 0 3 2 0 0
"ENSMUSG00000103631.1" 0 0 0 0 0 0 0 3 0 1 1 0 0 0 1 0 0 0
"ENSMUSG00000077648.1" 0 0 0 0 0 0 0 0 0 0 0 0 0 0 0 0 0 0
"ENSMUSG00000057499.3" 0 0 0 0 0 0 0 0 0 0 0 0 0 0 0 0 0 0
"ENSMUSG00000040423.11" 1323 1150 1356 1435 1442 1251 1358 1481 1809 1663 1100 1105 1507 1831 1645 1164 1072 1073
"ENSMUSG00000103343.1" 0 1 0 0 0 1 0 3 1 0 0 0 2 1 2 0 2 0
"ENSMUSG00000103846.1" 0 0 0 0 0 0 0 0 0 0 0 0 0 1 0 0 0 0
"ENSMUSG00000103739.1" 1 2 1 0 2 0 1 3 3 0 0 4 5 4 4 0 0 0
"ENSMUSG00000026715.12" 1 9 5 3 6 6 2 9 13 1 5 1 8 7 12 4 4 2
"ENSMUSG00000103222.1" 1 1 4 2 1 0 0 0 1 1 5 4 3 0 1 0 1 0
"ENSMUSG00000103680.1" 0 0 0 1 0 0 0 0 0 0 0 0 0 0 0 0 0 1
"ENSMUSG00000043467.19" 687 719 806 764 755 726 748 849 876 792 538 510 619 808 748 690 562 568
"ENSMUSG00000104016.1" 1 1 1 4 1 5 3 7 2 7 0 1 0 2 2 0 0 1
"ENSMUSG00000053332.13" 760 933 1030 768 874 882 981 998 1384 1162 586 703 1158 1361 1196 800 683 767
"ENSMUSG00000064440.1" 0 0 0 0 0 0 0 0 0 0 0 0 0 0 0 0 0 0
"ENSMUSG00000080463.1" 0 0 0 0 0 0 0 0 0 0 0 0 0 0 0 0 0 0
"ENSMUSG00000064816.1" 0 0 0 0 0 0 0 0 0 0 0 0 0 0 0 0 0 0
"ENSMUSG00000084667.1" 0 0 0 0 0 0 0 0 0 0 0 0 0 0 0 0 0 0
"ENSMUSG00000077220.1" 0 0 0 0 0 0 0 0 0 0 0 0 0 0 0 0 0 0
"ENSMUSG00000065160.1" 0 0 0 0 0 0 0 0 0 0 0 0 0 0 0 0 0 0
"ENSMUSG00000065735.1" 0 0 0 0 0 0 0 0 0 0 0 0 0 0 0 0 0 0
"ENSMUSG00000105780.1" 0 0 0 0 0 0 0 0 0 0 0 0 0 0 0 0 0 0
"ENSMUSG00000064968.1" 0 0 0 0 0 0 0 0 0 0 0 0 0 0 0 0 0 0
"ENSMUSG00000065228.1" 0 0 0 0 0 0 0 0 0 0 0 0 0 0 0 0 0 0
"ENSMUSG00000026709.10" 294 270 243 356 371 317 261 292 365 446 249 354 353 341 395 317 259 269
"ENSMUSG00000102864.1" 0 0 0 0 0 0 0 0 0 0 0 0 0 0 0 0 0 0
"ENSMUSG00000026708.16" 26 26 23 25 36 26 38 30 34 32 22 14 32 40 30 20 28 17
"ENSMUSG00000026705.16" 373 416 473 415 475 446 383 414 583 485 334 335 425 500 514 394 326 300
"ENSMUSG00000044835.15" 1107 1143 1241 1505 1634 1433 1143 1404 1503 1711 1143 1128 1469 1676 1600 1734 1483 1508
"ENSMUSG00000049160.15" 64 50 50 50 67 66 46 48 61 48 36 31 41 56 62 71 67 56
"ENSMUSG00000102817.2" 11 5 22 10 10 16 21 14 14 21 19 15 10 15 11 7 3 11
"ENSMUSG00000026701.15" 2807 2699 2354 2344 2499 2405 3018 3223 4182 2637 1876 1892 3225 3960 3879 2121 1822 1944
"ENSMUSG00000104163.1" 0 0 0 0 0 0 0 0 0 0 0 0 0 0 0 0 0 0
"ENSMUSG00000026700.4" 1 0 0 0 0 0 0 0 0 0 0 0 0 0 0 0 0 0
"ENSMUSG00000066755.2" 0 0 1 2 1 1 3 1 0 0 0 0 1 0 1 1 0 1
"ENSMUSG00000089353.1" 0 0 0 0 0 0 0 0 0 0 0 0 0 0 0 0 0 0
"ENSMUSG00000102860.1" 0 0 0 0 0 0 0 0 0 0 0 0 0 0 0 0 0 0
"ENSMUSG00000040323.13" 17 7 16 10 18 8 5 13 9 19 10 7 10 17 14 8 13 3
"ENSMUSG00000102399.1" 2 6 0 0 0 0 0 0 0 0 0 0 2 0 1 0 0 0
"ENSMUSG00000000817.10" 4 8 5 3 3 3 4 6 8 4 4 2 3 6 8 4 1 2
"ENSMUSG00000103625.1" 2 6 6 8 5 8 2 3 5 6 3 1 0 5 2 4 4 1
"ENSMUSG00000040297.12" 919 1060 1015 814 897 836 1031 1105 1404 1105 717 793 1130 1353 1317 706 636 685
"ENSMUSG00000102254.1" 0 3 7 11 7 10 15 5 8 5 3 2 4 3 6 6 5 7
"ENSMUSG00000103158.5" 0 0 1 1 2 0 0 1 4 0 0 0 0 0 0 0 0 2
"ENSMUSG00000086277.2" 0 0 2 0 1 0 0 1 0 0 2 0 0 1 0 1 0 1
"ENSMUSG00000026698.8" 223 265 271 211 228 236 230 244 324 266 192 172 335 343 340 191 191 175
"ENSMUSG00000103393.1" 0 1 3 0 0 0 0 0 0 0 0 0 0 1 0 0 1 0
"ENSMUSG00000040265.16" 4640 4594 4380 4108 4152 3645 3543 4279 5708 4239 2840 2878 5961 4879 6904 3342 3179 3009
"ENSMUSG00000090260.1" 19 11 19 11 18 19 25 27 25 13 4 3 15 9 15 11 5 6
"ENSMUSG00000102994.1" 0 0 1 0 0 0 0 1 4 0 0 0 0 1 1 0 2 0
"ENSMUSG00000078190.7" 0 0 4 2 3 1 0 3 2 7 0 3 2 3 1 1 0 1
"ENSMUSG00000070126.1" 0 0 0 0 0 0 0 0 0 0 0 0 0 0 0 0 0 0
"ENSMUSG00000065516.1" 0 0 0 0 0 0 0 0 0 0 0 0 0 0 0 0 0 0
"ENSMUSG00000089933.1" 1 0 0 2 0 0 0 0 0 0 0 0 1 0 0 0 0 0
"ENSMUSG00000066752.4" 0 0 0 0 0 0 0 0 0 0 0 0 0 0 0 0 0 0
"ENSMUSG00000026694.19" 268 328 275 344 379 330 270 254 383 352 238 213 261 239 342 298 298 223
"ENSMUSG00000026696.15" 1317 1478 1594 1536 1721 1467 1352 1398 1752 1993 1321 1319 1744 1766 1867 1330 1267 1332
"ENSMUSG00000091743.2" 0 1 0 0 0 0 0 0 1 0 0 0 0 0 0 0 0 0
"ENSMUSG00000026697.10" 12 48 17 319 151 226 201 242 184 286 131 205 50 348 183 134 175 205
"ENSMUSG00000091060.2" 0 6 0 2 3 6 5 6 3 2 2 4 0 8 3 2 3 4
"ENSMUSG00000040225.15" 5193 5311 6220 5932 5966 5541 5189 5918 7360 6230 4159 3819 4725 5476 5538 5062 4569 4535
"ENSMUSG00000098259.1" 9 15 21 26 18 15 22 12 16 16 14 9 15 20 23 17 11 14
"ENSMUSG00000026692.12" 0 4 3 1 6 5 18 8 10 4 1 2 5 4 8 1 1 1
"ENSMUSG00000040181.14" 281 235 233 102 125 159 236 348 391 174 87 98 297 435 336 93 80 125
"ENSMUSG00000040170.13" 49 19 16 9 7 7 12 20 33 17 13 9 42 69 50 38 26 27
"ENSMUSG00000095576.5" 0 0 0 0 0 0 0 1 0 0 0 0 0 1 0 0 0 1
"ENSMUSG00000026691.10" 0 0 0 0 0 0 0 0 0 0 0 0 0 0 0 0 0 0
"ENSMUSG00000103288.1" 0 0 0 0 0 0 0 0 0 0 0 0 0 1 0 0 0 0
"ENSMUSG00000071890.4" 0 0 0 0 0 0 0 0 0 0 0 0 0 0 0 0 0 0
"ENSMUSG00000077608.1" 0 0 0 0 0 0 0 0 0 0 0 0 0 0 0 0 0 0
"ENSMUSG00000103102.1" 0 0 0 0 0 0 0 0 0 0 0 0 0 0 0 0 0 0
"ENSMUSG00000089174.1" 0 0 0 0 0 0 0 0 0 0 0 0 0 0 0 0 0 0
"ENSMUSG00000026586.16" 245 138 244 122 133 141 239 283 329 210 128 111 220 233 214 115 109 155
"ENSMUSG00000092188.1" 0 0 0 0 0 0 0 0 1 0 0 0 0 1 0 0 0 1
"ENSMUSG00000103195.1" 0 0 0 0 0 0 0 1 0 0 0 0 0 0 0 0 0 0
"ENSMUSG00000040124.5" 209 176 188 163 214 199 216 218 249 217 140 145 197 238 239 160 157 143
"ENSMUSG00000088951.1" 1 0 1 1 1 0 0 1 0 0 1 1 0 0 0 0 3 0
"ENSMUSG00000101869.1" 0 0 0 0 0 0 0 0 0 0 0 0 0 0 0 0 0 0
"ENSMUSG00000102117.1" 0 0 0 2 1 1 0 0 1 1 3 0 0 0 4 2 0 0
"ENSMUSG00000040113.14" 28 18 15 14 10 8 21 15 24 23 14 10 16 19 7 31 26 36
"ENSMUSG00000089700.1" 0 0 0 0 0 0 0 0 0 0 0 0 0 0 0 0 0 0
"ENSMUSG00000026585.13" 4259 4743 3918 6160 6272 4752 4023 3918 5333 6914 4785 4915 5085 4299 5739 5163 4661 4297
"ENSMUSG00000026584.14" 427 545 510 587 641 579 487 466 564 680 413 478 387 448 419 507 415 494
"ENSMUSG00000041406.14" 28 43 35 16 28 40 45 37 56 30 20 28 27 37 47 17 23 21
"ENSMUSG00000041396.13" 67 87 80 44 51 42 96 100 136 74 46 51 75 130 83 58 33 47
"ENSMUSG00000103960.1" 0 0 0 0 0 0 0 0 0 0 0 0 0 0 0 0 0 0
"ENSMUSG00000026582.6" 0 0 0 3 0 0 1 1 3 2 2 1 1 10 0 0 4 0
"ENSMUSG00000026581.14" 0 0 0 0 2 0 2 0 0 0 0 0 1 1 0 1 0 0
"ENSMUSG00000026580.16" 4 0 4 0 0 0 0 4 7 0 0 0 3 8 6 1 1 0
"ENSMUSG00000090081.1" 5 0 1 0 0 0 0 1 5 0 0 0 3 1 1 0 1 0
"ENSMUSG00000086593.2" 6 1 0 0 0 0 3 0 4 0 0 0 1 6 6 0 0 0
"ENSMUSG00000026579.8" 16 535 29 13 5 7 1200 4445 3421 32 7 8 132 6755 125 4 3 5
"ENSMUSG00000089790.1" 0 0 0 0 0 0 0 0 2 0 0 0 0 1 0 0 0 0
"ENSMUSG00000040918.12" 302 313 255 377 375 362 271 306 464 471 297 248 373 513 397 338 345 351
"ENSMUSG00000026578.6" 415 402 415 391 415 409 444 538 563 524 316 363 493 732 549 402 367 339
"ENSMUSG00000026577.13" 293 366 314 392 441 445 411 409 464 491 374 412 388 459 405 401 353 381
"ENSMUSG00000026575.15" 212 198 184 226 209 184 210 253 304 281 169 193 194 257 202 174 184 220
"ENSMUSG00000103493.1" 15 25 20 28 22 14 12 22 32 24 21 22 5 11 16 11 11 25
"ENSMUSG00000026576.12" 16978 17666 17295 22683 23162 20226 18738 19886 24445 27870 16909 19039 23395 24235 27755 18826 17418 16935
"ENSMUSG00000104011.1" 19 15 15 41 51 42 17 27 34 51 30 30 16 16 12 26 21 27
"ENSMUSG00000103226.1" 0 0 0 0 0 0 0 1 0 0 0 0 0 0 0 0 0 0
"ENSMUSG00000097281.2" 2 1 9 0 1 3 13 4 5 0 0 0 1 5 1 0 0 0
"ENSMUSG00000102389.1" 1 5 5 0 0 0 8 10 8 0 0 5 3 16 1 1 2 1
"ENSMUSG00000103383.1" 2 0 1 0 0 0 0 0 4 0 0 0 0 0 0 0 0 0
"ENSMUSG00000102897.1" 0 0 3 0 0 0 0 0 2 0 0 0 0 1 1 0 0 0
"ENSMUSG00000102761.1" 0 0 0 1 1 0 0 0 0 1 0 0 0 0 0 0 0 0
"ENSMUSG00000102163.1" 0 0 0 0 0 1 1 2 0 0 0 0 0 0 0 0 0 0
"ENSMUSG00000026574.5" 4 4 5 3 11 4 3 5 3 7 5 3 5 5 7 6 9 1
"ENSMUSG00000103659.1" 2 2 1 7 6 2 5 5 7 3 2 1 9 4 2 0 3 4
"ENSMUSG00000104117.5" 28 19 33 15 23 23 31 30 48 21 16 20 9 39 16 29 15 24
"ENSMUSG00000103320.1" 5 1 5 5 4 10 12 11 14 9 4 4 5 13 2 11 5 3
"ENSMUSG00000026573.7" 0 0 0 0 2 0 2 0 1 2 0 0 0 0 0 0 0 0
"ENSMUSG00000101189.1" 0 0 0 0 0 0 0 0 0 0 0 0 0 0 0 0 0 0
"ENSMUSG00000080561.1" 0 0 0 0 0 0 0 0 0 0 0 0 0 0 0 0 0 0
"ENSMUSG00000102408.1" 5 4 7 10 3 7 5 9 8 5 9 7 11 6 8 7 4 2
"ENSMUSG00000026572.11" 0 0 2 0 1 0 0 0 0 1 0 0 0 0 0 0 0 0
"ENSMUSG00000089967.1" 0 1 0 0 0 0 0 1 0 0 0 0 0 0 0 0 0 0
"ENSMUSG00000040848.11" 743 671 791 710 837 737 877 1284 1432 931 700 600 708 1717 741 737 693 762
"ENSMUSG00000040843.10" 776 942 742 916 985 879 763 867 1133 1147 778 821 945 1078 1073 794 726 722
"ENSMUSG00000102302.1" 144 174 199 181 204 202 137 125 176 243 158 164 97 141 131 138 118 146
"ENSMUSG00000040836.15" 355 320 430 204 194 240 462 348 513 237 139 172 380 398 541 173 130 179
"ENSMUSG00000026571.12" 949 1240 980 1959 2065 1740 1165 1069 1269 2444 1578 1589 1044 1108 1200 1668 1413 1399
"ENSMUSG00000104427.1" 0 0 3 1 2 0 1 2 8 5 6 1 4 3 3 6 3 6
"ENSMUSG00000089299.1" 0 0 0 0 0 0 0 0 0 1 0 0 0 1 0 0 0 0
"ENSMUSG00000102401.1" 3 0 1 0 0 1 0 0 3 3 0 1 5 2 1 0 4 2
"ENSMUSG00000026568.6" 721 639 528 917 1023 814 587 572 1048 1116 732 662 930 989 1064 853 729 797
"ENSMUSG00000103763.1" 7 6 7 12 14 10 7 10 12 14 7 12 3 6 8 10 5 7
"ENSMUSG00000026567.16" 4 14 27 60 56 55 18 16 21 81 30 45 9 14 20 47 26 28
"ENSMUSG00000103059.1" 0 0 0 2 7 5 5 1 0 18 4 0 0 1 2 5 3 2
"ENSMUSG00000103583.1" 0 0 0 3 2 4 0 0 1 4 0 1 2 0 0 1 0 0
"ENSMUSG00000087886.1" 1 1 0 4 1 3 1 1 2 4 2 5 0 0 0 4 3 2
"ENSMUSG00000089291.1" 0 0 0 1 0 0 0 0 2 0 2 0 0 0 0 0 0 0
"ENSMUSG00000104474.1" 0 0 1 3 0 2 0 2 0 0 1 0 0 1 0 1 1 1
"ENSMUSG00000026566.15" 525 547 448 415 445 434 493 543 786 352 244 242 472 457 421 250 173 249
"ENSMUSG00000103098.1" 10 6 5 8 12 6 6 12 6 2 4 5 3 2 10 3 3 2
"ENSMUSG00000104517.1" 0 4 4 1 3 0 7 4 1 1 2 0 1 0 1 0 0 1
"ENSMUSG00000040723.14" 93 169 82 68 79 73 42 93 183 61 54 73 246 140 359 63 43 72
"ENSMUSG00000105249.1" 0 0 0 0 0 0 1 0 0 0 0 0 0 0 0 0 0 0
"ENSMUSG00000103686.1" 0 4 0 1 0 0 1 2 1 3 3 0 0 1 0 0 4 0
"ENSMUSG00000103242.1" 0 0 0 1 0 2 0 0 0 1 0 2 1 0 1 0 0 0
"ENSMUSG00000040713.12" 563 856 430 393 432 411 505 605 860 579 341 355 1089 867 1303 410 323 382
"ENSMUSG00000104306.1" 1 1 0 0 1 5 0 2 3 2 0 2 3 0 2 0 4 1
"ENSMUSG00000089829.2" 9 7 3 2 2 3 2 2 3 4 2 0 5 6 8 0 1 1
"ENSMUSG00000088618.1" 0 0 0 0 0 0 0 0 0 0 0 0 0 0 0 0 0 0
"ENSMUSG00000005763.15" 14 26 2 2 2 2 4 2 10 3 0 0 6 8 22 1 0 0
"ENSMUSG00000094394.1" 0 0 0 0 0 0 0 0 0 0 0 0 0 0 0 0 0 0
"ENSMUSG00000102363.1" 0 1 0 0 0 0 0 0 0 0 0 0 0 0 0 0 0 0
"ENSMUSG00000103768.1" 0 4 0 0 0 0 0 2 0 0 0 0 0 0 2 0 0 0
"ENSMUSG00000102154.1" 1 3 0 0 0 0 0 0 0 0 0 0 2 0 0 0 0 0
"ENSMUSG00000026565.18" 594 769 683 529 639 574 607 702 893 672 409 386 641 750 756 513 388 448
"ENSMUSG00000099008.1" 2 0 2 0 1 0 3 0 3 0 3 2 0 2 3 0 0 1
"ENSMUSG00000097196.2" 0 0 0 0 0 0 0 0 0 0 0 0 0 0 0 0 0 0
"ENSMUSG00000102890.1" 0 1 0 0 0 0 0 0 0 0 0 0 0 0 0 1 0 0
"ENSMUSG00000102484.1" 0 0 0 0 0 0 0 0 0 0 0 0 0 0 0 0 0 0
"ENSMUSG00000026564.9" 7 26 8 6 3 0 5 10 10 13 2 4 35 21 54 3 7 6
"ENSMUSG00000000544.14" 0 2 0 0 0 0 0 0 0 2 0 0 0 1 0 0 0 0
"ENSMUSG00000040629.8" 1 1 0 1 0 0 0 2 1 0 4 0 11 1 11 0 0 0
"ENSMUSG00000040612.13" 2643 3462 2435 3629 3727 3132 2915 3068 4362 4604 3010 2713 4429 4338 6282 3019 2628 2901
"ENSMUSG00000091393.1" 16 34 26 44 32 31 22 16 33 44 29 31 29 27 47 37 36 33
"ENSMUSG00000103400.2" 21 31 26 23 31 29 34 31 48 36 19 24 38 36 46 26 12 30
"ENSMUSG00000026563.13" 364 413 369 412 394 412 388 394 474 487 279 365 461 434 526 422 370 352
"ENSMUSG00000040596.15" 1655 1556 1607 1460 1544 1549 1854 1922 2570 1590 1035 1055 2146 2440 2279 1345 1077 1245
"ENSMUSG00000084093.1" 64 49 33 44 68 45 44 69 92 59 44 42 67 102 69 44 39 46
"ENSMUSG00000104194.1" 0 0 0 0 0 0 0 0 0 0 0 0 0 0 0 0 0 0
"ENSMUSG00000086056.1" 0 0 0 0 0 0 0 0 0 0 0 0 0 0 0 0 0 0
"ENSMUSG00000096172.1" 0 0 0 0 0 0 0 0 0 0 0 0 0 0 0 0 0 0
"ENSMUSG00000051081.7" 0 0 0 3 1 0 0 0 0 1 0 0 2 0 0 0 0 0
"ENSMUSG00000026560.13" 0 0 0 0 0 0 0 1 1 0 0 0 0 1 0 0 0 0
"ENSMUSG00000085841.1" 0 0 0 0 0 0 0 0 0 0 0 0 0 0 0 0 0 0
"ENSMUSG00000103073.1" 0 1 0 0 0 1 0 0 0 0 0 0 0 0 0 0 0 0
"ENSMUSG00000086925.1" 3 1 2 2 2 0 1 7 4 2 1 2 1 7 9 5 2 1
"ENSMUSG00000102548.1" 14 18 28 15 24 13 24 14 19 22 12 16 17 8 7 46 29 31
"ENSMUSG00000097823.2" 145 205 179 192 219 218 150 158 194 254 160 149 128 168 134 168 143 153
"ENSMUSG00000060568.14" 486 490 601 747 821 753 517 485 599 919 624 607 361 412 368 708 659 650
"ENSMUSG00000102870.1" 0 0 2 1 0 0 0 0 1 0 0 1 0 0 0 0 0 0
"ENSMUSG00000103333.1" 0 0 0 0 0 0 0 0 0 0 0 0 0 0 0 0 0 0
"ENSMUSG00000026558.13" 394 468 369 711 750 652 481 428 547 892 582 534 459 454 545 679 662 590
"ENSMUSG00000103139.1" 1 2 1 4 3 5 1 3 0 2 2 1 3 3 1 1 1 2
"ENSMUSG00000102909.1" 0 0 1 2 3 2 1 1 0 2 1 0 2 1 1 2 0 1
"ENSMUSG00000098379.1" 0 0 0 0 0 0 0 0 0 0 0 1 0 0 0 0 0 0
"ENSMUSG00000102337.1" 0 0 0 0 0 0 0 0 0 0 0 0 0 0 0 0 0 0
"ENSMUSG00000052428.10" 581 486 448 457 463 431 534 639 744 611 374 457 706 1022 835 481 351 414
"ENSMUSG00000088246.1" 12 16 20 13 23 13 16 15 16 12 17 12 3 7 15 12 7 12
"ENSMUSG00000095752.1" 0 0 3 0 1 1 3 0 0 0 0 0 2 0 1 1 0 0
"ENSMUSG00000026687.14" 773 736 658 539 589 517 637 871 1138 589 427 368 952 1254 1214 517 427 521
"ENSMUSG00000026688.5" 370 491 202 828 789 602 373 284 582 916 583 683 695 597 894 645 630 544
"ENSMUSG00000040485.5" 0 1 1 1 0 0 1 4 3 1 0 0 0 20 0 0 0 0
"ENSMUSG00000015843.10" 472 1098 319 100 86 98 318 443 419 115 108 84 199 178 234 134 124 118
"ENSMUSG00000026686.14" 2 7 0 0 0 0 58 123 100 0 0 0 0 189 1 0 0 0
"ENSMUSG00000093538.2" 1 0 0 1 0 0 1 1 1 3 0 0 1 1 3 0 0 0
"ENSMUSG00000052534.15" 2965 2927 2796 4899 4703 4911 2716 3055 4048 5704 3530 4098 3270 3873 4395 4107 3622 3724
"ENSMUSG00000103780.1" 1 0 1 1 0 3 0 1 1 1 1 0 1 0 0 0 3 0
"ENSMUSG00000102594.1" 1 0 0 2 1 2 0 0 0 1 0 3 2 1 2 1 2 1
"ENSMUSG00000098407.1" 0 0 0 0 0 0 0 0 0 0 0 0 0 0 0 0 0 0
"ENSMUSG00000103463.1" 0 0 0 2 0 3 0 0 0 1 0 0 0 0 1 0 0 0
"ENSMUSG00000098829.1" 0 0 0 0 0 0 0 0 0 0 0 0 0 0 0 0 0 0
"ENSMUSG00000103530.1" 2 1 1 0 0 0 0 3 1 0 0 0 0 0 0 0 0 0
"ENSMUSG00000058622.1" 0 0 0 0 0 0 0 1 0 0 0 0 0 0 0 0 0 0
"ENSMUSG00000026683.14" 77 57 93 15 17 33 127 98 119 21 5 14 60 70 68 10 11 24
"ENSMUSG00000103526.1" 0 0 0 0 0 0 0 0 0 0 0 0 0 0 0 0 0 0
"ENSMUSG00000103267.1" 0 0 0 0 0 0 0 0 0 0 0 0 0 0 0 0 0 0
"ENSMUSG00000026678.10" 581 864 625 1137 1554 1494 927 896 1102 1630 1024 1087 717 767 619 872 716 799
"ENSMUSG00000038530.11" 5244 8399 2030 8025 7304 5267 3182 2956 3340 8992 6170 6452 4568 2670 3987 5536 4794 3837
"ENSMUSG00000096772.1" 0 0 0 0 0 0 0 0 0 0 0 0 0 0 0 0 0 0
"ENSMUSG00000103110.1" 0 0 0 0 0 0 0 0 0 0 0 0 0 0 0 0 0 0
"ENSMUSG00000070532.5" 208 145 147 73 80 91 210 224 287 91 56 51 271 199 252 68 47 67
"ENSMUSG00000089990.1" 3 0 6 1 3 3 5 5 4 1 0 2 7 8 5 1 0 1
"ENSMUSG00000026675.12" 480 641 311 671 675 644 478 441 640 744 562 468 539 556 718 605 536 466
"ENSMUSG00000097503.2" 8 16 5 5 9 13 7 7 16 17 9 5 10 12 14 8 9 13
"ENSMUSG00000026674.9" 131 132 334 249 233 255 231 396 388 364 194 199 135 546 136 153 169 205
"ENSMUSG00000026670.15" 642 780 454 1063 1161 966 568 552 826 1337 841 908 720 796 886 914 841 820
"ENSMUSG00000104266.1" 4 3 4 2 8 4 2 2 2 8 0 6 0 4 0 4 3 0
"ENSMUSG00000103908.1" 1 0 0 0 0 0 0 0 0 0 0 0 0 1 0 0 0 0
"ENSMUSG00000026667.14" 7309 7782 6112 9012 10069 7433 6816 6761 9199 10015 7249 6605 8434 8925 10815 8422 7393 7043
"ENSMUSG00000044306.4" 0 0 0 1 1 0 4 1 0 0 1 1 2 0 0 3 3 0
"ENSMUSG00000073494.5" 0 0 0 1 0 1 0 0 0 1 0 0 1 1 0 0 1 0
"ENSMUSG00000096964.1" 9 10 11 4 2 4 10 9 9 9 6 4 3 6 7 5 2 10
"ENSMUSG00000102418.1" 0 1 0 2 5 2 1 0 1 1 2 1 2 0 0 0 0 0
"ENSMUSG00000102752.1" 132 116 100 179 180 197 148 216 236 142 115 113 106 274 156 202 156 175
"ENSMUSG00000038473.14" 1037 1401 605 3999 4041 3262 1165 821 1210 3526 2195 2338 948 811 1201 3357 3244 2731
"ENSMUSG00000042800.5" 11 26 12 22 29 31 10 11 15 26 13 13 7 7 7 39 32 32
"ENSMUSG00000102193.1" 0 0 0 0 0 0 0 0 2 0 0 0 0 0 1 0 0 0
"ENSMUSG00000038463.8" 67 65 44 186 159 145 385 100 87 142 95 110 65 97 97 147 192 135
"ENSMUSG00000026663.6" 1248 1455 967 2481 2599 2071 1280 1353 1480 2934 2115 1870 1022 1379 1080 2617 2460 1971
"ENSMUSG00000096310.1" 0 0 0 0 0 0 0 0 2 0 0 0 0 0 0 0 0 0
"ENSMUSG00000096547.1" 0 0 0 1 0 1 0 0 0 0 0 0 1 0 0 0 0 0
"ENSMUSG00000053925.4" 59 65 77 70 98 82 57 70 63 95 63 49 26 49 59 71 49 56
"ENSMUSG00000026659.13" 152 190 169 179 184 159 170 197 185 223 145 104 155 158 202 148 153 168
"ENSMUSG00000096968.1" 5 1 0 2 0 0 0 6 3 0 0 2 0 0 0 1 0 1
"ENSMUSG00000070524.1" 34 34 26 34 18 21 21 25 35 23 5 4 36 22 32 31 17 7
"ENSMUSG00000038421.13" 0 3 2 0 2 0 1 1 1 0 0 0 0 0 2 0 0 2
"ENSMUSG00000089838.1" 11 11 7 8 8 6 15 6 19 3 9 2 11 17 15 10 9 5
"ENSMUSG00000104386.1" 0 1 0 0 1 3 0 0 0 0 0 0 0 0 0 0 0 0
"ENSMUSG00000026656.15" 43 48 33 47 52 60 32 54 96 82 50 35 53 79 56 41 54 56
"ENSMUSG00000103676.1" 0 0 0 2 0 0 0 0 0 0 0 0 0 0 0 0 0 0
"ENSMUSG00000104340.1" 0 0 0 0 2 0 0 0 0 0 0 0 1 0 0 0 0 0
"ENSMUSG00000059089.4" 4 0 1 0 1 2 2 4 3 8 4 3 2 10 2 1 4 3
"ENSMUSG00000065905.1" 0 0 0 0 0 0 0 0 0 0 0 0 0 0 0 0 0 0
"ENSMUSG00000059498.13" 159 163 105 137 161 175 146 135 238 249 161 173 222 247 215 173 149 176
"ENSMUSG00000099119.1" 0 0 0 0 0 0 0 0 0 1 0 1 0 0 0 0 0 0
"ENSMUSG00000098356.1" 0 0 0 0 0 0 0 0 0 0 0 0 0 0 0 0 0 0
"ENSMUSG00000098965.1" 0 0 0 0 0 0 0 0 0 0 0 0 0 0 0 0 0 0
"ENSMUSG00000026649.14" 97 81 102 4 2 9 220 315 323 16 2 9 114 360 107 5 5 1
"ENSMUSG00000058076.12" 1140 1106 853 913 1045 758 1023 1247 1707 1117 687 733 1133 1842 1334 769 610 682
"ENSMUSG00000056569.11" 3 4 1 3 1 0 5 1 1 0 0 0 2 2 3 0 0 0
"ENSMUSG00000038370.6" 2861 3674 1608 550 615 569 2617 3860 3963 813 394 476 2727 4172 2358 512 508 585
"ENSMUSG00000005677.14" 1 0 1 3 1 4 4 3 1 1 0 2 0 0 1 5 1 1
"ENSMUSG00000005674.9" 427 486 328 517 561 394 355 352 521 548 367 340 537 467 612 440 404 418
"ENSMUSG00000005681.12" 11 19 4 7 4 4 10 14 17 4 7 3 10 21 33 0 5 3
"ENSMUSG00000058715.11" 81 66 58 70 57 91 75 57 95 97 46 78 83 106 88 68 75 67
"ENSMUSG00000013593.12" 2631 2843 2191 2898 2888 2450 2414 2699 3664 3207 2107 2351 3220 3304 3757 2711 2397 2268
"ENSMUSG00000006403.13" 1125 831 761 444 476 575 1256 1247 1846 398 234 264 991 1145 942 278 195 260
"ENSMUSG00000052423.14" 490 539 450 745 687 682 402 455 626 706 412 472 450 465 556 472 507 440
"ENSMUSG00000062729.11" 325 414 411 488 498 482 378 508 537 493 330 311 346 349 459 377 377 446
"ENSMUSG00000053483.13" 587 678 533 813 804 760 566 569 781 826 582 556 539 656 677 655 618 590
"ENSMUSG00000062963.10" 486 611 495 672 715 591 568 598 845 886 558 520 614 915 792 572 473 488
"ENSMUSG00000079137.3" 3 5 6 3 3 2 3 7 4 5 6 5 3 3 8 3 5 0
"ENSMUSG00000087747.1" 0 0 0 0 0 0 0 0 0 0 0 1 0 0 0 0 0 0
"ENSMUSG00000103983.1" 126 182 173 192 216 197 149 181 183 228 179 137 120 171 145 183 155 144
"ENSMUSG00000013973.12" 119 171 151 179 180 166 165 173 192 161 138 98 137 183 194 162 147 140
"ENSMUSG00000013997.10" 476 543 451 579 605 540 467 522 662 621 436 360 590 650 700 551 403 508
"ENSMUSG00000006412.10" 874 827 702 936 1050 948 752 744 1221 1296 898 896 1231 1171 1309 998 894 948
"ENSMUSG00000102929.1" 29 26 26 23 34 37 33 21 25 44 20 23 11 13 26 25 19 17
"ENSMUSG00000045259.4" 64 103 84 77 75 76 70 108 118 105 63 62 70 83 101 47 44 44
"ENSMUSG00000103727.1" 0 1 0 2 0 0 3 1 0 0 1 1 1 0 0 1 0 1
"ENSMUSG00000006411.12" 48 88 41 55 101 51 82 52 96 67 53 39 89 43 118 41 39 54
"ENSMUSG00000048865.16" 67 59 51 73 102 69 59 74 82 77 66 80 70 85 85 59 53 72
"ENSMUSG00000026641.13" 799 758 871 876 928 819 746 801 1135 1056 610 660 810 954 1043 758 727 688
"ENSMUSG00000103711.1" 13 9 18 9 17 11 8 13 22 6 6 7 17 10 21 10 6 8
"ENSMUSG00000038235.4" 134 166 102 70 87 105 202 391 380 134 103 94 131 654 177 73 60 62
"ENSMUSG00000091993.2" 0 0 0 2 0 5 0 0 0 0 0 0 0 1 0 0 0 0
"ENSMUSG00000094668.1" 0 0 0 0 0 0 0 0 0 0 0 0 0 0 0 0 0 0
"ENSMUSG00000060244.1" 25 14 20 23 17 26 32 25 31 29 7 12 26 25 17 14 14 21
"ENSMUSG00000038218.3" 0 0 0 0 0 0 0 0 0 0 0 0 0 0 0 0 0 0
"ENSMUSG00000038209.12" 0 0 0 0 0 0 0 0 0 0 0 0 0 0 0 0 0 0
"ENSMUSG00000103980.1" 0 0 0 0 0 0 0 0 0 0 0 0 0 0 0 0 0 0
"ENSMUSG00000004709.14" 0 1 0 2 0 0 0 1 0 4 1 0 1 2 0 0 0 0
"ENSMUSG00000004707.14" 9 5 2 4 7 6 4 4 13 1 1 2 8 12 22 7 8 7
"ENSMUSG00000038179.13" 0 1 0 1 1 1 1 2 1 2 2 0 0 1 1 0 4 0
"ENSMUSG00000103219.1" 0 0 0 0 0 0 0 0 0 0 0 0 0 0 0 0 0 0
"ENSMUSG00000098316.1" 0 0 0 0 0 0 0 0 0 0 0 0 0 0 0 0 0 0
"ENSMUSG00000103083.1" 0 0 0 0 0 0 0 0 0 0 0 0 0 0 0 0 0 0
"ENSMUSG00000103137.1" 0 0 0 0 0 0 0 0 0 0 0 0 0 0 0 0 0 0
"ENSMUSG00000015355.13" 13 7 9 7 11 4 14 17 9 20 10 10 13 19 10 13 8 6
"ENSMUSG00000103883.1" 0 0 0 0 2 1 0 0 0 1 0 0 0 0 0 0 0 0
"ENSMUSG00000059058.7" 26 17 14 31 20 11 12 18 23 17 26 17 24 21 20 12 20 24
"ENSMUSG00000104224.1" 0 0 0 0 0 0 0 0 0 0 0 0 0 0 0 0 0 0
"ENSMUSG00000104440.1" 0 0 0 0 0 0 0 0 0 0 0 0 0 0 0 0 0 0
"ENSMUSG00000088291.1" 0 0 0 0 0 0 0 0 0 0 0 0 0 0 0 0 0 0
"ENSMUSG00000095636.1" 0 0 0 0 0 0 0 0 0 0 0 0 0 0 0 0 0 0
"ENSMUSG00000015316.11" 2 2 2 3 12 2 1 1 3 8 1 2 8 1 3 3 1 1
"ENSMUSG00000038147.13" 51 39 41 46 67 47 52 60 91 77 42 59 70 75 63 51 49 56
"ENSMUSG00000073492.2" 2 0 6 6 4 2 1 2 6 2 1 1 2 7 2 2 3 3
"ENSMUSG00000104413.1" 0 1 3 0 0 0 1 1 1 0 1 0 0 0 0 0 0 0
"ENSMUSG00000015314.10" 3 0 0 0 5 8 5 2 2 8 3 5 3 3 3 8 2 11
"ENSMUSG00000026556.15" 375 335 405 323 310 329 339 388 586 340 153 188 345 395 427 167 151 137
"ENSMUSG00000051251.3" 0 1 0 12 20 10 5 2 0 9 11 9 0 1 2 9 7 7
"ENSMUSG00000003458.12" 825 1054 960 1342 1328 1097 957 1083 1473 1297 883 935 879 1186 1067 919 841 904
"ENSMUSG00000026553.17" 4187 4557 3867 5287 5314 4527 3991 4363 5991 5893 3688 3989 4918 5603 6235 4441 4232 4077
"ENSMUSG00000102779.1" 1 0 0 0 0 0 0 0 0 0 0 0 0 1 2 0 2 1
"ENSMUSG00000103380.1" 4 5 0 0 1 1 0 1 8 2 1 0 1 0 2 0 1 0
"ENSMUSG00000003464.13" 1128 1159 918 1458 1391 1278 984 1052 1473 1566 1066 1109 1173 1352 1334 1137 1089 975
"ENSMUSG00000089803.3" 3 6 13 5 5 6 6 5 7 9 4 2 8 14 13 10 5 13
"ENSMUSG00000026554.15" 2536 2732 2550 3214 3286 3007 2519 2972 3822 3786 2365 2493 2992 3251 3492 2658 2404 2513
"ENSMUSG00000013698.12" 9034 8803 7812 8248 8788 10003 8428 8749 12437 11628 7195 8258 12004 11639 13224 7974 7460 7921
"ENSMUSG00000007122.11" 24 13 20 11 13 27 27 21 27 29 14 23 21 25 29 12 15 17
"ENSMUSG00000092085.1" 0 2 2 6 0 4 2 1 0 1 1 2 1 1 1 3 1 1
"ENSMUSG00000007107.6" 0 1 0 3 5 4 3 0 2 3 1 1 0 2 1 1 1 1
"ENSMUSG00000103617.1" 0 1 0 0 0 0 0 0 0 0 0 0 0 0 0 0 0 0
"ENSMUSG00000038034.15" 3176 3694 2993 4665 4388 4344 2727 3060 4560 4611 2707 3097 2916 2588 3684 3505 3387 3253
"ENSMUSG00000007097.14" 20253 19044 17077 18970 20257 17924 18446 19934 28490 21952 15552 14563 25226 25873 29163 19048 15756 17290
"ENSMUSG00000038026.12" 1318 2282 626 4159 4101 3426 877 943 1548 4334 2804 2775 2119 1570 2758 2792 2465 2277
"ENSMUSG00000102413.1" 40 76 35 130 149 177 22 49 45 177 92 94 30 32 55 92 67 84
"ENSMUSG00000044708.5" 5950 6680 3903 3466 4165 3894 4843 4893 7440 4320 3258 2614 7372 6706 8394 3061 2435 2339
"ENSMUSG00000050229.3" 331 394 365 362 395 387 435 425 555 411 283 286 350 486 427 345 300 294
"ENSMUSG00000102278.1" 0 0 2 1 0 3 0 0 2 4 0 3 0 0 1 0 0 0
"ENSMUSG00000103357.1" 0 2 0 0 0 0 3 0 1 0 0 0 1 0 0 0 0 1
"ENSMUSG00000026548.4" 10 6 5 7 6 6 5 7 13 18 7 4 7 16 9 8 3 14
"ENSMUSG00000037995.15" 153 192 136 134 165 169 98 147 172 101 95 78 122 98 120 65 68 75
"ENSMUSG00000026547.15" 114 79 136 35 75 107 194 163 222 90 58 44 143 173 119 67 66 71
"ENSMUSG00000104351.1" 4 0 4 0 2 0 3 3 2 0 1 0 0 2 0 0 1 0
"ENSMUSG00000026546.16" 129 90 161 74 91 85 231 297 358 95 80 82 194 372 183 65 56 54
"ENSMUSG00000085184.9" 25 15 24 16 31 10 26 31 36 14 4 17 18 35 11 10 2 12
"ENSMUSG00000049598.9" 3 9 3 5 4 3 3 4 15 4 3 3 6 7 11 2 0 2
"ENSMUSG00000053318.7" 1 3 2 4 4 2 3 2 2 6 1 5 0 3 4 4 2 1
"ENSMUSG00000070504.9" 1 1 0 0 0 6 1 1 1 1 3 2 4 1 1 0 1 2
"ENSMUSG00000026544.6" 37 19 45 96 71 71 34 29 56 72 41 27 44 55 40 49 51 53
"ENSMUSG00000060128.5" 1 1 1 4 2 3 6 0 1 5 1 6 0 4 2 1 1 1
"ENSMUSG00000088813.1" 0 0 0 2 0 0 0 0 0 0 0 0 0 0 0 0 0 0
"ENSMUSG00000037942.5" 0 0 0 0 0 0 0 0 1 0 0 0 0 0 0 0 0 0
"ENSMUSG00000102430.1" 0 0 0 0 0 0 0 0 0 0 0 0 0 0 0 0 0 0
"ENSMUSG00000070182.1" 0 0 0 0 0 0 0 0 0 0 0 0 0 0 0 0 0 0
"ENSMUSG00000102701.1" 0 0 0 0 0 0 0 0 0 0 0 0 0 0 0 0 0 0
"ENSMUSG00000026542.6" 0 0 0 0 0 0 0 0 0 0 0 0 0 0 0 0 0 0
"ENSMUSG00000077252.1" 0 0 0 0 0 0 0 0 0 0 0 0 0 0 0 0 0 0
"ENSMUSG00000037924.6" 0 0 0 0 0 0 0 1 0 0 0 0 0 0 0 2 2 0
"ENSMUSG00000106730.1" 0 0 0 0 0 0 0 0 0 0 0 0 0 0 0 0 0 0
"ENSMUSG00000107139.1" 0 0 0 0 0 0 0 0 0 0 0 0 0 0 0 0 0 0
"ENSMUSG00000103338.1" 0 0 0 0 0 0 0 0 0 0 0 0 0 0 0 0 0 0
"ENSMUSG00000062527.6" 0 0 0 0 0 0 0 0 0 0 0 0 0 0 0 0 0 0
"ENSMUSG00000066680.4" 0 0 0 0 0 0 0 0 0 0 0 0 0 0 0 0 0 0
"ENSMUSG00000058981.4" 0 0 0 0 0 0 0 0 0 0 0 0 0 0 0 0 0 0
"ENSMUSG00000046643.2" 0 0 0 0 0 0 0 0 0 0 0 0 0 0 0 0 0 0
"ENSMUSG00000049456.3" 0 0 0 0 0 0 0 0 0 0 0 0 0 0 0 0 0 0
"ENSMUSG00000005339.10" 0 0 0 0 0 0 0 0 0 0 0 0 0 0 0 0 0 0
"ENSMUSG00000049605.3" 0 0 0 0 0 0 0 0 0 0 0 0 0 0 0 0 0 0
"ENSMUSG00000079180.4" 0 0 0 0 0 0 0 0 0 0 0 0 0 2 0 0 0 0
"ENSMUSG00000037872.5" 359 438 384 681 747 671 420 360 426 866 544 530 355 415 406 584 533 494
"ENSMUSG00000005338.13" 5970 6748 5484 11252 11272 9475 5706 5059 6851 12264 8012 8378 5426 4711 6656 7976 7625 6791
"ENSMUSG00000037860.15" 46 37 80 23 53 55 65 61 104 47 35 59 44 22 40 25 22 23
"ENSMUSG00000037849.8" 2 1 0 0 0 1 3 3 0 0 0 4 0 9 1 0 0 0
"ENSMUSG00000070501.14" 0 0 0 0 0 0 0 0 0 0 0 0 0 0 0 0 0 0
"ENSMUSG00000104989.1" 0 0 0 0 0 0 0 0 0 0 0 0 0 0 0 0 0 0
"ENSMUSG00000073491.11" 0 0 1 2 3 1 7 3 5 1 3 4 4 2 0 1 0 0
"ENSMUSG00000043263.13" 5 4 5 3 7 1 2 4 11 3 1 2 6 9 7 0 5 0
"ENSMUSG00000106299.1" 0 0 0 0 0 0 0 0 0 0 0 0 0 0 0 0 0 0
"ENSMUSG00000066677.12" 2 0 0 0 0 0 0 0 2 1 0 2 0 0 0 0 0 2
"ENSMUSG00000103105.5" 0 0 0 0 0 0 0 0 0 0 0 0 0 0 0 0 0 0
"ENSMUSG00000103051.1" 0 0 0 0 0 0 0 0 0 0 0 0 0 0 0 0 0 0
"ENSMUSG00000073490.11" 5 4 5 5 0 7 1 6 8 0 2 1 1 9 0 1 2 3
"ENSMUSG00000073489.6" 4 1 6 0 0 5 5 5 9 6 3 6 8 15 5 2 2 0
"ENSMUSG00000090222.2" 2 2 2 2 4 3 2 4 0 3 2 1 1 0 2 1 0 1
"ENSMUSG00000102187.1" 0 0 0 0 0 0 0 0 0 0 0 0 0 0 0 0 0 0
"ENSMUSG00000090272.9" 1 2 2 12 13 16 45 4 8 16 9 2 3 9 4 1 9 4
"ENSMUSG00000102433.1" 0 0 0 0 0 0 0 0 0 0 0 0 0 0 0 0 0 0
"ENSMUSG00000026536.9" 2 0 0 0 0 1 2 1 5 1 0 0 0 2 0 0 1 1
"ENSMUSG00000039997.16" 5 12 9 9 22 20 44 11 20 12 2 10 8 11 4 3 5 8
"ENSMUSG00000026535.9" 0 0 0 0 0 0 0 0 0 0 0 0 0 0 2 0 0 0
"ENSMUSG00000103588.1" 0 0 0 0 0 0 0 0 0 0 0 0 0 0 0 0 0 0
"ENSMUSG00000054203.7" 0 0 0 1 0 0 0 0 0 0 0 1 0 0 0 0 0 0
"ENSMUSG00000045381.6" 0 0 0 0 0 0 0 0 0 0 0 0 0 0 0 0 0 0
"ENSMUSG00000047048.4" 0 0 1 0 0 0 0 0 0 0 0 0 0 0 0 0 0 0
"ENSMUSG00000102603.2" 0 0 0 0 0 0 0 0 0 0 0 0 0 0 0 0 0 0
"ENSMUSG00000050134.7" 0 0 0 0 0 0 0 0 0 0 0 0 0 0 0 0 0 0
"ENSMUSG00000049528.7" 0 0 0 0 0 0 0 0 0 0 0 0 0 0 0 0 0 0
"ENSMUSG00000106975.1" 0 0 0 0 0 0 0 0 0 0 0 0 0 0 0 0 0 0
"ENSMUSG00000059371.4" 0 0 0 0 0 0 0 0 0 0 0 0 0 0 0 0 0 0
"ENSMUSG00000103863.2" 0 0 0 0 0 0 0 0 0 0 0 0 0 0 0 0 0 0
"ENSMUSG00000046486.4" 0 0 0 0 0 0 0 0 0 0 0 0 0 0 0 0 0 0
"ENSMUSG00000051528.4" 0 0 0 0 0 0 0 1 0 0 0 0 0 0 0 0 0 0
"ENSMUSG00000102371.4" 0 0 0 0 0 0 0 0 0 0 0 0 0 0 0 0 0 0
"ENSMUSG00000091950.3" 0 0 0 0 0 0 0 0 0 0 0 0 0 1 0 0 0 0
"ENSMUSG00000055033.4" 0 0 0 0 0 0 0 0 0 0 0 0 0 0 0 0 0 0
"ENSMUSG00000107114.1" 0 0 0 0 0 0 0 0 0 0 0 0 0 0 0 0 0 0
"ENSMUSG00000026532.7" 1 1 0 0 0 0 0 2 3 0 0 0 0 2 0 0 0 0
"ENSMUSG00000050788.5" 0 0 0 0 0 0 0 0 0 0 0 0 0 0 0 0 0 0
"ENSMUSG00000026531.4" 0 0 0 0 0 0 0 0 0 0 0 0 0 0 0 0 0 0
"ENSMUSG00000066672.2" 0 0 0 0 1 0 0 0 0 0 0 0 0 0 0 0 1 0
"ENSMUSG00000102920.1" 1 0 0 0 0 1 0 0 0 0 0 0 0 0 0 0 0 0
"ENSMUSG00000059503.2" 0 0 0 0 0 0 0 0 0 0 0 0 0 0 0 0 1 2
"ENSMUSG00000051509.6" 0 0 0 0 0 0 5 0 0 1 0 0 0 0 0 2 0 0
"ENSMUSG00000066671.4" 0 0 0 0 0 0 0 1 0 0 0 0 0 1 0 0 2 0
"ENSMUSG00000028354.13" 1293 1258 1432 1966 2018 1852 1336 1380 1843 2080 1566 1484 1546 1472 1662 1755 1599 1523
"ENSMUSG00000050069.3" 433 483 262 595 578 573 270 341 449 731 421 414 469 368 505 456 487 491
"ENSMUSG00000026527.13" 712 1000 654 1521 1596 1377 742 660 1047 2236 1296 1396 973 748 1331 1385 1238 1263
"ENSMUSG00000104343.1" 0 3 1 0 0 1 0 2 0 0 0 0 2 1 1 0 0 1
"ENSMUSG00000103079.1" 1 0 2 0 3 0 1 0 1 1 0 0 1 1 2 0 2 0
"ENSMUSG00000026526.14" 1118 1154 920 999 1087 946 949 987 1595 1253 851 937 1288 1465 1605 1116 954 846
"ENSMUSG00000039783.15" 2 12 8 7 8 6 2 5 8 16 5 1 7 13 13 5 2 6
"ENSMUSG00000026525.9" 27 81 22 119 124 72 33 41 43 127 68 82 88 62 131 49 71 68
"ENSMUSG00000078185.3" 371 373 239 492 484 427 303 337 471 547 410 473 592 476 696 400 357 323
"ENSMUSG00000026523.14" 3 0 0 1 1 2 0 0 0 2 6 6 0 1 0 0 1 1
"ENSMUSG00000077794.1" 0 0 0 0 0 0 0 0 0 0 0 0 0 0 0 1 0 0
"ENSMUSG00000039748.11" 7 17 15 30 26 34 8 9 22 20 14 9 4 4 13 10 12 17
"ENSMUSG00000094820.1" 0 0 0 0 0 0 0 0 0 0 0 0 0 0 0 0 0 1
"ENSMUSG00000104158.2" 0 0 2 0 0 0 0 0 0 0 0 0 0 0 0 0 0 0
"ENSMUSG00000103540.1" 15 1 9 1 0 0 7 6 7 0 4 0 4 5 10 1 1 0
"ENSMUSG00000055214.15" 487 222 974 47 54 29 375 568 611 62 31 43 367 593 540 39 32 33
"ENSMUSG00000078184.1" 2 1 9 2 0 0 1 5 5 2 2 0 4 0 3 0 1 0
"ENSMUSG00000104363.1" 0 0 0 0 0 0 1 0 0 0 0 0 0 1 1 0 0 0
"ENSMUSG00000103277.1" 0 0 0 0 0 0 0 0 1 0 0 0 1 0 6 0 0 0
"ENSMUSG00000104157.1" 58 45 97 3 8 2 43 63 65 6 6 11 29 27 50 5 4 2
"ENSMUSG00000102446.1" 0 0 0 0 0 0 0 0 0 0 0 0 0 0 0 0 0 0
"ENSMUSG00000104248.1" 0 0 0 0 0 0 0 0 0 0 0 2 0 0 0 0 0 1
"ENSMUSG00000104021.1" 0 0 0 0 1 0 0 0 0 0 0 0 0 0 0 0 0 0
"ENSMUSG00000103471.1" 0 0 0 0 0 0 0 0 0 0 0 0 0 0 0 0 0 0
"ENSMUSG00000087875.1" 0 0 0 0 0 0 0 1 0 0 0 0 0 0 0 0 0 0
"ENSMUSG00000057335.11" 2081 2095 2194 2175 2206 2226 2135 2085 2790 2825 1675 1889 2392 2231 2724 2069 1797 1860
"ENSMUSG00000103634.1" 1 5 11 3 7 7 2 3 3 11 4 6 4 3 2 3 7 4
"ENSMUSG00000104154.1" 65 57 67 58 77 58 79 57 82 88 64 92 80 59 83 63 47 48
"ENSMUSG00000103435.1" 9 8 11 9 4 6 7 5 6 10 9 3 11 3 4 7 12 12
"ENSMUSG00000065573.1" 0 0 0 0 0 0 0 0 0 0 0 0 0 0 0 0 0 0
"ENSMUSG00000084749.1" 0 1 1 0 0 0 3 0 0 1 0 0 0 1 0 0 0 2
"ENSMUSG00000026504.17" 347 384 312 535 539 496 368 390 475 622 351 360 359 429 449 478 415 444
"ENSMUSG00000103367.1" 6 6 9 7 5 4 13 6 8 10 11 5 10 3 5 4 9 1
"ENSMUSG00000103584.1" 0 0 0 0 0 0 0 0 0 0 0 0 0 0 0 0 0 0
"ENSMUSG00000093132.1" 0 0 1 0 1 0 0 0 1 1 0 3 1 0 0 0 0 1
"ENSMUSG00000102475.1" 0 1 0 4 2 1 0 1 2 6 0 1 0 1 1 3 0 5
"ENSMUSG00000102211.1" 4 1 0 3 3 0 3 0 1 1 3 1 2 0 1 2 2 1
"ENSMUSG00000087082.1" 0 1 0 8 13 14 6 1 2 5 5 9 1 0 0 7 2 6
"ENSMUSG00000103251.1" 0 3 1 2 0 2 3 2 4 3 2 1 2 1 0 0 3 1
"ENSMUSG00000019699.16" 2034 2745 1858 3936 4017 3384 2673 2097 2578 4610 3065 3159 2448 2302 2877 3384 2985 2815
"ENSMUSG00000104391.1" 11 12 21 22 28 24 25 18 20 40 20 14 19 6 22 18 16 16
"ENSMUSG00000102133.1" 3 5 1 5 12 3 5 3 7 7 7 1 7 0 7 5 3 8
"ENSMUSG00000102749.1" 0 0 0 1 1 1 2 0 0 2 0 2 0 0 1 0 1 0
"ENSMUSG00000103163.1" 2 3 2 4 11 2 1 2 1 2 3 1 1 3 3 0 1 0
"ENSMUSG00000103646.1" 2 1 0 1 1 0 3 3 1 0 1 5 3 0 0 0 1 0
"ENSMUSG00000102427.1" 0 0 0 0 0 1 0 0 2 0 2 1 1 1 0 0 2 0
"ENSMUSG00000103633.1" 1 0 2 1 3 4 0 0 1 7 4 1 3 0 4 6 0 3
"ENSMUSG00000097892.2" 2 2 2 12 10 19 3 8 6 13 9 14 2 3 1 11 8 10
"ENSMUSG00000063659.11" 1436 1629 1231 8316 8751 7368 4311 1470 1712 9453 6840 7138 1578 1669 1677 7191 6528 5979
"ENSMUSG00000102432.1" 1 0 2 4 5 5 2 0 0 2 0 10 0 1 0 2 3 5
"ENSMUSG00000103043.1" 0 1 0 0 0 1 0 0 0 0 1 1 0 0 0 3 1 0
"ENSMUSG00000102885.1" 0 0 0 0 1 2 2 0 0 4 4 2 0 0 0 2 3 1
"ENSMUSG00000103767.1" 0 0 1 0 1 1 0 0 0 0 0 1 0 0 0 2 0 0
"ENSMUSG00000101746.1" 0 0 1 0 1 1 0 0 1 2 2 1 0 0 0 1 1 1
"ENSMUSG00000015962.5" 2 1 5 5 1 1 2 7 5 2 0 0 4 6 5 1 1 1
"ENSMUSG00000015961.8" 1317 1246 1328 1517 1687 1474 1351 1401 1995 1947 1307 1396 1347 1327 1539 1422 990 1251
"ENSMUSG00000089657.1" 0 0 0 1 0 0 1 0 0 1 0 3 2 0 0 1 0 1
"ENSMUSG00000102483.2" 4 2 3 4 3 2 5 0 3 0 0 3 0 1 0 0 1 1
"ENSMUSG00000091476.8" 68 96 101 114 98 82 83 115 127 131 85 65 53 111 71 83 69 68
"ENSMUSG00000104097.1" 13 28 17 23 31 34 18 29 29 34 26 29 26 27 28 36 20 23
"ENSMUSG00000095731.1" 1 1 0 0 0 0 1 0 1 0 0 0 0 0 0 3 0 0
"ENSMUSG00000102493.1" 12 21 21 7 9 15 16 18 10 11 10 14 9 6 7 10 18 16
"ENSMUSG00000026502.13" 11 18 13 15 19 35 13 19 28 15 11 10 9 16 26 17 12 6
"ENSMUSG00000103958.1" 0 0 0 0 0 0 0 0 0 0 0 0 0 0 0 0 0 0
"ENSMUSG00000070489.5" 0 0 0 0 1 0 0 0 0 0 0 0 0 0 0 0 0 0
"ENSMUSG00000104126.1" 0 0 1 0 0 0 1 0 0 0 1 0 0 0 0 0 0 1
"ENSMUSG00000086350.1" 3 5 3 1 9 1 2 8 20 6 4 5 2 5 5 2 1 12
"ENSMUSG00000026500.6" 1 0 0 0 0 0 0 0 1 0 1 0 1 1 1 0 2 2
"ENSMUSG00000039630.10" 1524 939 1519 266 1729 315 270 319 329 1477 261 294 265 346 321 238 2021 264
"ENSMUSG00000104279.1" 1 0 2 0 2 1 1 1 1 0 1 0 2 0 0 2 0 0
"ENSMUSG00000099303.1" 0 0 0 0 0 0 0 0 0 0 0 0 0 0 0 0 0 0
"ENSMUSG00000064954.1" 0 0 0 0 0 0 0 0 0 0 0 0 0 0 0 0 0 0
"ENSMUSG00000026495.8" 601 486 529 293 290 324 630 680 902 398 233 258 731 934 690 253 207 250
"ENSMUSG00000026494.12" 754 743 570 603 563 581 535 671 866 591 475 387 695 668 865 560 644 588
"ENSMUSG00000064967.1" 0 0 0 0 0 0 0 0 0 0 0 0 0 2 0 0 0 0
"ENSMUSG00000102922.1" 0 0 0 0 0 0 0 0 0 1 0 1 0 0 0 1 0 0
"ENSMUSG00000089713.1" 1 5 7 4 4 4 4 0 7 5 4 1 1 0 1 3 4 5
"ENSMUSG00000055067.15" 573 612 584 788 809 708 484 580 733 923 607 616 580 596 769 794 870 835
"ENSMUSG00000096474.2" 1 0 0 1 1 1 0 0 0 1 0 0 1 2 1 1 0 0
"ENSMUSG00000026492.11" 332 407 316 431 448 429 308 362 470 516 294 335 366 499 456 382 350 323
"ENSMUSG00000082395.1" 3 5 8 6 2 4 2 7 1 6 2 3 1 0 2 3 2 1
"ENSMUSG00000038949.8" 1252 1681 939 1049 1190 997 1137 1596 1856 1181 750 797 1179 2189 1485 995 912 835
"ENSMUSG00000038936.13" 1267 1279 1198 1467 1502 1360 1189 1314 1879 1987 1476 1350 1741 1886 1891 1495 1617 1214
"ENSMUSG00000087236.3" 1 1 1 5 2 1 2 0 3 12 0 2 0 2 2 2 2 2
"ENSMUSG00000026491.13" 1241 1483 1426 1401 1486 1439 1443 1525 1736 1827 1214 1246 1261 1629 1380 1567 1452 1408
"ENSMUSG00000073486.2" 0 1 0 0 0 0 1 1 0 0 0 0 1 3 3 0 2 0
"ENSMUSG00000104418.1" 1 2 0 0 1 0 0 1 0 0 0 0 1 2 1 1 0 0
"ENSMUSG00000026490.18" 6666 5950 7210 7751 8126 7415 6627 6606 7662 9276 6150 6079 7708 7745 7849 7326 6347 6432
"ENSMUSG00000102194.1" 0 0 1 0 1 0 2 3 1 0 0 1 0 0 0 0 1 0
"ENSMUSG00000103636.1" 5 11 10 10 14 26 18 9 12 20 7 8 10 8 12 7 13 16
"ENSMUSG00000026489.13" 535 613 473 727 720 579 475 482 582 787 475 532 513 502 626 576 633 547
"ENSMUSG00000104520.1" 3 1 4 0 4 1 3 2 2 2 1 0 0 1 1 4 1 1
"ENSMUSG00000010609.15" 204 290 194 318 263 241 223 250 368 327 194 200 291 336 360 220 214 193
"ENSMUSG00000102923.1" 4 6 5 3 6 10 6 8 5 7 3 5 11 5 12 6 1 5
"ENSMUSG00000055676.4" 65 71 60 23 47 48 53 48 90 49 34 33 81 88 128 59 50 42
"ENSMUSG00000038855.10" 1779 1487 1396 527 676 529 1848 2317 3402 633 524 443 2464 3240 2710 621 491 623
"ENSMUSG00000104388.1" 9 4 5 0 2 0 1 9 14 0 1 1 2 12 6 1 1 1
"ENSMUSG00000103123.1" 0 0 0 0 0 0 1 0 1 0 0 0 1 1 0 0 0 0
"ENSMUSG00000103772.1" 0 0 0 0 0 0 1 1 1 0 0 0 2 1 0 0 0 1
"ENSMUSG00000053963.7" 4212 6328 4443 7989 9549 6960 5133 3592 4847 9718 7597 6358 4993 4049 7432 8126 8172 6633
"ENSMUSG00000104210.1" 2 10 5 8 12 6 6 6 2 11 6 6 2 0 6 14 6 12
"ENSMUSG00000102608.1" 0 2 0 0 3 2 0 2 1 5 1 1 2 0 0 0 0 0
"ENSMUSG00000026496.11" 1022 1260 899 1463 1458 1282 1365 972 1384 1543 1142 1081 1117 1108 1323 1262 1176 1115
"ENSMUSG00000098926.1" 1 1 1 1 3 1 3 1 5 3 1 1 0 1 2 1 0 0
"ENSMUSG00000058729.13" 72 75 65 85 89 94 66 85 115 123 76 77 110 116 138 54 65 81
"ENSMUSG00000026497.7" 4 8 0 0 0 0 2 4 6 0 0 0 4 4 9 0 0 0
"ENSMUSG00000104202.1" 0 0 0 0 0 0 0 0 0 0 0 0 0 0 0 0 0 0
"ENSMUSG00000026499.5" 830 933 756 897 919 802 780 887 1228 969 673 648 1124 1270 1445 849 780 771
"ENSMUSG00000103649.1" 39 40 31 19 26 19 26 32 48 26 30 21 35 48 87 30 22 21
"ENSMUSG00000103156.1" 2 1 1 1 0 0 4 5 5 1 0 1 1 3 0 0 2 0
"ENSMUSG00000060743.12" 2219 2312 2126 1518 1574 1487 2415 2593 3294 2061 1302 1275 2447 3352 2489 1381 1097 1255
"ENSMUSG00000073485.3" 31 28 29 34 18 25 22 22 30 33 10 12 12 21 18 11 11 12
"ENSMUSG00000084558.1" 0 0 0 0 0 0 0 0 0 0 0 0 0 1 0 0 0 0
"ENSMUSG00000038806.7" 351 404 395 448 454 444 404 431 523 529 400 317 448 501 495 352 355 377
"ENSMUSG00000103979.1" 0 0 1 2 1 0 0 0 4 1 0 4 4 3 3 0 1 2
"ENSMUSG00000104251.1" 0 0 0 0 0 0 0 0 0 0 0 0 0 0 0 0 0 0
"ENSMUSG00000066652.5" 2 2 3 3 8 0 8 1 6 5 0 2 3 2 3 0 2 2
"ENSMUSG00000026520.8" 395 449 312 463 430 331 413 365 521 423 327 287 447 520 525 352 360 385
"ENSMUSG00000038793.8" 7 9 5 2 4 11 70 6 12 6 4 0 22 11 9 9 5 1
"ENSMUSG00000026519.16" 810 716 660 298 343 408 1042 1102 1360 294 116 188 854 1044 876 209 199 262
"ENSMUSG00000085563.2" 16 13 8 4 2 10 19 12 13 2 2 1 5 11 6 0 4 3
"ENSMUSG00000103930.1" 0 0 0 0 0 0 1 2 2 0 0 0 0 0 0 0 0 0
"ENSMUSG00000038776.13" 347 397 270 228 275 237 628 1274 1061 261 158 207 237 1799 250 178 161 150
"ENSMUSG00000103516.1" 0 0 0 0 0 0 0 0 0 0 0 0 0 0 0 0 0 0
"ENSMUSG00000102858.1" 0 0 0 0 0 0 0 0 0 0 0 0 0 0 0 0 0 0
"ENSMUSG00000038768.8" 2 0 1 3 0 0 3 3 0 0 0 1 1 3 0 0 1 0
"ENSMUSG00000104390.1" 0 0 2 0 0 0 0 0 0 0 0 0 1 2 0 0 0 1
"ENSMUSG00000103328.1" 2 0 0 0 0 0 0 0 1 0 0 0 0 0 0 0 0 0
"ENSMUSG00000102219.1" 2 7 10 5 4 4 5 3 4 8 6 6 6 6 5 7 4 8
"ENSMUSG00000026516.8" 1075 1333 1248 1909 2181 1941 1178 1198 1364 2290 1578 1332 1028 1039 1328 1824 1592 1560
"ENSMUSG00000103178.1" 0 0 0 0 0 0 0 0 0 0 0 0 0 0 0 0 0 0
"ENSMUSG00000062169.13" 546 530 507 519 548 526 590 676 839 693 436 425 736 932 824 501 458 480
"ENSMUSG00000038733.14" 2416 2639 2826 3347 3531 3136 2990 2985 3563 3994 2758 2571 2514 3113 2851 2846 2469 2628
"ENSMUSG00000054135.2" 32 40 35 53 50 56 54 43 56 52 45 36 21 26 35 43 43 34
"ENSMUSG00000081214.3" 1 1 4 0 1 1 2 0 2 1 0 0 7 5 2 0 2 0
"ENSMUSG00000103260.1" 0 0 0 0 0 0 0 0 0 0 0 0 0 0 0 0 0 0
"ENSMUSG00000026514.14" 323 414 505 1545 1592 1183 403 358 503 1681 1196 1216 424 397 534 1366 1294 1148
"ENSMUSG00000102276.1" 0 0 1 0 1 0 0 0 0 1 1 0 0 0 0 0 4 0
"ENSMUSG00000089888.1" 0 0 0 0 0 0 0 1 0 0 0 0 0 0 0 0 0 0
"ENSMUSG00000089927.1" 1 0 1 5 8 4 0 2 0 3 6 1 4 1 3 11 1 14
"ENSMUSG00000050625.4" 90 43 75 6 7 15 136 142 166 5 1 5 118 118 90 2 6 8
"ENSMUSG00000047369.17" 56 17 46 46 49 65 81 54 72 76 32 49 54 89 49 39 54 61
"ENSMUSG00000103100.1" 0 0 0 0 0 0 0 0 0 0 0 0 0 0 0 0 0 0
"ENSMUSG00000064970.1" 0 0 0 0 0 0 0 0 0 0 0 0 0 0 0 0 0 0
"ENSMUSG00000004880.11" 254 219 260 245 266 244 298 332 407 290 189 159 297 363 360 186 188 209
"ENSMUSG00000089429.1" 0 0 0 0 0 1 0 0 0 0 0 0 0 0 0 0 0 0
"ENSMUSG00000056699.7" 0 0 1 0 0 0 0 0 0 0 0 0 0 0 0 0 0 0
"ENSMUSG00000022995.16" 4297 3870 4737 3893 4061 3938 4465 4825 6546 4506 3207 3107 5843 5971 6824 3602 3199 3560
"ENSMUSG00000103722.1" 8 5 2 5 1 0 8 2 4 16 4 5 2 6 5 4 2 5
"ENSMUSG00000103317.1" 1 5 5 14 8 6 7 9 3 6 4 3 8 5 2 2 2 2
"ENSMUSG00000102950.1" 2 1 2 1 0 1 0 1 5 6 2 2 8 7 1 6 0 1
"ENSMUSG00000102760.1" 0 0 2 0 0 0 1 1 3 0 2 0 4 3 1 1 1 0
"ENSMUSG00000103379.1" 0 0 1 0 0 0 0 1 0 0 0 0 0 0 0 0 0 0
"ENSMUSG00000026511.7" 962 968 745 1084 1113 994 915 966 1478 1536 863 1029 1350 1595 1522 1021 898 917
"ENSMUSG00000103018.1" 0 0 0 0 0 0 0 0 0 0 0 0 0 0 0 0 0 0
"ENSMUSG00000091013.3" 0 0 0 0 0 0 0 0 0 0 0 0 0 0 0 0 0 0
"ENSMUSG00000038633.5" 1215 1229 1035 1033 1056 1006 1581 1666 2010 1255 811 998 1514 2527 1514 895 721 799
"ENSMUSG00000100147.2" 368 333 317 167 157 214 502 426 601 159 78 104 219 246 241 56 68 104
"ENSMUSG00000047539.9" 805 834 862 1211 1317 1038 1041 965 1256 1404 917 846 1134 1329 1425 1144 892 918
"ENSMUSG00000097260.1" 1 0 0 0 0 0 0 0 0 0 0 0 0 0 0 0 0 0
"ENSMUSG00000073482.2" 1 0 2 1 2 0 1 2 2 3 2 0 1 2 3 0 1 0
"ENSMUSG00000026510.10" 654 568 671 515 552 620 831 1027 1233 540 350 356 761 1295 849 393 428 400
"ENSMUSG00000026509.15" 1379 1171 1036 1140 1149 1030 1121 1378 1762 1063 843 763 1625 1835 1824 994 919 1064
"ENSMUSG00000102234.1" 18 7 10 5 0 7 25 15 21 5 5 8 11 17 33 18 13 7
"ENSMUSG00000104415.1" 44 35 38 44 30 53 76 65 59 35 24 17 66 67 57 63 40 55
"ENSMUSG00000103878.1" 4 1 0 1 0 7 1 0 0 0 2 0 0 2 2 0 0 0
"ENSMUSG00000038599.14" 1 1 5 1 2 1 3 3 8 0 0 0 5 1 1 0 0 0
"ENSMUSG00000104376.1" 0 0 0 0 0 2 1 2 0 0 0 0 0 0 0 0 0 0
"ENSMUSG00000102688.1" 0 0 0 0 0 0 0 0 0 0 0 0 0 0 0 0 0 0
"ENSMUSG00000043429.7" 0 1 0 1 1 2 0 0 0 0 1 2 0 0 1 0 1 0
"ENSMUSG00000038576.15" 1917 2223 2250 3327 3511 3230 2083 1931 2606 3805 2586 2609 2249 2164 2758 2869 2594 2498
"ENSMUSG00000102291.1" 0 0 0 5 3 1 0 0 0 2 4 2 0 1 1 2 0 2
"ENSMUSG00000079164.8" 17 11 13 7 18 13 12 12 19 10 7 12 5 10 20 19 2 11
"ENSMUSG00000104367.1" 0 1 0 1 1 0 0 2 0 0 0 1 1 0 2 2 0 0
"ENSMUSG00000094807.2" 1 0 0 0 0 0 0 0 0 0 0 0 0 0 0 1 0 0
"ENSMUSG00000030768.12" 161 159 148 184 164 205 114 160 216 183 111 123 140 158 193 159 128 142
"ENSMUSG00000102478.1" 0 0 0 0 2 0 0 0 0 0 1 0 0 2 0 0 0 0
"ENSMUSG00000118599.1" 0 0 0 0 0 0 0 0 1 0 0 0 0 2 2 0 0 0
"ENSMUSG00000046836.13" 1361 1497 1369 1285 1564 1247 1326 1407 2005 1576 1045 1075 1663 1819 1807 1142 1042 1223
"ENSMUSG00000042901.10" 804 911 822 955 978 896 753 790 1102 1286 719 885 1003 1045 1147 881 752 761
"ENSMUSG00000056050.13" 1941 1914 2044 2535 2474 2244 1848 2054 2559 2754 1823 1826 2125 2280 2408 1952 1863 1859
"ENSMUSG00000103415.1" 0 1 0 0 1 0 0 2 1 0 0 3 1 0 1 0 1 0
"ENSMUSG00000072258.10" 268 278 336 325 322 332 342 354 356 329 239 196 284 315 340 228 249 279
"ENSMUSG00000104212.1" 7 18 10 9 13 9 6 13 18 8 4 6 7 14 8 12 18 14
"ENSMUSG00000053461.9" 8 14 21 14 15 23 10 11 12 15 13 7 14 10 17 13 14 13
"ENSMUSG00000104022.1" 0 0 0 0 1 0 0 0 0 0 1 0 1 0 1 0 1 0
"ENSMUSG00000103451.1" 10 5 1 0 0 0 2 2 2 0 0 1 1 0 1 0 0 1
"ENSMUSG00000090533.2" 0 0 0 0 0 0 0 0 0 0 0 0 0 0 0 0 0 0
"ENSMUSG00000103305.1" 0 0 0 0 0 0 0 1 0 0 0 0 0 0 0 0 0 0
"ENSMUSG00000104007.1" 0 0 0 0 0 0 0 0 0 0 0 0 0 0 0 0 0 0
"ENSMUSG00000102743.1" 0 0 0 0 0 0 0 0 0 0 0 0 2 0 0 0 0 0
"ENSMUSG00000039384.8" 97 82 88 101 127 105 118 118 164 106 81 106 122 197 160 96 71 94
"ENSMUSG00000044854.7" 5 2 0 2 1 5 5 4 3 0 1 3 4 3 3 0 0 1
"ENSMUSG00000102682.5" 0 0 0 0 0 0 0 0 0 0 0 0 0 0 0 0 0 0
"ENSMUSG00000102794.1" 0 0 0 0 0 0 0 0 0 0 0 0 0 0 0 0 0 0
"ENSMUSG00000104419.1" 0 0 0 0 1 0 0 0 0 0 0 0 0 0 0 0 0 0
"ENSMUSG00000101574.1" 0 0 0 0 0 0 0 0 0 0 0 0 0 0 0 0 0 0
"ENSMUSG00000089057.1" 0 0 0 0 0 0 2 0 0 0 0 0 0 0 0 0 0 0
"ENSMUSG00000103308.5" 0 0 0 0 0 0 2 0 0 0 0 0 0 0 1 0 0 0
"ENSMUSG00000102606.1" 0 0 0 0 0 0 0 0 0 0 0 0 0 0 0 0 0 0
"ENSMUSG00000103314.1" 0 0 0 0 0 0 0 0 0 0 0 0 0 0 0 0 0 0
"ENSMUSG00000092578.1" 0 0 0 0 0 0 0 0 0 0 0 0 0 0 0 0 0 0
"ENSMUSG00000039377.7" 5 6 5 7 14 3 9 8 11 9 4 1 8 4 9 8 4 6
"ENSMUSG00000102158.1" 0 0 0 0 0 0 0 0 0 0 0 1 1 0 0 0 0 0
"ENSMUSG00000026621.13" 15 8 27 7 8 0 22 23 31 1 0 3 27 13 19 4 2 1
"ENSMUSG00000073481.9" 563 570 492 767 798 694 604 744 870 1017 684 729 689 1123 720 700 649 589
"ENSMUSG00000088559.1" 0 0 0 0 0 0 0 0 0 0 0 0 0 0 0 0 0 0
"ENSMUSG00000088562.2" 0 0 0 0 0 0 0 0 0 0 0 0 0 0 0 0 0 0
"ENSMUSG00000039349.5" 579 148 1894 1202 1253 867 948 886 861 1554 994 1054 581 685 476 886 827 716
"ENSMUSG00000026620.11" 1506 1721 1349 2531 2630 2170 1177 1543 1776 2830 2041 1834 1434 1400 1540 2450 2170 2058
"ENSMUSG00000102784.1" 2 1 0 3 8 3 0 3 2 3 2 2 4 4 1 2 1 6
"ENSMUSG00000103942.1" 0 0 1 0 0 0 0 0 0 0 0 0 0 0 0 0 0 0
"ENSMUSG00000103478.1" 1 0 3 0 0 0 3 3 0 0 0 0 0 0 0 0 0 0
"ENSMUSG00000104461.1" 7 1 1 0 0 0 1 4 3 0 0 0 0 4 0 0 0 0
"ENSMUSG00000039318.12" 1429 1542 1411 1939 2046 1758 1390 1474 1968 2206 1475 1443 1477 1682 1923 1818 1637 1564
"ENSMUSG00000077571.1" 0 0 0 0 0 0 0 0 0 0 0 0 0 0 0 0 0 0
"ENSMUSG00000105770.1" 0 0 0 0 0 0 0 0 0 0 0 0 0 0 0 0 0 0
"ENSMUSG00000103613.1" 1 0 0 1 2 0 0 2 3 2 2 1 0 1 1 4 1 1
"ENSMUSG00000026618.11" 800 950 679 979 1049 923 861 950 1227 1249 789 876 857 1074 998 911 821 748
"ENSMUSG00000104368.1" 2 3 4 5 5 6 3 0 4 3 3 1 3 0 3 6 1 0
"ENSMUSG00000065581.1" 1 2 1 3 1 2 4 3 5 0 0 0 0 0 1 0 0 0
"ENSMUSG00000065562.1" 0 0 0 0 0 0 0 0 0 0 0 0 0 0 0 0 0 0
"ENSMUSG00000102526.1" 16 19 28 20 14 33 15 26 12 30 16 15 13 17 26 22 17 17
"ENSMUSG00000026617.16" 871 808 874 1028 992 878 873 1113 1345 1193 773 789 1158 1596 1256 906 810 845
"ENSMUSG00000097261.2" 5 5 4 4 8 2 4 5 6 4 3 7 9 8 7 5 4 6
"ENSMUSG00000026615.14" 1871 1941 1739 1696 1802 1656 1903 2077 2516 2230 1379 1574 2299 2574 2522 1633 1410 1612
"ENSMUSG00000051295.8" 5 8 7 11 10 4 6 9 7 10 4 3 11 6 5 12 6 12
"ENSMUSG00000118510.1" 0 0 0 0 0 0 0 0 0 0 0 0 0 0 0 0 0 0
"ENSMUSG00000097615.1" 56 82 78 59 86 76 68 82 112 79 59 51 43 44 70 38 27 50
"ENSMUSG00000026614.7" 545 717 608 487 584 570 518 575 762 618 415 333 407 455 510 324 300 369
"ENSMUSG00000102185.1" 12 7 12 10 6 6 13 7 6 6 4 1 4 5 4 6 9 0
"ENSMUSG00000103799.1" 0 0 0 0 0 0 0 0 0 0 0 0 0 0 0 0 0 0
"ENSMUSG00000102546.1" 0 0 0 0 0 0 1 0 0 0 0 0 0 0 1 0 0 0
"ENSMUSG00000039246.8" 84 103 65 84 102 64 81 94 137 99 81 48 88 132 118 60 62 56
"ENSMUSG00000103056.1" 1 0 2 0 2 0 3 0 1 4 1 1 0 0 1 1 0 0
"ENSMUSG00000089363.1" 0 0 0 0 0 0 0 0 0 0 0 0 0 0 0 0 0 0
"ENSMUSG00000103449.1" 0 0 0 0 0 0 0 0 0 0 0 0 0 0 0 0 0 0
"ENSMUSG00000102790.1" 0 0 0 0 0 0 0 0 0 0 0 0 0 0 0 0 0 0
"ENSMUSG00000102217.1" 0 0 0 0 0 0 0 0 0 0 0 0 0 0 0 0 0 0
"ENSMUSG00000103690.1" 0 0 0 0 0 0 0 0 0 1 0 0 0 0 0 0 0 0
"ENSMUSG00000039239.14" 257 345 353 182 192 230 726 1000 1086 275 153 169 310 1753 397 135 136 159
"ENSMUSG00000089045.1" 0 0 0 0 0 0 0 0 0 0 0 0 0 0 0 0 0 0
"ENSMUSG00000100393.1" 0 6 2 0 0 1 3 5 0 1 0 1 3 0 0 0 0 3
"ENSMUSG00000102619.1" 0 4 1 0 1 2 3 0 4 0 4 0 4 4 0 0 0 1
"ENSMUSG00000001305.5" 138 140 177 161 170 190 150 176 183 193 158 129 135 165 182 176 125 171
"ENSMUSG00000097784.1" 4 9 8 3 2 11 6 13 12 7 6 0 10 7 11 2 3 4
"ENSMUSG00000103503.1" 0 0 0 0 0 0 0 0 0 0 0 0 0 0 0 0 0 0
"ENSMUSG00000097935.1" 1 0 0 0 0 0 0 0 1 1 0 0 3 0 0 0 0 0
"ENSMUSG00000104312.1" 0 0 0 0 0 0 0 0 0 0 0 0 0 1 0 0 0 0
"ENSMUSG00000039224.1" 0 1 0 0 0 0 3 0 1 0 0 0 0 0 0 0 0 2
"ENSMUSG00000104424.1" 0 3 1 0 0 0 7 5 5 0 0 0 1 9 1 0 0 0
"ENSMUSG00000026611.17" 48 24 48 9 8 9 61 75 102 1 3 4 64 92 39 0 3 7
"ENSMUSG00000089831.1" 0 0 0 0 0 0 0 0 0 0 0 0 0 0 0 0 0 0
"ENSMUSG00000106839.1" 0 0 0 0 0 0 0 1 3 0 0 0 1 3 1 0 0 0
"ENSMUSG00000107163.1" 0 1 0 0 0 0 0 0 3 0 1 0 0 6 2 0 0 0
"ENSMUSG00000089947.1" 0 0 0 0 0 0 0 1 0 0 0 0 0 0 0 0 0 0
"ENSMUSG00000089730.2" 2 0 0 10 15 9 0 0 0 10 7 9 0 0 1 4 5 6
"ENSMUSG00000039210.16" 437 449 433 431 467 430 373 468 595 510 338 330 475 565 532 388 333 381
"ENSMUSG00000104394.2" 50 39 31 28 26 28 34 44 56 42 22 34 67 74 57 48 36 42
"ENSMUSG00000104245.1" 86 86 90 70 97 95 89 75 108 59 65 53 59 54 92 61 56 65
"ENSMUSG00000103923.1" 1 6 2 6 3 2 0 2 3 2 3 3 0 2 2 2 2 1
"ENSMUSG00000026610.13" 759 412 255 433 446 315 452 624 1075 472 293 290 1174 884 1153 305 330 278
"ENSMUSG00000103961.1" 9 10 31 15 13 8 12 8 11 10 7 14 21 13 11 17 9 6
"ENSMUSG00000103401.1" 0 0 0 1 0 0 0 0 0 1 0 0 1 0 0 1 0 1
"ENSMUSG00000118492.1" 0 0 0 0 0 0 0 0 0 0 0 0 0 0 0 0 0 0
"ENSMUSG00000103577.1" 0 0 0 0 0 0 1 0 3 0 0 1 1 2 0 0 0 0
"ENSMUSG00000103732.1" 0 0 1 0 0 0 1 0 0 0 0 0 1 0 1 1 0 0
"ENSMUSG00000104482.1" 0 0 0 0 0 0 0 0 0 0 0 0 0 0 0 0 0 0
"ENSMUSG00000026609.15" 1 3 2 1 3 2 0 2 1 1 3 4 0 2 3 0 0 2
"ENSMUSG00000077235.1" 0 0 0 0 0 0 0 0 0 0 0 0 0 0 0 0 0 0
"ENSMUSG00000084550.1" 0 0 0 0 0 0 0 0 0 0 0 0 0 0 0 0 0 0
"ENSMUSG00000026608.13" 1377 1429 1225 1911 2021 1912 1437 1385 2004 2309 1438 1512 1641 1563 2058 1841 1523 1614
"ENSMUSG00000103370.1" 1 1 0 0 1 1 2 0 0 4 0 1 1 1 0 0 0 0
"ENSMUSG00000104464.1" 2 0 1 0 0 0 6 3 1 0 0 0 0 1 1 0 0 0
"ENSMUSG00000037624.15" 1022 1605 805 800 833 601 989 870 1168 942 590 599 581 631 680 590 523 557
"ENSMUSG00000103669.1" 2 9 4 0 3 1 2 0 3 7 2 0 1 0 0 0 1 2
"ENSMUSG00000102824.1" 49 48 40 55 50 68 43 58 70 91 49 63 65 87 81 55 46 57
"ENSMUSG00000104507.1" 14 25 14 23 16 17 16 24 16 20 15 11 7 6 7 10 9 16
"ENSMUSG00000093791.1" 0 0 0 0 0 0 0 0 0 0 0 0 0 0 0 0 0 0
"ENSMUSG00000103087.1" 0 0 0 0 0 0 1 1 0 0 0 0 0 0 0 0 0 0
"ENSMUSG00000026605.14" 58 35 93 10 9 63 88 68 116 19 6 6 31 27 14 3 5 14
"ENSMUSG00000103374.1" 0 0 0 0 0 0 0 1 0 0 0 1 0 2 1 0 1 0
"ENSMUSG00000026604.17" 167 210 161 214 187 235 328 531 645 302 128 127 156 730 166 150 145 178
"ENSMUSG00000102248.1" 1 0 0 0 0 0 0 0 0 0 2 2 0 0 0 0 0 0
"ENSMUSG00000097925.1" 0 0 2 0 2 2 2 2 0 5 0 0 0 1 1 0 2 1
"ENSMUSG00000104435.1" 44 86 71 125 100 117 64 52 100 119 64 64 63 60 93 63 62 69
"ENSMUSG00000026603.13" 262 314 245 444 383 349 245 204 388 496 313 244 359 396 457 310 287 261
"ENSMUSG00000103467.1" 7 8 13 22 11 11 8 12 16 15 7 2 8 6 2 2 8 2
"ENSMUSG00000010175.13" 1269 1682 415 334 329 331 1436 1439 2113 391 248 241 1883 1673 2484 240 212 268
"ENSMUSG00000099404.1" 4 6 0 5 0 2 3 5 4 0 2 0 5 4 6 0 1 2
"ENSMUSG00000079045.3" 35 40 12 7 9 6 37 30 43 8 5 5 46 49 68 6 5 8
"ENSMUSG00000103644.1" 0 5 0 0 0 0 1 0 6 0 0 0 10 3 7 0 0 0
"ENSMUSG00000103510.1" 0 2 0 0 0 0 1 0 1 0 0 0 4 1 4 0 0 0
"ENSMUSG00000093064.2" 0 0 0 0 0 0 0 0 0 0 0 0 0 0 0 0 0 0
"ENSMUSG00000106474.1" 0 0 0 0 0 0 0 0 0 0 0 0 0 0 0 0 0 0
"ENSMUSG00000103963.1" 0 0 0 0 0 0 0 0 0 0 0 0 0 0 0 0 0 0
"ENSMUSG00000089872.10" 786 881 684 1192 1244 1036 707 751 953 1321 921 909 831 792 1039 1156 980 944
"ENSMUSG00000026634.16" 949 1091 1005 1121 1283 1204 1071 1096 1222 1427 951 906 957 1035 1002 1072 895 960
"ENSMUSG00000037568.12" 121 217 73 63 74 87 90 106 201 79 41 60 199 177 286 49 38 62
"ENSMUSG00000104487.1" 2 4 2 0 4 4 2 1 4 1 3 1 4 4 3 3 1 3
"ENSMUSG00000103723.1" 4 7 10 24 16 22 4 8 8 18 12 6 10 5 10 14 10 8
"ENSMUSG00000103964.1" 11 23 27 36 37 30 26 15 18 43 30 24 9 16 13 30 29 30
"ENSMUSG00000066595.9" 362 393 419 332 428 356 457 509 666 386 262 250 428 592 541 310 269 245
"ENSMUSG00000097845.2" 4 2 14 7 4 7 7 4 8 7 2 1 4 4 3 6 3 2
"ENSMUSG00000057072.11" 9 15 13 6 25 19 20 15 15 21 8 18 14 8 29 13 12 14
"ENSMUSG00000026632.17" 412 528 510 496 519 435 466 499 593 503 325 304 372 353 510 401 364 393
"ENSMUSG00000062510.12" 16 18 22 21 10 17 20 14 36 25 16 8 17 7 9 27 10 10
"ENSMUSG00000103576.1" 0 0 0 0 1 2 1 1 0 1 0 0 0 0 0 0 0 1
"ENSMUSG00000026630.9" 3 10 4 7 7 3 10 9 10 14 6 10 10 18 2 10 0 8
"ENSMUSG00000102777.1" 0 0 0 0 0 0 0 0 0 0 0 0 0 0 0 0 0 0
"ENSMUSG00000091017.1" 0 0 0 0 0 0 0 0 0 0 0 0 0 0 0 0 0 0
"ENSMUSG00000026628.13" 7 11 17 0 7 6 18 17 28 6 6 7 9 14 15 5 14 9
"ENSMUSG00000088461.1" 0 0 0 0 0 0 0 0 0 0 0 0 0 0 0 0 0 0
"ENSMUSG00000073478.6" 29 24 26 24 32 36 34 37 51 19 17 25 61 51 52 29 37 23
"ENSMUSG00000103685.1" 29 23 15 25 36 40 21 17 18 37 19 8 14 19 23 20 23 29
"ENSMUSG00000103174.1" 12 16 13 34 37 23 7 6 6 29 24 11 15 13 15 37 33 20
"ENSMUSG00000037499.9" 297 322 240 298 322 273 242 283 548 418 213 223 456 596 485 299 256 297
"ENSMUSG00000026627.7" 225 220 209 186 175 156 188 210 310 205 124 133 261 294 308 161 171 142
"ENSMUSG00000026626.11" 1208 1171 1159 1937 2122 1971 1319 1315 1595 2347 1538 1570 1198 1394 1306 1899 1623 1721
"ENSMUSG00000103433.1" 0 0 0 0 2 2 1 0 0 0 0 2 2 0 0 3 1 2
"ENSMUSG00000103114.1" 10 14 8 43 69 53 15 9 15 69 62 37 8 13 8 28 43 31
"ENSMUSG00000104341.1" 0 0 0 0 0 0 0 0 0 0 0 0 0 0 0 0 0 0
"ENSMUSG00000103517.1" 0 0 0 0 2 0 0 0 1 0 0 1 1 0 0 0 0 2
"ENSMUSG00000102246.1" 0 1 0 2 4 0 0 0 0 4 1 2 0 0 0 0 0 1
"ENSMUSG00000037474.13" 15 23 30 249 256 265 41 26 29 365 207 217 8 22 3 228 209 194
"ENSMUSG00000037461.10" 597 682 670 1299 1454 1255 540 689 856 1419 846 852 496 523 477 1027 929 949
"ENSMUSG00000102970.1" 3 1 4 2 2 6 3 1 1 3 4 2 0 0 1 3 0 2
"ENSMUSG00000026623.16" 4902 4943 4088 8259 9195 6752 4397 4788 6144 9877 6334 5889 5941 6093 6504 7990 6557 6131
"ENSMUSG00000095504.1" 0 0 0 0 0 0 0 0 0 1 0 1 0 1 1 1 1 2
"ENSMUSG00000064845.1" 7 9 16 14 16 15 12 11 9 29 9 12 3 8 15 13 8 11
"ENSMUSG00000102596.1" 0 0 0 0 0 0 0 0 0 0 0 0 0 0 0 0 0 0
"ENSMUSG00000102840.1" 0 0 0 0 0 0 0 0 0 0 0 0 0 0 0 0 0 0
"ENSMUSG00000026622.15" 0 3 2 0 0 1 1 1 4 1 1 0 3 0 0 0 0 0
"ENSMUSG00000055833.14" 1 3 1 3 6 3 0 2 1 3 2 0 3 2 0 1 1 2
"ENSMUSG00000037434.7" 20 23 25 24 52 23 25 25 31 16 17 17 19 27 18 17 14 17
"ENSMUSG00000049353.17" 5 0 1 0 0 0 1 4 4 0 0 0 2 5 2 0 0 0
"ENSMUSG00000097416.3" 0 0 0 0 0 0 1 0 0 0 0 1 0 0 0 0 0 0
"ENSMUSG00000102915.1" 0 0 0 0 0 0 0 0 0 0 0 0 0 0 0 0 0 0
"ENSMUSG00000026637.13" 1 0 0 0 0 0 0 0 0 1 0 0 0 1 0 0 0 0
"ENSMUSG00000093003.1" 0 0 0 0 0 0 0 0 0 0 0 0 0 0 0 0 0 0
"ENSMUSG00000103653.1" 0 1 1 0 0 0 0 0 0 0 0 0 1 0 1 1 0 0
"ENSMUSG00000097089.2" 0 0 0 0 0 0 0 0 0 0 0 0 0 0 0 0 0 0
"ENSMUSG00000037395.15" 160 176 224 227 259 199 206 222 294 274 173 174 123 160 214 157 120 156
"ENSMUSG00000102755.1" 0 0 0 0 0 0 0 0 0 0 0 0 0 0 0 0 0 0
"ENSMUSG00000097316.2" 138 162 141 145 120 129 144 138 198 148 87 95 153 191 183 143 102 127
"ENSMUSG00000058248.12" 836 1023 1063 2526 2706 1779 940 1187 1197 2698 1855 1576 675 1537 665 2048 1897 1667
"ENSMUSG00000037375.16" 16 16 13 2 18 21 21 25 27 15 5 5 21 20 23 7 11 5
"ENSMUSG00000094131.1" 0 0 0 0 0 0 0 0 0 0 0 0 0 0 0 0 0 0
"ENSMUSG00000103874.1" 0 2 0 0 0 0 0 0 0 0 0 0 0 0 0 0 0 0
"ENSMUSG00000047384.3" 1 5 5 4 4 8 6 6 5 13 7 9 4 3 3 5 2 5
"ENSMUSG00000100872.2" 4 10 5 7 9 16 5 14 7 3 1 3 6 9 5 6 1 3
"ENSMUSG00000016262.14" 418 581 440 264 317 206 445 474 537 310 198 212 331 474 391 248 171 203
"ENSMUSG00000089812.2" 3 8 12 14 2 6 6 11 8 6 12 11 5 9 9 9 4 6
"ENSMUSG00000102162.1" 18 18 18 18 19 23 22 16 19 8 16 20 10 6 9 25 14 15
"ENSMUSG00000016200.14" 619 695 799 528 620 534 653 671 753 650 439 410 574 660 703 533 469 508
"ENSMUSG00000089158.1" 0 0 0 0 0 0 0 0 1 0 0 0 0 1 0 0 0 0
"ENSMUSG00000103640.1" 2 0 1 2 2 1 0 0 0 3 4 1 0 0 0 0 3 0
"ENSMUSG00000102442.1" 0 0 0 0 0 0 0 0 0 0 0 0 0 0 0 0 0 0
"ENSMUSG00000016181.9" 280 345 295 376 421 346 319 296 381 438 258 277 288 302 342 333 292 321
"ENSMUSG00000026638.15" 6 17 7 9 14 23 6 15 21 22 13 10 7 41 12 12 9 7
"ENSMUSG00000079144.7" 78 81 80 66 77 67 88 85 145 78 59 54 98 95 129 84 59 70
"ENSMUSG00000037318.10" 11 15 11 11 15 10 7 9 8 11 7 12 6 26 14 7 4 16
"ENSMUSG00000090080.2" 0 1 0 0 0 0 0 0 2 0 1 2 0 0 0 2 0 1
"ENSMUSG00000089683.2" 0 0 0 0 0 2 0 0 3 0 0 0 2 0 0 0 1 0
"ENSMUSG00000026639.18" 59 59 46 42 42 33 38 54 69 36 35 29 48 51 77 33 37 32
"ENSMUSG00000016194.14" 80 129 96 209 181 143 310 137 269 202 90 169 198 168 279 169 103 160
"ENSMUSG00000103089.1" 0 0 0 0 2 4 0 0 1 0 1 1 0 0 1 2 1 1
"ENSMUSG00000009633.3" 56 55 31 36 50 33 41 42 92 32 35 25 77 71 58 33 35 27
"ENSMUSG00000104348.1" 28 18 19 20 27 25 32 21 28 28 17 22 39 25 33 13 19 20
"ENSMUSG00000103736.1" 0 0 0 0 0 0 0 0 0 0 0 1 0 0 0 0 0 0
"ENSMUSG00000016179.11" 427 382 528 916 929 799 416 470 480 945 734 730 496 524 593 1113 898 844
"ENSMUSG00000103895.1" 3 0 2 5 3 4 2 1 0 5 1 1 0 2 2 2 4 2
"ENSMUSG00000102648.1" 0 0 0 0 0 0 0 0 0 0 0 0 0 0 0 0 0 0
"ENSMUSG00000102981.1" 0 0 0 0 0 0 0 0 0 0 0 0 0 0 0 0 0 0
"ENSMUSG00000097850.2" 0 0 0 0 0 0 0 0 0 0 0 0 0 0 0 0 0 0
"ENSMUSG00000065533.1" 0 0 0 0 0 0 0 0 0 0 0 0 0 0 0 0 0 0
"ENSMUSG00000104182.1" 0 0 0 0 0 0 0 0 0 0 0 0 0 0 0 0 0 0
"ENSMUSG00000103692.1" 0 0 0 1 0 1 0 0 0 0 0 0 0 0 0 0 0 1
"ENSMUSG00000026640.12" 1930 2208 2179 4465 4296 3946 1901 1940 2100 4503 3011 2888 1492 1590 1833 3455 3430 3187
"ENSMUSG00000102523.1" 0 0 3 0 0 1 4 2 0 0 1 3 0 0 0 1 0 2
"ENSMUSG00000102621.1" 2 0 4 0 4 0 0 0 1 3 2 1 1 0 1 1 5 1
"ENSMUSG00000102841.1" 2 1 2 0 0 2 0 1 3 1 1 1 1 3 3 3 2 0
"ENSMUSG00000103776.1" 0 0 0 0 0 0 0 1 0 0 0 0 0 0 2 0 0 0
"ENSMUSG00000103597.1" 0 4 0 0 1 2 0 5 1 2 1 2 1 0 1 1 4 3
"ENSMUSG00000092633.1" 0 0 0 0 0 0 0 0 0 0 0 0 0 0 0 0 0 0
"ENSMUSG00000084631.1" 0 0 0 0 0 0 0 0 0 0 0 0 0 0 0 0 0 0
"ENSMUSG00000016494.9" 122 174 101 1540 1683 1111 184 129 197 1560 1143 1067 156 198 169 938 782 696
"ENSMUSG00000097325.2" 16 19 17 72 69 54 15 19 28 54 35 40 15 15 18 35 34 28
"ENSMUSG00000096929.7" 1539 2144 1919 2105 2180 2080 1467 1839 2082 2066 1260 1199 1893 1739 2723 2208 1781 1783
"ENSMUSG00000104206.1" 0 0 2 0 0 0 0 0 1 0 1 0 3 1 1 1 0 1
"ENSMUSG00000104525.1" 2 1 5 3 1 0 0 3 3 4 5 1 2 1 3 1 4 3
"ENSMUSG00000103867.1" 22 19 16 34 51 46 25 33 34 49 31 21 14 13 33 21 40 33
"ENSMUSG00000104077.1" 8 7 20 21 24 14 9 17 27 27 11 14 14 10 19 23 18 18
"ENSMUSG00000016493.13" 199 301 332 325 383 394 237 253 242 444 252 245 191 154 241 218 210 266
"ENSMUSG00000065412.3" 0 0 0 0 0 0 0 0 0 0 0 0 0 0 0 0 0 0
"ENSMUSG00000065548.1" 0 0 0 0 0 0 0 0 0 0 0 0 0 0 0 0 0 0
"ENSMUSG00000104010.1" 34 43 67 61 58 62 44 30 37 86 49 57 36 28 44 59 45 38
"ENSMUSG00000103443.1" 16 28 37 42 23 34 24 26 16 47 19 26 12 16 27 21 24 29
"ENSMUSG00000016481.15" 466 493 479 432 470 470 420 461 604 468 297 362 550 603 606 428 339 399
"ENSMUSG00000026616.16" 21 13 15 18 33 27 20 19 22 12 17 22 17 21 26 18 11 16
"ENSMUSG00000102236.1" 1 0 1 0 3 0 1 0 0 0 1 0 0 0 1 0 0 0
"ENSMUSG00000093823.1" 0 0 0 0 0 0 0 0 0 0 0 0 0 0 0 0 0 0
"ENSMUSG00000099208.1" 0 0 0 0 0 0 0 0 1 0 0 0 0 0 0 0 0 0
"ENSMUSG00000104297.1" 0 0 0 0 0 0 0 0 0 0 0 0 0 0 0 0 0 0
"ENSMUSG00000102307.1" 0 0 0 0 3 2 0 2 0 2 2 1 1 0 2 1 0 1
"ENSMUSG00000103120.1" 0 0 0 0 0 0 0 0 0 0 0 0 0 0 0 0 0 0
"ENSMUSG00000099154.1" 0 0 0 0 0 0 0 0 0 0 0 0 0 0 0 0 0 0
"ENSMUSG00000050530.14" 1460 1507 1488 1845 1957 1577 1446 1403 1820 2198 1558 1429 1123 1179 1333 1912 1621 1632
"ENSMUSG00000026643.16" 1840 2441 1698 3127 3451 2654 1929 1741 2464 3818 2623 2478 2668 2372 3169 3339 2728 2719
"ENSMUSG00000075837.1" 3 4 7 1 1 2 8 1 5 11 9 3 3 1 2 4 6 8
"ENSMUSG00000049950.6" 65 63 67 65 60 60 72 69 92 89 53 67 76 107 75 74 48 62
"ENSMUSG00000026644.7" 5 2 7 8 2 0 3 3 10 4 9 2 5 8 11 5 1 0
"ENSMUSG00000026645.11" 3 1 6 0 0 0 5 8 10 0 1 0 3 1 3 0 0 0
"ENSMUSG00000103786.1" 0 0 0 0 0 0 0 0 0 0 0 0 0 1 0 0 0 0
"ENSMUSG00000026650.15" 48 21 65 8 14 8 81 82 136 12 11 9 59 109 47 6 6 7
"ENSMUSG00000026648.18" 205 253 293 372 371 423 261 250 275 390 274 259 181 234 216 292 286 302
"ENSMUSG00000026646.16" 77 76 112 141 134 105 92 74 119 125 97 60 66 77 79 100 87 87
"ENSMUSG00000085043.1" 0 2 6 2 3 4 0 2 1 6 4 1 1 1 2 0 2 1
"ENSMUSG00000109865.1" 400 448 405 435 463 417 422 414 473 477 290 297 419 421 476 343 317 347
"ENSMUSG00000051396.15" 156 182 223 170 201 184 154 152 224 213 100 129 138 136 183 104 119 124
"ENSMUSG00000039496.8" 27 29 20 27 31 13 28 21 38 32 13 23 16 42 27 13 25 12
"ENSMUSG00000081278.1" 0 0 0 0 0 0 0 0 0 0 0 0 0 0 0 0 0 0
"ENSMUSG00000082580.3" 1 0 0 0 0 0 0 0 0 0 0 0 0 0 0 0 0 0
"ENSMUSG00000026655.15" 254 200 287 129 150 150 426 563 605 170 84 90 241 674 277 74 86 79
"ENSMUSG00000080703.2" 0 0 0 0 0 0 0 0 0 0 0 0 0 0 0 0 0 0
"ENSMUSG00000081070.1" 0 0 0 0 0 0 0 0 0 0 0 0 0 0 0 0 0 0
"ENSMUSG00000085205.1" 0 0 0 0 1 0 0 2 0 0 0 1 0 1 0 0 0 0
"ENSMUSG00000085656.1" 0 0 0 0 0 0 0 0 0 0 0 0 0 0 0 0 0 0
"ENSMUSG00000086445.1" 0 0 0 0 0 0 0 0 0 0 0 0 0 0 0 0 0 0
"ENSMUSG00000026657.17" 1136 1294 1172 1200 1295 1322 1008 1149 1604 1308 804 923 1284 1045 1519 1046 850 1010
"ENSMUSG00000086458.1" 4 1 0 2 0 3 2 0 1 3 1 0 0 0 0 0 0 0
"ENSMUSG00000081889.1" 2 2 0 0 0 0 1 0 1 1 2 0 1 0 0 0 0 1
"ENSMUSG00000104284.1" 2 0 2 0 1 2 1 2 2 1 1 6 3 1 2 0 2 0
"ENSMUSG00000102517.1" 3 1 3 0 1 1 0 1 0 2 2 0 3 8 4 1 3 3
"ENSMUSG00000084859.7" 0 0 0 0 0 2 0 3 3 0 2 4 2 3 3 2 2 3
"ENSMUSG00000086921.1" 1 6 0 2 0 0 2 1 5 3 2 0 1 2 5 0 0 0
"ENSMUSG00000102816.1" 6 7 0 2 6 4 7 4 1 3 4 1 9 4 8 6 2 5
"ENSMUSG00000102136.1" 3 1 3 2 1 0 1 2 7 5 6 5 2 1 0 5 1 1
"ENSMUSG00000102357.1" 0 3 4 1 0 0 0 3 3 5 2 1 4 4 1 3 1 5
"ENSMUSG00000087355.7" 3 6 8 2 2 0 5 3 5 2 5 1 4 0 6 2 3 1
"ENSMUSG00000102494.1" 5 3 3 0 3 2 2 3 4 2 2 2 4 2 2 1 5 0
"ENSMUSG00000075826.1" 1 0 0 0 0 0 2 0 0 2 0 0 0 0 0 0 0 0
"ENSMUSG00000086874.1" 2 0 1 0 0 1 0 2 2 0 1 1 0 0 0 0 0 1
"ENSMUSG00000086018.7" 0 0 1 2 0 1 3 1 2 1 2 1 0 0 1 1 0 0
"ENSMUSG00000039449.14" 714 862 750 1009 1099 920 731 798 1125 1200 752 861 953 995 1064 960 828 827
"ENSMUSG00000083378.3" 0 0 0 0 0 0 0 0 0 1 0 0 0 0 0 0 0 0
"ENSMUSG00000048186.14" 49 99 50 55 58 63 65 106 106 85 44 73 80 108 104 53 55 37
"ENSMUSG00000083407.1" 0 0 0 0 0 0 0 0 0 0 0 0 0 0 0 0 0 0
"ENSMUSG00000026662.13" 439 467 468 511 498 480 576 645 792 552 385 406 564 745 572 433 350 403
"ENSMUSG00000026664.7" 978 996 826 1069 1093 1003 1033 1236 1465 1248 876 994 1288 1835 1661 926 809 809
"ENSMUSG00000086670.1" 5 7 12 13 3 3 13 16 20 5 3 6 10 24 13 5 5 2
"ENSMUSG00000082795.1" 0 0 0 0 0 0 0 0 0 0 0 0 0 2 0 0 2 0
"ENSMUSG00000069188.5" 2 5 3 1 2 0 3 4 5 8 4 2 7 12 3 0 0 1
"ENSMUSG00000026668.10" 5 3 0 7 9 19 28 10 18 4 9 14 7 17 15 14 12 5
"ENSMUSG00000026669.14" 14 17 19 16 26 41 12 17 29 27 22 27 16 20 19 17 16 26
"ENSMUSG00000026672.11" 348 379 321 396 486 419 374 343 587 533 339 318 455 597 552 318 341 284
"ENSMUSG00000086430.1" 7 8 14 8 11 7 8 5 12 12 4 3 9 3 15 10 9 9
"ENSMUSG00000026676.7" 93 49 117 399 492 567 507 298 314 519 356 291 168 417 275 437 455 444
"ENSMUSG00000081005.1" 0 1 0 0 0 1 0 0 0 1 0 0 0 0 0 2 0 0
"ENSMUSG00000084606.1" 0 0 0 0 2 0 0 0 0 0 0 0 0 0 0 0 1 0
"ENSMUSG00000080820.1" 0 0 0 2 0 2 0 0 0 0 1 0 0 0 0 0 0 0
"ENSMUSG00000039145.16" 1994 2403 1965 3923 4309 3577 3085 2160 2391 4667 3162 2952 1787 2053 1906 3587 3180 3081
"ENSMUSG00000082013.1" 0 0 0 0 0 0 0 0 0 0 0 0 0 0 0 0 0 0
"ENSMUSG00000039128.13" 733 820 696 786 895 676 726 741 918 1004 636 625 860 954 993 725 670 696
"ENSMUSG00000025817.12" 287 314 329 395 429 370 378 399 521 451 287 269 400 600 496 420 334 363
"ENSMUSG00000056718.2" 25 21 37 26 32 34 17 21 43 30 23 16 32 14 50 30 36 37
"ENSMUSG00000025816.15" 933 1054 1264 1546 1752 1506 1107 1094 1380 1913 1371 1128 897 896 1202 1390 1278 1315
"ENSMUSG00000085818.7" 0 1 7 0 2 2 5 0 1 1 1 1 0 2 0 4 4 1
"ENSMUSG00000025815.13" 294 227 375 298 352 305 301 318 381 317 174 218 266 258 302 233 197 188
"ENSMUSG00000043241.14" 1167 1101 1108 1359 1508 1238 1189 1376 1572 1727 1185 1219 1398 1774 1609 1530 1352 1331
"ENSMUSG00000045319.13" 18 25 19 20 33 25 12 25 45 35 35 25 37 37 41 27 22 18
"ENSMUSG00000082332.2" 0 0 0 0 0 0 0 0 1 0 0 0 0 0 0 0 0 0
"ENSMUSG00000102887.1" 0 0 0 0 0 0 0 0 0 0 0 0 0 0 0 0 0 0
"ENSMUSG00000039063.5" 18 9 18 8 15 9 15 40 47 17 7 6 24 66 18 6 6 6
"ENSMUSG00000087125.1" 0 0 3 1 4 1 2 3 4 1 2 1 0 1 5 0 0 2
"ENSMUSG00000087485.1" 0 0 2 2 1 0 0 0 0 3 0 9 0 0 0 0 0 0
"ENSMUSG00000118578.1" 1 0 0 0 0 0 5 0 2 1 0 0 0 0 2 0 1 0
"ENSMUSG00000039046.15" 638 619 808 615 639 584 803 911 1151 668 427 449 769 1036 817 416 386 386
"ENSMUSG00000085716.1" 0 0 3 0 0 0 0 0 0 0 0 0 0 1 0 1 1 1
"ENSMUSG00000086109.2" 1 1 0 15 44 46 1 2 0 51 26 18 0 2 4 23 25 28
"ENSMUSG00000102599.1" 0 0 2 12 19 13 0 0 5 11 6 16 1 0 0 11 4 5
"ENSMUSG00000002107.18" 6506 7795 8449 10616 11110 10054 7787 6561 7697 11829 8384 7598 5074 5384 6036 9427 8629 8399
"ENSMUSG00000087079.1" 2 0 2 1 3 1 3 0 0 2 0 0 5 2 1 2 2 2
"ENSMUSG00000075538.2" 0 0 1 2 3 2 1 1 3 1 0 1 1 0 0 4 2 0
"ENSMUSG00000103412.1" 0 0 0 0 2 0 0 1 0 0 1 0 0 0 0 0 0 0
"ENSMUSG00000062319.2" 0 1 0 0 0 2 0 0 1 0 1 1 1 0 1 0 0 1
"ENSMUSG00000065824.1" 0 0 0 2 0 1 0 0 1 1 0 0 0 0 0 0 0 0
"ENSMUSG00000077396.1" 0 2 2 0 3 4 0 0 0 1 1 1 0 0 0 0 0 2
"ENSMUSG00000099424.1" 0 0 1 0 0 0 0 0 0 0 0 0 0 0 0 0 1 1
"ENSMUSG00000083252.1" 0 0 0 0 0 0 0 0 0 0 0 0 0 0 0 0 0 0
"ENSMUSG00000085070.1" 4 0 1 1 0 1 0 0 1 0 3 0 0 0 0 0 0 0
"ENSMUSG00000083269.1" 0 0 0 0 0 0 0 0 0 0 0 0 0 0 0 0 0 0
"ENSMUSG00000088574.1" 0 0 0 0 0 0 0 0 0 0 0 0 0 0 0 0 0 0
"ENSMUSG00000084374.1" 0 0 0 0 0 0 0 0 0 0 0 0 0 0 0 0 0 1
"ENSMUSG00000082953.3" 15 6 11 15 9 6 8 15 7 8 19 13 10 15 23 8 13 7
"ENSMUSG00000085580.1" 0 0 0 0 0 0 0 0 0 0 0 0 0 0 0 0 0 0
"ENSMUSG00000095951.1" 0 0 0 0 0 0 0 0 0 0 0 0 0 0 0 0 0 0
"ENSMUSG00000083423.1" 0 0 0 0 0 0 0 0 0 0 0 0 0 0 0 0 0 0
"ENSMUSG00000079604.9" 0 0 0 0 0 0 0 0 0 0 0 0 0 0 0 0 0 0
"ENSMUSG00000081202.1" 0 0 0 0 0 0 0 0 0 0 0 0 0 0 0 0 0 0
"ENSMUSG00000079603.3" 0 0 0 0 0 0 0 0 0 0 0 0 0 0 0 0 0 0
"ENSMUSG00000104276.1" 0 0 0 0 0 0 0 0 0 0 0 0 0 0 0 0 0 0
"ENSMUSG00000015619.10" 1 0 0 2 1 0 0 1 3 0 0 0 1 14 0 0 0 0
"ENSMUSG00000086618.1" 0 0 0 0 0 0 0 0 0 0 0 0 0 0 0 0 0 0
"ENSMUSG00000025783.2" 0 0 0 0 0 0 0 0 0 0 0 0 0 2 0 0 0 0
"ENSMUSG00000079602.2" 0 0 0 0 0 0 0 0 0 0 0 0 0 0 0 0 0 0
"ENSMUSG00000075534.5" 0 0 0 1 0 0 0 0 1 0 0 0 0 2 0 0 0 0
"ENSMUSG00000025782.12" 288 296 302 320 293 301 277 309 366 372 249 315 370 428 321 329 294 293
"ENSMUSG00000103570.1" 2 1 1 1 3 3 1 7 1 0 2 1 4 2 0 4 1 2
"ENSMUSG00000025781.14" 2605 2994 2280 2660 2733 2164 2722 2817 3893 3388 2101 2265 3650 3910 4393 2400 2203 2316
"ENSMUSG00000077733.1" 8 10 7 10 14 14 3 9 10 5 0 4 4 4 7 10 11 4
"ENSMUSG00000037262.7" 188 216 210 199 206 203 173 231 245 257 133 171 190 245 243 173 160 174
"ENSMUSG00000037254.18" 17 41 21 43 35 60 47 39 48 77 19 28 30 70 30 16 27 44
"ENSMUSG00000025780.7" 801 763 749 524 587 645 787 868 1213 555 321 309 1236 1343 1389 393 367 487
"ENSMUSG00000086748.1" 0 0 0 0 0 0 0 0 0 0 0 0 0 0 0 0 0 0
"ENSMUSG00000061186.15" 123 197 134 90 87 100 107 119 182 90 54 54 139 156 162 47 43 54
"ENSMUSG00000080500.1" 0 0 0 0 0 0 0 0 0 0 0 0 0 0 0 0 0 0
"ENSMUSG00000080627.1" 0 0 0 0 0 0 0 0 0 0 0 0 0 0 0 0 0 0
"ENSMUSG00000092793.1" 0 0 0 0 0 0 0 0 0 0 0 0 0 0 0 0 0 0
"ENSMUSG00000077972.1" 0 0 0 0 0 0 0 0 0 0 0 0 0 0 0 0 0 0
"ENSMUSG00000077038.1" 0 0 0 0 0 0 0 0 0 0 0 0 0 0 0 0 0 0
"ENSMUSG00000080653.1" 0 0 0 0 0 0 0 0 0 0 0 0 0 0 0 0 0 0
"ENSMUSG00000076126.1" 0 0 0 0 0 0 0 0 0 0 0 0 0 0 0 0 0 0
"ENSMUSG00000077131.1" 0 0 0 0 0 0 0 0 0 0 0 0 0 0 0 0 0 0
"ENSMUSG00000077834.1" 0 0 0 0 0 0 0 0 0 0 0 0 0 0 0 0 0 0
"ENSMUSG00000077998.1" 0 0 0 0 0 0 0 0 0 0 0 0 0 0 0 0 0 0
"ENSMUSG00000076959.1" 0 0 0 0 0 0 0 0 1 0 0 0 0 0 0 0 0 0
"ENSMUSG00000080504.1" 0 0 0 0 0 0 0 0 0 0 0 0 0 0 0 0 0 0
"ENSMUSG00000077981.1" 0 0 0 0 0 0 0 0 0 0 0 0 0 0 0 0 0 0
"ENSMUSG00000076983.2" 0 0 0 0 0 0 0 0 0 0 0 0 0 0 0 0 0 0
"ENSMUSG00000078026.1" 0 0 0 0 0 0 0 0 0 0 0 0 0 0 0 0 0 0
"ENSMUSG00000094165.1" 0 0 0 0 0 0 0 0 0 0 0 0 0 0 0 0 0 0
"ENSMUSG00000077049.2" 0 0 0 0 0 0 0 0 0 0 0 0 0 0 0 0 0 0
"ENSMUSG00000106608.1" 0 0 0 0 0 0 0 0 0 0 0 0 0 0 0 0 0 0
"ENSMUSG00000076028.1" 0 0 0 0 0 0 0 0 0 0 0 0 0 0 0 0 0 0
"ENSMUSG00000094297.1" 0 0 0 0 0 0 0 0 0 0 0 0 0 0 0 0 0 0
"ENSMUSG00000095843.1" 0 0 0 0 0 0 0 0 0 0 0 0 0 0 0 0 0 0
"ENSMUSG00000096624.1" 0 0 0 0 0 0 0 0 0 0 0 0 0 0 0 0 0 0
"ENSMUSG00000095269.1" 0 0 0 0 0 0 0 0 0 0 0 0 0 0 0 0 0 0
"ENSMUSG00000096583.1" 0 0 0 0 0 0 0 0 0 0 0 0 0 0 0 0 0 0
"ENSMUSG00000080459.1" 0 0 0 0 0 0 0 0 0 0 0 0 0 0 0 0 0 0
"ENSMUSG00000095938.1" 0 0 0 0 0 0 0 0 0 0 0 0 0 0 0 0 0 0
"ENSMUSG00000095340.1" 0 0 0 0 0 0 0 0 0 0 0 0 0 0 0 0 0 0
"ENSMUSG00000096027.1" 0 0 0 0 0 0 0 0 0 0 0 0 0 0 0 0 0 0
"ENSMUSG00000104933.1" 0 0 0 0 0 0 0 0 0 0 0 0 0 0 0 0 0 0
"ENSMUSG00000105546.1" 0 0 0 0 0 0 0 0 0 0 0 0 0 0 0 0 0 0
"ENSMUSG00000095336.1" 0 0 0 0 0 0 0 0 0 0 0 0 0 0 0 0 0 0
"ENSMUSG00000094190.1" 0 0 0 0 0 0 0 0 0 0 0 0 0 0 0 0 0 0
"ENSMUSG00000095509.1" 0 0 0 0 0 0 0 0 0 0 0 0 0 0 0 0 0 0
"ENSMUSG00000104561.1" 0 0 0 0 0 0 0 0 0 0 0 0 0 0 0 0 0 0
"ENSMUSG00000104734.1" 0 0 0 0 0 0 0 0 0 0 0 0 0 0 0 0 0 0
"ENSMUSG00000094927.1" 0 0 0 0 0 0 0 0 0 0 0 0 0 0 0 0 0 0
"ENSMUSG00000080405.1" 0 0 0 0 0 0 0 0 0 0 0 0 0 0 0 0 0 0
"ENSMUSG00000095198.1" 0 0 0 0 0 0 0 0 0 0 0 0 0 0 0 0 0 0
"ENSMUSG00000094659.1" 0 0 0 0 0 0 0 0 0 0 0 0 0 0 0 0 0 0
"ENSMUSG00000105330.1" 0 0 0 0 0 0 0 0 0 0 0 0 0 0 0 0 0 0
"ENSMUSG00000096264.1" 0 0 0 0 0 0 0 0 0 0 0 0 0 0 0 0 0 0
"ENSMUSG00000096651.1" 0 0 0 0 0 0 0 0 0 0 0 0 0 0 0 0 0 0
"ENSMUSG00000094101.1" 0 0 0 0 0 0 0 0 0 0 0 0 0 0 0 0 0 0
"ENSMUSG00000096492.1" 0 0 0 0 0 0 0 0 0 0 0 0 0 0 0 0 0 0
"ENSMUSG00000096239.1" 0 0 0 0 0 0 0 0 0 0 0 0 0 0 0 0 0 0
"ENSMUSG00000106027.1" 0 0 0 0 0 0 0 0 0 0 0 0 0 0 0 0 0 0
"ENSMUSG00000094363.1" 0 0 0 0 0 0 0 0 0 0 0 0 0 0 0 0 0 0
"ENSMUSG00000095884.1" 0 0 0 0 0 0 0 0 0 0 0 0 0 0 0 0 0 0
"ENSMUSG00000094506.1" 0 0 0 0 0 0 0 0 0 0 0 0 0 0 0 0 0 0
"ENSMUSG00000094159.1" 0 0 0 0 0 0 0 0 0 0 0 0 0 0 0 0 0 0
"ENSMUSG00000096113.1" 0 0 0 0 0 0 0 0 0 0 0 0 0 0 0 0 0 0
"ENSMUSG00000096134.1" 0 0 0 0 0 0 0 0 0 0 0 0 0 0 0 0 0 0
"ENSMUSG00000094009.1" 0 0 0 0 0 0 0 0 0 0 0 0 0 0 0 0 0 0
"ENSMUSG00000096782.1" 0 0 0 0 0 0 0 0 0 0 0 0 0 0 0 0 0 0
"ENSMUSG00000096835.1" 0 0 0 0 0 0 0 0 0 0 0 0 0 0 0 0 0 0
"ENSMUSG00000096587.1" 0 0 0 0 0 0 0 0 0 0 0 0 0 0 0 0 0 0
"ENSMUSG00000095536.1" 0 0 0 0 0 0 0 0 0 0 0 0 0 0 0 0 0 0
"ENSMUSG00000104652.1" 0 0 0 0 0 0 0 0 0 0 0 0 0 0 0 0 0 0
"ENSMUSG00000095786.1" 0 0 0 0 0 0 0 0 0 0 0 0 0 0 0 0 0 0
"ENSMUSG00000096748.1" 0 0 0 0 0 0 0 0 0 0 0 0 0 0 0 0 0 0
"ENSMUSG00000096880.1" 0 0 0 0 0 0 0 0 0 0 0 0 0 0 0 0 0 0
"ENSMUSG00000094688.1" 0 0 0 0 0 0 0 0 0 0 0 0 0 0 0 0 0 0
"ENSMUSG00000094261.1" 0 0 0 0 0 0 0 0 0 0 0 0 0 0 0 0 0 0
"ENSMUSG00000105182.1" 0 0 0 0 0 0 0 0 0 0 0 0 0 0 0 0 0 0
"ENSMUSG00000093995.1" 0 0 0 0 0 0 0 0 0 0 0 0 0 0 0 0 0 0
"ENSMUSG00000094709.1" 0 0 0 0 0 0 0 0 0 0 0 0 0 0 0 0 0 0
"ENSMUSG00000094067.1" 0 0 0 0 0 0 0 0 0 0 0 0 0 0 0 0 0 0
"ENSMUSG00000096512.1" 0 0 0 0 0 0 0 0 0 0 0 0 0 0 0 0 0 0
"ENSMUSG00000096360.1" 0 0 0 0 0 0 0 0 0 0 0 0 0 0 0 0 0 0
"ENSMUSG00000093900.1" 0 0 0 0 0 0 0 0 0 0 0 0 0 0 0 0 0 0
"ENSMUSG00000095151.1" 0 0 0 0 0 0 0 0 0 0 0 0 0 0 0 0 0 0
"ENSMUSG00000094457.1" 0 0 0 0 0 0 0 0 0 0 0 0 0 0 0 0 0 0
"ENSMUSG00000093914.1" 0 0 0 0 0 0 0 0 0 0 0 0 0 0 0 0 0 0
"ENSMUSG00000095222.1" 0 0 0 0 0 0 0 0 0 0 0 0 0 0 0 0 0 0
"ENSMUSG00000076966.2" 0 0 0 0 0 0 0 0 0 0 0 0 0 0 0 0 0 0
"ENSMUSG00000105365.1" 0 0 0 0 0 0 0 0 0 0 0 0 0 0 0 0 0 0
"ENSMUSG00000080649.1" 0 0 0 0 0 0 0 0 0 0 0 0 0 0 0 0 0 0
"ENSMUSG00000096889.1" 0 0 0 0 0 0 0 0 0 0 0 0 0 0 0 0 0 0
"ENSMUSG00000080476.1" 0 0 0 0 0 0 0 0 0 0 0 0 0 0 0 0 0 0
"ENSMUSG00000093907.1" 0 0 0 0 0 0 0 0 0 0 0 0 0 0 0 0 0 0
"ENSMUSG00000096053.1" 0 0 0 0 0 0 0 0 0 0 0 0 0 0 0 0 0 0
"ENSMUSG00000106488.1" 0 0 0 0 0 0 0 0 0 0 0 0 0 0 0 0 0 0
"ENSMUSG00000080684.1" 0 0 0 0 0 0 0 0 0 0 0 0 0 0 0 0 0 0
"ENSMUSG00000095051.1" 0 0 0 0 0 0 0 0 0 0 0 0 0 0 0 0 0 0
"ENSMUSG00000094943.1" 0 0 0 0 0 0 0 0 0 0 0 0 0 0 0 0 0 0
"ENSMUSG00000096894.1" 0 0 0 0 0 0 0 0 0 0 0 0 0 0 0 0 0 0
"ENSMUSG00000076994.2" 0 0 0 0 0 0 0 0 0 0 0 0 0 0 0 0 0 0
"ENSMUSG00000105783.1" 0 0 0 0 0 0 0 0 0 0 0 0 0 0 0 0 0 0
"ENSMUSG00000094327.1" 0 0 0 0 0 0 0 0 0 0 0 0 0 0 0 0 0 0
"ENSMUSG00000076948.2" 0 0 0 0 0 0 0 0 0 0 0 0 0 0 0 0 0 0
"ENSMUSG00000077113.2" 0 0 0 0 0 0 0 0 0 0 0 0 0 0 0 0 0 0
"ENSMUSG00000094330.1" 0 0 0 0 0 0 0 0 0 0 0 0 0 0 0 0 0 0
"ENSMUSG00000080624.1" 0 0 0 0 0 0 0 2 0 0 0 0 0 0 0 0 0 0
"ENSMUSG00000077021.2" 0 0 0 0 0 0 0 0 0 0 0 0 0 0 0 0 0 0
"ENSMUSG00000070099.1" 0 0 0 0 0 0 0 0 0 0 0 0 0 0 0 0 0 0
"ENSMUSG00000080558.1" 0 0 0 0 0 0 0 0 0 0 0 0 0 0 0 0 0 0
"ENSMUSG00000076976.2" 0 0 0 0 0 0 0 0 0 0 0 0 0 0 0 0 0 0
"ENSMUSG00000076118.1" 0 0 0 0 0 0 0 0 0 0 0 0 0 0 0 0 0 0
"ENSMUSG00000077095.1" 0 0 0 0 0 0 0 0 0 0 0 0 0 0 0 0 0 0
"ENSMUSG00000077104.1" 0 0 0 0 0 0 0 0 0 0 0 0 0 0 0 0 0 0
"ENSMUSG00000076014.1" 0 0 0 0 0 0 0 0 0 0 0 0 0 0 0 0 0 0
"ENSMUSG00000092961.1" 0 0 0 0 0 0 0 0 0 0 0 2 0 0 0 0 0 0
"ENSMUSG00000092697.1" 0 0 0 0 0 0 0 0 0 0 0 0 0 0 0 0 0 0
"ENSMUSG00000088833.1" 0 0 0 0 0 0 0 0 0 0 0 0 0 0 0 0 0 0
"ENSMUSG00000076222.1" 0 0 0 0 0 0 0 0 0 0 0 0 0 0 0 0 0 0
"ENSMUSG00000078031.1" 0 0 0 0 0 0 0 0 0 0 0 0 0 0 0 0 0 0
"ENSMUSG00000095699.1" 0 0 0 0 0 0 0 0 0 0 0 0 0 0 0 0 0 0
"ENSMUSG00000089570.1" 0 0 0 0 0 0 0 0 0 0 0 0 0 0 0 0 0 0
"ENSMUSG00000088980.1" 0 0 0 0 0 0 0 0 0 0 0 0 0 0 0 0 0 0
"ENSMUSG00000077991.1" 0 0 0 0 0 0 0 0 0 0 0 0 0 0 0 0 0 0
"ENSMUSG00000077086.1" 0 0 0 0 0 0 0 0 0 0 0 0 0 0 0 0 0 0
"ENSMUSG00000078025.1" 0 0 0 0 0 0 0 0 0 0 0 0 0 0 0 0 0 0
"ENSMUSG00000077941.1" 0 0 0 0 0 0 0 0 0 0 0 0 0 0 0 0 0 0
"ENSMUSG00000076956.2" 0 0 0 0 0 0 0 0 0 0 0 0 0 0 0 0 0 0
"ENSMUSG00000078060.1" 0 0 0 0 0 0 0 0 0 0 0 0 0 0 0 0 0 0
"ENSMUSG00000077954.1" 0 0 0 0 0 0 0 0 0 0 0 0 0 0 0 0 0 0
"ENSMUSG00000080686.1" 0 0 0 0 0 0 0 0 0 0 0 0 1 0 0 0 0 0
"ENSMUSG00000080657.1" 0 0 0 0 0 0 0 0 0 0 0 0 0 0 2 0 0 0
"ENSMUSG00000080594.1" 0 0 0 0 0 0 0 0 1 0 0 0 0 0 1 0 0 0
"ENSMUSG00000103237.1" 0 0 0 0 0 0 0 0 0 0 0 0 0 0 0 0 0 0
"ENSMUSG00000081367.2" 0 0 0 0 0 0 0 0 0 0 0 0 0 0 0 0 0 0
"ENSMUSG00000082871.2" 0 0 0 0 0 0 0 0 0 0 0 0 0 0 0 0 0 0
"ENSMUSG00000102734.1" 0 0 0 0 0 0 0 0 0 0 0 0 0 0 0 0 0 0
"ENSMUSG00000089007.1" 0 0 0 0 0 0 0 0 0 0 0 0 0 0 0 0 0 0
"ENSMUSG00000085257.2" 2 0 0 0 0 0 0 1 4 0 0 0 3 0 0 0 0 0
"ENSMUSG00000084560.1" 0 0 0 0 0 0 0 0 0 0 0 0 0 0 0 0 0 0
"ENSMUSG00000081693.2" 2 0 0 0 0 0 0 0 0 0 0 0 0 0 0 0 0 0
"ENSMUSG00000083900.2" 0 2 0 0 0 0 0 0 4 0 1 1 1 1 1 1 1 0
"ENSMUSG00000026778.13" 254 264 179 119 133 187 447 701 772 134 65 121 376 1106 503 97 84 87
"ENSMUSG00000103774.1" 0 0 0 0 2 0 0 4 2 0 0 0 0 0 0 0 0 0
"ENSMUSG00000103253.1" 0 0 0 0 0 0 0 0 2 0 0 0 1 1 0 0 0 0
"ENSMUSG00000102992.1" 0 0 0 0 0 0 0 0 0 0 0 0 0 3 0 0 0 0
"ENSMUSG00000102196.1" 1 0 0 0 0 2 0 2 0 0 2 0 0 0 0 0 0 0
"ENSMUSG00000102894.1" 1 4 0 2 3 7 1 2 2 5 0 0 1 0 1 4 0 0
"ENSMUSG00000102674.1" 7 0 1 5 5 1 3 5 5 2 4 2 1 0 1 6 6 6
"ENSMUSG00000086006.2" 74 56 69 25 32 40 83 83 79 22 9 11 57 51 38 19 12 13
"ENSMUSG00000103223.1" 0 0 0 0 0 4 0 1 0 0 0 0 0 0 0 0 1 0
"ENSMUSG00000103321.1" 0 0 0 0 0 0 0 0 0 1 0 1 0 0 1 2 1 1
"ENSMUSG00000086491.1" 2 0 1 0 2 0 0 0 0 1 0 0 0 0 1 2 0 1
"ENSMUSG00000082424.4" 9 14 7 12 14 8 7 3 6 21 7 7 7 10 20 14 10 8
"ENSMUSG00000082314.2" 0 0 0 0 0 0 0 0 0 0 0 0 0 0 0 0 0 0
"ENSMUSG00000026773.19" 799 696 684 556 770 620 842 662 913 854 515 590 635 641 737 871 694 723
"ENSMUSG00000102329.1" 0 0 2 0 0 0 0 0 0 0 0 1 0 0 0 0 0 2
"ENSMUSG00000102376.1" 0 0 0 0 0 0 1 0 0 0 0 0 1 3 0 0 0 1
"ENSMUSG00000037197.11" 644 637 638 729 725 729 643 688 852 881 533 648 747 790 832 666 590 639
"ENSMUSG00000082727.2" 0 0 0 1 0 0 0 0 0 0 0 0 1 0 0 0 0 0
"ENSMUSG00000091312.1" 0 0 0 0 0 0 0 0 0 0 0 0 0 0 0 0 0 0
"ENSMUSG00000026770.5" 0 1 4 6 3 8 4 3 1 9 1 0 0 4 6 1 0 3
"ENSMUSG00000104101.1" 0 0 0 2 0 0 0 0 0 0 0 0 0 0 0 0 0 0
"ENSMUSG00000023206.16" 71 96 61 94 110 97 93 104 122 165 108 70 83 103 116 120 104 136
"ENSMUSG00000058594.15" 1428 1643 1364 1851 1954 1621 1303 1541 1944 2057 1458 1267 1439 1636 1895 1683 1440 1438
"ENSMUSG00000047909.11" 512 789 797 884 1037 965 618 704 857 944 561 581 442 525 618 580 577 651
"ENSMUSG00000103542.1" 0 0 0 0 0 0 0 0 0 0 0 0 0 0 0 0 0 0
"ENSMUSG00000080801.2" 0 0 0 0 0 0 0 0 0 0 0 0 0 0 0 2 0 0
"ENSMUSG00000026768.10" 14 37 19 200 225 220 77 35 53 265 126 163 22 39 24 181 191 183
"ENSMUSG00000104174.1" 0 0 0 2 1 2 0 1 1 0 2 1 0 1 0 2 2 3
"ENSMUSG00000086843.3" 5 3 0 32 26 31 5 5 5 52 26 34 1 2 3 28 34 30
"ENSMUSG00000026767.12" 413 467 364 571 619 545 545 480 583 762 539 476 549 652 590 568 449 478
"ENSMUSG00000102630.1" 6 11 10 23 12 8 12 4 2 6 6 10 4 7 9 6 6 10
"ENSMUSG00000104449.1" 13 8 9 7 7 5 7 12 11 13 7 10 8 6 10 11 8 12
"ENSMUSG00000104406.1" 4 8 9 5 10 4 8 4 11 9 5 7 1 3 8 7 6 6
"ENSMUSG00000083547.2" 0 0 0 0 1 0 0 0 0 0 0 0 0 0 0 0 0 0
"ENSMUSG00000104045.1" 0 0 0 0 0 0 0 0 0 0 0 0 0 0 0 0 0 0
"ENSMUSG00000026730.12" 470 923 117 2524 2718 2634 427 372 819 4005 2654 2638 715 770 986 2728 2521 2561
"ENSMUSG00000049630.6" 307 607 68 1653 1660 1374 227 191 488 2092 1573 1274 452 457 644 1589 1534 1579
"ENSMUSG00000104459.1" 15 32 7 152 201 197 16 24 42 241 129 167 23 21 30 196 174 172
"ENSMUSG00000102900.1" 12 24 1 29 28 30 4 3 13 27 15 22 6 12 9 24 29 27
"ENSMUSG00000103599.1" 2 5 0 8 4 4 1 4 6 6 10 3 7 5 7 5 3 4
"ENSMUSG00000103143.1" 0 0 1 0 2 0 0 0 0 2 0 0 0 0 1 0 0 1
"ENSMUSG00000026727.10" 259 258 252 281 272 297 296 364 432 301 260 291 264 422 307 206 173 218
"ENSMUSG00000103360.1" 0 0 0 0 1 0 0 0 1 0 0 0 0 1 0 0 1 0
"ENSMUSG00000102691.1" 5 2 3 1 7 11 0 5 10 2 3 6 5 5 8 7 4 5
"ENSMUSG00000099246.1" 0 0 0 0 0 0 0 0 0 0 0 1 0 1 2 1 0 0
"ENSMUSG00000103232.1" 8 9 4 8 4 10 5 5 3 4 6 4 6 4 5 6 9 2
"ENSMUSG00000086358.2" 8 8 2 8 8 6 10 9 8 7 8 5 5 7 7 8 5 4
"ENSMUSG00000026726.10" 10 28 14 19 15 8 26 21 35 36 13 7 34 58 57 6 13 18
"ENSMUSG00000026723.10" 130 156 167 154 134 118 170 177 158 136 106 75 140 194 145 95 91 79
"ENSMUSG00000026728.9" 540 449 715 285 309 440 1206 1278 1450 414 211 200 739 1549 883 310 313 438
"ENSMUSG00000003418.11" 181 120 296 26 31 38 272 222 257 48 22 29 264 284 314 41 22 26
"ENSMUSG00000104354.1" 1 1 1 0 0 0 0 0 0 1 0 0 0 1 1 0 0 0
"ENSMUSG00000063275.15" 128 135 123 100 130 125 142 122 176 187 98 106 121 145 145 116 86 96
"ENSMUSG00000102553.1" 46 35 48 36 49 30 48 52 58 44 35 36 40 70 70 39 28 29
"ENSMUSG00000103926.1" 9 8 13 15 10 19 7 6 3 23 13 8 6 3 11 6 8 8
"ENSMUSG00000086657.2" 1 2 7 3 3 6 6 12 12 1 2 2 4 5 3 1 8 3
"ENSMUSG00000026718.17" 1194 1314 1116 1334 1408 1189 1248 1172 1639 1649 1105 1199 1504 1517 1724 1249 1139 1036
"ENSMUSG00000103901.1" 93 78 79 81 97 94 90 97 109 105 78 88 114 111 130 114 71 76
"ENSMUSG00000061531.8" 2 3 4 4 5 11 2 5 3 6 2 0 1 5 2 8 3 3
"ENSMUSG00000083545.2" 0 0 0 0 0 0 0 0 0 0 0 0 0 0 0 0 0 0
"ENSMUSG00000026712.3" 29 45 45 92 58 109 48 90 86 117 50 52 43 68 35 41 59 55
"ENSMUSG00000077897.1" 0 0 0 0 0 0 0 0 0 0 0 0 0 0 0 0 0 0
"ENSMUSG00000103475.1" 0 1 0 0 0 0 0 0 0 0 0 0 0 0 0 0 1 0
"ENSMUSG00000036949.16" 1179 1107 953 752 796 750 1352 1826 2193 978 700 761 1745 2876 2013 654 598 672
"ENSMUSG00000084901.6" 1 0 0 1 1 0 4 1 1 1 1 0 1 3 2 0 0 0
"ENSMUSG00000057914.15" 1322 1813 1027 1083 1190 1007 1198 1227 1545 1236 805 796 1382 1227 1803 857 817 813
"ENSMUSG00000075525.3" 0 0 0 0 0 0 0 0 0 0 0 0 0 0 0 0 0 0
"ENSMUSG00000104153.1" 0 0 0 0 0 0 0 1 2 0 0 0 0 0 0 0 0 0
"ENSMUSG00000070271.7" 3 2 0 3 0 1 2 2 3 2 1 0 1 4 3 1 1 2
"ENSMUSG00000083633.2" 0 0 0 0 0 0 1 5 2 0 0 1 0 0 0 0 3 0
"ENSMUSG00000104034.1" 1 0 0 0 0 0 3 0 0 1 1 1 0 2 1 0 1 0
"ENSMUSG00000081008.2" 1 0 0 2 0 0 0 0 0 0 0 0 2 2 0 0 0 0
"ENSMUSG00000082542.2" 0 0 1 0 0 0 0 1 0 0 0 0 0 0 1 0 0 0
"ENSMUSG00000104106.1" 0 0 3 0 0 0 2 2 1 0 0 0 1 0 1 0 0 0
"ENSMUSG00000103885.1" 3 2 1 2 0 0 0 1 1 0 0 0 1 0 0 0 0 0
"ENSMUSG00000083305.2" 1 6 0 2 2 0 1 2 1 1 2 2 2 5 8 3 4 0
"ENSMUSG00000103050.1" 9 12 9 10 9 13 11 8 16 21 9 13 19 15 35 7 6 6
"ENSMUSG00000087086.7" 0 0 1 0 0 0 0 0 0 0 1 0 0 0 1 0 0 1
"ENSMUSG00000085281.3" 0 0 0 0 0 0 0 0 0 0 0 0 1 0 0 0 1 0
"ENSMUSG00000102673.1" 1 0 0 0 4 1 4 2 1 1 1 1 1 2 5 4 0 1
"ENSMUSG00000104271.1" 42 61 44 21 30 26 51 52 64 40 17 23 31 46 62 23 20 23
"ENSMUSG00000026707.15" 131 134 148 179 162 166 137 151 167 191 126 127 138 154 160 142 124 173
"ENSMUSG00000103778.1" 0 0 0 0 0 0 0 0 1 0 0 0 0 0 1 2 0 0
"ENSMUSG00000017418.14" 402 415 481 616 664 606 629 501 651 833 534 502 492 571 555 515 487 526
"ENSMUSG00000102258.1" 5 7 9 6 6 13 10 7 8 9 2 4 6 7 10 5 6 4
"ENSMUSG00000083860.2" 0 0 0 0 0 0 0 0 0 0 0 0 0 0 0 0 0 0
"ENSMUSG00000080930.2" 0 0 0 0 0 0 0 0 0 0 0 0 0 0 0 0 0 0
"ENSMUSG00000083631.2" 0 0 0 0 0 0 0 0 0 0 0 0 0 0 0 0 0 0
"ENSMUSG00000082632.2" 0 0 0 0 0 0 0 0 0 0 0 0 0 0 0 0 0 0
"ENSMUSG00000081389.2" 0 0 0 0 0 0 0 0 0 0 0 0 0 0 0 0 0 0
"ENSMUSG00000075520.5" 4 1 2 0 0 0 1 6 3 0 0 0 0 1 0 0 0 0
"ENSMUSG00000103356.1" 0 0 0 0 0 0 0 0 0 0 0 0 0 0 0 0 0 0
"ENSMUSG00000081245.2" 0 0 0 0 0 0 0 0 0 0 0 0 0 0 0 0 0 0
"ENSMUSG00000103865.1" 3 1 0 2 4 3 1 1 0 2 0 1 1 3 2 2 3 1
"ENSMUSG00000026748.13" 912 848 964 1045 1024 973 880 1056 1205 1097 777 806 943 1101 1211 731 686 726
"ENSMUSG00000076950.1" 0 1 1 1 1 1 2 0 0 0 1 1 0 0 0 0 0 0
"ENSMUSG00000082235.3" 0 0 2 0 4 1 0 4 1 2 0 0 0 0 1 1 3 0
"ENSMUSG00000081525.1" 5 5 9 1 10 4 11 9 7 8 5 4 3 3 2 2 6 3
"ENSMUSG00000085193.1" 0 0 9 6 8 4 7 4 6 11 5 2 2 10 3 5 3 4
"ENSMUSG00000053702.16" 1809 2001 1490 1506 1712 1450 2136 1911 2491 1810 1341 1290 2307 2606 2381 1560 1447 1390
"ENSMUSG00000085100.1" 0 0 0 0 0 0 0 2 0 0 0 0 0 0 0 0 0 0
"ENSMUSG00000099161.1" 0 0 1 0 0 0 0 0 0 0 0 0 0 0 0 0 0 0
"ENSMUSG00000081851.1" 0 0 0 0 0 0 0 0 0 0 0 0 0 0 0 0 0 0
"ENSMUSG00000062651.4" 2 0 1 0 1 0 0 0 0 0 0 0 0 0 0 0 0 1
"ENSMUSG00000081116.1" 0 0 0 0 0 0 0 0 1 0 0 1 0 1 0 0 0 0
"ENSMUSG00000054057.2" 82 80 52 110 114 92 68 86 115 141 84 85 94 94 87 79 65 76
"ENSMUSG00000085319.1" 2 1 1 0 0 0 2 0 0 0 0 0 0 0 0 1 1 1
"ENSMUSG00000054074.9" 153 149 151 240 237 191 263 193 251 253 190 144 168 200 193 162 154 186
"ENSMUSG00000086340.1" 2 6 6 2 1 4 3 2 2 0 1 0 2 7 2 1 0 0
"ENSMUSG00000026743.16" 663 729 643 692 747 741 662 761 800 785 503 541 588 731 602 633 554 593
"ENSMUSG00000099050.1" 0 0 0 1 2 1 0 0 0 0 4 0 0 1 0 0 2 2
"ENSMUSG00000092814.1" 0 0 0 2 0 0 1 1 0 0 1 1 0 0 1 0 2 0
"ENSMUSG00000064964.1" 0 0 0 0 2 0 1 1 0 0 1 0 0 0 0 0 0 0
"ENSMUSG00000081619.1" 5 6 7 4 7 4 7 6 12 5 2 1 1 3 4 2 2 6
"ENSMUSG00000026740.12" 427 460 513 521 666 619 521 610 648 780 431 505 491 673 531 680 523 594
"ENSMUSG00000083070.2" 0 0 0 0 0 0 0 0 0 0 0 0 0 1 0 0 0 1
"ENSMUSG00000082520.2" 0 0 0 0 0 0 0 1 0 0 0 0 1 0 1 0 2 0
"ENSMUSG00000081181.1" 0 0 0 0 0 0 0 0 0 0 0 0 0 0 0 0 0 0
"ENSMUSG00000082943.1" 0 0 0 0 0 0 0 0 0 0 0 0 0 0 0 0 0 0
"ENSMUSG00000086882.4" 0 0 0 1 2 0 0 0 0 1 0 0 1 2 1 1 0 0
"ENSMUSG00000051154.11" 549 633 497 683 691 722 599 611 815 875 552 612 592 748 728 626 501 575
"ENSMUSG00000026739.13" 689 800 779 859 985 954 953 963 1080 1242 790 812 1006 1292 1075 964 818 911
"ENSMUSG00000037708.16" 1 8 6 72 82 63 13 1 2 73 42 52 1 10 5 72 76 77
"ENSMUSG00000092353.1" 4 2 9 2 4 3 3 5 2 4 1 3 1 0 2 6 4 3
"ENSMUSG00000081139.1" 0 0 2 1 1 1 0 0 0 1 3 0 0 1 3 1 1 3
"ENSMUSG00000097638.1" 13 11 15 26 30 13 12 18 18 33 19 22 12 7 16 16 18 6
"ENSMUSG00000026737.12" 1681 1487 1367 1757 1770 1580 1862 1824 2435 2130 1390 1539 2507 2739 2510 1614 1457 1510
"ENSMUSG00000026736.2" 2 5 10 7 12 10 10 8 4 11 14 16 11 5 2 6 6 1
"ENSMUSG00000083281.1" 0 0 0 0 0 0 0 0 0 0 0 0 0 0 0 0 0 0
"ENSMUSG00000037683.14" 99 44 117 4 6 9 159 201 211 10 3 3 89 221 98 5 4 2
"ENSMUSG00000087674.7" 63 77 73 131 156 161 47 67 77 179 111 158 52 50 52 132 108 133
"ENSMUSG00000023094.14" 171 196 105 242 311 264 195 203 269 324 246 260 205 234 232 292 251 238
"ENSMUSG00000109733.1" 1 1 4 6 2 11 2 3 2 9 3 12 1 0 2 6 4 7
"ENSMUSG00000087103.1" 0 3 1 0 2 3 2 1 1 2 2 1 0 1 1 0 1 0
"ENSMUSG00000085388.1" 0 0 0 0 0 0 0 0 0 0 0 0 0 0 0 0 0 0
"ENSMUSG00000026735.2" 0 0 3 0 0 0 0 0 0 0 0 1 0 0 0 0 0 0
"ENSMUSG00000056329.3" 17 16 13 1 5 4 5 1 14 5 4 2 16 8 11 1 2 2
"ENSMUSG00000026734.9" 2 0 0 1 0 0 1 0 0 0 0 0 0 0 0 1 1 0
"ENSMUSG00000084160.1" 0 0 0 0 0 0 0 0 0 0 0 0 0 0 0 0 0 0
"ENSMUSG00000086621.1" 0 0 0 0 0 0 0 0 0 0 0 0 0 0 0 0 1 0
"ENSMUSG00000080227.2" 0 1 1 3 4 2 0 0 0 4 6 0 0 0 0 2 5 1
"ENSMUSG00000043415.5" 272 323 395 771 838 664 292 360 391 871 542 546 351 482 375 639 569 544
"ENSMUSG00000087246.1" 0 0 0 0 0 0 1 0 0 0 0 3 0 0 0 0 1 0
"ENSMUSG00000083893.1" 0 0 0 0 0 0 0 0 0 0 0 0 0 0 0 0 0 0
"ENSMUSG00000077342.1" 0 0 0 0 0 0 0 0 0 0 0 0 0 0 0 0 0 0
"ENSMUSG00000105927.1" 0 0 0 0 0 0 0 0 0 0 0 0 0 0 0 0 0 0
"ENSMUSG00000036617.17" 838 781 695 3976 3952 3157 810 1026 1155 4121 2625 2944 865 1258 949 2635 2639 2336
"ENSMUSG00000065644.1" 0 0 1 0 0 0 0 1 0 0 0 0 0 1 0 0 2 0
"ENSMUSG00000083777.1" 0 0 0 0 0 1 0 0 0 1 0 1 2 0 0 0 2 0
"ENSMUSG00000060795.5" 2 0 0 3 3 0 1 0 1 3 2 0 0 0 1 3 1 0
"ENSMUSG00000082164.1" 0 0 0 1 0 0 0 0 0 0 0 0 0 0 0 2 0 1
"ENSMUSG00000081128.1" 2 2 1 0 1 0 0 1 2 2 1 0 0 2 1 1 0 0
"ENSMUSG00000065253.1" 0 0 0 0 0 0 0 0 0 0 0 0 0 0 0 0 0 0
"ENSMUSG00000091457.1" 0 2 0 10 6 8 0 1 0 10 6 4 0 0 0 5 6 6
"ENSMUSG00000085477.7" 0 0 0 1 0 0 0 0 0 0 0 0 1 0 2 1 0 1
"ENSMUSG00000098575.1" 0 0 0 0 0 0 0 0 0 0 0 0 0 0 0 0 0 0
"ENSMUSG00000086418.1" 1 0 0 0 1 0 0 0 0 0 0 0 0 0 0 0 1 0
"ENSMUSG00000036591.16" 2762 3264 3002 5139 5487 5203 3648 3396 4224 5901 3854 3946 2972 3215 3386 4675 4478 4044
"ENSMUSG00000085206.1" 0 0 0 1 0 1 0 3 2 0 0 1 0 0 1 1 0 0
"ENSMUSG00000075514.4" 131 109 118 142 162 163 129 119 186 167 124 94 102 109 135 115 89 100
"ENSMUSG00000086821.3" 0 0 0 0 0 0 1 3 1 0 0 0 1 3 0 0 0 0
"ENSMUSG00000087219.1" 0 0 0 0 0 2 0 0 0 0 0 0 0 0 0 0 0 0
"ENSMUSG00000089472.1" 0 0 0 0 0 0 0 0 0 0 0 0 0 0 0 0 0 0
"ENSMUSG00000026679.3" 150 105 226 48 47 79 320 301 329 65 37 40 232 355 177 26 43 41
"ENSMUSG00000089576.1" 0 0 0 0 0 0 0 0 0 0 0 0 0 0 0 0 0 0
"ENSMUSG00000048550.17" 513 501 519 589 588 482 423 466 638 715 471 509 544 604 665 573 521 494
"ENSMUSG00000084071.1" 0 0 0 1 0 0 0 1 0 2 0 0 1 0 0 0 0 0
"ENSMUSG00000085680.1" 0 0 0 0 0 0 0 0 0 0 0 0 0 0 0 0 0 0
"ENSMUSG00000045967.11" 3318 4155 2751 4109 3967 3036 2934 2677 3049 4533 2952 3131 2584 2323 3202 3270 2855 2555
"ENSMUSG00000080846.1" 0 0 0 0 0 0 2 0 0 0 0 0 0 0 0 0 0 0
"ENSMUSG00000077572.1" 0 0 0 0 0 0 0 0 0 0 0 0 0 0 0 0 0 0
"ENSMUSG00000081467.1" 0 1 0 0 0 0 0 0 0 0 0 0 0 3 0 0 0 0
"ENSMUSG00000025716.14" 0 0 1 2 1 0 0 0 1 0 2 1 0 0 0 0 1 1
"ENSMUSG00000082516.1" 0 0 0 0 0 0 1 0 0 0 0 0 1 3 1 0 0 0
"ENSMUSG00000083863.1" 11 7 7 6 11 3 6 10 11 15 8 7 10 10 16 9 14 11
"ENSMUSG00000083563.1" 62 140 69 67 96 72 55 62 85 105 130 135 105 146 131 77 62 64
"ENSMUSG00000082884.1" 4 3 3 5 5 6 11 3 5 11 3 4 5 2 2 5 3 1
"ENSMUSG00000026787.3" 9754 7626 12384 3067 3570 3078 8033 10150 11583 3928 2730 2571 11400 9621 11671 3063 2771 3107
"ENSMUSG00000106199.1" 0 0 0 0 0 0 0 0 0 0 0 0 0 0 0 0 0 0
"ENSMUSG00000092811.1" 0 0 0 0 0 0 0 0 0 0 0 0 0 0 1 0 0 0
"ENSMUSG00000083453.1" 0 0 0 0 0 0 1 0 0 0 0 0 0 0 0 0 0 0
"ENSMUSG00000085353.2" 0 0 0 0 0 0 0 0 0 0 0 0 0 0 0 0 0 0
"ENSMUSG00000083057.1" 0 0 0 0 0 0 0 0 0 0 0 0 0 0 0 0 0 0
"ENSMUSG00000026786.14" 99 49 73 85 104 96 65 73 107 118 71 61 83 81 64 63 73 71
"ENSMUSG00000069136.4" 13 14 15 9 9 12 9 9 15 14 14 12 10 9 9 14 14 12
"ENSMUSG00000026784.14" 173 272 230 247 304 258 180 188 287 296 177 216 213 225 271 245 220 224
"ENSMUSG00000084625.1" 1 0 0 0 3 0 0 1 0 3 0 0 1 0 2 0 2 0
"ENSMUSG00000081861.1" 0 1 2 0 4 4 0 3 3 2 1 1 3 1 2 1 1 0
"ENSMUSG00000058835.14" 1762 1897 1757 2147 2280 1998 2107 1851 2217 2960 1931 2022 1792 1894 2064 2038 1845 1988
"ENSMUSG00000083650.1" 0 2 2 0 1 0 1 0 4 0 2 1 0 0 1 2 1 0
"ENSMUSG00000026781.17" 1723 1738 1500 1557 1732 1502 1813 1894 2287 1961 1266 1348 2036 2706 2185 1368 1192 1286
"ENSMUSG00000026779.6" 22 41 38 35 32 31 31 51 47 30 27 23 25 49 39 18 20 18
"ENSMUSG00000026775.9" 1642 1642 1601 1610 1699 1526 1820 1954 2495 2114 1371 1521 1955 2615 2187 1435 1213 1361
"ENSMUSG00000081648.1" 6 8 10 17 14 7 6 11 8 6 12 10 5 9 6 6 5 12
"ENSMUSG00000026774.11" 2 4 6 4 8 7 10 7 9 9 9 1 6 1 2 3 0 7
"ENSMUSG00000084098.1" 1 3 2 3 2 0 9 3 6 5 2 7 0 2 5 3 0 3
"ENSMUSG00000069132.3" 34 49 17 66 57 73 17 18 35 71 46 56 56 23 30 48 38 29
"ENSMUSG00000102704.1" 16 12 22 16 17 25 22 16 18 23 8 15 17 15 20 13 13 14
"ENSMUSG00000026771.14" 379 381 469 418 480 434 441 462 564 640 378 386 473 588 527 446 383 396
"ENSMUSG00000081519.1" 0 0 0 0 0 0 0 0 0 0 0 0 0 0 0 0 0 0
"ENSMUSG00000083729.1" 0 0 0 0 0 0 0 0 0 0 0 0 0 0 0 0 0 0
"ENSMUSG00000088368.1" 0 0 0 0 0 0 0 0 0 0 0 0 0 0 0 0 0 0
"ENSMUSG00000083373.1" 0 0 0 0 0 0 0 0 0 0 0 0 0 0 0 0 0 0
"ENSMUSG00000026986.14" 286 228 270 356 360 275 280 285 400 462 311 339 375 445 418 255 277 262
"ENSMUSG00000061809.8" 0 0 0 0 0 0 0 0 0 0 0 0 0 0 0 0 0 0
"ENSMUSG00000026985.1" 0 0 0 0 0 0 0 0 0 0 0 0 0 0 0 0 0 0
"ENSMUSG00000083116.1" 0 7 3 8 4 6 5 4 5 3 1 6 4 2 3 2 1 2
"ENSMUSG00000044103.4" 0 0 0 0 0 0 0 1 1 0 0 0 0 0 0 0 0 0
"ENSMUSG00000026984.4" 0 0 0 0 0 0 0 0 0 0 0 0 0 0 0 0 0 0
"ENSMUSG00000104173.1" 0 0 0 0 0 0 0 0 0 0 0 0 0 0 0 0 0 0
"ENSMUSG00000083172.1" 0 0 0 0 0 0 0 0 0 0 0 0 0 0 0 0 0 0
"ENSMUSG00000026983.10" 0 0 0 6 5 1 0 0 0 3 3 1 0 0 0 2 1 1
"ENSMUSG00000046845.1" 0 0 0 0 0 0 0 0 0 0 0 0 0 0 0 0 0 0
"ENSMUSG00000085999.1" 0 0 0 0 0 0 0 0 0 0 0 0 0 0 0 0 0 0
"ENSMUSG00000026981.15" 0 0 0 0 0 0 2 1 1 0 0 0 0 1 0 0 1 0
"ENSMUSG00000026979.16" 30 16 21 24 21 29 20 17 32 37 17 16 20 20 25 20 18 19
"ENSMUSG00000026976.15" 1 1 6 0 0 0 20 8 5 0 0 0 0 11 1 0 0 0
"ENSMUSG00000085057.7" 0 1 0 0 0 0 0 0 0 0 0 0 1 0 0 0 0 0
"ENSMUSG00000099120.1" 0 0 0 0 0 0 0 0 0 0 0 0 0 0 0 0 0 0
"ENSMUSG00000082307.3" 0 0 0 0 0 0 0 0 0 0 0 0 0 2 1 0 0 0
"ENSMUSG00000085330.1" 0 0 0 0 0 0 0 0 0 0 0 0 0 0 0 0 0 0
"ENSMUSG00000102591.1" 7 14 15 19 18 25 11 10 12 25 14 15 10 4 12 11 18 12
"ENSMUSG00000084241.1" 13 12 17 32 35 43 11 11 14 39 16 18 15 13 22 39 30 33
"ENSMUSG00000088571.1" 3 8 4 7 3 8 0 3 0 7 0 3 4 3 3 11 8 9
"ENSMUSG00000004113.18" 2612 3022 2776 4139 4280 3520 2272 2263 3059 4375 3027 2567 2041 1837 2950 3487 3288 2976
"ENSMUSG00000083973.1" 0 0 3 3 0 0 0 0 1 0 1 0 2 0 0 0 0 0
"ENSMUSG00000036893.17" 688 721 775 832 853 768 697 798 937 832 652 537 669 807 827 670 639 619
"ENSMUSG00000103162.1" 1 0 0 0 0 0 2 0 3 1 1 0 1 0 0 2 0 1
"ENSMUSG00000102875.1" 7 3 11 10 6 17 9 6 8 5 11 4 7 11 13 8 3 6
"ENSMUSG00000026972.15" 126 176 104 179 193 187 102 126 210 231 132 128 133 137 200 141 148 125
"ENSMUSG00000093190.1" 0 0 0 0 0 0 0 0 0 0 0 0 0 0 0 0 1 0
"ENSMUSG00000026974.11" 447 494 386 667 617 510 401 407 631 742 471 493 597 612 729 631 563 521
"ENSMUSG00000026975.10" 345 347 315 380 417 323 327 316 463 430 281 289 372 384 439 358 319 280
"ENSMUSG00000036850.4" 577 586 403 505 535 481 469 476 660 728 390 422 735 704 894 488 440 493
"ENSMUSG00000036833.16" 492 262 304 236 274 266 262 304 353 270 170 161 625 497 687 278 215 270
"ENSMUSG00000084383.1" 35 38 29 28 37 33 32 48 47 47 38 27 55 55 65 23 28 47
"ENSMUSG00000083796.3" 7 4 7 2 2 5 3 5 4 14 1 2 2 3 5 7 4 1
"ENSMUSG00000065798.1" 0 0 0 0 0 1 0 0 0 0 0 0 1 0 1 0 0 1
"ENSMUSG00000089513.1" 1 0 4 1 1 1 0 1 0 0 1 1 0 1 1 1 0 0
"ENSMUSG00000006476.19" 4555 7076 3598 10440 11939 11259 6378 5010 6774 12581 8838 9289 8858 6091 11360 10186 9544 9174
"ENSMUSG00000092845.1" 0 1 0 1 2 0 1 0 1 1 1 0 0 0 1 0 0 1
"ENSMUSG00000099320.1" 0 3 5 4 12 6 5 6 4 5 1 2 4 3 7 1 3 9
"ENSMUSG00000036813.11" 0 1 0 1 0 0 0 0 0 0 0 0 0 0 0 0 2 0
"ENSMUSG00000036805.13" 0 0 0 0 0 0 0 0 0 0 0 0 0 0 0 0 0 0
"ENSMUSG00000118563.1" 3 1 4 0 0 0 3 3 1 3 0 1 1 0 1 0 1 0
"ENSMUSG00000087028.7" 10 1 4 5 11 6 11 2 7 6 4 5 4 10 5 2 2 4
"ENSMUSG00000078202.3" 131 148 81 105 93 51 80 86 134 103 103 88 126 92 139 95 70 56
"ENSMUSG00000103217.1" 0 0 0 0 0 0 0 0 0 0 0 0 0 0 0 0 0 0
"ENSMUSG00000059555.6" 70 63 46 48 74 80 84 205 133 63 38 39 63 269 75 69 57 85
"ENSMUSG00000013465.19" 768 796 650 970 953 822 727 703 1088 920 622 603 883 987 1172 811 708 729
"ENSMUSG00000064919.1" 6 6 11 15 17 16 3 6 10 11 5 5 7 6 5 5 5 8
"ENSMUSG00000036770.11" 0 2 2 0 1 3 1 2 0 6 0 0 3 0 0 2 0 1
"ENSMUSG00000026969.3" 5 5 4 8 10 11 2 9 13 7 6 9 5 0 6 13 8 13
"ENSMUSG00000036752.4" 4117 3844 3024 4753 4859 4033 4179 5441 6453 5159 3362 3578 5371 8104 5747 4290 3926 3469
"ENSMUSG00000006469.13" 5 4 1 1 0 2 5 3 8 1 0 0 4 2 6 2 2 0
"ENSMUSG00000089953.3" 0 0 0 0 0 0 1 2 0 0 0 0 0 0 0 0 0 0
"ENSMUSG00000036731.7" 86 93 72 134 134 79 64 83 128 102 80 78 86 87 137 96 98 81
"ENSMUSG00000044628.5" 785 894 674 1300 1358 1191 753 780 1019 1342 888 926 822 823 1091 1006 947 852
"ENSMUSG00000115018.2" 0 0 0 0 0 0 0 0 0 0 0 0 0 0 0 0 0 0
"ENSMUSG00000006471.18" 132 150 142 252 239 240 139 168 164 231 124 137 151 144 143 153 179 164
"ENSMUSG00000115074.1" 0 0 0 0 0 0 0 0 0 0 0 0 0 0 0 0 0 0
"ENSMUSG00000078201.5" 90 102 115 146 112 150 90 112 155 182 103 99 82 96 111 91 97 89
"ENSMUSG00000048707.9" 354 331 282 219 266 272 502 534 782 277 131 188 551 756 568 194 172 216
"ENSMUSG00000026966.6" 320 378 231 331 388 309 341 313 415 445 274 305 388 424 411 396 325 351
"ENSMUSG00000026965.12" 1505 1641 1187 1644 1592 1511 1292 1483 1917 1635 1094 1183 1702 1757 1995 1439 1279 1222
"ENSMUSG00000026963.4" 15 6 8 47 34 35 17 6 10 34 20 14 15 7 11 29 33 16
"ENSMUSG00000026961.6" 35 29 33 74 78 63 24 24 23 61 35 31 25 19 32 60 54 54
"ENSMUSG00000026959.13" 4639 5611 4372 8317 8959 7435 4556 4237 5493 8269 5694 5962 3401 3050 4695 6085 5943 5366
"ENSMUSG00000085830.1" 193 301 294 502 574 577 196 220 292 484 305 268 110 103 220 406 338 396
"ENSMUSG00000036646.13" 1399 1445 1271 1765 1873 1567 1266 1477 1955 1896 1162 1202 1332 1625 1635 1388 1346 1215
"ENSMUSG00000088171.1" 1 3 1 0 3 1 0 1 4 1 1 0 2 0 0 1 3 0
"ENSMUSG00000026958.13" 316 321 261 417 422 398 316 450 472 366 303 229 377 713 496 425 332 329
"ENSMUSG00000026956.15" 167 240 144 231 306 229 189 269 337 284 207 156 244 420 296 227 199 193
"ENSMUSG00000026955.13" 23 31 50 22 56 38 22 42 60 33 15 20 28 29 36 13 14 18
"ENSMUSG00000015085.8" 103 196 191 178 161 163 165 189 256 148 105 103 187 196 223 120 116 148
"ENSMUSG00000015094.16" 2072 2242 1991 3305 3565 3151 2220 2206 2997 3741 2446 2311 2558 2568 3252 3162 2814 2745
"ENSMUSG00000036587.13" 4 4 7 2 9 9 0 4 6 8 4 0 7 5 8 2 3 4
"ENSMUSG00000026944.18" 7765 7427 6240 6899 6992 6396 7391 8779 12496 6286 4026 3879 7783 9492 9527 5508 4962 4943
"ENSMUSG00000104741.1" 0 0 0 0 0 0 0 0 0 0 0 0 0 0 0 0 0 0
"ENSMUSG00000047617.11" 383 464 354 436 489 414 394 462 651 524 333 340 487 601 632 376 375 355
"ENSMUSG00000015093.15" 22 51 32 35 37 37 47 74 81 25 24 24 35 91 41 34 23 39
"ENSMUSG00000015090.13" 2936 3682 1841 5592 4195 4209 4872 6001 7917 9680 2854 4426 9802 16427 10002 3991 4482 5482
"ENSMUSG00000026943.12" 0 1 1 0 0 0 1 0 2 0 0 0 0 2 0 0 0 0
"ENSMUSG00000015083.11" 44 58 63 90 79 63 52 52 80 62 35 41 36 50 39 72 41 37
"ENSMUSG00000015095.12" 1145 1231 1235 1773 1762 1636 1050 1284 1531 1792 1216 1253 1161 1115 1413 1513 1504 1342
"ENSMUSG00000026942.13" 168 138 133 174 165 148 156 174 276 189 100 123 176 264 194 195 150 161
"ENSMUSG00000083043.1" 1 1 0 2 3 5 2 1 3 0 4 2 1 1 2 3 2 5
"ENSMUSG00000083528.1" 0 1 0 0 0 2 1 0 0 0 2 0 1 0 2 0 0 1
"ENSMUSG00000015092.9" 1078 1154 976 1287 1293 1394 1018 1260 1583 1644 1072 1242 1376 1591 1569 1280 1122 1190
"ENSMUSG00000026941.16" 45 59 58 40 38 54 51 60 61 25 25 26 48 59 76 46 42 47
"ENSMUSG00000036504.6" 73 87 98 129 153 114 95 87 108 183 124 89 57 71 72 117 113 109
"ENSMUSG00000029419.8" 1899 2313 2134 3204 3586 3118 1894 2025 2494 3646 2526 2498 1325 1305 1777 2578 2324 2261
"ENSMUSG00000015087.14" 2666 2966 2315 3346 3748 3277 2278 2422 3014 3724 2641 2575 2960 2747 3263 3550 2940 2852
"ENSMUSG00000052403.11" 9 26 18 22 25 18 4 9 13 16 9 6 6 7 15 11 9 10
"ENSMUSG00000026940.3" 29 32 27 37 53 31 31 28 26 46 27 21 18 8 20 46 29 27
"ENSMUSG00000026939.12" 104 133 124 176 209 207 149 120 201 267 184 164 130 181 186 153 127 145
"ENSMUSG00000026938.10" 7 11 6 19 6 5 4 18 10 9 4 2 8 12 10 4 5 6
"ENSMUSG00000118473.1" 0 0 0 0 0 0 0 0 0 0 0 0 0 0 0 0 0 0
"ENSMUSG00000036449.6" 4 0 0 0 0 0 0 0 0 0 1 0 0 0 0 0 0 0
"ENSMUSG00000026937.12" 0 0 0 0 0 0 0 0 0 0 0 0 0 0 0 0 1 0
"ENSMUSG00000045684.10" 0 0 0 0 0 0 0 0 0 0 0 0 0 0 0 0 0 0
"ENSMUSG00000047356.2" 0 0 0 0 0 0 0 0 0 0 0 0 0 0 0 0 0 0
"ENSMUSG00000062061.3" 0 0 0 0 0 0 0 0 0 0 0 0 0 0 0 0 0 0
"ENSMUSG00000087612.1" 8 13 6 19 7 9 6 6 12 12 12 13 9 11 22 5 3 14
"ENSMUSG00000049086.8" 141 125 136 173 173 182 120 152 170 236 122 146 148 137 159 151 141 126
"ENSMUSG00000079539.2" 0 4 2 1 2 1 2 0 2 5 0 2 0 1 7 0 1 2
"ENSMUSG00000026936.4" 0 0 0 0 0 0 0 0 0 1 0 0 0 0 0 0 0 1
"ENSMUSG00000069080.5" 0 0 0 0 0 0 0 0 1 0 0 0 0 0 0 0 0 0
"ENSMUSG00000085484.2" 0 0 0 0 0 0 0 1 0 0 0 0 0 0 0 0 0 0
"ENSMUSG00000090073.1" 0 0 0 0 0 0 0 0 0 0 0 0 0 0 0 0 0 0
"ENSMUSG00000036401.5" 0 0 0 0 0 0 0 0 1 0 0 0 0 0 0 0 0 0
"ENSMUSG00000023210.2" 0 0 0 0 0 0 1 0 0 0 0 1 0 0 0 0 0 0
"ENSMUSG00000059625.6" 4 1 0 0 0 0 2 1 1 0 0 0 0 0 0 1 1 0
"ENSMUSG00000058740.14" 2666 3537 3219 4050 4830 3885 2278 2892 3358 3605 2481 2016 1920 1544 2643 3276 3098 3055
"ENSMUSG00000026933.17" 2471 2532 2438 3218 3390 2854 2212 2341 2941 3585 2465 2438 2431 2324 2823 2868 2562 2505
"ENSMUSG00000082357.1" 0 3 1 3 5 5 3 7 5 3 2 4 2 7 9 1 2 1
"ENSMUSG00000036352.16" 568 675 481 724 740 661 557 611 775 754 508 524 688 745 815 634 504 608
"ENSMUSG00000026932.14" 3264 3069 2120 2080 2280 1847 2885 3205 4825 2435 1713 1461 4145 4381 5432 2063 1633 1859
"ENSMUSG00000087515.1" 0 0 0 0 0 0 0 0 0 0 0 0 0 0 0 0 0 0
"ENSMUSG00000087679.2" 1087 1014 845 1091 1250 1046 997 979 1225 1259 923 904 927 1062 1109 1151 1033 931
"ENSMUSG00000087595.1" 31 50 38 33 43 40 31 48 44 33 20 28 29 38 37 35 21 30
"ENSMUSG00000085545.1" 1 3 4 0 0 0 2 1 6 0 0 0 0 2 1 0 1 0
"ENSMUSG00000026934.15" 5 8 2 0 2 1 10 4 9 0 1 0 10 4 11 1 1 1
"ENSMUSG00000098977.1" 1 0 1 1 0 1 3 0 1 0 0 0 0 0 2 0 0 0
"ENSMUSG00000036327.18" 547 601 656 645 646 606 598 701 813 757 402 498 455 669 577 544 459 496
"ENSMUSG00000048038.8" 1061 1143 1541 39 41 70 1225 1631 1677 40 25 26 548 915 548 23 31 46
"ENSMUSG00000026930.15" 1167 1344 1306 1140 1072 1070 975 1160 1715 1196 757 730 1009 1190 1408 852 900 902
"ENSMUSG00000075467.4" 517 550 472 642 696 554 509 473 711 767 539 473 579 620 659 694 627 513
"ENSMUSG00000026928.14" 52 68 73 92 110 70 55 37 73 66 51 53 66 59 77 77 66 83
"ENSMUSG00000086779.1" 31 51 34 65 59 66 40 34 48 67 41 31 33 23 31 49 57 42
"ENSMUSG00000036281.13" 622 774 840 1332 1456 1242 698 769 927 1304 887 681 519 538 846 933 967 933
"ENSMUSG00000085767.1" 61 85 88 113 103 94 55 63 125 78 54 56 74 56 83 75 78 84
"ENSMUSG00000026927.17" 840 1108 946 1436 1643 1473 888 999 1190 1492 1082 954 888 925 1100 1392 1205 1271
"ENSMUSG00000026926.14" 1196 1326 1056 1378 1585 1359 1096 1277 1562 1599 1076 1165 1131 1313 1367 1194 1164 1076
"ENSMUSG00000026925.16" 598 576 574 580 653 554 469 629 685 562 388 388 524 548 662 541 476 467
"ENSMUSG00000026924.17" 1594 1606 1538 1866 1971 1673 1416 1730 2128 1875 1174 1135 1489 1746 1819 1595 1558 1447
"ENSMUSG00000086714.1" 20 17 20 22 32 16 22 18 34 13 12 19 17 15 11 15 9 11
"ENSMUSG00000085543.1" 0 0 0 1 0 0 1 2 0 1 0 0 3 0 0 0 0 0
"ENSMUSG00000026923.15" 631 600 715 540 679 667 772 874 1080 604 414 331 582 646 553 430 447 521
"ENSMUSG00000098548.1" 0 0 0 0 0 0 0 0 0 0 0 0 0 0 0 0 0 0
"ENSMUSG00000082864.1" 0 0 0 0 0 0 0 0 0 0 0 0 0 0 0 0 0 0
"ENSMUSG00000026921.20" 114 188 136 317 387 346 118 96 173 321 200 185 136 108 116 203 163 197
"ENSMUSG00000092356.2" 0 0 0 0 0 0 0 0 0 0 0 0 0 0 0 0 0 0
"ENSMUSG00000065540.1" 0 0 0 0 0 0 0 0 0 0 0 0 0 0 0 0 0 0
"ENSMUSG00000105799.1" 0 0 0 0 0 0 0 0 0 0 0 0 0 0 0 0 0 0
"ENSMUSG00000026922.13" 12 23 4 8 20 3 32 57 41 12 3 5 27 72 15 12 12 7
"ENSMUSG00000036186.5" 567 570 427 605 651 473 433 465 656 660 416 385 625 612 836 556 481 487
"ENSMUSG00000097052.2" 2 0 0 0 0 0 0 0 3 2 0 0 0 1 0 0 1 1
"ENSMUSG00000064858.2" 0 0 0 0 0 0 0 0 0 0 0 0 0 0 0 0 0 0
"ENSMUSG00000077192.3" 3 21 22 13 26 20 24 10 27 16 6 3 15 17 20 10 9 5
"ENSMUSG00000086775.7" 0 5 1 0 1 1 4 18 14 0 0 0 0 21 2 1 0 0
"ENSMUSG00000026919.1" 0 0 0 0 0 0 0 0 0 0 0 0 0 0 0 0 0 0
"ENSMUSG00000082951.1" 0 0 0 0 0 0 0 0 0 0 0 0 0 0 0 0 0 0
"ENSMUSG00000015787.15" 0 0 1 0 0 0 0 0 0 0 0 0 0 0 0 0 0 0
"ENSMUSG00000036160.13" 346 400 273 389 376 292 335 322 436 376 246 281 378 420 496 301 298 261
"ENSMUSG00000015776.12" 539 494 368 473 528 401 402 460 601 575 415 360 542 567 619 422 424 503
"ENSMUSG00000062647.16" 2093 2133 2031 2078 2250 2199 2183 2668 3412 2631 1713 2329 2697 3355 3117 2020 1883 1867
"ENSMUSG00000065258.1" 0 0 1 1 1 1 2 1 2 2 0 0 1 0 1 2 0 2
"ENSMUSG00000064829.3" 0 0 0 0 0 0 0 0 0 0 0 0 0 0 0 0 0 0
"ENSMUSG00000065295.1" 0 0 0 0 0 0 0 0 0 0 0 0 0 0 0 0 0 0
"ENSMUSG00000015790.16" 555 656 547 590 649 617 555 616 843 708 510 512 674 719 805 562 556 549
"ENSMUSG00000014873.15" 360 411 411 482 503 435 387 369 495 589 353 394 447 432 515 399 360 406
"ENSMUSG00000014867.9" 1010 1128 993 1213 1301 1135 1218 1582 1706 1420 901 888 1132 2099 1381 1146 1073 1016
"ENSMUSG00000049897.14" 17 11 4 16 20 3 14 16 9 8 6 13 9 6 11 7 2 8
"ENSMUSG00000052406.14" 864 1009 975 1269 1426 1328 828 911 1073 1453 954 998 962 964 1145 1236 1048 1080
"ENSMUSG00000014852.16" 2 13 2 34 35 28 2 2 12 33 24 39 2 3 1 8 15 23
"ENSMUSG00000015488.14" 657 703 631 821 791 760 663 760 970 875 626 547 671 905 871 795 640 669
"ENSMUSG00000036067.12" 267 334 173 597 581 516 279 210 294 564 394 393 322 176 417 491 453 426
"ENSMUSG00000083335.1" 0 0 1 1 0 1 0 0 0 0 0 0 0 0 0 0 0 0
"ENSMUSG00000087364.1" 0 0 0 3 0 2 0 0 0 2 5 1 3 1 1 0 0 3
"ENSMUSG00000009214.9" 2 2 3 1 4 2 1 3 1 6 1 0 1 4 3 3 0 1
"ENSMUSG00000036040.14" 39 88 38 189 188 129 28 36 56 215 113 128 68 61 91 119 95 109
"ENSMUSG00000009216.7" 684 744 522 2943 2636 2374 721 697 642 2860 1667 1860 519 645 571 2393 2130 2211
"ENSMUSG00000085008.1" 0 2 3 0 0 3 3 3 2 3 1 0 0 1 0 1 0 0
"ENSMUSG00000000889.8" 0 0 0 7 1 2 3 1 0 5 10 3 1 0 0 6 1 1
"ENSMUSG00000009614.16" 235 192 241 177 236 179 217 250 312 244 155 140 212 261 250 181 179 157
"ENSMUSG00000091192.1" 0 0 0 0 0 0 0 0 0 0 0 0 1 0 0 0 0 0
"ENSMUSG00000009621.18" 239 178 306 345 344 364 234 302 363 312 231 256 265 354 437 320 268 296
"ENSMUSG00000086669.1" 0 0 0 0 0 0 0 0 0 0 0 0 0 0 0 0 0 0
"ENSMUSG00000076364.1" 0 0 0 0 0 0 0 0 0 0 0 0 0 0 0 0 0 0
"ENSMUSG00000109946.1" 385 370 346 555 512 478 364 392 459 640 386 433 375 478 450 468 450 418
"ENSMUSG00000026918.16" 1104 1221 1147 1431 1541 1363 1089 1119 1641 1608 1061 1042 1298 1323 1535 1304 1234 1221
"ENSMUSG00000098812.1" 1 0 2 5 1 1 2 0 2 1 1 1 2 0 1 2 0 0
"ENSMUSG00000026917.15" 405 482 428 497 548 529 438 471 626 670 410 332 473 485 562 510 456 410
"ENSMUSG00000080538.1" 0 0 0 0 0 0 0 0 0 0 0 0 0 0 0 0 0 0
"ENSMUSG00000085929.1" 14 17 15 6 20 16 14 15 22 29 14 15 39 13 17 12 14 8
"ENSMUSG00000015846.15" 805 726 618 602 586 538 612 835 1109 688 389 449 921 1155 1118 682 563 640
"ENSMUSG00000085766.1" 1 1 2 15 9 7 0 0 3 17 4 6 0 1 1 8 7 9
"ENSMUSG00000026837.16" 52 95 89 969 908 934 94 113 140 699 329 408 47 78 73 455 430 512
"ENSMUSG00000086560.1" 1 1 0 6 2 7 0 5 3 9 2 0 2 1 0 2 0 2
"ENSMUSG00000026835.15" 0 0 0 0 0 0 0 0 0 1 1 2 1 0 1 1 0 0
"ENSMUSG00000085693.1" 0 2 1 0 3 3 2 0 0 3 1 0 0 0 0 1 0 3
"ENSMUSG00000086425.7" 3 5 0 9 3 8 1 6 10 10 7 2 17 15 15 4 4 5
"ENSMUSG00000026833.18" 5086 6148 2796 18448 19818 16010 5220 3621 6059 20574 14256 13805 6308 6225 7943 17035 14213 13605
"ENSMUSG00000087196.1" 0 1 0 4 6 2 1 1 5 6 4 0 6 8 9 13 1 4
"ENSMUSG00000035829.13" 626 569 635 916 919 941 462 637 813 983 629 667 764 753 907 697 672 653
"ENSMUSG00000026831.16" 163 94 117 36 42 46 176 265 306 53 31 28 271 331 204 37 40 44
"ENSMUSG00000035772.11" 432 417 461 523 475 435 421 528 640 575 390 421 517 618 640 467 445 436
"ENSMUSG00000082895.1" 1 3 2 2 1 2 1 1 4 0 5 2 2 6 1 3 2 1
"ENSMUSG00000026829.9" 17 30 17 21 31 16 15 22 34 27 19 9 35 28 23 20 11 16
"ENSMUSG00000063611.5" 17 25 20 12 17 21 31 11 23 31 14 7 21 19 22 8 10 13
"ENSMUSG00000026821.16" 1743 1874 1642 1737 1857 1749 1783 1987 2591 1850 1266 1248 1990 2244 2303 1744 1525 1519
"ENSMUSG00000026818.5" 0 4 5 1 0 0 0 0 0 0 0 0 3 0 0 0 0 0
"ENSMUSG00000087667.8" 3 10 11 11 7 9 9 8 5 8 1 5 7 5 10 5 10 4
"ENSMUSG00000026816.14" 397 428 396 375 387 371 366 496 627 393 255 246 459 512 550 298 263 290
"ENSMUSG00000089055.1" 0 0 0 0 0 0 0 0 0 0 0 0 0 0 0 0 0 0
"ENSMUSG00000078061.1" 0 0 0 0 0 0 0 0 0 0 0 0 0 0 0 0 0 0
"ENSMUSG00000026815.14" 0 0 0 0 0 0 0 0 0 5 0 0 0 0 0 0 0 0
"ENSMUSG00000026812.16" 1677 2040 1953 2460 2525 2120 1625 1919 2341 2540 1737 1636 1608 1915 1988 2060 1897 1778
"ENSMUSG00000026809.15" 19 7 18 5 0 0 36 68 72 0 1 1 28 97 22 1 0 1
"ENSMUSG00000026807.8" 40 42 60 18 34 23 89 121 143 33 15 14 32 140 32 13 11 16
"ENSMUSG00000092832.1" 1 0 0 0 0 0 0 0 0 0 0 0 0 0 0 0 0 0
"ENSMUSG00000082796.1" 0 0 0 0 0 0 0 0 1 1 0 0 0 0 0 0 0 0
"ENSMUSG00000083115.1" 3 0 1 0 1 0 2 2 1 0 0 0 1 2 1 0 1 0
"ENSMUSG00000035666.14" 1149 1153 1011 1127 1189 1002 1108 1237 1653 1313 913 882 1263 1513 1497 963 918 902
"ENSMUSG00000026806.15" 99 100 121 101 121 104 84 109 153 140 97 101 123 146 118 120 109 120
"ENSMUSG00000026805.14" 3 4 1 3 6 1 15 15 15 3 0 0 9 2 11 0 2 1
"ENSMUSG00000079502.8" 37 37 51 0 1 1 70 86 112 1 0 1 58 95 40 2 3 0
"ENSMUSG00000083773.4" 92 87 61 84 104 83 67 64 88 99 88 109 84 127 137 67 101 83
"ENSMUSG00000026803.17" 328 302 331 314 285 241 353 332 413 338 213 192 311 397 345 281 250 240
"ENSMUSG00000086519.1" 0 0 0 0 0 1 0 0 0 0 2 2 0 0 0 0 0 0
"ENSMUSG00000082788.1" 0 0 0 0 0 0 0 0 0 0 0 0 0 0 0 0 0 0
"ENSMUSG00000043535.13" 2017 1932 2163 2280 2373 1925 1965 2084 2644 2622 1735 1586 1845 2202 2302 1906 1755 1673
"ENSMUSG00000035513.19" 121 236 70 556 643 514 228 146 203 669 464 355 120 130 148 420 391 420
"ENSMUSG00000079499.9" 99 160 82 255 276 255 120 102 155 295 193 179 100 73 135 205 216 171
"ENSMUSG00000026799.15" 220 215 153 223 244 207 220 200 227 267 152 201 177 196 225 184 211 193
"ENSMUSG00000086994.1" 0 0 0 0 1 0 0 0 0 1 0 0 0 0 0 0 0 0
"ENSMUSG00000089597.1" 0 0 0 0 0 0 0 0 0 0 0 0 0 0 0 0 0 0
"ENSMUSG00000098539.1" 0 1 0 0 0 0 3 0 2 0 0 0 0 0 0 0 0 0
"ENSMUSG00000082413.1" 1 0 1 1 2 0 1 0 0 2 0 1 0 0 0 1 0 0
"ENSMUSG00000039844.20" 1721 1995 1690 3076 3492 2822 1791 1933 2369 3452 2170 2259 1647 1777 2058 2736 2353 2476
"ENSMUSG00000048316.3" 0 0 0 0 0 0 0 0 0 0 0 0 0 0 0 0 0 0
"ENSMUSG00000079497.4" 5 8 2 7 9 3 0 0 6 18 9 7 2 2 3 5 6 6
"ENSMUSG00000075425.10" 14 7 12 8 19 22 7 19 13 12 9 5 24 6 11 8 7 12
"ENSMUSG00000039826.13" 329 427 320 516 553 430 394 378 489 576 363 337 330 404 424 363 387 354
"ENSMUSG00000026798.10" 198 202 172 247 291 225 157 210 233 305 200 204 155 228 242 227 215 200
"ENSMUSG00000059316.2" 1535 1674 1184 2188 2084 1613 1348 1257 1941 2235 1537 1412 1760 1545 2186 1765 1657 1541
"ENSMUSG00000069020.9" 473 489 401 479 513 451 443 502 660 609 367 406 555 548 739 445 346 347
"ENSMUSG00000065485.1" 5 8 5 3 1 4 4 5 16 1 4 3 7 5 10 0 0 1
"ENSMUSG00000105010.1" 0 0 0 0 0 0 0 0 0 0 0 0 0 0 0 0 0 0
"ENSMUSG00000039798.2" 39 32 48 22 26 33 40 50 56 22 6 13 35 28 42 20 9 11
"ENSMUSG00000039787.13" 125 142 167 134 141 130 196 205 258 108 54 85 120 131 141 87 72 89
"ENSMUSG00000026790.19" 1456 1810 1878 2447 2482 2666 1642 1814 2180 2521 1588 1630 1230 1418 1694 1749 1697 1707
"ENSMUSG00000088348.1" 0 0 0 0 0 0 0 0 0 0 0 0 0 0 0 0 0 0
"ENSMUSG00000019715.14" 704 812 681 1007 1060 860 719 688 1011 1146 759 750 728 840 920 873 804 806
"ENSMUSG00000057738.14" 15651 18595 14810 30158 30855 25464 16739 16218 20216 32737 22297 23070 16906 16597 21036 24487 23052 21431
"ENSMUSG00000098453.1" 0 0 0 0 0 0 0 0 0 1 1 0 0 0 1 0 0 0
"ENSMUSG00000039715.8" 417 483 451 549 530 415 408 547 779 556 335 372 459 618 585 429 393 419
"ENSMUSG00000054766.13" 2405 2510 2553 2747 2750 2729 2654 2723 3833 3642 2387 2605 3268 3385 3710 2630 2179 2333
"ENSMUSG00000026785.14" 4 11 2 9 14 28 10 8 12 23 3 8 6 14 11 11 15 10
"ENSMUSG00000015335.16" 55 77 58 58 82 69 61 77 85 78 64 50 34 84 49 61 56 55
"ENSMUSG00000039686.14" 3188 3381 2899 4484 4749 4020 2855 2896 4095 4260 2948 2961 3069 2791 3785 4431 3564 3650
"ENSMUSG00000039678.12" 759 821 629 948 977 837 770 790 1006 1053 670 709 807 918 1013 809 768 684
"ENSMUSG00000085401.2" 0 0 1 1 3 2 0 4 0 0 0 0 2 2 0 2 0 1
"ENSMUSG00000015337.5" 282 268 203 205 154 173 237 321 370 189 128 118 328 343 390 174 142 145
"ENSMUSG00000039660.16" 408 501 385 542 528 518 318 448 491 523 360 376 462 451 559 452 323 381
"ENSMUSG00000039648.14" 298 302 264 205 224 219 238 259 338 206 150 112 290 327 355 217 189 187
"ENSMUSG00000100747.4" 16 17 9 11 11 11 13 12 17 14 12 9 28 9 18 15 8 17
"ENSMUSG00000007476.18" 235 161 120 162 204 162 181 227 335 213 110 129 339 363 382 182 176 181
"ENSMUSG00000099041.1" 1 4 5 8 9 9 5 2 5 9 1 1 0 1 1 12 6 5
"ENSMUSG00000079484.12" 71 84 72 80 98 79 71 97 104 92 54 64 117 141 146 133 102 127
"ENSMUSG00000098794.1" 0 0 0 0 0 0 0 0 0 0 0 0 0 0 0 0 0 0
"ENSMUSG00000075419.4" 287 286 217 313 333 247 256 280 453 339 230 214 302 405 396 250 238 233
"ENSMUSG00000052533.14" 337 350 323 427 472 429 283 391 457 473 254 232 317 388 365 353 336 349
"ENSMUSG00000084892.1" 1 0 5 2 2 1 2 1 2 0 1 1 1 0 0 1 1 0
"ENSMUSG00000026860.16" 2391 2892 2160 3703 4210 3453 2075 2227 3065 3838 2732 2446 1941 2015 2681 3103 3014 2898
"ENSMUSG00000026858.18" 1390 1388 1094 1904 2001 1627 1016 1348 1669 1951 1205 1141 1558 1551 1938 1644 1521 1444
"ENSMUSG00000105537.1" 0 0 0 0 0 0 0 0 0 0 0 0 0 0 0 0 0 0
"ENSMUSG00000026856.14" 243 341 274 407 370 398 269 273 428 417 265 312 343 363 443 340 279 352
"ENSMUSG00000026853.15" 900 932 793 1102 1158 998 699 883 1058 1049 779 748 788 853 1050 954 916 895
"ENSMUSG00000087435.1" 0 0 0 0 0 0 0 0 0 0 0 0 0 0 0 0 0 0
"ENSMUSG00000039515.11" 2793 3112 2527 3205 3472 2855 2525 2788 4026 3481 2313 2433 3608 3503 4467 2846 2476 2607
"ENSMUSG00000089762.3" 234 301 180 397 448 325 198 219 327 529 313 358 202 203 257 425 291 337
"ENSMUSG00000085275.1" 1 1 2 1 2 1 1 0 1 2 0 0 0 1 0 0 2 2
"ENSMUSG00000047363.4" 19 28 18 45 39 49 17 23 31 39 31 29 7 9 15 15 22 12
"ENSMUSG00000086405.1" 3 3 8 3 0 3 6 4 10 1 0 2 9 5 12 3 0 5
"ENSMUSG00000087268.1" 4 4 4 2 4 2 2 3 3 3 1 2 7 0 3 2 2 2
"ENSMUSG00000075416.5" 7 1 15 6 1 1 7 3 18 4 2 2 0 8 1 3 0 1
"ENSMUSG00000093091.1" 0 1 0 0 0 0 0 0 0 0 0 0 0 1 0 0 0 0
"ENSMUSG00000044320.14" 50 79 40 63 68 60 53 41 60 80 63 47 47 40 80 67 79 96
"ENSMUSG00000085491.1" 0 0 2 0 0 0 0 6 2 1 2 0 0 2 1 0 0 1
"ENSMUSG00000026857.9" 279 350 208 390 405 339 273 262 418 433 276 251 339 303 403 339 279 334
"ENSMUSG00000039483.10" 443 549 354 700 671 556 431 410 562 758 443 479 466 531 592 647 554 494
"ENSMUSG00000039476.13" 1 8 3 19 12 8 14 9 16 22 18 11 7 17 6 8 5 16
"ENSMUSG00000050737.13" 50 70 33 111 124 98 55 62 74 113 71 94 68 81 99 110 99 125
"ENSMUSG00000084143.1" 0 0 0 2 0 0 0 0 1 3 0 0 0 0 0 0 1 1
"ENSMUSG00000026848.14" 694 758 678 848 875 823 684 737 855 883 597 588 749 910 816 800 697 708
"ENSMUSG00000026849.18" 351 374 360 484 503 424 400 337 489 591 322 423 446 482 470 457 413 398
"ENSMUSG00000026851.9" 1175 1082 971 1319 1280 1106 1094 1120 1332 1467 864 989 1308 1365 1360 1154 1026 919
"ENSMUSG00000026854.16" 1342 1364 1091 1760 1731 1440 1203 1182 1680 1657 1200 1083 1405 1451 1644 1337 1324 1201
"ENSMUSG00000075415.13" 3916 3611 3324 2956 3358 3340 4345 4260 5729 2987 1832 1980 3776 3569 4479 2446 2029 2315
"ENSMUSG00000087269.1" 58 60 46 56 42 43 51 51 73 62 43 47 71 50 64 46 36 38
"ENSMUSG00000000194.13" 941 1021 851 984 1132 928 890 921 1289 1047 734 738 1011 1166 1260 969 868 833
"ENSMUSG00000088891.1" 1 0 2 2 0 1 2 1 0 1 2 0 1 1 0 0 0 4
"ENSMUSG00000087430.1" 5 4 4 0 3 4 2 0 6 4 4 2 1 2 8 0 2 1
"ENSMUSG00000062661.6" 5089 5944 5215 8064 8945 7620 5448 5389 6986 9456 6946 6233 6730 6027 8632 8518 7606 7845
"ENSMUSG00000055632.18" 46 84 57 24 37 31 29 52 57 20 11 7 66 33 113 19 27 21
"ENSMUSG00000076441.9" 499 572 432 187 228 185 338 440 748 199 142 192 690 559 917 244 240 223
"ENSMUSG00000084226.1" 0 0 0 0 0 0 0 0 0 0 0 0 0 0 0 0 0 0
"ENSMUSG00000026843.15" 664 660 733 832 957 897 689 765 899 883 604 568 539 740 686 664 644 666
"ENSMUSG00000098904.1" 2 0 1 3 4 3 1 0 2 3 0 3 2 2 1 1 3 2
"ENSMUSG00000085224.2" 37 5 108 0 1 1 53 50 56 0 0 0 24 30 27 0 0 0
"ENSMUSG00000079466.2" 103 7 258 4 2 8 125 122 150 3 2 1 74 77 124 3 3 5
"ENSMUSG00000083143.2" 0 0 0 0 0 0 0 1 0 0 0 0 0 0 0 0 0 0
"ENSMUSG00000039356.15" 212 217 237 248 252 239 203 241 292 268 193 164 280 303 373 195 198 230
"ENSMUSG00000087549.1" 0 5 0 0 1 1 1 5 5 3 0 0 0 1 0 1 1 0
"ENSMUSG00000026842.16" 1443 1444 1455 1183 1416 1316 1482 1815 2159 1320 887 924 1265 1557 1547 1107 1013 1033
"ENSMUSG00000118600.1" 0 0 0 0 0 0 0 0 0 0 0 0 0 0 0 0 0 0
"ENSMUSG00000043102.2" 8 8 5 6 6 3 2 2 1 8 0 0 4 2 3 3 5 7
"ENSMUSG00000026841.7" 519 449 475 111 136 96 675 413 606 122 128 113 382 543 742 147 142 170
"ENSMUSG00000086356.1" 0 0 0 0 0 0 0 0 0 0 0 0 0 0 0 0 0 0
"ENSMUSG00000026840.14" 40 74 30 83 100 105 36 50 87 55 35 34 56 69 92 28 50 68
"ENSMUSG00000001864.13" 199 187 215 91 98 117 375 364 399 103 70 74 291 358 275 81 47 96
"ENSMUSG00000085737.1" 0 3 0 0 0 6 0 2 3 0 0 0 0 0 0 0 0 0
"ENSMUSG00000001855.15" 777 755 700 982 983 865 687 817 1021 885 594 581 744 800 885 791 665 704
"ENSMUSG00000081480.1" 0 0 0 0 0 1 1 0 0 0 0 0 0 0 1 0 2 2
"ENSMUSG00000086192.1" 2 0 1 4 8 7 3 0 4 3 1 1 6 2 0 6 4 4
"ENSMUSG00000050592.8" 109 159 60 196 231 151 96 74 81 238 171 126 78 64 68 210 185 168
"ENSMUSG00000090157.7" 0 3 0 1 0 2 0 5 2 4 1 0 0 2 0 1 2 1
"ENSMUSG00000099075.1" 0 0 0 0 0 0 0 0 0 0 0 0 0 0 0 0 0 0
"ENSMUSG00000051373.5" 241 292 215 396 457 335 229 208 299 461 322 334 265 246 343 426 396 364
"ENSMUSG00000039262.16" 9902 9863 9062 14094 14561 12261 8628 9380 12258 14110 10066 9072 8697 9244 10842 12150 11457 10533
"ENSMUSG00000099155.1" 2 0 1 3 4 2 0 0 4 7 4 0 2 0 2 4 3 0
"ENSMUSG00000094382.1" 1 3 2 4 6 2 1 0 5 0 2 1 0 2 3 8 4 4
"ENSMUSG00000094251.1" 12 13 14 14 25 11 3 16 17 19 10 6 8 4 11 11 19 17
"ENSMUSG00000086216.1" 1 0 1 1 4 0 0 1 0 2 0 0 0 1 2 1 1 1
"ENSMUSG00000039254.16" 315 371 340 384 466 452 273 342 421 372 229 268 394 385 407 337 348 308
"ENSMUSG00000002550.16" 614 694 523 596 694 636 548 616 765 722 455 480 708 800 810 616 610 515
"ENSMUSG00000066068.5" 2 0 0 0 0 1 0 0 1 0 4 0 2 2 0 0 2 0
"ENSMUSG00000044627.11" 1227 1242 1237 1267 1283 1460 1192 1333 1702 1842 1037 1197 1482 1826 1647 1218 1171 1189
"ENSMUSG00000002546.17" 1611 1886 1535 2227 2278 2125 1482 1846 2346 2354 1567 1541 1775 2039 2157 1909 1684 1663
"ENSMUSG00000026825.17" 11612 12260 9549 30743 29852 25261 12021 9867 15004 30367 19258 19543 12908 10139 16557 24483 22520 20435
"ENSMUSG00000092765.3" 1 0 3 7 2 1 1 0 0 0 1 3 0 0 2 3 2 3
"ENSMUSG00000092807.1" 5 5 4 13 13 9 1 1 2 9 0 8 1 1 1 13 9 9
"ENSMUSG00000039205.16" 617 692 588 1479 1431 1413 591 664 889 1338 950 818 638 622 814 1290 1161 1022
"ENSMUSG00000039195.4" 398 409 294 1872 1692 1322 402 378 459 2083 1451 1274 413 441 501 1855 1537 1407
"ENSMUSG00000026822.14" 49 30 36 4 3 44 7 12 35 11 3 10 21 153 11 6 45 4
"ENSMUSG00000026820.5" 415 470 348 603 616 535 418 436 604 724 478 478 553 520 589 530 495 549
"ENSMUSG00000083004.1" 0 0 1 0 0 0 0 1 0 0 1 0 2 0 0 0 0 0
"ENSMUSG00000026819.15" 1160 1251 1168 1126 1253 1052 1049 1203 1531 1362 851 887 1490 1385 1798 1160 1059 1019
"ENSMUSG00000039164.2" 85 104 127 101 97 99 92 95 113 111 78 70 112 118 110 96 95 94
"ENSMUSG00000103175.1" 0 0 1 0 0 0 0 0 0 0 0 0 0 0 0 0 0 0
"ENSMUSG00000085017.1" 0 1 0 0 0 0 0 0 1 0 0 0 0 0 0 0 0 0
"ENSMUSG00000039157.12" 2522 2407 2408 1945 2145 2050 2597 2546 3496 2173 1558 1527 2688 2623 2928 1768 1607 1611
"ENSMUSG00000026810.12" 452 496 461 613 677 681 427 502 662 745 519 476 531 551 567 590 522 523
"ENSMUSG00000075405.3" 5 9 0 2 5 6 4 6 7 17 4 5 1 8 9 4 1 3
"ENSMUSG00000046854.16" 108 200 73 158 190 144 60 78 107 160 111 78 111 77 186 93 95 66
"ENSMUSG00000079442.12" 427 448 340 603 674 554 419 380 599 723 533 500 513 523 614 653 612 623
"ENSMUSG00000093147.1" 1 2 9 11 5 5 4 2 1 6 1 8 1 7 1 6 4 10
"ENSMUSG00000026811.18" 1186 1473 1152 2067 2462 1886 1347 1263 1680 2283 1601 1537 1315 1393 1585 1911 1508 1673
"ENSMUSG00000026817.14" 1095 1217 1009 1722 1912 1604 1024 1069 1575 2094 1297 1447 1309 1344 1555 1460 1263 1267
"ENSMUSG00000026814.16" 115 167 112 261 245 260 132 120 243 218 134 113 135 139 147 137 120 154
"ENSMUSG00000093336.1" 0 0 0 0 0 0 0 1 0 0 0 0 0 0 0 0 0 0
"ENSMUSG00000105312.1" 0 0 0 0 0 0 0 0 0 0 0 0 0 0 0 0 0 0
"ENSMUSG00000093277.1" 0 0 1 0 0 1 0 0 0 1 0 0 0 0 2 2 0 1
"ENSMUSG00000009566.12" 105 158 105 132 189 174 103 158 169 173 100 97 119 158 140 137 113 85
"ENSMUSG00000098972.1" 0 0 0 0 0 0 0 0 0 0 0 0 0 0 0 0 0 0
"ENSMUSG00000009555.16" 904 1120 1030 1874 2149 1776 901 1046 1393 1786 1310 1103 996 1091 1225 1706 1624 1543
"ENSMUSG00000093280.1" 0 0 0 0 0 0 0 0 0 0 0 0 0 0 0 0 0 0
"ENSMUSG00000105841.1" 0 0 0 0 0 0 0 0 0 0 0 0 0 0 0 0 0 0
"ENSMUSG00000059013.12" 282 361 213 596 620 567 228 257 340 504 304 334 318 287 395 351 331 337
"ENSMUSG00000009551.2" 27 22 17 34 31 26 17 18 33 40 18 30 34 24 46 34 14 13
"ENSMUSG00000039021.15" 144 77 154 18 27 32 202 228 262 15 10 14 181 161 154 32 19 21
"ENSMUSG00000009563.16" 256 311 282 331 374 409 304 323 399 430 299 276 276 321 347 385 345 345
"ENSMUSG00000053746.8" 54 61 44 80 63 62 42 56 70 73 60 54 69 95 68 66 53 44
"ENSMUSG00000038987.8" 84 67 101 64 59 52 106 149 148 60 42 40 95 134 97 79 35 69
"ENSMUSG00000026797.16" 9362 10600 7701 21705 22583 17463 8160 8100 12514 21751 14492 14856 11188 9667 14834 16737 15300 13566
"ENSMUSG00000064652.1" 2 1 3 6 3 1 3 6 4 1 1 0 0 1 1 0 3 1
"ENSMUSG00000085397.1" 16 19 10 36 44 33 6 13 9 47 16 23 5 9 9 31 8 35
"ENSMUSG00000087496.1" 2 6 10 11 8 4 3 8 6 24 8 11 6 10 7 5 7 9
"ENSMUSG00000026796.16" 546 577 373 664 680 705 650 1020 1274 766 541 487 685 1673 624 729 583 678
"ENSMUSG00000026792.16" 575 662 559 679 730 666 496 489 822 713 463 466 660 647 839 510 462 458
"ENSMUSG00000038900.17" 1596 1761 1487 1936 1961 1629 1749 1918 2625 2457 1735 1838 2434 2590 2541 1765 1567 1856
"ENSMUSG00000065124.1" 0 0 0 0 0 0 0 0 0 0 0 0 0 0 0 0 0 0
"ENSMUSG00000026791.14" 293 323 243 523 437 433 251 309 402 435 303 255 294 298 358 377 301 311
"ENSMUSG00000038860.15" 829 951 984 3384 3466 2802 633 790 997 3029 1938 2110 673 674 984 2835 2443 2244
"ENSMUSG00000104277.1" 29 26 24 107 128 159 22 24 28 137 74 100 12 18 27 103 88 75
"ENSMUSG00000038831.16" 1553 1725 1714 2545 2712 2269 1624 1678 2222 2657 1691 1687 1384 1592 1681 2189 1966 1948
"ENSMUSG00000085087.1" 3 1 0 0 1 0 0 1 0 0 0 0 0 0 0 1 1 0
"ENSMUSG00000088836.1" 0 0 0 0 0 0 0 0 0 0 0 0 0 0 0 0 0 0
"ENSMUSG00000004105.8" 58 99 56 37 40 28 230 399 445 38 21 29 83 1128 72 22 15 21
"ENSMUSG00000082844.1" 0 0 0 1 1 0 0 0 0 0 1 1 1 0 3 0 0 0
"ENSMUSG00000093138.1" 0 0 0 0 0 0 3 0 0 0 1 0 0 0 1 0 1 0
"ENSMUSG00000068966.10" 286 305 328 524 541 417 317 326 426 478 327 262 254 345 293 410 369 349
"ENSMUSG00000085742.1" 4 2 1 7 3 5 0 2 2 5 2 0 0 1 1 1 1 3
"ENSMUSG00000026788.13" 505 618 514 669 719 586 489 530 637 774 502 474 441 623 622 551 483 518
"ENSMUSG00000086939.1" 0 2 1 0 8 6 3 0 3 0 2 3 3 1 1 4 5 6
"ENSMUSG00000038765.14" 10 6 4 10 3 5 5 8 13 7 9 3 8 7 10 4 4 8
"ENSMUSG00000104403.1" 0 1 0 0 0 0 0 0 0 0 0 0 0 0 0 0 0 0
"ENSMUSG00000052951.5" 3 5 6 7 6 6 5 13 15 5 6 4 12 19 22 1 7 5
"ENSMUSG00000081244.3" 0 0 0 0 0 0 0 0 0 0 0 0 0 0 0 0 0 0
"ENSMUSG00000085463.1" 1 2 2 2 0 0 1 2 0 0 0 0 0 2 1 0 0 0
"ENSMUSG00000038740.9" 2193 2232 2121 2858 2866 2650 2128 2262 3168 2921 2010 1936 2309 2665 2685 2106 2022 1965
"ENSMUSG00000086484.1" 1 6 6 1 1 2 4 5 6 5 2 1 4 2 2 1 0 0
"ENSMUSG00000089596.1" 0 0 0 0 0 0 0 0 0 0 0 0 0 0 0 0 0 0
"ENSMUSG00000085987.2" 0 5 4 0 0 1 2 2 4 0 0 0 4 2 0 0 0 0
"ENSMUSG00000086904.1" 6 7 7 5 7 3 5 6 10 1 3 0 4 6 5 3 0 7
"ENSMUSG00000087461.2" 37 69 39 6 15 18 28 47 62 20 3 11 30 52 31 6 10 13
"ENSMUSG00000103413.1" 0 0 1 0 0 0 0 2 0 0 0 0 0 2 1 0 0 0
"ENSMUSG00000038718.15" 593 810 450 78 82 166 407 525 617 118 48 82 483 507 448 83 62 92
"ENSMUSG00000084908.2" 0 0 0 0 0 0 0 0 0 0 0 0 5 2 0 0 0 0
"ENSMUSG00000038696.14" 767 863 583 827 783 632 744 833 1019 821 596 563 682 962 788 625 615 588
"ENSMUSG00000083503.1" 0 0 1 0 0 0 0 0 1 0 0 0 0 0 0 0 0 0
"ENSMUSG00000083233.1" 0 0 0 0 0 0 0 0 0 0 0 0 1 0 0 0 0 0
"ENSMUSG00000081992.1" 5 10 5 4 4 5 7 2 8 5 4 2 4 4 9 6 3 6
"ENSMUSG00000087635.3" 30 34 22 40 38 33 25 27 42 58 27 45 38 41 40 38 39 32
"ENSMUSG00000026867.18" 1996 2000 1975 2575 2641 2232 2067 2225 2788 2776 1845 1755 2110 2486 2558 2316 2148 2066
"ENSMUSG00000026864.13" 5169 5984 5473 4919 5158 5017 4812 8358 9418 5492 4092 4404 10020 18494 10993 7566 5293 6153
"ENSMUSG00000070953.13" 276 317 270 348 369 328 285 288 340 350 277 263 363 394 426 323 316 326
"ENSMUSG00000035949.15" 993 1205 1072 1414 1390 1241 1048 1119 1308 1779 1073 1132 1094 1231 1278 1228 980 1100
"ENSMUSG00000081904.2" 0 0 0 0 0 0 0 0 0 0 0 0 0 0 0 0 0 0
"ENSMUSG00000107167.3" 0 0 0 0 0 0 0 0 0 0 0 0 0 0 0 0 0 0
"ENSMUSG00000026869.12" 927 911 950 823 825 710 872 879 1340 1120 652 751 1113 1107 1294 739 791 729
"ENSMUSG00000026870.19" 9 9 12 0 1 7 7 32 46 2 0 0 6 55 15 1 0 3
"ENSMUSG00000026873.9" 29 25 37 19 17 19 16 30 43 14 7 10 11 18 18 14 8 17
"ENSMUSG00000086001.1" 0 0 0 0 0 0 0 0 0 0 0 0 1 0 0 0 0 0
"ENSMUSG00000088754.1" 0 0 0 0 0 0 0 0 0 0 0 0 0 0 0 0 0 0
"ENSMUSG00000026875.14" 170 67 115 10 5 12 168 168 230 8 3 9 114 139 103 8 5 3
"ENSMUSG00000083533.2" 0 0 0 0 0 0 0 0 0 0 0 0 1 0 0 0 0 0
"ENSMUSG00000026874.10" 39 19 43 5 2 1 48 75 74 3 3 2 51 64 66 3 1 8
"ENSMUSG00000085599.1" 4 2 3 0 0 0 6 7 4 1 0 0 5 5 2 0 0 0
"ENSMUSG00000035875.15" 2 15 18 7 15 11 16 20 25 10 5 9 9 15 7 8 2 5
"ENSMUSG00000057110.15" 384 409 586 452 525 613 575 720 874 435 322 280 386 629 492 359 273 348
"ENSMUSG00000026878.17" 3791 4092 3976 4632 4739 4296 3847 4139 5518 5661 3760 3933 4843 5014 5149 4372 3651 3705
"ENSMUSG00000084768.2" 0 0 0 0 0 0 0 0 0 0 0 0 0 0 0 0 0 0
"ENSMUSG00000026879.14" 1620 1226 1303 752 747 863 2045 2239 3336 757 376 500 1178 2378 1172 465 380 448
"ENSMUSG00000106961.1" 35 29 26 19 12 18 27 36 47 15 8 9 19 19 22 11 7 14
"ENSMUSG00000026880.11" 140 144 196 130 147 168 212 239 313 192 91 113 192 269 180 93 100 109
"ENSMUSG00000075391.6" 11 8 6 10 5 3 7 6 7 7 3 7 6 20 10 2 6 3
"ENSMUSG00000026882.1" 0 0 0 0 0 0 0 0 0 0 0 0 0 0 0 0 0 0
"ENSMUSG00000079421.8" 1 2 4 0 0 0 3 2 5 1 0 0 4 8 3 0 0 0
"ENSMUSG00000035778.17" 101 109 113 110 83 124 126 128 192 90 69 57 96 142 126 52 74 68
"ENSMUSG00000106856.1" 0 0 1 0 0 0 0 0 0 0 0 0 0 0 0 0 0 0
"ENSMUSG00000081841.1" 3 0 0 0 0 2 0 0 0 1 0 0 0 0 0 0 0 0
"ENSMUSG00000081421.1" 0 0 0 0 0 1 0 0 0 2 0 0 0 0 0 0 1 0
"ENSMUSG00000085668.2" 0 0 1 0 0 0 0 0 0 3 0 0 0 1 0 0 0 0
"ENSMUSG00000086555.2" 45 53 6 121 97 84 34 32 58 110 49 77 90 45 136 52 55 44
"ENSMUSG00000026883.17" 1889 2492 1276 3439 3886 2848 1473 1640 2418 3566 2695 2546 1750 1920 2422 3154 2612 2426
"ENSMUSG00000026885.13" 525 631 355 797 886 670 481 399 557 882 644 599 405 473 602 815 680 639
"ENSMUSG00000107106.1" 23 17 22 25 26 31 9 10 5 20 15 13 9 10 10 37 12 16
"ENSMUSG00000086449.1" 0 1 2 0 3 1 1 2 0 2 0 1 0 0 1 1 2 4
"ENSMUSG00000106994.1" 8 2 2 0 6 1 8 4 8 5 3 2 1 0 6 1 3 3
"ENSMUSG00000026895.7" 813 883 723 971 1006 785 798 839 1167 1000 738 664 1121 1253 1263 949 870 866
"ENSMUSG00000026894.4" 24 12 16 2 3 9 23 35 45 4 2 4 25 38 21 4 3 5
"ENSMUSG00000107351.1" 4 0 5 1 0 2 4 1 3 2 0 0 1 1 2 1 0 0
"ENSMUSG00000026890.19" 494 513 300 400 428 446 262 332 666 450 305 316 506 393 532 452 456 399
"ENSMUSG00000098312.1" 0 1 1 0 0 0 0 0 0 0 0 0 0 0 1 0 3 1
"ENSMUSG00000026889.12" 732 864 743 944 1028 801 767 755 1080 1154 789 799 964 1039 1105 977 863 770
"ENSMUSG00000026887.9" 339 315 275 331 341 304 298 261 451 375 241 262 453 416 522 287 258 291
"ENSMUSG00000081496.1" 0 0 0 0 0 0 0 0 0 0 0 0 0 0 0 0 0 0
"ENSMUSG00000085141.1" 0 7 2 4 5 3 4 3 6 1 3 1 1 2 4 3 2 2
"ENSMUSG00000087187.1" 1 0 0 2 0 1 1 1 1 1 0 0 1 0 3 0 0 0
"ENSMUSG00000047250.13" 155 186 132 353 488 359 183 207 201 505 363 254 161 180 218 447 368 401
"ENSMUSG00000106933.1" 3 1 1 6 6 9 3 1 3 12 9 4 1 3 1 3 2 2
"ENSMUSG00000083034.2" 0 0 0 2 3 1 0 0 0 0 0 0 0 0 0 0 0 0
"ENSMUSG00000113163.1" 0 0 1 0 0 0 0 0 0 0 2 0 0 0 0 0 0 0
"ENSMUSG00000082583.2" 0 0 0 0 0 0 0 0 0 0 0 0 0 0 0 0 0 0
"ENSMUSG00000080936.2" 0 0 0 0 0 0 0 0 0 0 2 0 0 0 0 0 0 0
"ENSMUSG00000068950.3" 0 0 2 0 0 0 0 0 0 0 0 1 1 0 0 1 0 0
"ENSMUSG00000083101.1" 1 0 2 0 2 0 0 0 0 0 0 0 6 0 0 1 0 1
"ENSMUSG00000094464.2" 0 0 0 0 0 0 0 0 0 0 0 0 0 0 0 0 0 0
"ENSMUSG00000094266.1" 0 0 0 0 0 0 0 0 0 0 0 0 0 0 0 0 0 0
"ENSMUSG00000075387.2" 0 0 0 0 0 0 0 0 0 0 0 0 0 0 0 0 0 0
"ENSMUSG00000111869.1" 0 0 0 0 0 0 0 0 0 0 0 0 0 0 0 0 0 0
"ENSMUSG00000110769.1" 0 0 0 0 0 0 0 0 0 0 0 0 0 0 0 0 0 0
"ENSMUSG00000080960.1" 0 0 0 0 0 0 0 0 0 0 0 0 0 0 0 0 0 0
"ENSMUSG00000096822.2" 0 0 0 0 0 0 0 0 0 0 0 0 0 0 0 0 0 0
"ENSMUSG00000059251.1" 0 0 0 0 0 0 0 0 0 0 0 0 0 0 0 0 0 0
"ENSMUSG00000094764.2" 0 0 0 0 0 0 0 0 0 1 0 0 0 0 0 0 0 0
"ENSMUSG00000111863.2" 0 0 0 0 0 0 0 0 0 0 0 0 0 0 0 0 0 0
"ENSMUSG00000082251.1" 0 0 0 0 0 0 0 0 0 0 0 0 0 0 0 0 0 0
"ENSMUSG00000049315.4" 0 0 0 0 0 0 0 0 0 0 0 0 0 0 0 0 0 0
"ENSMUSG00000111021.2" 0 0 0 0 0 0 0 0 0 0 0 0 0 0 0 0 0 0
"ENSMUSG00000083716.4" 8 7 4 5 6 5 13 9 6 3 10 8 9 8 10 7 7 4
"ENSMUSG00000075384.2" 0 0 0 0 0 0 0 0 0 0 0 0 0 0 0 0 0 0
"ENSMUSG00000084078.2" 0 0 0 0 0 0 0 0 0 0 0 0 0 0 0 0 0 0
"ENSMUSG00000050015.3" 0 0 0 0 0 0 0 0 0 0 0 0 0 0 0 0 0 0
"ENSMUSG00000075383.4" 0 0 0 0 0 0 0 0 0 0 0 0 0 0 0 0 0 0
"ENSMUSG00000053146.2" 0 0 0 0 0 0 0 0 0 0 0 0 0 0 0 0 0 0
"ENSMUSG00000075382.3" 0 0 0 0 0 0 0 0 0 0 0 0 0 0 0 0 0 0
"ENSMUSG00000055088.5" 0 0 0 0 0 0 0 0 0 0 0 0 0 0 0 0 0 0
"ENSMUSG00000081591.1" 0 0 0 0 0 0 0 0 0 0 0 0 0 0 0 0 0 0
"ENSMUSG00000075380.2" 0 0 0 0 0 0 0 0 0 0 0 0 0 0 0 0 0 0
"ENSMUSG00000070943.3" 0 0 0 0 0 0 0 0 0 0 0 0 0 0 0 0 0 0
"ENSMUSG00000055838.4" 0 0 0 0 0 0 0 0 0 0 0 0 0 0 0 0 0 0
"ENSMUSG00000075379.4" 0 0 0 0 0 0 0 0 0 0 0 0 0 0 0 0 0 0
"ENSMUSG00000081737.2" 0 0 0 0 0 0 0 0 0 0 0 0 0 0 0 0 0 0
"ENSMUSG00000081174.1" 0 0 0 0 0 0 0 0 0 0 0 0 0 0 0 0 0 0
"ENSMUSG00000083361.4" 0 0 0 0 0 0 0 0 0 0 0 0 0 0 0 0 0 0
"ENSMUSG00000083431.1" 0 0 0 0 0 0 0 0 0 0 0 0 0 0 0 0 0 0
"ENSMUSG00000075378.2" 0 0 0 0 0 0 0 0 0 0 0 0 0 0 0 0 0 0
"ENSMUSG00000075377.2" 0 0 0 0 0 0 0 0 0 0 0 0 0 0 0 0 0 0
"ENSMUSG00000068948.4" 0 0 0 0 0 0 0 0 0 0 0 0 0 0 0 0 0 0
"ENSMUSG00000078198.2" 0 0 0 0 0 0 0 0 0 0 0 0 0 0 0 0 0 0
"ENSMUSG00000059429.3" 0 0 0 0 0 0 0 0 0 0 0 0 0 0 0 0 0 0
"ENSMUSG00000083815.1" 0 0 0 0 0 0 0 0 0 0 0 0 0 0 0 0 0 0
"ENSMUSG00000068947.2" 0 0 0 0 0 0 0 0 0 0 0 0 0 0 0 0 0 0
"ENSMUSG00000049094.7" 0 0 0 0 0 0 0 0 0 0 0 0 0 0 0 0 0 0
"ENSMUSG00000064626.1" 0 0 0 0 0 0 0 0 0 0 0 0 0 0 0 0 0 0
"ENSMUSG00000049018.8" 0 0 0 0 0 0 0 0 0 0 0 0 0 0 0 0 0 0
"ENSMUSG00000009030.14" 458 442 381 593 623 506 500 476 649 743 521 433 673 871 783 562 494 470
"ENSMUSG00000075376.10" 1568 1500 1891 2050 2126 1851 1780 1694 2130 2438 1685 1619 1665 1883 1812 1798 1623 1757
"ENSMUSG00000077756.1" 0 0 0 0 0 0 0 0 0 0 0 0 0 0 0 0 0 0
"ENSMUSG00000066798.3" 384 393 519 417 402 396 455 470 592 522 369 384 438 592 451 419 312 395
"ENSMUSG00000050714.9" 289 276 269 270 272 246 240 302 328 335 222 164 313 409 326 272 223 194
"ENSMUSG00000035437.15" 1493 1618 1522 1894 1931 1686 1569 1572 2062 2140 1471 1617 1759 1800 2094 1593 1485 1421
"ENSMUSG00000026915.16" 3086 3548 3015 7731 7875 6496 3209 3195 4177 8368 5066 5298 3770 4140 5213 6546 5610 5498
"ENSMUSG00000107491.1" 1 0 3 0 1 0 0 0 4 0 2 0 0 0 1 0 2 0
"ENSMUSG00000053164.6" 21 50 61 113 97 104 35 30 63 115 65 79 42 59 47 64 43 57
"ENSMUSG00000108226.1" 2 4 5 4 7 5 8 5 3 8 4 12 4 4 5 8 5 6
"ENSMUSG00000083745.1" 5 9 3 2 8 5 1 9 5 7 8 3 2 2 8 5 5 4
"ENSMUSG00000092958.1" 0 1 0 0 0 1 2 2 0 0 1 0 1 1 0 0 1 2
"ENSMUSG00000035403.10" 295 214 297 167 210 213 537 738 907 151 145 99 335 868 239 116 136 125
"ENSMUSG00000035392.17" 984 1001 1132 1358 1477 1391 1028 1119 1389 1441 955 961 809 1033 1127 1090 1076 994
"ENSMUSG00000107586.1" 0 1 1 0 0 0 3 3 0 0 0 3 1 3 2 2 1 0
"ENSMUSG00000108155.1" 1 0 3 0 1 1 1 4 1 0 3 2 2 4 1 1 0 0
"ENSMUSG00000107529.1" 2 0 0 1 2 0 6 3 3 4 1 1 0 1 0 1 0 0
"ENSMUSG00000105046.1" 0 0 0 0 0 0 0 0 0 0 0 0 1 2 1 0 0 0
"ENSMUSG00000087294.2" 0 0 3 0 0 3 0 0 0 1 1 0 1 3 3 0 1 0
"ENSMUSG00000000247.11" 417 507 505 1298 1512 1342 592 452 688 1307 1093 1137 377 472 426 1331 1112 1136
"ENSMUSG00000098383.1" 4 5 3 25 13 12 8 1 11 16 14 15 4 6 12 7 23 7
"ENSMUSG00000087539.1" 13 13 17 20 27 25 3 7 20 14 13 15 5 6 16 20 13 19
"ENSMUSG00000085950.1" 4 9 6 1 0 0 6 2 8 1 6 0 5 11 13 1 0 0
"ENSMUSG00000064468.1" 0 0 0 0 0 0 0 0 0 0 0 0 0 0 0 0 0 0
"ENSMUSG00000084124.1" 0 0 0 0 0 0 1 0 0 0 0 0 0 0 0 0 0 0
"ENSMUSG00000107883.1" 0 3 1 1 1 0 0 0 4 0 0 2 2 6 1 0 0 0
"ENSMUSG00000026749.11" 457 537 416 533 581 566 560 524 719 657 410 438 454 593 551 439 431 406
"ENSMUSG00000108210.1" 0 2 1 0 0 0 0 0 0 0 0 0 0 0 1 0 0 2
"ENSMUSG00000107535.1" 0 0 0 0 0 1 0 1 1 0 0 0 0 0 0 1 0 0
"ENSMUSG00000026750.6" 757 851 530 751 863 602 731 664 1028 1123 665 630 1075 1156 1130 697 619 688
"ENSMUSG00000082931.1" 2 2 0 3 1 0 1 0 2 2 1 1 0 6 5 0 1 1
"ENSMUSG00000095278.2" 0 0 0 0 0 0 0 0 0 1 0 0 0 0 0 0 0 0
"ENSMUSG00000083722.2" 0 1 1 1 0 0 0 1 0 0 0 2 1 0 1 3 0 0
"ENSMUSG00000026751.14" 2 0 3 1 2 1 0 0 1 0 3 1 0 0 1 0 3 2
"ENSMUSG00000087164.1" 0 0 1 0 1 0 0 0 0 0 0 0 0 0 0 0 0 0
"ENSMUSG00000063972.13" 215 212 179 298 301 270 188 221 230 407 229 212 183 229 277 298 243 241
"ENSMUSG00000108124.1" 0 0 1 0 0 0 0 0 1 0 1 0 0 0 0 0 1 0
"ENSMUSG00000082508.1" 0 0 0 0 0 0 0 0 0 2 0 0 0 0 0 0 0 1
"ENSMUSG00000085201.1" 2 4 5 0 0 1 1 0 1 0 0 3 0 1 0 0 0 2
"ENSMUSG00000065423.1" 0 0 0 0 0 0 0 0 0 0 0 0 0 0 0 0 0 0
"ENSMUSG00000107884.1" 0 1 1 1 0 3 1 2 2 0 0 0 2 0 2 1 0 2
"ENSMUSG00000065578.1" 0 0 0 0 0 0 0 0 0 0 0 0 0 0 0 0 0 0
"ENSMUSG00000107468.1" 2 3 5 0 0 0 6 3 5 1 1 3 1 2 2 3 1 4
"ENSMUSG00000046618.7" 41 39 83 72 71 84 56 74 78 100 60 47 52 94 48 67 63 86
"ENSMUSG00000083776.1" 0 0 0 0 0 0 0 0 0 0 0 0 0 0 0 0 0 0
"ENSMUSG00000084184.1" 0 0 0 0 1 0 1 0 1 1 0 0 0 0 0 3 0 0
"ENSMUSG00000085755.1" 2 2 3 1 1 2 1 2 0 1 0 1 1 1 1 0 0 0
"ENSMUSG00000035295.10" 14 20 36 8 7 7 45 30 47 8 7 2 31 48 20 5 3 7
"ENSMUSG00000062997.6" 504 430 431 378 476 520 450 499 735 621 369 455 705 830 637 466 422 457
"ENSMUSG00000026755.14" 1029 1178 957 1193 1420 1216 1000 1048 1415 1637 1040 1131 1258 1294 1504 1297 1081 1077
"ENSMUSG00000026754.16" 748 828 788 856 1082 918 696 868 1019 1063 683 678 803 948 981 852 717 782
"ENSMUSG00000065127.1" 0 1 1 0 1 0 2 0 0 1 0 0 3 0 0 0 0 0
"ENSMUSG00000035236.17" 1591 2021 1816 2677 2765 2524 2027 1777 2305 3453 2291 2355 2263 2116 2485 2191 1969 1991
"ENSMUSG00000107833.1" 1 0 0 1 0 2 1 0 0 2 2 3 0 1 0 0 1 0
"ENSMUSG00000082315.2" 3 1 4 2 3 1 0 3 3 5 1 0 2 0 2 7 1 6
"ENSMUSG00000107955.1" 2 0 1 0 0 0 1 2 4 4 2 1 0 2 1 0 0 0
"ENSMUSG00000026753.5" 880 933 950 1054 1136 991 1090 1125 1393 1639 1001 991 1167 1599 1362 1044 902 924
"ENSMUSG00000083157.1" 0 0 3 0 1 5 0 2 5 0 1 0 2 0 1 0 0 1
"ENSMUSG00000083686.2" 0 0 0 0 0 0 0 0 0 0 0 0 0 0 0 0 0 0
"ENSMUSG00000081144.1" 0 0 0 0 0 0 0 0 0 0 0 0 0 0 0 0 0 0
"ENSMUSG00000083401.1" 0 0 0 0 0 0 0 0 0 0 0 0 0 0 0 0 0 0
"ENSMUSG00000081839.1" 0 0 0 0 0 0 0 0 0 0 0 0 0 0 0 0 0 0
"ENSMUSG00000084285.1" 0 0 0 0 0 0 0 0 0 0 0 0 0 0 0 0 0 0
"ENSMUSG00000082015.1" 0 0 0 0 0 0 0 0 0 0 0 0 0 0 0 0 0 0
"ENSMUSG00000108203.1" 0 0 0 0 0 0 0 0 0 0 0 0 0 0 0 0 0 0
"ENSMUSG00000107699.1" 0 0 0 0 0 0 0 1 0 0 0 0 0 0 0 0 0 0
"ENSMUSG00000083240.3" 2 0 4 2 1 2 2 0 2 4 1 2 1 7 6 1 0 3
"ENSMUSG00000084171.1" 0 0 0 0 0 0 0 0 0 0 0 0 0 0 0 0 0 0
"ENSMUSG00000083398.1" 0 0 0 0 0 0 0 0 0 0 0 0 0 0 0 0 0 0
"ENSMUSG00000081577.1" 0 0 0 0 0 0 0 0 0 0 0 0 0 0 0 0 0 0
"ENSMUSG00000088512.1" 0 0 0 0 0 0 0 0 0 0 0 0 0 0 0 0 0 0
"ENSMUSG00000082536.1" 73 77 74 46 76 42 90 64 101 75 67 67 80 138 111 45 64 65
"ENSMUSG00000049252.17" 1524 1920 1312 1445 1470 1263 1431 1345 1869 1692 952 1352 1320 1324 1489 1247 1148 961
"ENSMUSG00000098953.1" 0 1 0 3 0 0 0 0 1 3 1 2 1 0 0 1 0 3
"ENSMUSG00000082930.1" 0 0 0 0 0 0 1 0 0 0 0 0 0 0 0 0 0 0
"ENSMUSG00000083260.1" 0 0 0 0 0 0 0 0 0 0 0 1 0 0 0 0 0 0
"ENSMUSG00000081999.3" 11 11 7 8 13 11 8 7 10 11 8 9 16 12 19 14 11 10
"ENSMUSG00000081085.1" 0 1 0 0 0 0 0 2 0 1 0 1 0 1 0 0 0 0
"ENSMUSG00000098660.1" 0 0 0 0 0 0 1 0 0 0 0 0 0 0 0 0 0 0
"ENSMUSG00000105844.1" 0 0 0 0 0 0 0 0 0 0 0 0 0 0 0 0 0 0
"ENSMUSG00000077351.2" 0 0 0 0 0 0 0 0 0 0 0 0 0 0 0 0 0 0
"ENSMUSG00000080994.2" 1 1 0 1 2 5 2 1 3 3 3 3 5 3 6 3 0 2
"ENSMUSG00000026866.16" 5 5 6 1 2 0 3 5 12 3 0 1 9 4 1 0 0 0
"ENSMUSG00000049744.15" 9 24 11 211 222 138 57 20 19 330 226 232 12 17 16 227 195 200
"ENSMUSG00000085089.1" 0 0 0 0 1 0 0 0 0 0 0 0 0 0 0 0 0 1
"ENSMUSG00000088124.1" 0 0 0 0 0 0 0 0 0 1 2 0 0 0 0 1 0 0
"ENSMUSG00000036890.13" 320 434 438 932 1095 720 479 350 551 1265 753 868 392 397 502 923 747 777
"ENSMUSG00000083849.1" 0 2 2 1 5 1 1 3 1 2 0 0 1 0 0 0 1 0
"ENSMUSG00000026872.18" 1641 1251 1814 3926 3995 4041 3243 2003 2515 4789 3121 3078 1842 2206 1585 3313 3172 2958
"ENSMUSG00000092679.1" 0 0 0 0 0 0 0 0 0 0 0 0 0 0 0 0 0 0
"ENSMUSG00000052248.16" 5 10 5 16 24 18 10 6 7 25 12 9 6 12 7 14 11 15
"ENSMUSG00000098566.1" 0 0 0 0 0 0 0 0 0 0 0 0 0 0 0 0 0 0
"ENSMUSG00000099117.1" 0 0 0 0 0 0 0 0 0 0 0 0 0 0 0 0 0 0
"ENSMUSG00000098367.1" 0 0 0 0 0 0 0 0 0 0 0 0 0 0 0 0 0 0
"ENSMUSG00000100135.1" 0 0 0 0 0 0 0 0 0 0 0 0 0 0 0 0 0 0
"ENSMUSG00000098320.1" 2 1 4 2 3 4 2 0 3 2 0 3 5 1 0 1 2 4
"ENSMUSG00000081830.1" 0 0 0 0 0 0 0 0 0 0 0 0 0 0 0 0 0 0
"ENSMUSG00000085591.1" 1 3 3 1 3 12 3 4 4 4 2 2 1 1 3 1 0 3
"ENSMUSG00000083510.1" 0 0 0 0 0 0 0 0 0 0 0 0 0 0 0 0 0 0
"ENSMUSG00000086202.1" 0 0 0 0 0 0 0 0 0 0 0 0 0 0 0 0 0 0
"ENSMUSG00000086710.1" 0 0 0 0 0 0 0 0 0 0 0 0 0 0 0 0 0 0
"ENSMUSG00000086830.1" 0 0 0 0 0 1 0 0 0 0 0 0 0 0 0 0 0 0
"ENSMUSG00000083807.1" 0 0 0 0 0 0 0 0 0 0 0 0 0 0 0 0 0 0
"ENSMUSG00000088868.1" 0 0 0 0 0 0 0 0 0 0 0 0 0 0 0 0 2 0
"ENSMUSG00000082679.1" 0 0 0 0 0 0 0 0 0 0 0 0 0 0 0 0 0 0
"ENSMUSG00000086644.1" 0 0 0 0 2 1 0 2 3 0 0 0 0 0 0 0 0 1
"ENSMUSG00000089144.1" 0 0 0 0 0 0 0 0 0 0 0 0 0 0 0 0 0 0
"ENSMUSG00000092853.1" 0 0 0 1 0 0 0 0 0 0 0 0 0 0 0 0 0 0
"ENSMUSG00000086353.1" 4 7 9 0 1 1 24 13 17 6 1 2 6 8 11 0 3 4
"ENSMUSG00000082278.1" 0 0 0 0 0 0 0 0 0 0 0 0 0 0 0 0 0 0
"ENSMUSG00000083966.1" 0 1 1 0 0 0 0 0 0 0 0 0 0 0 0 0 0 0
"ENSMUSG00000080499.1" 0 0 0 0 0 0 0 0 0 0 0 0 0 0 0 0 0 0
"ENSMUSG00000083866.1" 0 0 0 0 1 0 0 1 1 0 0 0 0 0 0 0 0 0
"ENSMUSG00000082114.2" 0 0 0 0 0 1 0 1 1 0 0 0 0 1 3 0 0 0
"ENSMUSG00000052155.5" 833 895 1120 1300 1259 1350 990 1036 1278 1794 1035 1057 1098 1134 1148 1190 1101 1117
"ENSMUSG00000026761.12" 797 910 964 1060 1160 1023 931 937 1079 1362 930 861 1038 1091 1167 998 786 910
"ENSMUSG00000036792.12" 1168 1299 1349 1685 1747 1536 1110 1304 1576 1831 1345 1287 1049 1113 1240 1357 1332 1162
"ENSMUSG00000080937.1" 0 0 0 0 0 1 0 0 0 0 0 0 0 0 2 0 0 1
"ENSMUSG00000081272.1" 1146 1719 995 1169 1776 1012 1132 1226 1668 2080 1388 1849 1370 1839 1791 1696 1591 1141
"ENSMUSG00000084177.1" 0 0 0 0 0 0 0 0 0 0 0 0 0 0 1 0 0 0
"ENSMUSG00000077769.1" 0 0 0 0 0 0 0 0 0 0 0 0 0 0 0 0 0 0
"ENSMUSG00000069495.12" 678 681 829 1044 1051 981 833 828 995 1318 896 865 839 916 1026 1022 840 974
"ENSMUSG00000026764.15" 14310 14441 13883 21429 22751 19218 16159 13796 18125 25015 17285 16591 16508 14524 17822 18947 16249 16666
"ENSMUSG00000082879.1" 0 0 0 1 0 0 1 0 2 1 0 2 2 0 0 5 0 3
"ENSMUSG00000026765.12" 78 129 72 204 236 229 58 58 96 227 160 175 119 80 192 153 117 131
"ENSMUSG00000085357.1" 0 0 0 2 3 3 0 1 0 1 2 7 0 6 0 1 2 1
"ENSMUSG00000088825.1" 0 0 0 0 0 0 0 0 0 0 0 0 0 0 0 0 0 0
"ENSMUSG00000050447.15" 243 392 245 633 757 693 224 233 403 841 486 593 236 262 386 474 446 543
"ENSMUSG00000026766.16" 429 446 363 469 494 342 410 499 647 591 357 333 538 661 618 443 456 423
"ENSMUSG00000085862.2" 4 5 13 12 7 2 7 9 11 9 4 6 10 16 8 1 6 1
"ENSMUSG00000115545.1" 6 0 3 2 1 5 4 6 0 4 1 4 4 5 9 4 4 6
"ENSMUSG00000082483.1" 0 1 0 0 0 2 2 0 0 0 1 0 0 1 0 1 0 0
"ENSMUSG00000081457.1" 0 0 0 0 0 0 0 0 0 0 0 0 0 0 0 0 0 0
"ENSMUSG00000083449.1" 0 0 0 0 0 0 0 0 0 0 0 0 0 0 0 0 0 0
"ENSMUSG00000085429.1" 0 0 1 0 0 1 0 3 0 2 1 0 0 0 1 0 3 4
"ENSMUSG00000082846.1" 0 0 0 0 0 0 0 0 0 0 0 0 0 0 1 0 0 0
"ENSMUSG00000083270.1" 0 0 0 0 0 0 0 1 0 0 0 0 0 0 0 0 0 0
"ENSMUSG00000017144.8" 393 402 474 248 280 294 450 485 594 327 197 175 536 484 483 247 187 288
"ENSMUSG00000100496.1" 0 0 0 0 0 0 0 0 0 0 0 0 0 0 0 0 0 0
"ENSMUSG00000081173.1" 0 0 0 0 0 0 0 0 0 0 0 0 0 0 0 0 0 0
"ENSMUSG00000086349.1" 0 1 0 1 0 0 1 0 1 1 0 0 0 0 0 1 0 1
"ENSMUSG00000086523.1" 0 0 0 0 0 0 0 0 0 0 0 0 0 1 0 0 0 0
"ENSMUSG00000086007.1" 0 2 0 0 0 0 0 0 0 0 0 0 0 0 0 0 0 0
"ENSMUSG00000089614.1" 0 0 0 0 0 0 0 0 0 0 0 0 0 0 0 0 0 0
"ENSMUSG00000084334.1" 0 0 0 0 0 0 0 0 0 0 0 0 0 0 0 0 0 0
"ENSMUSG00000083472.1" 0 0 0 0 0 0 1 3 0 0 0 0 0 3 0 0 0 0
"ENSMUSG00000056115.2" 0 0 0 0 0 0 1 0 0 0 0 0 0 0 0 0 0 0
"ENSMUSG00000085014.1" 0 0 0 0 0 0 0 0 0 0 0 0 0 0 1 0 0 0
"ENSMUSG00000081484.1" 0 0 0 0 0 0 0 0 0 0 0 0 0 0 0 0 0 0
"ENSMUSG00000087701.4" 48 41 34 63 64 45 45 48 57 69 43 48 69 75 66 39 29 46
"ENSMUSG00000036249.16" 281 299 245 298 322 292 299 314 392 373 230 260 349 447 368 259 221 268
"ENSMUSG00000080782.1" 0 0 0 0 0 0 0 0 0 0 0 0 0 0 0 0 1 0
"ENSMUSG00000026946.9" 33 32 31 35 54 52 43 56 52 55 21 33 33 89 69 50 20 29
"ENSMUSG00000053475.5" 149 89 102 58 91 60 220 205 291 87 30 33 246 336 256 71 50 71
"ENSMUSG00000036202.16" 862 749 914 678 721 709 949 995 1215 898 579 634 1044 1221 1169 674 673 674
"ENSMUSG00000026950.18" 27 47 48 108 112 103 55 50 51 142 92 127 33 43 41 149 151 113
"ENSMUSG00000089609.1" 0 0 0 0 0 0 0 0 0 0 0 0 0 0 0 0 0 0
"ENSMUSG00000081158.1" 0 0 0 0 0 0 0 0 0 0 0 0 0 0 0 0 0 0
"ENSMUSG00000086447.2" 0 0 0 2 3 3 1 0 4 2 1 0 0 0 0 0 0 2
"ENSMUSG00000036093.7" 1615 1690 1681 2153 2224 1988 1857 2037 2486 2673 1883 1721 2444 2769 2495 2035 1887 1804
"ENSMUSG00000085315.7" 2 5 7 5 4 6 7 7 1 9 3 5 0 4 3 6 6 2
"ENSMUSG00000017412.15" 3051 3414 3378 5573 5894 4202 3173 2987 3479 6682 4647 4965 3301 2910 3468 4500 3909 3847
"ENSMUSG00000082132.1" 1 0 3 0 4 3 1 2 1 0 0 1 3 3 3 0 1 0
"ENSMUSG00000025201.7" 2 3 3 1 2 1 3 4 2 1 2 2 1 5 3 6 3 3
"ENSMUSG00000055371.17" 581 590 629 700 740 628 687 779 940 767 566 578 638 925 789 616 513 583
"ENSMUSG00000085815.1" 0 0 0 0 0 0 0 0 0 0 0 0 0 0 0 0 0 0
"ENSMUSG00000036053.17" 979 885 1042 1109 1275 1207 1128 1328 1639 1445 916 930 1400 1809 1499 1050 1068 1076
"ENSMUSG00000061136.16" 939 1107 1063 1014 1091 1021 1168 1217 1455 1424 911 915 993 1523 1154 809 737 859
"ENSMUSG00000026960.6" 164 194 205 142 195 155 191 272 273 202 105 122 194 294 219 180 116 155
"ENSMUSG00000088928.1" 0 0 0 0 0 0 0 0 0 0 0 0 0 0 0 0 0 0
"ENSMUSG00000082472.1" 0 0 0 0 0 0 0 0 0 0 0 0 0 0 0 0 0 0
"ENSMUSG00000080716.1" 0 0 0 0 0 0 0 0 0 0 0 0 0 0 0 0 0 0
"ENSMUSG00000083287.4" 2 8 3 7 5 4 3 5 4 7 5 8 8 5 6 4 3 4
"ENSMUSG00000088628.1" 0 0 0 0 0 0 0 0 0 0 0 0 0 0 0 0 0 0
"ENSMUSG00000075334.2" 318 351 217 1294 1146 1125 203 252 455 1225 580 923 397 306 408 765 616 682
"ENSMUSG00000064596.1" 1 0 0 0 1 0 0 0 2 0 1 0 0 1 0 1 0 2
"ENSMUSG00000082096.1" 0 0 0 0 0 0 0 0 0 0 0 0 0 0 0 0 0 0
"ENSMUSG00000080742.1" 0 0 0 0 0 0 0 0 0 0 0 0 0 0 0 0 0 0
"ENSMUSG00000083684.1" 0 0 0 0 0 0 0 0 0 0 0 0 0 0 0 0 0 0
"ENSMUSG00000060988.12" 1342 1192 1534 722 743 598 906 1146 1267 955 603 582 1207 1126 1283 559 535 557
"ENSMUSG00000089272.1" 0 0 0 0 2 0 0 0 0 0 0 0 0 0 0 0 0 0
"ENSMUSG00000089352.1" 1 0 0 0 0 0 0 0 0 0 0 0 0 0 0 0 0 0
"ENSMUSG00000082301.1" 0 0 0 0 0 0 0 0 0 0 0 0 0 0 0 0 0 0
"ENSMUSG00000087040.1" 17 17 26 16 14 22 16 12 22 20 18 15 10 11 14 10 16 11
"ENSMUSG00000026824.11" 979 1049 1362 3136 3139 2583 1693 1171 1467 3962 2562 2411 1536 1489 1866 2399 1999 2076
"ENSMUSG00000082971.1" 0 0 0 0 0 0 0 0 0 0 0 0 0 0 0 2 0 0
"ENSMUSG00000082499.1" 0 0 0 0 0 0 0 0 0 0 0 0 0 0 0 0 0 0
"ENSMUSG00000082142.1" 0 0 0 0 0 0 0 0 0 0 0 0 0 0 0 0 0 0
"ENSMUSG00000098437.1" 0 0 0 0 0 0 0 0 0 0 0 0 0 0 0 0 0 0
"ENSMUSG00000082578.1" 0 0 0 0 0 0 0 0 0 0 0 0 0 0 0 0 0 0
"ENSMUSG00000026826.13" 44 358 89 251 250 279 138 57 92 277 95 192 151 195 238 144 154 200
"ENSMUSG00000084938.1" 4 3 0 11 13 3 2 4 0 10 3 5 0 1 4 1 1 4
"ENSMUSG00000086396.1" 0 0 0 0 0 0 0 0 0 0 0 0 0 0 0 0 0 0
"ENSMUSG00000080812.1" 0 0 0 0 0 0 0 0 0 0 0 0 0 0 0 0 0 0
"ENSMUSG00000054181.11" 5 10 1 7 5 13 9 8 15 12 3 9 10 3 7 3 3 5
"ENSMUSG00000026827.12" 1285 1532 1252 2745 2782 2394 1654 1439 1736 3121 2112 2214 1592 1772 1736 2389 2064 2070
"ENSMUSG00000084292.1" 0 0 0 0 0 0 0 0 0 1 0 0 0 0 0 0 0 0
"ENSMUSG00000084338.5" 0 0 0 0 0 0 0 0 0 0 0 0 0 0 0 0 0 0
"ENSMUSG00000081642.1" 0 0 0 0 0 0 0 0 1 1 0 0 0 0 0 0 0 0
"ENSMUSG00000084294.1" 0 0 0 0 0 0 0 0 0 0 0 0 0 0 0 0 0 0
"ENSMUSG00000087964.1" 0 0 0 0 0 0 0 0 0 0 0 0 0 0 0 0 0 0
"ENSMUSG00000110205.1" 8 16 28 11 4 9 33 24 37 14 4 8 14 12 9 6 0 3
"ENSMUSG00000026828.11" 6 8 22 7 5 16 20 18 19 8 4 4 4 6 4 2 1 2
"ENSMUSG00000026830.9" 1650 1338 1529 539 606 824 2470 2512 3142 644 350 462 3216 3800 2660 533 297 451
"ENSMUSG00000053472.3" 0 0 0 0 0 1 0 0 0 0 0 1 0 1 0 0 1 0
"ENSMUSG00000026832.12" 6 4 28 4 1 1 8 9 10 1 0 1 17 30 28 2 0 3
"ENSMUSG00000086862.1" 1 0 1 0 0 2 2 1 0 0 0 0 0 0 1 0 0 0
"ENSMUSG00000026834.13" 626 933 391 756 881 684 488 515 507 1170 951 701 478 339 465 913 743 934
"ENSMUSG00000086995.1" 4 19 2 0 2 0 4 3 0 3 0 1 19 3 18 3 1 1
"ENSMUSG00000082408.1" 0 0 0 0 0 0 0 0 0 0 0 0 0 0 0 0 0 0
"ENSMUSG00000026836.15" 419 412 393 515 558 507 449 404 487 612 407 394 398 441 387 514 436 429
"ENSMUSG00000091922.1" 2 0 4 2 4 4 1 1 1 3 2 2 2 0 2 0 0 2
"ENSMUSG00000026839.17" 386 436 396 494 605 436 406 380 594 674 454 424 508 540 632 402 440 397
"ENSMUSG00000086129.1" 28 11 16 19 16 8 18 7 11 18 9 16 28 14 25 15 17 10
"ENSMUSG00000080985.1" 0 3 0 0 0 0 3 0 2 0 0 0 1 0 0 0 0 0
"ENSMUSG00000036641.9" 249 291 273 368 410 346 315 341 459 519 300 336 271 390 351 326 292 295
"ENSMUSG00000079353.2" 0 1 0 0 1 0 0 0 1 0 0 0 0 0 0 0 0 0
"ENSMUSG00000082800.1" 0 0 0 0 0 0 1 0 0 0 1 0 1 1 1 1 0 0
"ENSMUSG00000082989.1" 0 0 2 0 0 0 0 0 0 0 1 0 1 0 0 0 0 0
"ENSMUSG00000084250.1" 0 0 0 0 1 0 0 0 0 0 0 0 1 0 1 0 0 0
"ENSMUSG00000026991.20" 4839 4789 4063 4086 4488 4237 5054 4963 6857 4616 2982 3075 6718 7626 7197 4147 3265 3637
"ENSMUSG00000087455.7" 4 4 2 2 2 2 2 1 7 1 0 2 3 4 6 2 0 2
"ENSMUSG00000083276.1" 0 0 1 0 0 0 0 0 0 0 0 0 0 0 0 0 0 0
"ENSMUSG00000080982.1" 0 0 0 0 0 0 2 1 0 0 0 0 0 0 0 0 0 0
"ENSMUSG00000026989.5" 1 1 3 1 3 1 1 5 2 2 1 4 3 1 3 2 0 0
"ENSMUSG00000081157.1" 9 8 4 9 9 8 9 3 13 12 6 8 7 7 7 7 7 3
"ENSMUSG00000035168.16" 754 1144 302 278 322 335 1202 795 1223 293 203 197 1718 1271 2334 320 277 321
"ENSMUSG00000026988.15" 181 260 198 214 206 209 191 314 333 282 127 173 229 314 277 176 162 175
"ENSMUSG00000026987.16" 929 994 975 927 1052 1021 927 1038 1191 989 628 632 909 1078 1039 827 624 672
"ENSMUSG00000081236.1" 0 0 1 0 0 0 0 1 0 0 0 0 0 0 2 0 0 0
"ENSMUSG00000085975.1" 0 2 0 0 2 4 0 3 1 1 1 0 3 1 0 1 6 4
"ENSMUSG00000087181.3" 1 0 0 0 0 0 1 3 3 0 0 0 0 1 0 0 0 2
"ENSMUSG00000086603.1" 0 1 0 2 0 2 1 1 4 1 0 0 2 3 1 0 0 1
"ENSMUSG00000082330.1" 1 0 1 0 0 0 0 1 0 0 0 0 0 1 0 3 0 0
"ENSMUSG00000026977.17" 1227 1414 1430 1329 1479 1386 1362 1354 1707 1807 1125 1099 1279 1497 1521 1214 1022 1141
"ENSMUSG00000060703.12" 206 168 116 125 155 124 132 159 191 207 116 105 188 203 171 148 126 150
"ENSMUSG00000080198.2" 0 3 1 0 1 0 1 0 0 0 0 1 0 0 0 0 1 0
"ENSMUSG00000026980.15" 21 12 4 20 23 14 8 16 38 26 7 5 30 33 29 9 7 7
"ENSMUSG00000086196.7" 0 3 2 4 3 1 0 1 3 5 0 2 1 0 0 0 1 1
"ENSMUSG00000087283.1" 0 0 0 0 0 0 0 0 0 0 0 0 0 0 0 0 0 0
"ENSMUSG00000054580.14" 4 8 13 9 5 27 20 18 27 4 7 2 22 25 21 5 3 9
"ENSMUSG00000086578.2" 0 0 0 0 0 0 0 0 1 0 0 0 0 0 0 0 0 0
"ENSMUSG00000084115.1" 0 0 0 0 0 0 0 0 0 0 0 0 0 0 0 0 0 0
"ENSMUSG00000083195.1" 0 0 0 0 0 0 0 0 0 0 0 0 0 0 0 0 0 0
"ENSMUSG00000026971.15" 4 5 2 4 1 0 10 15 28 0 0 1 3 32 3 0 0 1
"ENSMUSG00000026970.16" 560 786 609 321 395 360 614 830 935 441 225 257 510 820 595 204 268 264
"ENSMUSG00000075325.3" 2 3 3 2 0 1 2 10 10 1 0 3 0 2 3 2 2 1
"ENSMUSG00000083334.1" 0 0 0 0 0 0 0 0 0 0 0 0 0 0 0 0 0 0
"ENSMUSG00000083197.1" 0 0 0 0 0 0 0 0 0 0 0 0 0 0 0 0 0 0
"ENSMUSG00000077464.1" 0 0 0 0 0 0 0 0 0 0 0 0 0 0 0 0 0 0
"ENSMUSG00000088340.1" 0 0 0 0 0 0 0 0 0 0 0 0 0 0 0 0 0 0
"ENSMUSG00000064289.15" 466 509 450 532 654 540 618 623 716 710 517 512 558 828 675 472 448 441
"ENSMUSG00000081954.1" 0 1 0 0 0 0 1 0 0 0 2 0 0 0 0 0 0 0
"ENSMUSG00000026914.15" 656 765 699 895 947 726 818 779 1082 1115 786 789 870 1060 1039 828 646 785
"ENSMUSG00000092660.1" 0 1 1 1 0 0 2 2 0 2 0 0 1 2 0 2 0 0
"ENSMUSG00000087794.1" 5 2 3 3 8 9 1 10 6 10 3 8 4 3 4 3 9 7
"ENSMUSG00000035033.15" 245 285 129 4206 4170 3758 466 245 408 3974 2516 2670 328 337 273 3328 2799 2609
"ENSMUSG00000083018.1" 0 0 0 0 0 0 0 0 0 0 0 0 0 0 0 0 0 0
"ENSMUSG00000026904.17" 3061 3916 3646 7069 6920 5960 4597 6234 6733 8548 5780 6192 3784 10200 4367 5718 5675 5441
"ENSMUSG00000035000.8" 8 26 13 128 146 113 13 19 18 137 81 132 40 19 40 99 78 98
"ENSMUSG00000087518.1" 1 0 0 1 15 5 0 0 2 11 7 3 2 0 0 9 5 3
"ENSMUSG00000087681.1" 0 0 0 0 0 0 0 1 0 0 0 0 0 1 0 0 0 2
"ENSMUSG00000087422.1" 0 0 0 3 1 2 0 0 0 2 1 3 0 0 0 1 5 0
"ENSMUSG00000000394.15" 0 0 0 0 0 0 0 1 0 0 3 3 0 1 0 0 4 0
"ENSMUSG00000000392.17" 3 31 5 78 83 83 115 290 231 109 80 50 3 462 8 49 54 54
"ENSMUSG00000026896.14" 61 48 52 76 92 98 68 128 159 113 54 89 83 166 71 72 55 85
"ENSMUSG00000026893.4" 302 297 202 322 318 292 298 401 446 389 251 238 291 534 383 291 227 232
"ENSMUSG00000081817.1" 8 5 7 8 4 6 3 0 10 10 4 2 3 2 4 6 4 3
"ENSMUSG00000059742.10" 872 988 615 4086 4441 3168 808 761 1042 5263 3489 3487 931 974 1197 2894 2777 2491
"ENSMUSG00000077546.1" 0 0 0 0 0 0 0 0 0 1 0 1 0 0 0 0 0 0
"ENSMUSG00000085029.1" 0 0 1 0 0 0 0 0 0 0 3 4 0 0 0 0 0 0
"ENSMUSG00000118517.1" 0 0 0 0 0 0 0 0 0 0 0 0 0 0 0 0 0 0
"ENSMUSG00000065837.1" 0 0 0 0 0 0 0 0 0 0 0 0 0 0 0 0 0 0
"ENSMUSG00000075324.13" 229 199 101 43 42 43 135 168 275 29 17 30 549 247 423 39 24 37
"ENSMUSG00000087702.1" 0 0 0 0 0 0 0 0 0 0 0 0 0 0 0 0 0 0
"ENSMUSG00000082127.2" 17 24 21 37 31 34 38 22 55 68 28 40 45 46 52 26 22 36
"ENSMUSG00000081065.1" 0 0 0 0 0 0 0 0 0 0 0 0 0 0 0 0 0 0
"ENSMUSG00000084104.1" 0 0 2 0 0 0 1 0 0 0 0 0 0 0 0 0 0 0
"ENSMUSG00000026888.14" 330 400 347 367 419 398 472 486 680 475 319 358 403 614 508 259 273 287
"ENSMUSG00000034903.18" 248 245 280 124 160 149 412 563 643 152 62 64 272 784 267 83 48 88
"ENSMUSG00000086881.1" 6 0 3 1 3 0 4 9 7 0 0 1 5 11 4 1 0 0
"ENSMUSG00000083707.1" 0 0 0 0 0 0 0 0 0 0 0 0 0 0 0 0 0 0
"ENSMUSG00000080766.1" 0 0 0 0 0 0 0 0 0 0 0 0 0 0 0 0 0 0
"ENSMUSG00000061171.15" 14 17 18 23 21 26 14 16 48 27 15 14 16 14 17 15 9 13
"ENSMUSG00000099184.1" 0 0 0 0 0 0 0 0 0 0 0 0 0 0 0 0 0 0
"ENSMUSG00000088197.1" 0 0 0 0 0 0 0 0 0 0 0 1 0 0 0 0 0 0
"ENSMUSG00000057182.15" 1703 2089 1682 1305 1320 1223 1318 1501 1908 1668 1063 1171 1416 1295 1701 1128 962 1023
"ENSMUSG00000086701.1" 1 1 0 0 0 0 0 0 0 0 0 0 0 1 4 0 0 2
"ENSMUSG00000075318.13" 5588 6559 5527 10027 10115 7878 5508 4920 6405 11560 7605 8295 5255 4586 6651 7237 7299 6151
"ENSMUSG00000118566.1" 0 0 2 0 0 0 0 0 0 1 0 1 0 2 2 0 1 0
"ENSMUSG00000044647.16" 2724 2591 3285 2877 2938 2347 2507 2815 3237 3535 2338 2273 2911 2620 3433 2534 2339 2178
"ENSMUSG00000052865.5" 3 1 0 1 4 0 2 2 2 3 1 0 5 0 6 0 0 1
"ENSMUSG00000085160.1" 4 0 5 1 0 0 2 3 0 1 0 1 5 5 5 1 0 0
"ENSMUSG00000026994.9" 24 23 37 37 58 53 43 24 21 71 59 39 23 27 31 48 47 50
"ENSMUSG00000100197.1" 0 0 0 0 1 0 0 0 2 0 1 0 0 0 0 0 0 0
"ENSMUSG00000080728.1" 0 0 0 0 0 0 0 1 0 0 0 0 0 0 0 0 0 0
"ENSMUSG00000034848.17" 313 347 413 324 356 329 345 379 454 364 267 245 346 427 415 292 245 258
"ENSMUSG00000086671.1" 8 9 13 13 20 25 29 21 20 15 2 15 15 13 25 11 7 10
"ENSMUSG00000064329.13" 2894 3196 2029 3118 3524 2369 2810 2608 4051 3763 2694 2539 4002 3084 5567 2422 2318 1955
"ENSMUSG00000085386.1" 14 22 28 44 42 39 32 28 34 61 34 34 14 5 21 20 19 22
"ENSMUSG00000087301.7" 90 91 24 55 42 39 49 66 129 54 16 28 154 107 235 46 41 43
"ENSMUSG00000080855.3" 2 0 0 0 0 0 0 0 0 0 0 0 1 0 0 0 0 0
"ENSMUSG00000075316.11" 470 652 550 108 135 195 371 451 607 158 106 122 587 532 726 95 133 102
"ENSMUSG00000081307.1" 1 1 1 0 1 0 1 0 1 0 0 1 0 1 2 1 0 0
"ENSMUSG00000088994.1" 0 0 0 0 0 0 0 0 0 0 0 0 4 0 0 0 0 0
"ENSMUSG00000034810.7" 126 118 152 162 186 150 223 264 365 339 220 183 193 292 360 165 172 130
"ENSMUSG00000081973.1" 0 0 0 0 0 0 0 0 0 0 0 0 0 0 0 0 0 0
"ENSMUSG00000082218.1" 0 0 0 0 0 0 0 0 0 0 0 0 0 0 0 0 0 0
"ENSMUSG00000086908.1" 0 0 0 0 0 0 0 0 0 0 0 0 0 0 0 0 0 0
"ENSMUSG00000027022.14" 1 4 0 65 83 49 1 0 1 125 100 80 0 0 1 110 82 58
"ENSMUSG00000087043.1" 0 0 0 0 0 0 0 0 0 0 0 0 0 0 0 0 0 0
"ENSMUSG00000096240.1" 0 0 0 0 0 0 0 0 0 0 0 0 0 0 0 0 0 0
"ENSMUSG00000088043.1" 0 0 0 0 0 0 0 0 0 0 0 0 0 0 0 0 0 0
"ENSMUSG00000087467.1" 1 0 1 97 140 86 1 1 0 121 94 91 0 0 0 104 83 65
"ENSMUSG00000034780.6" 1017 1109 997 1231 1246 1099 988 971 1251 1644 978 1077 1142 1147 1302 1075 1030 988
"ENSMUSG00000098299.1" 0 0 0 0 0 1 0 0 0 0 0 0 0 0 0 0 0 0
"ENSMUSG00000097067.1" 0 1 0 0 0 0 0 1 1 2 2 0 0 3 0 3 0 1
"ENSMUSG00000083910.1" 0 0 0 0 0 0 0 0 0 0 0 0 0 0 0 0 0 1
"ENSMUSG00000081299.1" 0 0 0 0 0 0 0 0 0 0 0 0 0 0 0 0 0 0
"ENSMUSG00000098734.1" 0 0 0 0 0 0 0 0 0 0 0 1 0 0 0 0 0 0
"ENSMUSG00000104398.1" 0 0 0 0 0 0 0 0 1 0 4 0 0 0 2 1 0 0
"ENSMUSG00000081257.1" 0 0 0 0 1 1 0 1 0 0 0 0 1 1 0 0 0 0
"ENSMUSG00000027030.15" 969 1161 728 1285 1392 1144 1533 2787 2904 1524 1030 1111 1519 4935 1683 1150 1062 1028
"ENSMUSG00000085182.1" 3 0 0 1 7 1 3 6 6 5 0 2 0 12 1 4 2 1
"ENSMUSG00000088365.1" 0 0 0 0 0 0 0 0 0 0 0 0 0 0 0 0 0 0
"ENSMUSG00000075312.4" 3 5 0 2 3 5 10 13 17 3 2 3 10 17 13 2 4 2
"ENSMUSG00000116244.1" 0 0 0 0 0 1 1 0 0 0 0 0 0 3 0 0 0 0
"ENSMUSG00000115996.1" 0 0 0 0 0 0 0 0 0 0 0 0 0 0 0 0 0 0
"ENSMUSG00000115973.1" 0 0 0 0 0 0 0 0 0 0 0 0 0 0 0 0 0 0
"ENSMUSG00000053896.14" 0 0 0 0 0 0 0 0 2 0 0 0 0 0 0 0 0 0
"ENSMUSG00000079324.11" 0 0 1 0 0 0 0 0 0 0 0 0 0 0 0 0 0 0
"ENSMUSG00000109667.1" 0 0 0 0 0 0 0 0 0 0 0 0 0 0 0 0 1 0
"ENSMUSG00000082836.1" 0 0 0 0 0 0 0 0 0 0 0 0 0 0 0 0 0 0
"ENSMUSG00000027035.10" 890 1095 1049 1435 1441 1324 1124 989 1236 1559 1049 1126 1040 1078 1121 1510 1261 1311
"ENSMUSG00000103233.1" 0 0 2 0 0 0 0 1 1 0 0 2 0 0 2 0 1 0
"ENSMUSG00000103747.1" 0 0 0 0 0 0 0 0 0 0 0 0 0 0 0 0 2 0
"ENSMUSG00000103734.1" 0 0 0 0 0 0 0 0 0 0 0 0 0 0 0 0 0 3
"ENSMUSG00000104262.1" 1 0 0 0 0 0 1 0 0 3 0 0 0 1 0 0 0 0
"ENSMUSG00000103546.1" 5 0 0 0 1 1 1 2 2 3 3 1 2 1 0 0 0 2
"ENSMUSG00000102662.1" 1 1 3 1 5 0 4 4 2 1 3 5 4 2 3 5 1 3
"ENSMUSG00000034738.8" 18 30 17 28 34 36 18 26 25 40 11 14 36 28 32 33 32 24
"ENSMUSG00000005233.16" 14 11 19 8 9 14 12 15 8 9 5 6 3 1 1 5 6 11
"ENSMUSG00000005232.11" 0 0 0 0 0 0 1 0 0 0 2 0 0 0 0 0 0 0
"ENSMUSG00000027048.15" 1 1 1 2 0 1 0 0 1 2 0 0 0 0 0 0 0 0
"ENSMUSG00000086819.1" 0 0 0 0 0 0 0 0 0 0 0 0 0 0 1 0 0 0
"ENSMUSG00000083592.1" 0 0 0 0 0 0 0 0 0 0 0 0 0 0 0 0 0 0
"ENSMUSG00000027068.6" 2 3 3 0 3 2 0 3 2 7 0 0 4 1 2 3 0 0
"ENSMUSG00000027070.14" 178 47 205 1 0 6 203 149 249 3 0 0 66 109 42 1 1 1
"ENSMUSG00000063145.10" 247 315 366 330 400 329 381 407 412 460 261 290 279 329 302 318 244 299
"ENSMUSG00000075307.3" 14 8 23 10 6 5 16 18 16 6 5 2 9 14 10 4 5 6
"ENSMUSG00000027086.16" 293 328 309 284 302 274 305 312 423 304 225 185 324 383 367 252 226 199
"ENSMUSG00000042133.16" 1470 1645 1684 1737 1752 1631 1627 1766 2108 2174 1393 1562 1853 2049 2042 1591 1354 1424
"ENSMUSG00000082345.1" 4 1 4 3 2 5 8 2 7 8 2 1 6 5 1 3 2 3
"ENSMUSG00000070883.3" 65 49 59 43 57 76 96 166 112 48 43 33 109 161 55 41 29 48
"ENSMUSG00000083007.1" 3 0 1 1 2 2 1 1 2 0 0 0 0 5 0 3 1 1
"ENSMUSG00000027088.10" 380 413 352 394 437 424 422 452 559 594 372 402 634 667 673 444 395 358
"ENSMUSG00000081857.1" 0 1 0 0 0 0 2 0 0 0 0 0 1 1 0 1 1 0
"ENSMUSG00000042155.3" 920 1061 995 1394 1593 1281 1009 927 1160 1997 1243 1192 905 870 1099 1113 1004 1017
"ENSMUSG00000068882.13" 1738 1835 1942 1798 1868 1958 1986 2091 2526 2609 1488 2083 2187 2350 2524 1664 1548 1626
"ENSMUSG00000051730.15" 154 99 127 113 89 128 134 126 181 151 101 110 147 174 195 112 83 115
"ENSMUSG00000089902.1" 0 0 0 1 0 0 0 1 1 0 0 0 1 1 0 0 0 0
"ENSMUSG00000085735.1" 4 9 4 6 8 4 7 6 8 10 7 3 6 9 9 6 2 6
"ENSMUSG00000044308.17" 3754 4683 4394 5672 5867 4873 4729 4574 5445 7017 4786 4543 3730 4714 4695 4225 4232 3841
"ENSMUSG00000086132.1" 0 0 0 0 0 0 0 0 0 0 0 0 0 0 1 0 0 0
"ENSMUSG00000042064.13" 86 157 68 12 7 24 62 73 64 23 7 5 36 51 35 9 8 13
"ENSMUSG00000047965.9" 35 37 32 31 35 24 41 30 59 42 35 20 41 58 66 49 39 33
"ENSMUSG00000075304.2" 7 2 14 7 11 2 8 12 9 6 5 7 2 6 2 1 0 3
"ENSMUSG00000087264.1" 18 18 22 1 0 4 13 12 30 5 3 2 14 9 11 4 2 2
"ENSMUSG00000086515.1" 3 1 8 3 1 1 4 15 8 0 0 2 1 7 10 1 0 2
"ENSMUSG00000075302.10" 37 28 51 2 2 5 79 106 99 3 0 3 41 141 58 2 2 2
"ENSMUSG00000104076.1" 0 1 0 0 0 0 2 1 2 0 0 2 1 1 0 0 0 0
"ENSMUSG00000070880.10" 9612 6969 10796 5084 5657 4156 7534 8878 10665 6178 3956 3665 11624 9849 11075 4978 4348 4621
"ENSMUSG00000086699.3" 2 0 0 0 0 0 0 0 0 0 0 0 0 0 0 0 0 0
"ENSMUSG00000097025.2" 8 1 2 3 7 1 5 3 5 2 4 1 6 2 3 1 2 3
"ENSMUSG00000014959.12" 1325 1314 1181 1618 1617 1472 1240 1216 1679 1842 1111 1178 1503 1574 1651 1474 1327 1187
"ENSMUSG00000041997.16" 1165 1561 1017 2084 2329 1902 1305 1422 1496 2684 1695 1689 1237 1486 1432 1613 1473 1398
"ENSMUSG00000082303.1" 2 0 0 0 0 1 0 0 0 0 0 0 0 0 0 0 0 0
"ENSMUSG00000085868.1" 0 0 0 1 0 1 0 0 0 0 0 3 0 0 0 2 0 0
"ENSMUSG00000041975.17" 272 274 235 277 322 275 225 212 316 325 210 244 228 202 286 227 210 196
"ENSMUSG00000041966.18" 296 458 390 420 494 446 324 397 416 477 312 292 265 348 370 301 295 281
"ENSMUSG00000027015.4" 46 43 75 39 37 81 85 86 123 63 35 34 56 91 58 26 28 50
"ENSMUSG00000027012.15" 2084 2744 2560 2775 3356 3134 2413 2281 2808 3784 2406 2456 2329 2423 2830 2473 2300 2334
"ENSMUSG00000027010.16" 2613 2800 2411 2831 2986 2383 2543 2922 4046 3378 2064 2347 2795 3099 3807 2402 2174 2205
"ENSMUSG00000082190.1" 2 0 0 0 1 0 2 1 0 0 0 2 0 0 1 1 0 0
"ENSMUSG00000027018.11" 245 225 218 204 219 197 245 264 386 252 144 202 325 446 364 203 172 222
"ENSMUSG00000086846.2" 1 0 0 0 0 0 0 0 1 0 0 0 0 1 0 0 0 0
"ENSMUSG00000087789.1" 0 0 0 0 0 0 0 0 0 0 0 0 0 0 0 0 0 0
"ENSMUSG00000041921.16" 417 449 497 382 409 474 462 465 580 439 301 304 355 454 434 344 286 336
"ENSMUSG00000088066.1" 0 0 0 0 0 0 0 0 0 0 0 0 0 0 1 0 0 0
"ENSMUSG00000084946.2" 95 78 158 104 115 148 126 146 128 152 79 80 71 96 83 122 120 140
"ENSMUSG00000041911.3" 900 560 1918 658 741 934 1237 1211 1403 764 519 543 940 1052 983 720 560 739
"ENSMUSG00000023391.8" 246 188 426 104 110 218 270 326 360 122 73 97 225 222 241 73 90 102
"ENSMUSG00000064263.6" 0 1 0 0 1 2 0 0 0 0 0 0 1 0 0 0 0 1
"ENSMUSG00000087570.1" 2 4 2 0 0 0 4 1 1 0 0 0 1 5 1 0 0 3
"ENSMUSG00000027111.16" 399 466 355 456 606 518 463 452 683 556 389 328 511 449 516 418 268 342
"ENSMUSG00000086641.1" 3 2 6 0 0 1 5 7 3 0 0 0 5 4 3 0 0 0
"ENSMUSG00000084794.1" 0 0 1 0 0 0 0 0 0 0 0 0 0 0 0 0 0 0
"ENSMUSG00000081878.1" 0 0 0 0 0 0 0 0 0 0 0 0 0 0 0 0 0 0
"ENSMUSG00000006494.11" 882 993 931 1814 2081 1801 927 1150 1389 2390 1578 1580 964 1417 1358 1743 1588 1565
"ENSMUSG00000087345.1" 0 0 0 0 0 0 0 0 0 0 0 0 0 0 0 0 0 0
"ENSMUSG00000049044.16" 4902 4311 3826 8953 11869 10542 6355 5320 7523 11360 8269 9495 6353 6425 5139 9866 7488 7939
"ENSMUSG00000088297.1" 0 0 0 0 1 0 0 0 0 0 0 2 0 0 0 0 0 0
"ENSMUSG00000085439.1" 7 5 3 7 5 9 8 9 6 5 9 5 8 8 5 14 6 6
"ENSMUSG00000085001.1" 10 11 18 22 23 23 13 18 17 20 11 26 12 24 11 12 15 16
"ENSMUSG00000086231.1" 66 52 109 128 140 153 81 83 78 104 65 73 50 61 60 102 86 100
"ENSMUSG00000004085.14" 250 184 298 150 141 164 240 317 375 118 91 79 273 391 320 109 104 93
"ENSMUSG00000088302.1" 0 0 0 0 0 0 0 0 0 0 0 0 0 0 0 0 0 0
"ENSMUSG00000084261.1" 0 0 0 0 0 1 0 0 0 0 0 1 0 0 0 0 0 0
"ENSMUSG00000055612.15" 117 95 163 22 44 121 128 162 163 38 30 22 54 66 60 34 18 44
"ENSMUSG00000081538.1" 0 0 0 0 0 0 0 0 0 0 0 0 0 0 0 0 0 0
"ENSMUSG00000080865.1" 0 0 0 0 0 0 0 0 0 0 0 0 0 0 0 0 0 0
"ENSMUSG00000083279.1" 0 0 0 0 0 0 0 0 1 0 0 0 0 0 0 0 0 0
"ENSMUSG00000081957.5" 12 3 12 35 24 18 13 8 10 33 11 23 6 7 7 28 13 26
"ENSMUSG00000085252.1" 0 0 0 0 0 1 1 0 0 0 0 0 0 0 0 0 0 0
"ENSMUSG00000085427.7" 2 1 3 0 0 0 2 1 5 0 0 0 2 7 3 1 3 0
"ENSMUSG00000027109.16" 935 1037 1100 1048 1116 1132 1261 1208 1461 1441 939 1041 1115 1552 1228 1031 846 971
"ENSMUSG00000092851.1" 0 0 0 0 0 0 0 0 0 1 0 0 0 0 1 1 0 0
"ENSMUSG00000084213.1" 0 0 0 0 1 2 0 1 0 0 0 1 0 0 0 4 0 0
"ENSMUSG00000079286.1" 5 6 5 4 18 11 5 3 8 6 2 3 6 6 2 6 1 2
"ENSMUSG00000063714.15" 72 56 72 54 72 60 94 82 111 89 60 59 66 96 89 25 39 63
"ENSMUSG00000027108.15" 1046 1063 1288 1401 1307 1258 1162 1142 1345 1848 1137 1346 1228 1304 1415 1140 982 975
"ENSMUSG00000082455.3" 0 1 1 0 2 0 0 0 0 0 0 0 0 0 0 0 1 1
"ENSMUSG00000083569.1" 0 0 1 0 1 0 1 0 1 0 2 0 1 1 0 0 0 1
"ENSMUSG00000083976.1" 0 0 1 0 0 1 0 0 0 0 0 0 0 0 0 0 0 0
"ENSMUSG00000068859.5" 566 358 841 109 74 144 470 599 627 76 47 77 378 391 382 93 75 79
"ENSMUSG00000041777.12" 330 341 339 408 410 439 345 355 420 608 257 335 383 432 421 353 288 333
"ENSMUSG00000008226.14" 626 577 442 614 611 490 571 547 674 683 489 460 689 801 733 499 419 411
"ENSMUSG00000041762.16" 1857 2182 1430 1259 1289 1200 1763 1511 1548 1298 951 995 1111 1197 1172 1102 938 949
"ENSMUSG00000085519.1" 5 7 11 6 5 4 5 6 8 3 8 4 3 1 4 8 6 4
"ENSMUSG00000086546.1" 0 3 7 1 1 5 1 0 2 1 7 3 0 1 0 1 4 2
"ENSMUSG00000087176.1" 3 9 5 5 11 9 9 5 4 5 6 5 4 10 3 2 1 5
"ENSMUSG00000085768.1" 7 12 10 10 8 10 8 10 13 5 1 2 4 4 5 3 9 3
"ENSMUSG00000075284.10" 332 251 248 194 200 220 378 345 490 201 143 158 349 383 352 160 128 171
"ENSMUSG00000086069.1" 0 0 0 0 0 1 0 0 0 0 0 0 0 0 0 0 0 1
"ENSMUSG00000027107.3" 10 12 5 21 15 16 4 8 13 16 24 14 7 12 15 10 14 14
"ENSMUSG00000086382.1" 1 2 4 3 5 3 7 7 8 13 1 3 4 16 6 3 6 9
"ENSMUSG00000086544.1" 41 95 82 122 160 180 87 54 72 177 93 104 28 29 42 154 122 120
"ENSMUSG00000056486.18" 5429 7194 4893 12979 14518 11675 7521 5204 5605 16727 11427 12652 4114 3866 4637 13337 11032 10620
"ENSMUSG00000085838.1" 0 1 0 1 0 2 0 0 1 5 3 1 0 1 0 0 4 0
"ENSMUSG00000081062.1" 0 0 0 0 0 0 0 0 0 0 0 0 0 0 0 0 0 0
"ENSMUSG00000027104.18" 2035 2291 2001 2721 2758 2386 1975 2081 2610 3201 2197 2117 2274 2472 2676 2264 2205 2087
"ENSMUSG00000099302.1" 0 0 0 0 0 0 0 0 0 0 0 0 0 0 0 0 0 0
"ENSMUSG00000018770.9" 2165 2150 1510 1918 2080 1328 1875 1963 3167 2057 1470 1274 2515 3156 3187 1915 1539 1645
"ENSMUSG00000083072.2" 0 0 0 1 0 2 0 0 0 1 0 0 1 0 0 0 0 0
"ENSMUSG00000085387.1" 0 0 0 0 0 0 0 0 0 0 0 0 0 0 0 0 0 0
"ENSMUSG00000099502.1" 0 0 0 0 0 0 0 0 0 0 0 0 0 0 0 0 0 0
"ENSMUSG00000084791.1" 0 0 0 0 0 0 0 0 0 0 0 0 0 0 1 0 0 0
"ENSMUSG00000085405.1" 0 0 0 0 0 0 0 0 0 0 0 0 0 0 0 0 0 0
"ENSMUSG00000009207.15" 735 814 775 1081 1137 1020 817 845 1017 1466 1031 998 824 938 959 874 885 829
"ENSMUSG00000087205.1" 0 0 0 0 0 0 0 0 0 0 0 0 0 0 0 0 0 0
"ENSMUSG00000075279.5" 5 6 6 3 1 5 4 2 1 2 2 2 8 2 2 7 6 4
"ENSMUSG00000065237.1" 0 0 0 0 0 0 0 0 0 0 0 0 0 0 0 0 0 0
"ENSMUSG00000082973.1" 0 0 0 0 0 0 0 0 0 0 0 0 0 0 0 0 0 0
"ENSMUSG00000001815.15" 0 0 0 0 2 1 0 0 0 0 0 0 0 0 0 0 0 0
"ENSMUSG00000001819.4" 0 0 0 0 0 0 0 0 0 0 0 0 0 0 0 0 0 0
"ENSMUSG00000001823.5" 0 0 0 0 0 0 0 0 0 0 0 0 0 0 0 0 0 0
"ENSMUSG00000042499.13" 0 0 0 0 0 0 0 0 0 0 0 0 0 0 0 0 0 0
"ENSMUSG00000099521.1" 0 0 0 0 0 0 0 0 0 0 0 0 0 0 0 0 0 0
"ENSMUSG00000050368.4" 0 0 0 0 0 0 0 0 0 0 0 0 0 0 0 0 0 0
"ENSMUSG00000086077.7" 0 0 0 0 0 0 0 0 0 0 0 0 0 0 0 0 0 0
"ENSMUSG00000100209.1" 0 0 0 0 0 0 0 0 0 0 0 0 0 0 0 0 0 0
"ENSMUSG00000043342.9" 0 0 0 0 0 0 0 0 0 0 0 0 0 0 0 0 0 0
"ENSMUSG00000104570.1" 0 0 0 0 0 0 0 0 0 0 0 0 0 0 0 0 0 0
"ENSMUSG00000052371.5" 0 0 0 0 0 0 0 0 0 0 0 0 0 0 0 0 0 0
"ENSMUSG00000027102.4" 0 0 0 0 0 0 0 0 0 0 0 0 0 0 0 0 0 0
"ENSMUSG00000079277.9" 0 0 0 1 0 0 0 1 0 0 0 0 0 0 0 0 0 0
"ENSMUSG00000101174.8" 0 0 0 0 0 0 0 0 0 0 0 0 0 0 0 0 0 0
"ENSMUSG00000065500.3" 0 0 0 0 0 0 0 0 0 0 0 0 0 0 0 0 0 0
"ENSMUSG00000100642.1" 0 0 0 0 0 0 0 0 0 0 0 0 0 0 0 0 0 0
"ENSMUSG00000075277.5" 3 0 6 0 0 1 5 2 5 1 1 0 1 5 1 2 0 1
"ENSMUSG00000085015.1" 0 1 0 0 1 0 0 4 0 0 0 0 0 0 4 2 0 0
"ENSMUSG00000086559.1" 2 0 0 1 0 1 1 1 2 1 0 0 0 1 1 2 0 0
"ENSMUSG00000042448.5" 1 3 4 0 1 6 2 3 1 1 3 0 1 4 1 4 0 0
"ENSMUSG00000027099.9" 394 434 399 379 493 400 402 537 638 566 385 372 503 719 628 426 412 341
"ENSMUSG00000081156.1" 3 1 1 1 4 3 5 6 2 4 8 1 4 2 4 6 5 3
"ENSMUSG00000083837.1" 0 0 0 0 0 2 1 0 1 2 0 0 1 0 0 0 0 0
"ENSMUSG00000084574.1" 0 0 0 0 0 0 0 0 0 0 0 0 0 0 0 0 0 0
"ENSMUSG00000087333.1" 2 1 1 0 0 0 0 0 1 0 0 0 0 0 0 0 0 0
"ENSMUSG00000100303.3" 10 10 13 34 57 32 11 12 13 38 37 32 15 25 23 21 15 16
"ENSMUSG00000086044.1" 0 0 3 0 1 0 2 2 0 0 0 1 0 0 0 0 0 0
"ENSMUSG00000081406.4" 115 152 108 99 100 94 129 106 170 125 74 121 189 222 186 102 83 98
"ENSMUSG00000075276.5" 0 0 1 0 0 0 0 1 1 0 0 0 2 0 1 0 0 1
"ENSMUSG00000115959.1" 0 0 5 3 7 8 2 5 1 11 4 11 4 1 1 1 2 2
"ENSMUSG00000102473.1" 0 0 0 0 0 0 0 0 0 0 0 0 0 0 0 0 0 0
"ENSMUSG00000087504.1" 0 0 0 0 0 0 0 0 0 0 0 0 0 0 0 0 0 0
"ENSMUSG00000086576.1" 0 0 0 0 0 0 0 0 1 0 0 0 0 0 0 0 0 0
"ENSMUSG00000082152.1" 0 0 0 0 0 0 0 0 0 0 0 0 0 0 0 0 0 0
"ENSMUSG00000093242.1" 0 0 0 0 0 0 0 0 0 0 0 0 0 0 0 0 0 0
"ENSMUSG00000059005.13" 2164 2577 2480 2669 2684 2615 2458 2651 3307 3222 2117 2298 2924 3375 3531 2444 2164 2309
"ENSMUSG00000015839.6" 391 300 256 198 223 252 369 480 548 244 194 200 411 818 455 238 183 254
"ENSMUSG00000089015.1" 0 0 0 0 0 0 0 0 0 0 0 0 0 0 0 0 0 0
"ENSMUSG00000087222.1" 11 2 2 5 1 5 8 3 14 3 6 6 6 7 6 1 4 3
"ENSMUSG00000087527.1" 0 0 0 0 0 0 0 0 0 0 0 0 0 0 0 0 0 0
"ENSMUSG00000086813.1" 0 2 0 0 0 0 0 0 0 0 0 0 0 2 0 0 0 0
"ENSMUSG00000081833.1" 0 0 1 2 2 3 1 2 1 0 0 2 0 0 0 2 5 0
"ENSMUSG00000082187.1" 0 3 6 7 2 6 1 2 1 3 1 2 0 4 0 0 0 0
"ENSMUSG00000042410.16" 995 916 925 1044 1158 903 1056 1095 1368 1273 838 740 1021 1431 1161 850 783 756
"ENSMUSG00000075273.4" 419 323 370 231 218 236 512 573 732 284 200 204 419 727 401 238 198 198
"ENSMUSG00000075272.4" 8 3 5 0 6 1 4 3 8 5 0 3 9 5 3 1 9 4
"ENSMUSG00000075271.4" 114 127 123 99 84 101 119 154 218 146 74 83 200 227 197 90 74 78
"ENSMUSG00000075270.11" 37 78 64 77 73 35 83 66 102 57 49 39 57 91 95 49 38 36
"ENSMUSG00000105164.1" 0 0 0 0 0 0 0 0 0 0 0 0 0 0 0 0 0 0
"ENSMUSG00000056436.4" 0 0 0 0 0 0 0 0 0 0 0 0 0 0 0 0 2 0
"ENSMUSG00000042369.8" 607 587 577 683 682 720 490 574 686 740 471 414 663 719 641 651 594 592
"ENSMUSG00000042359.18" 1363 1468 1374 1762 1981 1497 1345 1289 1628 1938 1402 1237 1424 1246 1816 1579 1495 1315
"ENSMUSG00000092825.1" 0 0 1 0 0 0 0 0 0 0 0 0 0 0 0 0 0 0
"ENSMUSG00000002731.6" 310 341 284 202 229 194 261 330 426 290 192 171 424 387 520 186 145 157
"ENSMUSG00000075267.9" 6 2 1 0 1 1 4 3 2 0 1 2 5 2 1 1 1 3
"ENSMUSG00000002732.14" 23 35 18 30 31 26 25 29 34 40 30 20 23 31 39 13 17 20
"ENSMUSG00000002733.8" 639 598 631 691 705 662 667 728 826 840 568 606 799 963 861 698 616 623
"ENSMUSG00000051747.15" 44 70 73 40 47 40 73 77 64 39 24 25 59 78 58 30 25 30
"ENSMUSG00000086354.2" 0 0 0 0 0 0 0 0 0 0 0 0 0 0 0 0 0 0
"ENSMUSG00000044033.16" 304 449 385 307 419 375 552 963 1048 349 237 185 546 1414 847 305 331 279
"ENSMUSG00000105724.1" 0 0 0 2 0 0 1 0 1 0 0 0 0 0 0 0 0 0
"ENSMUSG00000042272.17" 1048 1318 1229 2194 2461 1949 1082 1161 1404 2588 1744 1685 1275 1134 1615 1764 1665 1540
"ENSMUSG00000084087.1" 3 6 6 11 4 5 2 3 5 6 5 4 0 4 6 3 4 5
"ENSMUSG00000081611.1" 4 1 2 1 3 2 1 0 1 3 0 2 2 3 0 0 0 2
"ENSMUSG00000085277.1" 0 0 0 0 0 0 0 0 0 1 0 0 0 0 1 0 0 0
"ENSMUSG00000082006.1" 0 0 0 0 0 0 0 0 0 0 0 0 0 0 0 0 0 0
"ENSMUSG00000027016.17" 562 833 512 695 741 613 537 545 619 721 474 474 502 559 569 582 468 397
"ENSMUSG00000085845.7" 3 1 4 0 0 0 0 5 1 1 2 0 2 0 0 0 0 0
"ENSMUSG00000087102.1" 4 1 2 2 3 2 4 1 1 0 1 0 1 0 3 0 3 6
"ENSMUSG00000087353.1" 1 0 0 0 0 1 0 1 0 0 0 1 0 0 0 0 0 0
"ENSMUSG00000027014.14" 314 432 400 336 386 411 365 390 467 427 236 271 309 380 334 288 278 323
"ENSMUSG00000081719.1" 0 0 0 0 0 0 0 0 0 0 0 0 0 0 0 0 0 0
"ENSMUSG00000085431.7" 0 0 0 0 1 0 0 0 0 1 0 0 0 0 0 0 0 0
"ENSMUSG00000054510.5" 0 0 0 0 0 1 0 0 0 1 0 0 0 0 0 0 0 0
"ENSMUSG00000082701.1" 0 0 0 0 0 0 0 0 0 0 0 0 0 0 0 0 0 0
"ENSMUSG00000089462.1" 0 0 0 0 0 0 0 0 0 0 0 0 0 0 0 0 0 0
"ENSMUSG00000082046.1" 1 1 0 0 0 0 0 1 2 0 0 0 0 0 2 0 0 0
"ENSMUSG00000084239.1" 0 0 0 2 0 0 0 0 0 0 0 0 0 0 0 0 0 0
"ENSMUSG00000084101.1" 0 0 0 0 0 0 0 0 0 0 0 0 0 0 0 0 0 0
"ENSMUSG00000027011.14" 818 867 782 1129 1167 948 940 977 1232 1458 929 836 1164 1405 1327 978 810 863
"ENSMUSG00000102286.1" 0 0 0 0 0 0 0 0 0 0 0 0 0 0 0 0 0 0
"ENSMUSG00000083950.1" 0 0 0 0 0 0 0 0 0 0 0 0 0 0 0 0 0 0
"ENSMUSG00000080984.1" 0 0 0 0 0 0 0 0 0 0 0 0 0 0 0 0 0 0
"ENSMUSG00000083691.1" 0 0 0 0 0 0 0 0 0 0 0 0 0 0 0 0 0 0
"ENSMUSG00000027009.18" 123 133 114 375 336 364 306 231 270 567 325 315 146 225 266 227 241 262
"ENSMUSG00000075256.9" 11 9 10 33 28 22 35 39 23 28 24 11 10 39 9 30 21 18
"ENSMUSG00000088915.1" 0 0 0 0 0 0 0 0 0 1 0 0 0 0 0 0 1 0
"ENSMUSG00000081284.1" 0 0 0 0 0 0 0 0 1 2 0 0 0 0 0 0 1 0
"ENSMUSG00000034701.9" 51 58 9 208 230 208 85 40 70 319 172 203 119 142 173 212 147 159
"ENSMUSG00000027007.16" 934 956 811 786 941 846 1180 1884 2086 964 661 642 1232 3311 1480 912 716 727
"ENSMUSG00000034683.12" 0 2 0 1 0 0 0 0 3 2 2 0 0 0 0 2 1 1
"ENSMUSG00000059173.19" 910 1032 1707 6106 6022 4987 1439 1141 1271 6997 4321 4946 1271 1139 1430 4564 4577 3975
"ENSMUSG00000083519.1" 0 0 0 0 0 0 0 0 0 0 0 0 0 0 0 0 0 0
"ENSMUSG00000050114.7" 0 0 0 0 0 0 0 0 0 2 0 2 0 0 1 1 0 0
"ENSMUSG00000027006.13" 1440 1662 1380 1464 1626 1417 1452 1719 2063 1986 1188 1273 1491 2080 1852 1304 1172 1287
"ENSMUSG00000085921.1" 0 0 0 0 0 0 0 0 0 0 0 0 0 0 0 0 0 0
"ENSMUSG00000027004.3" 40 42 86 307 435 247 117 51 85 376 330 256 44 106 74 204 165 140
"ENSMUSG00000082494.1" 9 9 8 9 7 11 12 8 11 13 11 11 4 5 17 8 7 6
"ENSMUSG00000027002.13" 7713 8566 6511 11402 12477 9001 8903 6972 8700 13533 9407 8858 7680 7760 9042 10745 9200 8887
"ENSMUSG00000081487.1" 8 15 10 22 10 17 7 7 2 8 11 8 5 6 11 14 8 8
"ENSMUSG00000064669.1" 3 0 12 2 3 3 6 6 8 6 1 3 6 4 9 2 1 2
"ENSMUSG00000083284.1" 32 29 19 33 28 26 13 17 17 33 28 14 15 23 31 9 18 25
"ENSMUSG00000027001.10" 402 313 273 243 287 253 322 319 366 323 190 250 342 397 383 288 220 201
"ENSMUSG00000026999.14" 261 322 235 226 232 213 250 299 404 283 177 204 329 303 339 218 153 206
"ENSMUSG00000106252.1" 6 2 8 10 5 4 11 3 8 2 11 10 2 8 7 6 5 8
"ENSMUSG00000086436.2" 17 6 18 9 14 17 16 21 15 20 9 16 7 6 17 11 9 20
"ENSMUSG00000077404.1" 0 0 0 0 0 0 0 1 0 0 0 0 0 0 0 0 0 0
"ENSMUSG00000064193.8" 106 107 64 96 144 83 74 83 114 111 89 98 103 107 118 90 115 72
"ENSMUSG00000065141.1" 0 0 0 0 0 0 0 0 0 0 0 0 0 0 0 0 0 0
"ENSMUSG00000084107.1" 0 0 0 0 0 0 0 0 0 0 0 0 0 0 0 0 0 0
"ENSMUSG00000084297.1" 0 0 0 0 0 0 0 0 0 0 0 0 0 0 0 0 0 0
"ENSMUSG00000081566.1" 0 0 0 0 0 0 0 0 0 0 0 0 0 0 0 0 0 0
"ENSMUSG00000065261.1" 0 0 0 0 0 0 0 0 0 0 0 0 0 0 0 0 0 0
"ENSMUSG00000088194.1" 0 0 0 0 0 0 0 0 0 0 0 0 0 0 0 0 0 0
"ENSMUSG00000070866.4" 638 763 428 343 381 292 664 475 816 373 259 276 703 648 1048 284 256 210
"ENSMUSG00000082666.1" 0 1 0 0 0 0 0 0 1 0 0 1 0 2 0 0 0 0
"ENSMUSG00000087061.1" 1 0 2 2 1 0 0 1 0 0 0 1 0 0 2 1 0 0
"ENSMUSG00000080979.3" 0 0 0 0 0 0 0 0 0 0 0 0 0 0 0 0 0 0
"ENSMUSG00000083804.1" 0 0 0 0 0 0 0 0 0 0 0 0 0 0 0 0 0 0
"ENSMUSG00000081122.1" 1 0 0 0 0 0 0 0 0 0 0 0 0 0 0 0 0 0
"ENSMUSG00000075249.12" 0 1 0 0 2 0 0 0 0 0 0 0 3 0 1 0 0 0
"ENSMUSG00000102082.1" 1 0 0 0 0 0 0 0 0 0 0 0 0 0 0 0 0 0
"ENSMUSG00000081400.1" 15 15 18 14 20 9 18 26 32 22 8 13 24 26 25 28 18 14
"ENSMUSG00000083291.3" 0 0 0 0 0 0 0 0 0 0 0 0 0 0 0 0 0 0
"ENSMUSG00000080925.1" 0 0 0 0 0 0 0 0 0 0 0 0 0 0 0 0 0 0
"ENSMUSG00000083389.1" 0 0 0 0 0 0 0 0 0 0 0 0 0 0 0 0 0 0
"ENSMUSG00000080949.1" 0 0 0 0 0 0 0 0 0 0 0 0 0 0 0 0 0 0
"ENSMUSG00000082460.1" 0 0 0 0 0 0 0 0 0 0 0 0 0 0 0 0 0 0
"ENSMUSG00000027091.14" 1401 1512 1426 1929 1814 1701 1378 1434 2018 2404 1550 1684 1802 1957 2084 1737 1514 1523
"ENSMUSG00000085450.1" 0 0 0 0 0 0 0 0 0 1 0 0 0 0 0 0 0 0
"ENSMUSG00000027087.11" 1319 1036 1227 1965 2214 1731 1216 1583 1742 2659 1845 1575 1583 2264 1612 1904 1773 1810
"ENSMUSG00000085335.1" 2 1 3 2 6 1 2 1 0 3 4 1 1 1 0 3 4 8
"ENSMUSG00000081801.1" 1 0 1 0 0 0 0 1 0 0 0 2 0 0 1 0 0 0
"ENSMUSG00000048388.3" 4699 5326 5115 8962 9192 8263 5487 5083 6240 10747 7033 7607 5297 6018 6058 7884 6972 7063
"ENSMUSG00000034552.8" 1 3 12 0 0 1 6 7 0 1 1 0 1 4 2 0 0 1
"ENSMUSG00000094125.1" 0 0 0 0 0 0 0 0 0 0 0 0 0 0 0 0 0 0
"ENSMUSG00000094336.1" 0 0 0 0 0 0 0 0 0 0 0 0 0 0 0 0 0 0
"ENSMUSG00000096729.1" 0 0 0 0 0 0 0 0 0 0 0 0 0 0 0 0 0 0
"ENSMUSG00000096484.1" 0 0 0 0 0 0 0 0 0 0 0 0 0 0 0 0 0 0
"ENSMUSG00000096337.1" 0 0 0 0 0 0 0 0 0 0 0 0 0 0 0 0 0 0
"ENSMUSG00000095824.1" 0 0 0 0 0 0 0 0 0 0 0 0 0 0 0 0 0 0
"ENSMUSG00000079247.2" 0 0 0 0 0 0 0 0 0 0 0 0 0 0 0 0 0 0
"ENSMUSG00000084359.1" 0 0 0 0 0 0 0 0 0 0 0 0 0 0 0 0 0 0
"ENSMUSG00000081980.1" 0 0 0 0 0 0 0 0 0 0 0 0 0 0 0 0 0 0
"ENSMUSG00000093115.1" 0 0 0 0 0 0 0 0 0 0 0 0 0 0 0 0 0 0
"ENSMUSG00000084198.1" 3 0 0 0 0 0 0 0 0 0 0 0 0 0 1 0 0 0
"ENSMUSG00000059588.13" 76 98 78 85 112 102 155 127 150 128 71 66 155 213 142 52 67 60
"ENSMUSG00000027082.15" 29 57 43 52 54 71 39 32 50 74 59 43 34 50 45 53 47 39
"ENSMUSG00000087362.7" 8 9 9 15 6 8 5 4 12 19 9 13 5 8 3 10 5 7
"ENSMUSG00000118570.1" 0 0 0 0 1 0 3 1 1 0 0 0 0 0 0 0 1 6
"ENSMUSG00000118521.1" 13 18 20 40 47 46 11 22 25 47 33 18 18 23 19 42 27 25
"ENSMUSG00000034101.14" 244 269 219 406 444 405 261 281 318 437 324 317 226 344 267 300 278 302
"ENSMUSG00000101645.1" 0 0 0 0 0 0 0 0 0 0 0 0 0 0 0 0 0 0
"ENSMUSG00000086598.9" 2 0 0 0 0 0 2 3 3 0 0 2 0 0 1 6 2 2
"ENSMUSG00000076437.10" 128 139 114 146 188 182 150 166 229 244 144 138 225 194 226 157 155 147
"ENSMUSG00000050043.16" 2829 2939 2256 2777 2882 2409 2465 2542 3666 3418 2201 2220 3480 3673 4159 2621 2153 2181
"ENSMUSG00000027080.6" 490 500 418 543 578 549 470 550 670 621 439 474 586 705 683 482 472 475
"ENSMUSG00000034075.10" 984 1004 899 1322 1303 1101 917 1128 1430 1534 909 984 1179 1417 1452 1314 1103 1138
"ENSMUSG00000077382.1" 0 4 1 5 3 4 1 4 0 0 3 1 0 0 3 6 4 5
"ENSMUSG00000099206.1" 3 2 1 6 2 3 5 0 4 3 7 3 3 1 1 4 7 1
"ENSMUSG00000027079.15" 88 142 100 122 128 89 116 87 154 126 77 81 114 149 118 122 76 71
"ENSMUSG00000034059.14" 767 858 950 1610 1763 1809 774 771 1073 1836 1148 1121 760 724 1085 1452 1325 1319
"ENSMUSG00000065484.1" 0 0 1 1 0 0 1 1 0 0 0 0 0 0 0 3 1 0
"ENSMUSG00000097187.1" 16 15 15 3 13 9 16 30 27 11 7 8 13 21 23 13 2 5
"ENSMUSG00000023224.12" 72 99 74 93 41 88 90 148 143 79 21 53 77 182 81 27 33 62
"ENSMUSG00000027078.14" 24 31 26 65 73 62 35 39 59 88 57 65 40 36 53 68 50 66
"ENSMUSG00000027077.7" 0 0 0 1 0 0 0 0 0 0 0 0 0 0 0 0 0 0
"ENSMUSG00000027076.10" 229 192 171 260 268 188 188 197 270 280 216 234 300 313 302 234 190 189
"ENSMUSG00000027075.16" 5 6 5 1 5 8 4 0 8 10 4 1 3 4 2 3 8 6
"ENSMUSG00000050896.12" 17 38 3 1153 1137 1202 159 13 28 1298 966 1022 38 73 59 1426 1253 1118
"ENSMUSG00000092843.1" 0 0 0 0 0 0 0 0 0 0 0 0 0 0 0 0 0 0
"ENSMUSG00000027074.14" 29 20 41 2 7 5 36 38 58 5 5 2 40 49 42 2 0 0
"ENSMUSG00000027073.5" 2 0 0 2 0 1 0 0 0 1 1 0 0 0 0 0 0 2
"ENSMUSG00000027072.13" 0 0 0 0 0 0 0 1 0 0 0 0 0 0 0 0 0 0
"ENSMUSG00000027071.14" 22 39 24 37 43 21 25 26 38 36 16 20 29 35 42 20 18 19
"ENSMUSG00000027067.16" 1414 1428 1279 1655 1735 1573 1518 1529 1888 1962 1225 1270 1530 1592 1779 1506 1282 1365
"ENSMUSG00000033955.13" 1017 989 1038 2580 2657 2301 1180 1298 1508 2848 1920 1820 928 1358 1185 2392 2113 2132
"ENSMUSG00000086969.1" 1 3 3 3 7 4 5 5 1 5 2 4 1 3 1 5 5 4
"ENSMUSG00000044338.9" 1 8 5 4 2 6 6 7 13 9 4 5 4 4 3 2 1 3
"ENSMUSG00000082534.1" 0 0 0 0 0 0 2 0 0 0 0 0 0 0 0 0 0 0
"ENSMUSG00000085135.7" 2 6 3 5 9 11 4 1 3 5 4 3 3 4 6 1 3 5
"ENSMUSG00000075224.10" 599 559 570 740 646 525 400 451 735 638 372 378 779 1501 1859 442 334 387
"ENSMUSG00000086905.1" 62 71 88 97 96 68 64 52 98 65 55 51 73 162 178 48 60 36
"ENSMUSG00000085025.1" 3 0 0 0 0 2 0 0 0 0 2 0 1 1 3 0 1 0
"ENSMUSG00000081014.1" 0 0 0 0 0 0 0 0 0 0 0 0 0 0 0 0 0 0
"ENSMUSG00000075223.4" 0 0 0 0 0 0 0 0 0 0 0 0 0 0 0 0 0 0
"ENSMUSG00000075222.5" 0 0 0 0 0 0 0 0 0 0 0 0 0 0 0 0 0 0
"ENSMUSG00000111597.1" 0 0 0 0 0 0 0 0 0 0 0 0 0 0 0 0 0 0
"ENSMUSG00000082712.2" 0 0 0 1 2 2 0 0 0 3 1 2 0 0 1 0 2 0
"ENSMUSG00000110978.1" 0 0 0 0 0 0 0 0 0 0 0 0 0 0 0 0 0 0
"ENSMUSG00000075221.3" 0 0 0 0 0 2 0 0 0 0 0 0 0 0 0 0 0 0
"ENSMUSG00000075220.1" 0 0 0 0 0 0 0 0 0 0 0 0 0 0 0 0 0 0
"ENSMUSG00000087973.1" 0 0 1 0 0 0 0 0 0 0 0 0 0 0 0 0 0 0
"ENSMUSG00000075219.3" 0 0 0 0 0 0 0 0 0 0 0 0 0 0 0 0 0 0
"ENSMUSG00000075218.3" 0 0 0 1 0 0 0 0 2 1 0 0 2 0 1 0 0 0
"ENSMUSG00000075217.1" 11 1 30 0 0 0 7 14 18 0 0 2 8 21 40 0 0 0
"ENSMUSG00000111179.1" 0 0 0 0 0 0 0 0 0 0 0 0 0 0 0 0 0 0
"ENSMUSG00000081047.2" 0 0 0 0 0 0 0 0 0 0 0 0 0 0 0 0 0 0
"ENSMUSG00000111454.2" 0 0 0 0 0 0 0 0 0 0 0 0 0 0 0 0 0 0
"ENSMUSG00000081955.2" 0 0 0 0 0 0 0 0 0 0 0 0 0 0 0 0 0 0
"ENSMUSG00000075215.2" 0 0 0 0 0 0 0 0 0 0 0 0 0 0 0 0 0 0
"ENSMUSG00000111566.1" 0 0 0 0 0 0 0 0 0 0 0 0 0 0 0 0 0 0
"ENSMUSG00000075214.3" 0 0 1 0 0 0 0 0 0 0 0 0 0 0 0 0 0 0
"ENSMUSG00000082577.2" 0 0 0 0 0 0 0 0 0 0 0 0 0 0 0 0 0 0
"ENSMUSG00000083358.2" 0 0 0 0 0 0 0 0 0 0 0 0 0 0 0 0 0 0
"ENSMUSG00000075212.5" 0 0 0 0 0 0 0 0 0 0 0 0 0 0 0 0 0 0
"ENSMUSG00000110810.1" 0 0 0 0 0 0 0 0 0 0 0 0 0 0 0 0 0 0
"ENSMUSG00000075211.4" 0 0 0 0 0 0 0 0 0 0 0 0 0 0 0 0 0 0
"ENSMUSG00000110855.1" 0 0 0 0 0 0 0 0 0 0 0 0 0 0 0 0 0 0
"ENSMUSG00000050603.1" 0 0 0 0 0 0 0 0 0 0 0 0 0 0 0 0 0 0
"ENSMUSG00000043226.5" 0 0 0 0 0 0 0 0 0 0 0 0 0 0 0 0 0 0
"ENSMUSG00000110879.2" 0 0 0 0 0 0 0 0 0 0 0 0 0 0 0 0 0 0
"ENSMUSG00000075210.4" 0 0 0 0 1 0 0 0 0 0 0 0 0 0 0 0 0 0
"ENSMUSG00000053287.4" 0 0 0 0 0 0 0 0 0 0 0 0 0 0 0 0 0 0
"ENSMUSG00000059379.3" 0 0 0 0 0 0 0 0 0 0 0 0 0 0 1 0 0 0
"ENSMUSG00000111120.1" 0 0 0 0 0 0 0 0 0 0 0 0 0 0 0 0 0 0
"ENSMUSG00000033850.5" 0 0 0 0 0 0 0 0 0 0 0 0 0 0 0 0 0 0
"ENSMUSG00000075209.3" 0 0 0 0 0 0 0 0 0 0 0 0 0 0 0 0 0 0
"ENSMUSG00000081057.2" 0 0 0 0 0 0 0 0 0 0 0 0 0 0 0 0 0 0
"ENSMUSG00000083029.1" 0 0 0 0 0 0 0 0 0 0 0 0 0 0 0 0 0 0
"ENSMUSG00000043892.3" 0 0 0 0 0 0 0 0 0 0 0 0 0 0 0 0 0 0
"ENSMUSG00000075208.6" 0 0 0 0 0 0 0 0 0 0 0 0 0 0 0 0 0 0
"ENSMUSG00000046975.7" 0 0 0 0 0 0 0 0 0 0 0 0 0 0 0 0 0 0
"ENSMUSG00000082754.2" 0 0 0 0 0 0 0 0 0 0 0 0 0 0 0 0 0 0
"ENSMUSG00000057761.1" 0 0 0 0 0 0 0 0 0 0 0 0 0 0 0 0 0 0
"ENSMUSG00000064805.1" 0 0 0 0 0 0 0 0 0 0 0 0 0 0 0 0 0 0
"ENSMUSG00000050128.5" 0 0 0 1 0 0 0 0 0 0 0 0 0 0 0 0 0 0
"ENSMUSG00000111834.1" 0 0 0 0 0 0 0 0 0 0 0 0 0 0 0 0 0 0
"ENSMUSG00000075206.1" 0 0 0 0 0 0 0 0 0 0 0 0 0 0 0 0 0 0
"ENSMUSG00000058884.6" 0 0 0 0 0 0 0 0 0 0 0 0 0 0 0 0 0 0
"ENSMUSG00000042863.5" 0 0 0 0 0 0 0 0 0 0 0 0 0 0 0 0 0 0
"ENSMUSG00000082892.2" 0 0 0 0 0 0 0 0 0 0 0 0 0 0 0 0 0 0
"ENSMUSG00000057207.2" 0 0 0 0 0 0 0 0 0 0 0 0 0 0 0 0 0 0
"ENSMUSG00000059873.4" 0 1 5 0 2 0 3 0 0 2 1 0 1 0 0 0 0 0
"ENSMUSG00000044923.4" 0 0 0 0 0 0 0 0 0 0 0 0 0 0 0 0 1 0
"ENSMUSG00000043267.3" 0 0 0 0 0 0 0 0 0 0 0 0 0 0 0 0 0 0
"ENSMUSG00000042796.2" 0 0 1 0 0 0 0 0 0 0 0 0 0 0 0 0 0 0
"ENSMUSG00000045392.8" 4 4 7 9 5 6 17 12 11 10 12 9 17 19 9 5 11 4
"ENSMUSG00000102091.2" 0 1 4 0 0 0 0 1 0 1 3 0 0 1 1 0 0 0
"ENSMUSG00000083418.2" 0 0 0 0 0 0 0 0 0 0 0 0 0 0 0 0 0 0
"ENSMUSG00000099820.2" 0 0 0 0 0 0 0 0 0 0 0 0 0 0 0 0 0 0
"ENSMUSG00000075205.5" 0 0 0 0 0 0 0 0 0 0 0 0 0 0 0 0 0 0
"ENSMUSG00000083594.1" 0 0 0 0 0 0 0 0 0 0 0 0 0 0 0 0 0 0
"ENSMUSG00000050577.8" 0 1 0 0 0 0 0 0 0 0 0 0 0 0 0 0 0 0
"ENSMUSG00000075204.3" 0 0 0 0 0 0 0 0 0 0 0 0 0 0 0 0 0 0
"ENSMUSG00000075203.1" 0 0 0 0 0 0 0 0 0 0 0 0 0 0 0 0 0 0
"ENSMUSG00000111802.1" 0 0 0 0 0 0 0 0 0 0 0 0 0 0 0 0 0 0
"ENSMUSG00000075202.5" 0 0 0 0 0 0 0 0 0 0 0 0 0 0 0 0 0 0
"ENSMUSG00000075201.2" 0 0 0 0 0 0 0 0 0 0 0 0 0 0 0 0 0 0
"ENSMUSG00000075200.2" 0 0 0 0 0 0 0 0 0 0 0 0 0 0 0 0 0 0
"ENSMUSG00000075199.3" 0 0 0 0 0 0 0 0 0 0 0 0 0 0 0 0 0 0
"ENSMUSG00000075198.2" 0 0 0 0 0 0 0 0 0 0 0 0 0 0 0 0 0 0
"ENSMUSG00000075197.3" 0 0 0 0 0 0 0 0 0 0 0 0 0 0 0 0 0 0
"ENSMUSG00000075196.3" 0 0 0 0 0 0 0 0 0 0 0 0 0 0 0 0 0 0
"ENSMUSG00000075195.3" 0 0 0 0 0 0 0 0 0 0 0 0 0 0 0 0 0 0
"ENSMUSG00000075194.3" 0 0 0 0 0 0 0 0 0 0 0 0 0 0 0 0 0 0
"ENSMUSG00000083969.1" 0 0 0 0 0 0 0 0 0 0 0 0 0 0 0 0 0 0
"ENSMUSG00000075193.2" 0 0 0 0 0 0 0 0 0 0 0 0 0 0 0 0 0 0
"ENSMUSG00000047149.5" 0 0 0 0 0 0 0 0 0 0 0 0 0 0 0 0 0 0
"ENSMUSG00000075192.4" 0 0 0 0 0 0 0 0 0 0 0 0 0 0 0 0 0 0
"ENSMUSG00000083864.1" 0 0 0 0 1 0 0 1 2 1 0 0 0 0 0 0 0 0
"ENSMUSG00000075190.2" 0 0 0 0 0 0 0 0 0 0 0 0 0 0 0 0 0 0
"ENSMUSG00000111716.1" 0 0 0 0 0 0 0 0 0 0 0 0 0 0 0 0 0 0
"ENSMUSG00000075189.5" 0 0 0 0 0 0 0 0 0 1 0 0 0 0 0 0 0 1
"ENSMUSG00000075188.4" 0 0 0 0 0 0 0 0 0 0 0 0 0 0 0 0 0 0
"ENSMUSG00000075187.2" 0 0 0 0 0 0 0 0 0 0 0 0 0 0 0 0 0 0
"ENSMUSG00000075186.4" 0 0 0 0 0 0 0 0 0 0 0 0 0 0 0 0 0 0
"ENSMUSG00000111384.1" 0 0 0 0 0 0 0 0 0 0 0 0 0 0 0 0 0 0
"ENSMUSG00000111010.1" 0 0 0 0 0 0 0 0 0 0 0 0 0 0 0 0 0 0
"ENSMUSG00000100458.2" 0 0 0 0 0 0 0 0 0 0 0 0 0 0 0 0 0 0
"ENSMUSG00000075185.1" 0 0 0 0 0 0 0 0 0 0 0 0 0 0 0 0 0 0
"ENSMUSG00000090059.4" 0 0 0 0 0 0 0 0 0 0 0 0 0 0 0 0 0 0
"ENSMUSG00000084117.3" 0 0 0 0 0 0 0 0 0 0 0 0 0 0 0 0 0 0
"ENSMUSG00000110878.1" 0 0 0 0 0 0 0 0 0 0 0 0 0 0 0 0 0 0
"ENSMUSG00000111306.2" 0 0 0 0 0 0 0 0 0 0 0 0 0 0 0 0 0 0
"ENSMUSG00000075181.1" 0 0 0 0 0 0 0 0 0 0 0 0 0 0 0 0 0 0
"ENSMUSG00000080752.2" 0 0 0 0 0 0 0 0 0 0 0 0 0 0 0 0 0 0
"ENSMUSG00000111643.1" 0 0 0 0 0 0 0 0 0 0 0 0 0 0 0 0 0 0
"ENSMUSG00000111736.1" 0 0 0 0 0 0 0 0 0 0 0 0 0 0 0 0 0 0
"ENSMUSG00000111772.2" 0 0 0 0 0 0 0 0 0 0 0 0 0 0 0 0 0 0
"ENSMUSG00000111518.1" 0 0 0 0 0 0 0 0 0 0 0 0 0 0 0 0 0 0
"ENSMUSG00000082547.2" 0 0 0 0 0 0 0 0 0 0 0 0 0 0 0 0 0 0
"ENSMUSG00000110999.1" 0 0 0 0 0 0 0 0 0 0 0 0 0 0 0 0 0 0
"ENSMUSG00000111105.1" 0 0 0 0 0 0 0 0 0 0 0 0 0 0 0 0 0 0
"ENSMUSG00000060742.1" 0 0 0 0 0 0 0 0 0 0 0 0 0 0 0 0 0 0
"ENSMUSG00000111678.2" 0 0 0 0 0 0 0 0 0 0 0 0 0 0 0 0 0 0
"ENSMUSG00000080924.1" 0 0 0 0 0 0 0 0 0 0 0 0 0 0 0 0 0 0
"ENSMUSG00000075179.3" 0 0 0 0 0 0 0 0 0 0 0 0 0 0 0 0 0 0
"ENSMUSG00000110912.1" 0 0 0 0 0 0 0 0 0 0 0 0 0 0 0 0 0 0
"ENSMUSG00000080986.1" 0 0 0 0 0 0 0 0 0 0 0 0 0 0 0 0 0 0
"ENSMUSG00000111689.1" 0 0 0 0 0 0 0 0 0 0 0 0 0 0 0 0 0 0
"ENSMUSG00000068824.4" 0 0 0 0 0 0 0 0 0 0 0 0 0 0 0 0 0 0
"ENSMUSG00000110804.1" 0 0 0 0 0 0 0 0 0 0 0 0 0 0 0 0 0 0
"ENSMUSG00000075176.3" 0 0 0 0 0 0 0 0 0 0 0 0 0 0 0 0 0 0
"ENSMUSG00000075175.2" 0 0 0 0 0 0 0 0 0 0 0 0 0 0 0 0 0 0
"ENSMUSG00000075174.2" 0 0 0 0 0 0 0 0 0 0 0 0 0 0 0 0 0 0
"ENSMUSG00000110953.1" 0 0 0 0 0 0 0 0 0 0 0 0 0 0 0 0 0 0
"ENSMUSG00000111711.1" 0 0 0 0 0 0 0 0 0 0 0 0 0 0 0 0 0 0
"ENSMUSG00000075172.3" 0 0 0 0 0 0 0 0 0 0 0 0 0 0 0 0 0 0
"ENSMUSG00000111493.1" 0 0 0 0 0 0 0 0 0 0 0 0 0 0 0 0 0 0
"ENSMUSG00000111295.1" 0 0 0 0 0 0 0 0 0 0 0 0 0 0 0 0 0 0
"ENSMUSG00000047969.5" 0 0 0 0 0 0 0 0 0 0 0 0 0 0 0 0 0 0
"ENSMUSG00000078420.6" 0 0 0 0 0 0 0 0 0 0 0 0 0 0 0 0 0 0
"ENSMUSG00000044213.4" 0 0 0 0 0 0 0 0 0 0 0 0 0 0 0 0 0 0
"ENSMUSG00000075171.3" 0 0 0 0 0 0 0 0 0 0 0 0 0 0 0 0 0 0
"ENSMUSG00000086338.2" 0 0 0 0 0 0 0 0 0 0 0 0 0 0 0 0 0 0
"ENSMUSG00000075170.4" 0 0 0 0 0 0 0 0 0 0 0 0 0 0 0 0 0 0
"ENSMUSG00000075169.5" 0 0 0 0 0 0 0 0 0 0 0 0 0 0 0 0 0 0
"ENSMUSG00000111322.1" 0 0 0 0 0 0 0 0 0 0 0 0 0 0 0 0 0 0
"ENSMUSG00000075168.4" 0 0 0 0 0 0 0 0 0 0 0 0 0 0 0 0 0 0
"ENSMUSG00000070875.5" 0 0 0 0 0 0 0 0 0 0 0 0 0 0 0 0 0 0
"ENSMUSG00000075167.3" 0 0 0 0 0 0 0 0 0 0 0 0 0 0 0 0 0 0
"ENSMUSG00000049843.6" 0 0 0 0 0 0 0 0 0 0 0 0 0 0 0 0 0 0
"ENSMUSG00000083147.2" 0 0 0 0 0 0 0 0 0 0 0 0 0 0 0 0 0 0
"ENSMUSG00000075166.2" 0 0 0 0 0 0 0 0 0 0 0 0 0 0 0 0 0 0
"ENSMUSG00000075165.3" 0 0 0 0 0 0 0 0 0 0 0 0 0 0 0 0 0 0
"ENSMUSG00000075164.2" 0 0 0 0 0 0 0 0 0 0 0 0 0 0 0 0 0 0
"ENSMUSG00000075163.5" 0 0 0 0 0 0 0 0 0 0 0 0 0 0 0 0 0 0
"ENSMUSG00000110886.1" 0 0 0 0 0 0 0 0 0 0 0 0 0 0 0 0 0 0
"ENSMUSG00000075161.3" 0 0 0 0 0 0 0 0 0 0 0 0 0 0 0 0 0 0
"ENSMUSG00000075160.3" 0 0 0 0 0 0 0 0 0 0 0 0 0 0 0 0 0 0
"ENSMUSG00000081610.1" 0 0 0 0 0 0 0 0 0 0 0 0 0 0 0 0 0 0
"ENSMUSG00000075159.5" 0 0 0 0 0 0 0 0 0 0 0 0 0 0 0 0 0 0
"ENSMUSG00000075158.5" 0 0 0 0 0 0 0 0 0 0 0 0 0 0 0 0 0 0
"ENSMUSG00000081041.1" 0 0 0 0 0 0 0 0 0 0 0 0 0 1 0 0 0 0
"ENSMUSG00000044487.2" 0 0 0 0 0 0 0 0 0 0 0 0 0 0 0 0 0 0
"ENSMUSG00000081168.1" 0 0 0 0 0 0 0 0 0 0 0 0 0 0 0 0 0 0
"ENSMUSG00000070857.4" 0 0 0 0 0 0 0 0 0 0 0 0 0 0 0 0 0 0
"ENSMUSG00000111248.1" 0 0 0 0 0 0 0 0 0 0 0 0 0 0 0 0 0 0
"ENSMUSG00000081853.1" 0 0 0 0 0 0 0 0 0 0 0 0 0 0 0 0 0 0
"ENSMUSG00000070856.5" 0 0 0 0 0 0 0 0 0 0 0 0 0 0 0 0 0 0
"ENSMUSG00000098776.1" 0 0 0 0 0 0 0 0 0 0 0 0 0 0 0 0 0 0
"ENSMUSG00000084043.1" 0 0 0 0 0 0 0 0 0 0 0 0 0 0 0 0 0 0
"ENSMUSG00000070855.8" 0 0 0 0 0 0 0 0 0 0 0 0 0 0 0 0 0 0
"ENSMUSG00000082225.1" 0 0 0 0 0 0 0 0 0 0 0 0 0 0 0 0 0 0
"ENSMUSG00000089732.5" 0 0 0 0 0 0 0 0 0 0 0 0 0 0 0 0 0 0
"ENSMUSG00000083550.1" 0 0 0 0 0 0 0 0 0 0 0 0 0 0 0 0 0 0
"ENSMUSG00000083706.3" 0 0 0 0 0 0 0 0 0 0 0 0 0 0 0 0 0 0
"ENSMUSG00000083211.1" 0 0 0 0 0 0 0 0 0 0 0 0 0 0 0 0 0 0
"ENSMUSG00000081907.1" 0 0 0 0 0 0 0 0 0 0 0 0 0 0 0 0 0 0
"ENSMUSG00000111093.1" 0 0 0 0 0 0 0 0 0 0 0 0 0 0 0 0 0 0
"ENSMUSG00000081234.3" 0 0 1 0 0 0 0 0 0 0 0 0 0 0 0 0 0 0
"ENSMUSG00000070852.2" 0 0 0 0 0 0 0 0 0 0 0 0 0 0 0 0 0 0
"ENSMUSG00000047594.4" 0 0 0 0 0 0 0 0 0 0 0 0 0 0 0 0 0 0
"ENSMUSG00000082028.1" 2 1 0 2 2 1 1 1 0 0 3 3 0 1 1 0 3 0
"ENSMUSG00000043274.4" 0 0 0 0 0 0 0 0 0 0 0 0 0 0 0 0 0 0
"ENSMUSG00000050772.2" 0 0 0 0 0 0 0 0 0 0 0 0 0 0 0 0 0 0
"ENSMUSG00000058194.3" 0 0 0 0 0 0 0 0 0 0 0 0 0 0 0 0 0 0
"ENSMUSG00000025839.3" 0 0 0 0 0 0 0 0 0 0 0 0 0 0 0 0 0 0
"ENSMUSG00000025838.12" 0 0 0 0 0 0 0 0 0 0 0 0 0 0 0 0 0 0
"ENSMUSG00000081762.1" 0 0 0 0 0 0 0 0 0 0 0 0 0 0 0 0 0 0
"ENSMUSG00000083267.2" 0 0 0 0 0 0 0 0 0 0 0 0 0 0 0 0 0 0
"ENSMUSG00000082908.4" 71 43 54 73 65 59 42 55 71 105 48 84 98 101 88 80 58 61
"ENSMUSG00000061520.4" 0 0 1 0 0 0 0 1 2 0 0 0 1 3 0 0 2 0
"ENSMUSG00000075156.4" 0 0 0 0 0 0 0 0 0 0 0 0 0 0 0 0 0 0
"ENSMUSG00000082417.1" 0 0 0 0 0 0 0 0 0 0 0 0 0 0 1 0 0 0
"ENSMUSG00000081132.1" 0 0 0 0 0 0 0 0 0 0 0 0 0 0 0 0 0 0
"ENSMUSG00000083688.1" 0 0 1 2 0 0 0 0 0 0 0 0 0 0 0 0 0 0
"ENSMUSG00000062272.4" 0 0 0 0 0 0 0 0 0 1 0 0 0 0 1 0 0 0
"ENSMUSG00000059205.5" 0 0 0 0 0 0 0 0 0 0 0 0 0 0 0 0 0 0
"ENSMUSG00000068819.3" 0 0 0 0 0 0 0 0 0 0 0 0 0 0 0 0 0 0
"ENSMUSG00000068818.5" 0 0 0 0 0 0 0 0 0 0 0 0 0 0 0 0 0 0
"ENSMUSG00000082428.1" 0 0 0 0 0 0 0 0 0 0 0 0 0 0 0 0 0 0
"ENSMUSG00000075155.2" 0 0 0 0 0 0 0 0 0 0 0 0 0 0 0 0 0 0
"ENSMUSG00000111747.2" 0 0 0 0 0 0 0 0 0 0 0 0 0 0 0 0 0 0
"ENSMUSG00000075153.2" 0 0 0 0 0 0 0 0 0 0 0 0 0 0 0 0 0 0
"ENSMUSG00000075151.6" 0 0 0 0 0 0 0 0 0 0 0 0 0 0 0 0 0 0
"ENSMUSG00000075150.2" 0 0 0 0 0 0 0 0 0 0 0 0 0 0 0 0 0 0
"ENSMUSG00000075149.2" 0 1 0 0 0 0 0 0 0 0 0 0 0 0 0 0 1 0
"ENSMUSG00000068817.5" 0 0 0 1 0 2 0 0 3 0 0 0 0 0 1 0 0 0
"ENSMUSG00000111543.1" 0 0 0 0 0 0 0 0 0 0 0 0 0 0 0 0 0 0
"ENSMUSG00000075148.1" 0 0 0 0 0 0 0 0 0 0 0 0 0 2 0 0 0 0
"ENSMUSG00000068816.3" 0 0 0 0 0 0 0 0 0 0 0 0 0 0 0 0 0 0
"ENSMUSG00000111455.1" 0 0 0 0 0 0 0 0 0 0 0 0 0 0 0 0 0 0
"ENSMUSG00000068815.3" 0 0 0 0 0 0 0 0 0 0 0 0 0 0 0 0 0 0
"ENSMUSG00000082227.4" 0 0 0 0 0 0 0 0 0 0 0 0 0 0 0 0 0 0
"ENSMUSG00000068814.2" 0 0 0 0 0 0 0 0 0 0 0 0 0 0 0 0 0 0
"ENSMUSG00000083185.2" 0 0 0 0 0 0 0 0 0 0 0 0 0 0 0 0 0 0
"ENSMUSG00000081908.2" 0 0 0 0 0 0 0 0 0 0 0 0 0 0 0 0 0 0
"ENSMUSG00000061875.2" 0 0 0 0 0 0 0 0 0 0 0 0 0 0 0 0 0 0
"ENSMUSG00000082982.2" 0 0 0 0 0 0 0 0 0 0 0 0 0 0 0 0 0 0
"ENSMUSG00000070853.5" 0 0 0 0 0 0 0 0 0 0 0 0 0 0 0 0 0 0
"ENSMUSG00000047039.4" 0 0 0 0 0 0 0 0 0 0 0 0 0 0 0 0 0 0
"ENSMUSG00000045225.4" 1 0 1 0 0 0 0 3 0 1 0 0 0 0 1 0 0 1
"ENSMUSG00000082056.1" 0 0 0 0 0 0 0 0 0 0 0 0 0 0 0 0 0 0
"ENSMUSG00000048197.4" 0 0 0 0 0 0 0 0 0 0 0 0 0 0 0 0 0 0
"ENSMUSG00000075146.2" 0 0 0 0 0 0 0 0 0 0 0 0 0 0 0 0 0 0
"ENSMUSG00000075145.2" 0 0 0 0 0 0 0 0 0 0 0 0 0 0 0 0 0 0
"ENSMUSG00000075144.5" 0 0 0 0 0 0 0 0 0 0 0 0 0 0 0 0 0 0
"ENSMUSG00000075143.5" 0 0 0 0 0 0 0 0 0 0 0 0 0 0 0 0 0 0
"ENSMUSG00000075142.1" 0 0 0 0 0 0 0 0 0 0 0 0 0 0 0 0 0 0
"ENSMUSG00000062793.6" 0 0 0 0 0 0 0 0 0 0 0 0 0 0 0 0 0 0
"ENSMUSG00000081345.2" 0 0 0 0 0 0 0 0 0 0 0 0 0 0 0 0 0 0
"ENSMUSG00000075141.5" 0 0 0 0 0 0 0 0 0 0 0 0 0 0 0 0 0 0
"ENSMUSG00000045150.5" 0 0 0 0 0 0 0 0 0 0 0 0 0 0 0 0 0 0
"ENSMUSG00000075140.4" 0 0 0 0 0 0 0 0 0 0 0 0 0 0 0 0 0 0
"ENSMUSG00000075139.3" 0 0 0 0 0 0 0 0 0 0 0 0 0 0 0 0 0 0
"ENSMUSG00000075137.4" 0 0 0 0 0 0 0 0 0 0 0 0 0 0 0 0 0 0
"ENSMUSG00000075136.4" 0 0 0 0 0 0 0 0 0 0 0 0 0 0 0 0 0 0
"ENSMUSG00000046590.3" 0 0 0 0 0 0 0 0 0 0 0 0 0 0 0 0 0 0
"ENSMUSG00000101078.3" 0 0 0 0 0 0 0 0 0 0 0 0 0 0 0 0 0 0
"ENSMUSG00000100899.2" 0 0 0 0 0 0 0 0 0 0 0 0 0 0 0 0 0 0
"ENSMUSG00000061342.5" 0 0 0 0 0 0 0 0 0 0 0 0 0 0 0 0 0 0
"ENSMUSG00000084405.2" 0 0 0 0 0 0 0 0 0 0 0 0 0 0 0 0 0 0
"ENSMUSG00000075133.2" 0 0 0 0 0 0 0 0 0 0 0 0 0 0 0 0 0 0
"ENSMUSG00000082010.3" 0 0 0 0 0 0 0 0 0 0 0 0 0 0 0 0 0 0
"ENSMUSG00000082237.2" 0 0 0 0 0 0 0 0 0 0 0 0 0 0 0 0 0 0
"ENSMUSG00000075132.2" 0 0 0 0 0 0 0 0 0 0 0 0 0 0 0 0 0 0
"ENSMUSG00000080713.3" 0 0 0 0 0 0 0 0 0 0 0 0 0 0 0 0 0 0
"ENSMUSG00000083855.6" 0 0 0 0 0 0 0 0 0 0 0 0 0 0 0 0 0 0
"ENSMUSG00000050023.4" 0 0 0 0 0 0 0 0 0 0 0 0 0 0 0 0 0 0
"ENSMUSG00000075128.7" 0 0 0 0 0 0 0 0 0 0 0 0 0 0 0 0 0 0
"ENSMUSG00000056995.3" 0 0 0 0 0 0 0 0 0 0 0 0 0 0 0 0 0 0
"ENSMUSG00000075127.2" 0 0 0 0 0 0 0 0 0 0 0 0 0 0 0 0 0 0
"ENSMUSG00000081836.3" 0 0 0 0 0 0 0 0 0 0 0 0 0 0 0 0 0 0
"ENSMUSG00000075125.2" 0 0 0 0 0 0 0 0 0 0 0 0 0 0 0 0 0 0
"ENSMUSG00000090097.8" 0 0 0 0 0 0 0 0 0 0 0 0 0 0 0 0 0 0
"ENSMUSG00000049372.11" 0 0 0 0 0 0 0 0 0 0 0 0 0 0 0 0 0 0
"ENSMUSG00000051424.2" 0 0 0 0 0 0 0 0 0 0 0 0 0 0 0 0 0 0
"ENSMUSG00000057735.6" 0 0 0 0 0 0 0 0 0 0 0 0 0 0 0 0 0 0
"ENSMUSG00000082882.2" 0 0 0 0 0 0 0 0 0 0 0 0 0 0 0 0 0 0
"ENSMUSG00000068810.5" 0 0 0 0 0 0 0 0 0 0 0 0 0 0 0 0 0 0
"ENSMUSG00000068809.4" 0 0 0 0 0 0 0 0 0 0 0 0 0 0 0 0 0 0
"ENSMUSG00000081073.1" 0 0 0 0 0 0 0 0 0 0 0 0 0 0 0 0 0 0
"ENSMUSG00000068808.2" 0 0 0 0 0 0 0 0 0 0 0 0 0 0 0 0 0 0
"ENSMUSG00000111196.1" 0 0 0 0 0 0 0 0 0 0 0 0 0 0 0 0 0 0
"ENSMUSG00000075126.4" 0 0 0 0 0 0 0 0 0 0 0 0 0 0 0 0 0 0
"ENSMUSG00000081948.4" 0 0 0 0 0 0 0 0 1 0 0 0 0 0 0 0 0 0
"ENSMUSG00000111590.2" 0 0 0 0 0 0 0 0 0 0 0 0 0 0 0 0 0 0
"ENSMUSG00000060827.2" 0 0 0 0 0 0 0 0 0 0 0 0 0 0 0 0 0 0
"ENSMUSG00000075121.2" 0 0 0 0 0 0 0 0 0 0 0 0 0 0 0 0 0 0
"ENSMUSG00000075120.4" 0 0 0 0 0 0 0 0 0 0 0 0 0 0 0 0 0 0
"ENSMUSG00000075119.2" 0 0 0 0 0 0 0 0 0 0 0 0 0 0 0 0 0 0
"ENSMUSG00000075117.3" 0 0 0 0 0 0 0 0 0 0 0 0 0 0 0 0 0 0
"ENSMUSG00000089892.3" 0 0 0 0 0 0 0 0 0 0 0 0 0 0 0 0 0 0
"ENSMUSG00000075115.3" 0 0 0 0 0 0 0 0 0 0 0 0 0 0 0 0 0 0
"ENSMUSG00000059023.2" 0 0 0 0 0 0 0 0 0 0 0 0 0 0 0 0 0 0
"ENSMUSG00000064084.2" 0 0 0 0 0 0 0 0 0 0 0 0 0 0 0 0 0 0
"ENSMUSG00000057447.2" 0 0 0 0 0 0 0 0 0 0 0 0 1 0 0 0 0 0
"ENSMUSG00000061798.2" 0 0 0 0 0 0 0 0 0 0 0 0 0 0 0 0 0 0
"ENSMUSG00000062757.2" 1 3 0 0 0 0 0 0 1 0 0 0 3 0 2 0 0 0
"ENSMUSG00000075114.4" 0 1 0 0 0 0 0 0 0 0 0 0 4 0 1 0 0 0
"ENSMUSG00000075113.2" 0 0 0 0 0 0 0 0 0 0 0 0 0 0 0 0 0 0
"ENSMUSG00000075112.2" 0 0 0 0 0 0 0 0 0 0 0 0 1 0 0 0 0 0
"ENSMUSG00000048226.5" 0 0 0 0 0 0 0 0 0 0 0 0 0 0 0 0 0 0
"ENSMUSG00000075111.11" 0 0 0 0 0 0 0 0 0 0 0 0 0 0 0 0 0 0
"ENSMUSG00000075110.2" 0 0 0 0 0 0 0 0 0 0 0 0 0 0 0 0 0 0
"ENSMUSG00000100016.3" 0 0 0 0 0 0 0 0 0 0 0 0 0 0 0 0 0 0
"ENSMUSG00000075107.3" 0 0 0 0 0 0 0 0 0 0 0 0 0 0 0 0 0 0
"ENSMUSG00000101391.3" 0 0 0 0 0 0 0 0 0 0 0 0 0 0 0 0 0 0
"ENSMUSG00000075105.3" 0 0 0 0 0 0 0 0 0 0 0 0 0 0 0 0 0 0
"ENSMUSG00000075104.3" 0 0 0 0 0 0 0 0 0 0 0 0 0 0 0 0 0 0
"ENSMUSG00000101480.3" 0 0 0 0 0 0 0 0 0 0 0 0 0 0 0 0 0 0
"ENSMUSG00000075102.2" 0 0 0 0 0 0 0 0 0 0 0 0 0 0 0 0 0 0
"ENSMUSG00000075101.4" 0 0 0 0 0 0 0 0 0 0 0 0 0 0 0 0 0 0
"ENSMUSG00000075100.4" 0 0 0 0 0 0 0 0 0 0 0 0 0 0 0 0 0 0
"ENSMUSG00000075099.2" 0 0 0 0 0 0 0 0 0 0 0 0 0 0 0 0 0 0
"ENSMUSG00000101918.2" 0 0 0 0 0 0 0 0 0 0 0 0 0 0 0 0 2 0
"ENSMUSG00000082581.2" 0 0 0 0 0 0 0 0 0 0 0 0 0 0 0 0 0 0
"ENSMUSG00000075097.3" 0 0 0 0 0 0 0 0 0 0 0 0 1 0 0 0 0 0
"ENSMUSG00000111787.1" 0 0 0 0 0 0 0 0 0 0 0 0 0 0 0 0 0 0
"ENSMUSG00000111557.1" 0 0 0 0 0 0 0 0 0 0 0 0 0 0 0 0 0 0
"ENSMUSG00000111095.1" 0 0 0 0 0 0 0 0 0 0 0 0 0 0 0 0 0 0
"ENSMUSG00000111578.1" 0 0 0 0 0 0 0 0 0 0 0 0 0 0 0 0 0 0
"ENSMUSG00000111460.1" 0 0 0 0 0 0 0 0 0 0 0 0 0 0 0 0 0 0
"ENSMUSG00000099486.3" 0 0 0 0 0 0 0 0 0 0 0 0 0 0 0 0 0 0
"ENSMUSG00000075095.5" 0 0 0 0 0 0 0 0 0 0 0 0 1 0 0 0 0 0
"ENSMUSG00000075094.1" 0 0 0 0 0 0 0 0 0 0 0 0 0 0 0 0 0 0
"ENSMUSG00000075093.3" 0 0 0 0 0 0 0 0 0 0 0 0 0 0 0 0 0 0
"ENSMUSG00000075092.2" 0 0 0 0 0 0 0 0 0 0 0 0 0 0 0 0 0 0
"ENSMUSG00000075091.5" 0 0 0 0 0 0 0 0 0 0 0 0 0 0 0 0 0 0
"ENSMUSG00000075090.4" 0 0 0 0 0 0 0 0 0 0 0 0 0 0 0 0 0 0
"ENSMUSG00000084295.2" 0 0 0 0 0 0 0 0 0 0 0 0 0 0 0 0 0 0
"ENSMUSG00000111302.1" 0 0 0 0 0 0 0 0 0 0 0 0 0 0 0 0 0 0
"ENSMUSG00000111517.1" 0 0 0 0 0 0 0 0 0 0 0 0 0 0 0 0 0 0
"ENSMUSG00000075088.2" 0 0 0 0 0 0 0 0 0 0 0 0 0 0 0 0 0 0
"ENSMUSG00000111174.1" 0 0 0 0 0 0 0 0 0 0 0 0 0 0 0 0 0 0
"ENSMUSG00000075086.2" 0 0 0 0 0 0 0 0 0 0 0 0 0 0 0 0 0 0
"ENSMUSG00000075085.6" 0 0 0 0 0 0 0 0 0 0 0 0 0 0 0 0 0 0
"ENSMUSG00000075084.3" 0 0 0 0 0 0 0 0 0 0 0 0 0 0 0 0 0 0
"ENSMUSG00000111029.1" 0 0 0 0 0 0 0 0 0 0 0 0 0 0 0 0 0 0
"ENSMUSG00000111456.1" 0 0 0 0 0 0 0 0 0 0 0 0 0 0 0 0 0 0
"ENSMUSG00000111715.1" 0 0 0 0 0 0 0 0 0 0 0 0 0 0 0 0 0 0
"ENSMUSG00000075081.6" 0 0 0 0 0 0 0 0 0 0 0 0 0 0 0 0 0 0
"ENSMUSG00000111239.1" 0 0 0 0 0 0 0 0 0 0 0 0 0 0 0 0 0 0
"ENSMUSG00000075079.3" 0 0 0 0 0 0 0 0 0 0 0 0 0 0 0 0 0 0
"ENSMUSG00000075078.5" 0 0 0 0 0 0 0 0 0 0 0 0 0 0 0 0 0 0
"ENSMUSG00000111567.1" 0 0 0 0 0 0 0 0 0 0 0 0 0 0 0 0 0 0
"ENSMUSG00000110819.1" 0 0 0 0 0 0 0 0 0 0 0 0 0 0 0 0 0 0
"ENSMUSG00000075075.2" 0 0 0 0 0 0 0 0 0 0 0 0 0 0 0 0 0 0
"ENSMUSG00000075074.3" 0 0 0 0 0 0 0 0 0 0 0 0 0 0 0 0 0 0
"ENSMUSG00000045148.5" 0 0 0 0 0 0 0 0 0 0 0 0 0 0 0 0 0 0
"ENSMUSG00000075073.3" 0 0 0 0 0 0 0 1 0 0 0 0 0 0 0 0 0 0
"ENSMUSG00000075072.3" 0 0 0 0 0 0 0 0 1 0 0 0 0 0 0 0 0 0
"ENSMUSG00000049057.4" 0 0 0 0 0 0 0 0 0 0 0 0 0 0 0 0 0 0
"ENSMUSG00000049149.9" 0 0 0 0 0 0 0 0 0 0 0 0 0 0 0 0 0 0
"ENSMUSG00000068806.5" 0 0 0 0 0 0 0 0 0 0 0 0 0 0 0 0 0 0
"ENSMUSG00000042894.11" 0 0 0 0 0 0 0 0 0 0 0 0 0 0 0 0 0 0
"ENSMUSG00000061295.5" 0 0 0 0 0 0 0 0 0 0 0 0 0 0 0 0 0 0
"ENSMUSG00000051313.12" 0 0 0 0 0 0 0 0 0 0 0 0 0 1 0 0 0 0
"ENSMUSG00000059112.6" 0 0 0 0 0 0 0 0 0 0 0 0 0 0 0 0 0 0
"ENSMUSG00000075069.3" 0 0 0 0 0 0 0 0 0 0 0 0 0 0 0 0 0 0
"ENSMUSG00000059910.4" 0 0 0 0 0 0 0 0 0 0 0 0 0 0 0 0 0 0
"ENSMUSG00000075068.3" 0 0 0 0 0 0 0 0 0 0 0 0 0 0 0 0 0 0
"ENSMUSG00000111071.1" 0 0 0 0 0 0 0 0 0 0 0 0 0 0 0 0 0 0
"ENSMUSG00000075067.4" 0 0 0 0 0 0 0 0 0 0 0 0 0 0 0 0 0 0
"ENSMUSG00000082574.3" 0 0 0 0 0 0 0 0 0 0 0 0 0 0 0 0 0 0
"ENSMUSG00000084336.2" 0 0 0 0 0 0 0 0 0 0 0 0 0 0 0 0 0 0
"ENSMUSG00000075066.7" 0 0 0 0 0 0 0 0 0 1 0 0 0 0 0 0 0 0
"ENSMUSG00000075065.5" 0 0 0 0 0 0 0 0 0 0 1 0 0 0 0 0 0 0
"ENSMUSG00000091703.2" 0 0 0 0 0 0 0 0 0 0 0 0 0 0 0 0 0 0
"ENSMUSG00000080223.2" 1 1 0 1 6 0 0 1 2 4 1 0 1 0 1 1 0 0
"ENSMUSG00000075064.5" 0 0 0 0 0 0 0 0 0 0 0 0 0 0 0 0 0 0
"ENSMUSG00000093625.1" 0 0 0 0 0 0 0 0 0 0 0 0 0 0 0 0 0 1
"ENSMUSG00000075063.2" 0 0 0 0 0 0 0 0 0 0 0 0 0 0 0 0 0 0
"ENSMUSG00000075062.4" 0 0 0 0 0 0 0 0 0 0 0 0 0 0 0 0 0 0
"ENSMUSG00000075061.2" 0 0 0 0 0 0 0 0 0 0 0 0 0 0 0 0 0 0
"ENSMUSG00000080809.3" 0 0 0 0 0 0 0 0 0 0 0 0 0 0 0 0 0 0
"ENSMUSG00000089859.5" 0 0 0 0 0 0 0 0 0 0 0 0 0 0 0 0 0 0
"ENSMUSG00000085547.4" 0 0 0 1 0 0 0 0 0 0 0 0 0 0 0 0 0 0
"ENSMUSG00000082980.5" 0 0 0 0 0 0 0 0 0 0 0 0 0 0 0 0 0 0
"ENSMUSG00000025314.16" 1141 1307 1015 2653 2857 2222 1394 1119 1365 3038 2208 1922 1399 1247 1807 2663 2208 2088
"ENSMUSG00000085471.1" 4 6 3 22 9 6 3 4 10 23 11 9 13 3 12 14 10 16
"ENSMUSG00000051329.13" 260 317 297 305 319 349 309 381 396 360 235 255 335 371 342 274 269 267
"ENSMUSG00000008200.15" 995 1209 1301 1411 1479 1582 1110 1313 1374 1635 940 905 876 960 1158 1044 984 1076
"ENSMUSG00000080873.3" 0 1 2 1 0 0 0 0 1 0 0 0 0 0 0 0 0 2
"ENSMUSG00000040812.14" 66 56 110 12 17 14 140 230 241 28 13 7 68 274 40 9 18 18
"ENSMUSG00000080977.1" 2 5 4 3 1 2 5 2 2 2 5 6 5 4 7 0 4 3
"ENSMUSG00000027282.17" 567 776 564 653 677 558 735 628 877 702 429 426 641 696 889 863 510 506
"ENSMUSG00000040794.5" 0 0 0 1 0 0 0 0 0 0 0 0 0 0 0 0 0 1
"ENSMUSG00000118479.1" 0 0 0 0 0 0 0 0 0 0 0 0 0 0 0 0 0 0
"ENSMUSG00000005510.9" 1 0 0 0 0 0 0 0 0 0 1 0 0 0 1 0 0 0
"ENSMUSG00000005505.12" 0 0 0 0 0 0 0 0 0 0 0 0 0 0 0 0 0 0
"ENSMUSG00000063235.16" 4 3 1 1 3 2 0 1 0 2 4 3 3 1 0 0 2 2
"ENSMUSG00000091037.1" 0 0 0 0 0 0 0 0 0 0 0 0 0 0 0 0 0 0
"ENSMUSG00000005506.16" 322 190 155 414 201 164 223 120 153 225 317 150 289 281 150 132 153 153
"ENSMUSG00000082108.3" 0 0 0 0 0 0 0 0 0 0 0 0 0 0 0 0 0 0
"ENSMUSG00000002104.11" 0 0 0 0 1 0 0 1 8 0 0 0 0 4 0 0 0 0
"ENSMUSG00000086495.7" 3 4 3 2 3 1 2 3 5 1 1 1 7 4 1 0 2 3
"ENSMUSG00000002102.15" 1566 1894 1383 2160 2095 1953 1768 1867 2523 2799 1674 2157 1962 2549 2521 1959 1776 1687
"ENSMUSG00000002105.15" 410 512 366 391 482 413 407 701 764 479 292 279 439 925 648 379 349 307
"ENSMUSG00000002111.8" 51 37 47 52 55 58 44 48 82 76 49 46 76 36 52 46 42 47
"ENSMUSG00000002100.15" 2 6 1 14 18 9 1 5 3 24 12 6 2 4 3 16 2 11
"ENSMUSG00000040687.16" 3806 4384 3083 7483 7856 6311 3401 3145 4264 7513 4912 4434 3800 3208 4654 6634 5893 5228
"ENSMUSG00000002108.10" 53 46 49 44 54 63 71 61 71 52 34 49 79 116 111 60 44 44
"ENSMUSG00000086206.1" 1 4 1 3 3 2 2 5 3 4 0 1 10 3 6 10 6 5
"ENSMUSG00000088018.1" 1 3 1 0 0 2 0 0 2 0 3 0 4 3 6 0 4 4
"ENSMUSG00000002103.16" 1332 1485 1272 1447 1528 1433 1265 1440 1849 1724 1079 1363 1445 1664 1783 1190 1169 1115
"ENSMUSG00000002109.14" 154 211 192 233 288 229 165 194 221 254 175 176 150 160 172 203 170 208
"ENSMUSG00000027257.13" 373 343 300 599 690 603 339 495 588 623 471 437 382 542 447 442 363 370
"ENSMUSG00000027255.14" 630 728 598 702 767 639 630 794 931 756 550 503 710 806 827 653 591 591
"ENSMUSG00000040591.18" 1155 1254 1128 1174 1303 1212 1083 1101 1540 1424 915 962 1350 1249 1621 1114 1005 1059
"ENSMUSG00000081248.1" 2 1 4 1 4 3 2 1 0 0 2 0 1 4 1 2 1 2
"ENSMUSG00000080507.2" 0 2 0 0 0 0 0 0 0 0 0 0 0 0 0 0 0 0
"ENSMUSG00000027253.15" 945 698 893 1434 1422 1619 850 881 1149 1504 1060 1150 897 1053 935 1268 1165 1232
"ENSMUSG00000081834.1" 2 2 0 2 1 5 0 0 0 2 2 2 0 1 0 0 4 0
"ENSMUSG00000040549.16" 3539 3581 3533 3793 3855 3581 3788 3995 5053 4660 3003 3551 4346 4484 4847 3273 2969 2931
"ENSMUSG00000077221.1" 0 0 0 0 0 2 0 0 0 0 0 0 0 0 0 0 0 0
"ENSMUSG00000027249.15" 0 2 2 2 3 1 0 0 0 8 0 2 0 2 0 5 1 4
"ENSMUSG00000083832.1" 2 1 1 0 0 3 0 0 1 4 0 0 3 0 1 0 0 1
"ENSMUSG00000075040.9" 187 211 261 276 293 329 179 250 322 317 192 196 163 216 218 217 217 231
"ENSMUSG00000027247.16" 1038 1128 1109 1591 1657 1525 969 1094 1429 1749 1111 1389 1022 1122 1280 1298 1244 1235
"ENSMUSG00000027244.14" 1403 1755 1245 1979 2092 1612 1389 1409 1992 2029 1358 1346 1473 1559 1821 1652 1482 1350
"ENSMUSG00000027243.8" 148 161 128 103 108 99 110 136 173 125 80 77 150 163 187 110 75 79
"ENSMUSG00000082457.1" 5 0 1 7 3 4 0 1 9 0 0 2 1 0 2 0 1 1
"ENSMUSG00000040506.16" 1376 1390 1260 1739 1755 1536 1255 1513 1884 1841 1175 1197 1260 1540 1647 1408 1331 1226
"ENSMUSG00000075036.1" 3 5 3 10 5 5 4 1 1 19 10 5 1 0 4 6 5 10
"ENSMUSG00000040495.4" 399 614 299 538 537 431 353 363 372 594 313 400 116 146 119 323 340 266
"ENSMUSG00000027239.14" 340 216 192 112 116 118 201 246 280 111 88 70 276 295 295 74 84 92
"ENSMUSG00000040479.12" 2468 3266 2583 12726 14553 10955 3952 2771 3684 13517 10152 9211 2711 2506 4317 13179 10789 10958
"ENSMUSG00000098651.1" 0 2 0 2 1 5 0 1 1 7 6 3 3 0 1 2 0 3
"ENSMUSG00000095332.2" 103 108 131 304 332 269 123 161 215 282 210 182 79 88 189 320 284 241
"ENSMUSG00000027230.9" 36 59 79 34 37 44 80 150 157 52 21 33 66 204 64 60 49 50
"ENSMUSG00000087197.1" 1 0 0 1 0 0 0 0 0 0 0 1 0 0 0 0 2 0
"ENSMUSG00000087018.1" 52 79 71 85 79 81 55 59 82 96 65 76 79 60 75 58 53 60
"ENSMUSG00000058318.15" 902 987 1038 999 1082 1012 1011 1036 1411 1136 713 813 900 1070 1162 938 842 887
"ENSMUSG00000088639.1" 0 0 0 0 0 1 2 0 0 0 0 0 0 0 0 0 0 0
"ENSMUSG00000083951.1" 0 0 0 3 0 0 2 0 0 1 0 0 0 0 0 0 0 0
"ENSMUSG00000081730.1" 3 2 0 3 0 1 0 0 1 0 1 1 2 2 3 2 0 1
"ENSMUSG00000040434.16" 6 18 4 5 4 5 32 99 108 3 2 6 4 139 5 1 4 5
"ENSMUSG00000027222.14" 267 282 229 295 312 312 218 275 362 333 212 195 287 319 368 237 218 200
"ENSMUSG00000044916.10" 38 31 31 34 63 50 34 65 51 46 35 34 25 42 48 40 51 48
"ENSMUSG00000027223.15" 6090 5974 4622 6736 7255 6302 5236 5675 7408 8083 5513 5118 5524 5817 6743 6701 5869 5874
"ENSMUSG00000099093.1" 0 0 0 0 0 0 0 0 0 0 0 0 0 0 2 0 0 0
"ENSMUSG00000068742.11" 2054 2498 1854 3471 3459 2823 1959 1908 2795 3427 2276 2244 1942 1943 2463 2772 2579 2543
"ENSMUSG00000084781.1" 53 59 60 74 93 107 54 48 70 88 45 38 30 24 41 58 50 48
"ENSMUSG00000049922.8" 236 273 215 307 346 317 253 230 308 329 234 258 195 215 284 266 227 242
"ENSMUSG00000085261.1" 10 21 13 16 15 6 2 7 11 14 24 14 6 9 21 21 10 9
"ENSMUSG00000085293.2" 0 0 1 0 0 0 0 0 0 0 0 0 0 0 0 2 0 1
"ENSMUSG00000080860.1" 0 0 0 0 0 0 0 0 0 0 0 0 0 0 0 0 0 0
"ENSMUSG00000099223.1" 0 0 0 0 0 0 0 0 1 1 0 1 0 0 0 0 0 1
"ENSMUSG00000098406.1" 1 0 0 0 1 0 0 0 0 0 0 0 0 0 0 1 0 0
"ENSMUSG00000027221.5" 3180 3806 2801 5345 5848 4705 3051 2948 3810 5538 4068 3932 2758 2649 3572 5375 4875 4495
"ENSMUSG00000085976.1" 0 5 5 0 0 0 11 6 13 3 0 0 8 3 11 0 0 0
"ENSMUSG00000086980.1" 2 4 5 9 5 3 6 3 4 6 2 2 1 3 5 4 1 6
"ENSMUSG00000082700.1" 0 0 0 0 0 0 0 0 0 0 0 0 0 0 0 0 0 0
"ENSMUSG00000027220.2" 2871 3491 1826 5741 5949 4735 2341 2071 3550 6182 3940 3671 4867 3743 6644 5707 4672 4635
"ENSMUSG00000075028.12" 218 238 249 247 304 242 194 240 289 283 182 175 153 215 289 251 203 191
"ENSMUSG00000075027.10" 3 3 5 2 2 2 4 15 13 1 2 6 4 10 3 2 0 1
"ENSMUSG00000087559.1" 0 0 0 0 0 0 0 0 0 0 0 0 0 0 0 0 0 0
"ENSMUSG00000068735.14" 704 807 665 1717 1937 1911 748 838 1082 2511 1461 1364 1004 1060 1265 1783 1705 1856
"ENSMUSG00000027217.13" 112 126 111 32 40 56 152 156 229 54 37 24 168 231 299 24 36 54
"ENSMUSG00000089073.1" 0 0 0 0 0 0 0 1 0 0 0 0 0 0 0 0 0 0
"ENSMUSG00000085852.1" 12 9 4 1 1 6 16 47 32 2 3 0 7 70 1 1 2 2
"ENSMUSG00000027215.13" 454 363 303 142 173 216 603 900 1081 191 116 141 477 1557 503 105 91 148
"ENSMUSG00000099238.1" 0 1 0 0 0 0 0 0 0 1 0 0 1 4 0 0 0 0
"ENSMUSG00000075025.10" 0 0 0 0 0 0 1 0 0 0 1 0 1 2 0 0 0 0
"ENSMUSG00000040310.12" 6 14 6 36 24 28 12 25 28 53 18 25 15 29 9 13 28 32
"ENSMUSG00000027198.16" 558 638 535 653 720 587 539 560 852 732 455 495 645 677 706 557 496 541
"ENSMUSG00000081353.2" 0 0 0 0 0 1 0 0 0 0 0 0 0 0 0 0 1 0
"ENSMUSG00000040272.14" 85 126 121 103 117 130 93 151 146 83 59 40 84 128 110 71 46 67
"ENSMUSG00000075023.11" 4 4 6 9 5 14 4 7 3 8 4 5 4 3 3 0 1 10
"ENSMUSG00000083009.1" 1 0 7 1 0 1 0 0 3 1 2 1 2 0 4 2 0 1
"ENSMUSG00000087006.3" 356 342 451 269 305 296 375 383 618 331 197 239 367 440 550 319 283 395
"ENSMUSG00000098004.1" 3 1 4 2 2 0 3 0 1 1 1 1 4 3 1 2 2 0
"ENSMUSG00000027196.11" 17 38 39 29 25 47 27 20 30 35 22 31 7 19 30 32 21 28
"ENSMUSG00000040174.14" 162 177 216 169 171 197 199 194 218 209 133 139 153 180 168 124 113 119
"ENSMUSG00000027195.10" 1047 987 959 923 979 873 1117 1316 1626 1205 804 782 1452 2180 1775 1087 806 881
"ENSMUSG00000075020.6" 50 71 80 35 53 49 85 75 120 77 57 30 85 80 100 39 24 35
"ENSMUSG00000093033.1" 0 0 0 0 0 0 0 0 0 0 0 0 0 0 0 0 0 0
"ENSMUSG00000065511.1" 0 0 0 0 0 0 0 0 0 0 3 0 0 0 4 0 0 0
"ENSMUSG00000106336.1" 0 0 0 0 0 0 0 0 0 0 0 0 0 0 0 0 0 0
"ENSMUSG00000076335.1" 0 0 0 0 1 1 0 0 1 0 0 0 0 0 0 0 0 0
"ENSMUSG00000027194.16" 735 848 735 860 880 758 684 736 1013 896 566 615 843 822 1036 674 624 613
"ENSMUSG00000081476.1" 18 22 20 22 23 9 27 20 32 25 28 15 24 31 38 17 10 23
"ENSMUSG00000045464.5" 88 86 83 66 71 57 78 73 101 76 42 56 102 139 117 72 37 70
"ENSMUSG00000027193.12" 1539 1713 1536 1927 2092 1619 1721 1808 2263 2279 1594 1528 2172 2377 2476 1879 1514 1717
"ENSMUSG00000106196.1" 0 0 0 0 0 0 0 0 0 0 0 0 0 0 0 0 0 0
"ENSMUSG00000083204.1" 0 0 0 0 0 0 0 0 0 0 0 0 0 0 0 0 0 0
"ENSMUSG00000077678.1" 0 0 0 0 0 0 0 0 0 0 0 0 0 0 0 0 0 0
"ENSMUSG00000087069.1" 0 0 0 0 0 0 0 0 0 0 0 0 0 0 0 0 0 0
"ENSMUSG00000077281.1" 0 0 0 0 0 0 0 0 0 0 0 0 0 0 0 0 0 0
"ENSMUSG00000084906.1" 0 0 0 0 0 0 0 0 0 0 0 0 0 0 0 0 0 0
"ENSMUSG00000081757.1" 0 0 0 0 0 0 0 0 0 0 0 0 0 0 0 0 0 0
"ENSMUSG00000083846.1" 0 0 0 0 0 0 0 0 0 0 0 0 0 0 0 0 0 0
"ENSMUSG00000087537.1" 0 0 0 0 0 0 0 0 0 0 0 0 0 0 0 0 0 0
"ENSMUSG00000104258.1" 0 0 0 0 0 0 0 0 0 0 0 0 0 0 0 0 0 0
"ENSMUSG00000082327.1" 0 0 0 0 0 0 0 0 0 0 0 0 0 0 0 0 0 0
"ENSMUSG00000050587.14" 1660 1555 1685 3161 3113 2726 1338 1365 1657 4134 2777 3020 1241 1098 1389 2324 2086 1988
"ENSMUSG00000091061.1" 0 0 0 1 0 1 0 1 1 0 0 0 1 0 2 3 0 2
"ENSMUSG00000091288.1" 0 0 0 0 0 1 0 0 0 0 1 0 0 0 2 1 0 0
"ENSMUSG00000090449.1" 1 1 2 8 2 0 2 1 4 4 2 4 2 6 2 5 3 5
"ENSMUSG00000084460.1" 0 0 0 0 0 1 0 0 0 1 0 0 0 0 0 0 0 0
"ENSMUSG00000088633.1" 0 1 0 0 0 1 0 0 0 2 0 0 0 0 0 0 0 0
"ENSMUSG00000088624.1" 0 0 0 0 1 2 0 0 0 0 0 0 0 1 0 0 0 0
"ENSMUSG00000105133.1" 0 0 0 0 0 0 0 0 0 0 0 0 0 0 0 0 0 0
"ENSMUSG00000082820.3" 6 6 6 3 9 12 6 13 11 12 6 6 14 15 10 8 12 4
"ENSMUSG00000080802.1" 0 0 0 0 0 0 0 0 0 0 0 0 0 0 0 0 0 0
"ENSMUSG00000082862.1" 0 0 0 0 0 0 0 0 0 0 0 0 0 0 0 0 0 0
"ENSMUSG00000075015.3" 0 0 0 0 0 0 0 0 0 0 0 0 0 0 0 0 0 0
"ENSMUSG00000075014.1" 0 0 0 0 0 0 0 0 0 0 0 0 0 0 0 0 0 0
"ENSMUSG00000101186.1" 0 0 0 0 0 0 0 0 0 0 0 0 0 0 0 0 0 0
"ENSMUSG00000084313.1" 0 0 0 0 0 0 0 0 0 0 0 0 0 0 0 0 0 0
"ENSMUSG00000082259.1" 0 0 0 0 0 0 0 0 0 0 0 0 0 0 0 0 0 0
"ENSMUSG00000084209.1" 0 0 0 0 0 0 0 0 0 0 0 0 0 0 0 0 0 0
"ENSMUSG00000082435.1" 0 0 0 0 0 0 0 0 0 0 0 0 0 0 0 1 0 0
"ENSMUSG00000094873.1" 0 0 0 0 0 0 0 0 0 0 0 0 0 0 0 0 0 0
"ENSMUSG00000095203.1" 0 0 0 0 0 0 0 0 0 0 0 0 0 0 0 0 0 0
"ENSMUSG00000027165.16" 349 340 301 223 254 233 344 407 499 380 212 263 446 574 551 220 184 243
"ENSMUSG00000093614.1" 1 0 2 2 0 1 0 1 0 5 2 2 2 0 2 0 1 1
"ENSMUSG00000032864.4" 0 0 0 0 0 0 0 0 0 0 0 0 0 1 0 0 0 0
"ENSMUSG00000061311.6" 1 2 6 6 4 4 4 6 1 5 10 17 4 2 7 10 6 7
"ENSMUSG00000027164.8" 376 368 367 443 501 480 502 509 634 533 346 312 527 677 543 401 360 400
"ENSMUSG00000032841.15" 292 247 262 105 128 120 387 393 562 84 63 67 318 360 347 65 47 55
"ENSMUSG00000087465.1" 2 0 0 0 0 0 1 0 1 0 0 0 0 1 1 1 0 2
"ENSMUSG00000027163.13" 327 338 267 288 324 254 262 358 434 375 243 257 417 407 475 252 241 245
"ENSMUSG00000048058.17" 175 189 202 176 222 228 280 293 382 248 158 157 196 273 203 144 95 135
"ENSMUSG00000085417.1" 0 0 2 1 1 2 0 0 2 3 1 0 1 1 2 2 0 5
"ENSMUSG00000085110.1" 5 2 0 3 2 0 0 4 1 3 2 1 1 0 1 0 1 1
"ENSMUSG00000082328.1" 0 0 0 0 0 0 0 0 0 0 0 0 0 0 0 0 0 0
"ENSMUSG00000081774.1" 0 0 0 0 0 1 0 0 1 0 0 0 0 0 0 0 0 0
"ENSMUSG00000027189.16" 5670 6555 5950 8252 8570 7514 5638 5797 7684 9991 6405 6865 6639 6779 8132 7409 6590 6662
"ENSMUSG00000083306.1" 2 4 4 3 4 6 7 2 4 10 3 3 3 6 9 7 4 5
"ENSMUSG00000075012.4" 657 972 762 1441 1502 1347 813 910 1141 1782 1250 1237 696 686 880 1208 1079 1127
"ENSMUSG00000027188.8" 213 430 177 911 843 617 224 287 388 900 524 487 325 347 437 495 417 447
"ENSMUSG00000005089.15" 42353 35460 49828 71191 82564 70404 53536 46936 58568 89578 62848 61606 49272 49176 57295 77382 59767 74057
"ENSMUSG00000087185.1" 0 0 3 0 3 2 2 1 3 2 2 3 1 1 0 3 0 2
"ENSMUSG00000005087.17" 45 51 67 87 85 89 70 91 84 93 64 50 49 86 63 67 53 56
"ENSMUSG00000065683.1" 0 0 0 0 0 0 0 0 0 0 0 0 0 0 0 0 0 0
"ENSMUSG00000010914.10" 543 632 541 737 730 573 601 596 758 907 557 651 701 784 825 594 545 504
"ENSMUSG00000010911.12" 145 137 128 176 190 152 161 186 168 183 142 122 190 249 209 146 126 115
"ENSMUSG00000058281.1" 6 6 1 12 18 13 7 6 9 19 1 9 9 6 10 16 12 12
"ENSMUSG00000087032.1" 0 1 3 0 0 0 0 0 0 0 0 0 0 2 0 0 0 0
"ENSMUSG00000086957.1" 0 0 0 0 0 0 0 0 0 0 0 0 1 1 3 0 0 0
"ENSMUSG00000084385.1" 0 0 0 0 0 0 0 0 0 0 0 0 0 0 0 0 0 0
"ENSMUSG00000012350.15" 2 3 0 0 0 0 9 20 24 3 0 0 1 40 6 0 0 2
"ENSMUSG00000087278.1" 0 0 0 0 0 0 0 0 1 0 0 0 0 0 0 0 0 0
"ENSMUSG00000102686.1" 0 0 0 0 0 0 0 0 0 0 0 0 0 0 0 0 0 0
"ENSMUSG00000070794.11" 0 0 1 0 0 1 3 2 0 2 0 0 5 11 0 0 3 1
"ENSMUSG00000027186.15" 7 8 29 1 5 5 9 27 16 5 3 2 6 13 22 0 2 4
"ENSMUSG00000027187.10" 869 810 653 632 764 735 932 1324 1438 821 556 531 779 1702 1047 582 453 544
"ENSMUSG00000081687.1" 0 0 0 0 0 0 0 0 0 0 0 0 0 0 0 0 0 0
"ENSMUSG00000032724.5" 320 261 210 238 261 231 219 272 397 259 182 148 279 320 373 221 159 176
"ENSMUSG00000027185.15" 594 696 712 862 850 786 618 690 791 874 535 494 591 656 778 710 632 680
"ENSMUSG00000027184.14" 5234 5338 4831 5000 5148 4524 4847 5502 7329 6123 3969 4454 6624 6952 7490 4943 4180 4183
"ENSMUSG00000086687.1" 4 4 11 4 4 9 8 12 6 6 5 3 4 6 6 1 1 5
"ENSMUSG00000081348.1" 1 1 1 0 0 0 1 0 0 0 0 1 1 0 2 1 0 2
"ENSMUSG00000081010.3" 0 4 1 2 3 0 2 1 1 8 2 2 4 1 6 5 0 1
"ENSMUSG00000083495.1" 0 0 0 0 0 0 0 0 0 0 0 0 0 0 0 0 0 0
"ENSMUSG00000081275.1" 0 0 0 0 0 0 0 1 0 0 0 0 0 0 0 0 0 0
"ENSMUSG00000076234.1" 0 0 0 0 0 0 0 0 0 0 0 0 0 0 0 0 0 0
"ENSMUSG00000082845.1" 0 0 0 0 0 0 0 0 0 0 0 0 0 0 0 0 0 0
"ENSMUSG00000076233.1" 0 0 0 0 0 0 0 0 0 0 0 0 0 0 0 0 0 0
"ENSMUSG00000083643.1" 0 0 0 0 0 0 0 0 0 0 0 0 0 0 0 0 0 0
"ENSMUSG00000084756.1" 0 1 2 0 0 0 5 0 3 0 4 0 0 1 0 0 0 0
"ENSMUSG00000032698.15" 452 648 438 190 207 195 367 435 509 222 143 137 270 301 309 147 127 118
"ENSMUSG00000046085.7" 38 51 32 43 36 33 40 35 40 28 18 18 25 23 27 34 30 26
"ENSMUSG00000027180.12" 1752 2098 1719 1892 1927 1510 1664 1820 2488 2096 1484 1464 2159 2331 2614 1756 1396 1404
"ENSMUSG00000087739.1" 11 20 14 17 22 12 14 2 14 15 16 11 7 6 24 15 8 10
"ENSMUSG00000078091.2" 3 1 3 1 2 0 4 2 1 3 4 4 0 2 2 6 2 3
"ENSMUSG00000075006.2" 1 0 1 0 0 1 0 0 0 0 0 0 0 0 0 0 0 0
"ENSMUSG00000068686.12" 17 19 17 17 21 12 28 41 57 14 13 12 23 59 23 33 23 13
"ENSMUSG00000032679.12" 162 239 205 71 145 154 287 747 649 85 114 76 277 1051 141 101 58 35
"ENSMUSG00000032671.5" 0 0 4 0 0 1 2 4 5 0 1 1 1 0 2 4 0 0
"ENSMUSG00000068373.15" 3266 3708 1925 7070 7243 5385 2087 2225 2879 6967 5066 4288 1994 1940 2798 5955 5590 4812
"ENSMUSG00000089606.1" 0 0 0 1 2 0 0 0 0 1 0 0 1 0 0 1 2 2
"ENSMUSG00000087473.7" 2 0 0 10 8 2 0 0 1 2 8 5 0 0 2 9 6 4
"ENSMUSG00000088700.1" 0 1 0 0 2 0 0 0 0 1 1 0 0 0 0 0 0 0
"ENSMUSG00000081721.3" 0 0 0 0 1 0 0 0 0 2 1 2 0 0 0 0 0 1
"ENSMUSG00000027177.14" 2056 2329 2074 2824 2739 2299 2254 2933 3281 3087 2206 1843 2416 3854 2645 2383 1930 1966
"ENSMUSG00000084516.1" 0 0 0 0 0 0 0 0 0 0 0 0 0 0 0 0 0 0
"ENSMUSG00000081447.1" 0 0 0 1 0 0 1 0 0 0 0 0 0 0 0 0 0 0
"ENSMUSG00000082379.1" 1 0 0 0 0 0 0 0 0 0 0 0 0 0 0 0 0 0
"ENSMUSG00000086454.7" 0 0 0 7 5 9 0 1 2 12 5 8 5 0 3 3 10 4
"ENSMUSG00000077236.1" 0 0 0 0 0 0 0 0 0 0 0 0 0 0 0 0 0 0
"ENSMUSG00000082276.1" 0 0 0 0 2 0 0 0 1 0 0 0 0 0 0 0 0 0
"ENSMUSG00000027176.8" 691 732 769 765 826 845 715 744 907 962 622 661 773 855 944 680 587 672
"ENSMUSG00000027175.10" 538 451 479 604 698 598 549 521 701 713 421 390 592 654 671 481 539 459
"ENSMUSG00000074997.3" 0 0 1 0 0 3 0 2 0 0 0 0 0 0 1 0 1 1
"ENSMUSG00000027173.7" 28 25 18 14 17 19 25 46 44 7 7 3 31 78 51 9 18 13
"ENSMUSG00000074994.6" 525 556 648 453 548 546 585 738 868 528 376 369 556 955 631 369 319 405
"ENSMUSG00000083856.1" 4 7 6 3 13 6 4 8 4 5 2 8 9 2 5 9 3 5
"ENSMUSG00000027171.10" 122 153 78 10 19 25 179 229 322 15 5 8 114 366 144 5 7 6
"ENSMUSG00000045106.12" 302 413 407 308 374 323 353 398 485 430 258 286 308 325 384 303 290 247
"ENSMUSG00000082934.1" 0 0 0 0 0 0 0 0 1 0 0 0 0 0 0 0 1 0
"ENSMUSG00000027170.12" 761 830 641 690 780 608 740 775 1097 909 603 639 894 1126 1140 658 565 593
"ENSMUSG00000083487.1" 0 0 0 0 0 0 0 0 0 0 0 0 0 0 0 0 0 0
"ENSMUSG00000074987.9" 0 0 0 0 0 0 0 0 0 0 0 0 0 0 0 0 0 0
"ENSMUSG00000079175.1" 0 0 0 0 0 0 0 0 0 0 0 0 0 0 0 0 0 0
"ENSMUSG00000099166.1" 0 0 0 0 0 0 0 0 0 0 0 0 0 0 0 0 0 0
"ENSMUSG00000099243.1" 0 0 0 0 0 0 0 0 0 0 0 0 0 0 0 0 0 0
"ENSMUSG00000098946.1" 0 0 0 0 0 0 0 0 0 0 0 0 0 0 0 0 0 0
"ENSMUSG00000098459.1" 0 0 0 0 0 0 0 0 0 0 0 0 0 0 0 0 0 0
"ENSMUSG00000016458.15" 0 0 0 0 1 1 0 0 0 4 2 0 0 0 0 0 0 1
"ENSMUSG00000055312.2" 0 0 0 0 0 0 0 0 0 0 0 0 0 0 3 0 0 0
"ENSMUSG00000005973.6" 1117 1839 725 440 427 407 714 952 1424 589 351 364 1261 1382 1365 353 295 303
"ENSMUSG00000086764.1" 0 0 0 0 0 1 0 0 0 0 0 0 0 0 0 0 0 0
"ENSMUSG00000086029.7" 1 2 7 0 6 4 9 3 2 3 3 5 4 2 1 2 0 4
"ENSMUSG00000081701.1" 0 0 0 0 0 0 0 0 0 0 0 0 0 0 0 0 0 0
"ENSMUSG00000080859.1" 9 13 11 4 4 8 8 10 14 12 6 8 13 11 10 5 4 5
"ENSMUSG00000102424.2" 9 0 8 1 6 7 2 2 1 1 0 0 2 6 3 2 1 3
"ENSMUSG00000027168.21" 177 166 268 156 177 235 232 226 262 202 160 108 265 219 296 113 84 148
"ENSMUSG00000027167.11" 301 248 273 282 230 208 285 279 396 295 217 212 333 380 396 179 146 202
"ENSMUSG00000084870.1" 2 2 8 2 3 6 3 3 3 7 1 5 3 1 1 2 0 3
"ENSMUSG00000042670.5" 239 240 178 190 216 203 249 254 372 269 159 183 282 301 347 240 170 191
"ENSMUSG00000027166.14" 152 139 165 88 108 113 140 170 231 150 88 97 185 201 210 94 96 104
"ENSMUSG00000093363.1" 0 0 0 0 0 0 0 0 1 0 1 0 0 0 0 0 0 0
"ENSMUSG00000084571.1" 0 0 0 0 2 2 1 0 1 0 0 1 0 2 0 0 0 0
"ENSMUSG00000074981.13" 61 41 77 5 3 10 117 122 178 6 2 3 104 121 42 5 4 6
"ENSMUSG00000083425.1" 0 0 0 0 0 0 0 2 1 0 1 0 0 1 0 0 0 0
"ENSMUSG00000100156.1" 0 0 0 0 1 0 0 0 0 0 0 0 0 0 0 0 0 0
"ENSMUSG00000081258.1" 0 0 0 0 0 0 0 0 0 0 0 0 1 1 0 0 0 0
"ENSMUSG00000087226.1" 0 0 0 13 7 6 2 0 1 8 3 6 1 0 0 3 3 3
"ENSMUSG00000087225.1" 0 0 0 0 0 0 1 1 0 0 0 0 1 0 0 0 0 0
"ENSMUSG00000085218.7" 28 28 20 31 36 29 14 19 28 33 22 28 15 22 16 18 13 25
"ENSMUSG00000016386.15" 496 609 505 575 510 537 511 476 512 624 496 411 320 345 339 404 377 421
"ENSMUSG00000105886.1" 0 0 0 0 0 0 0 0 0 0 0 0 0 0 0 0 0 0
"ENSMUSG00000105450.1" 0 0 0 0 0 0 0 0 0 0 0 0 0 0 0 0 0 0
"ENSMUSG00000085530.1" 0 0 0 0 0 1 0 0 0 0 0 0 0 0 0 0 0 0
"ENSMUSG00000084164.1" 0 0 0 0 0 0 0 0 0 0 0 0 0 0 0 0 0 0
"ENSMUSG00000027122.15" 824 958 824 695 697 696 895 886 1200 935 596 581 954 947 1094 635 478 581
"ENSMUSG00000081966.1" 0 0 0 0 0 0 0 0 0 0 0 0 0 0 0 0 0 0
"ENSMUSG00000082066.1" 0 0 0 0 0 0 0 0 0 0 0 0 0 0 0 0 0 0
"ENSMUSG00000027120.6" 0 0 0 0 0 0 0 0 0 0 0 0 0 0 0 0 0 0
"ENSMUSG00000089408.1" 0 0 0 0 0 0 0 0 0 0 0 0 0 0 0 0 0 0
"ENSMUSG00000083181.1" 0 0 0 0 0 0 0 0 0 0 0 0 0 0 0 0 0 0
"ENSMUSG00000042604.5" 895 1203 671 492 453 397 631 691 719 491 333 371 605 561 573 394 322 287
"ENSMUSG00000052005.8" 2 1 2 3 2 6 2 3 5 2 6 5 5 0 3 5 3 2
"ENSMUSG00000077480.1" 0 0 0 0 0 0 0 0 0 0 0 0 0 0 0 0 0 0
"ENSMUSG00000077411.1" 0 0 0 0 0 0 0 0 0 0 0 0 0 0 0 0 0 0
"ENSMUSG00000086758.1" 0 1 0 0 0 0 0 0 0 0 0 0 0 0 0 0 0 1
"ENSMUSG00000083590.1" 0 0 0 0 0 0 0 0 0 0 0 0 0 0 0 0 0 0
"ENSMUSG00000082113.1" 0 0 0 0 0 0 0 0 0 0 0 0 0 0 0 0 0 0
"ENSMUSG00000083347.1" 0 0 0 0 0 0 0 0 0 0 0 0 0 0 0 0 0 0
"ENSMUSG00000083697.1" 0 0 0 0 0 0 0 0 0 0 0 0 0 0 0 0 0 0
"ENSMUSG00000083424.3" 1 2 0 0 0 0 0 0 1 1 0 0 2 1 1 2 0 0
"ENSMUSG00000063684.9" 373 321 282 231 233 212 360 448 593 323 197 183 470 774 544 241 217 227
"ENSMUSG00000087544.1" 0 0 0 0 0 1 0 0 0 0 0 0 0 0 0 0 0 0
"ENSMUSG00000057234.9" 75 38 54 61 60 48 72 70 106 83 45 68 80 111 99 49 44 53
"ENSMUSG00000076987.1" 0 0 0 0 0 0 0 0 0 0 0 0 0 0 0 0 0 0
"ENSMUSG00000027115.14" 12 14 23 10 22 28 23 23 16 38 7 12 15 12 20 4 10 14
"ENSMUSG00000084167.1" 0 0 0 0 0 0 0 0 0 0 0 0 0 0 0 0 0 0
"ENSMUSG00000081746.2" 0 0 0 0 0 0 0 0 0 0 0 0 0 0 0 0 0 0
"ENSMUSG00000109604.1" 1 1 0 4 6 4 0 1 1 4 4 3 0 0 0 3 5 3
"ENSMUSG00000093410.1" 0 0 0 7 4 2 0 0 1 2 1 1 1 1 0 4 2 0
"ENSMUSG00000048482.14" 47 133 38 556 580 468 258 68 123 922 703 630 183 117 278 785 663 686
"ENSMUSG00000083915.1" 0 0 0 1 1 0 0 0 0 1 1 0 0 0 1 0 1 1
"ENSMUSG00000027162.7" 1632 1577 1850 1608 1668 1635 2032 2274 2481 2283 1591 1593 1927 3055 1838 1557 1317 1640
"ENSMUSG00000063751.6" 1 0 1 1 2 1 1 6 3 3 0 1 2 0 1 3 1 1
"ENSMUSG00000050199.13" 666 601 811 703 777 606 786 776 964 753 591 534 678 907 922 545 472 555
"ENSMUSG00000027160.16" 209 225 278 161 209 255 323 348 445 220 180 160 267 462 280 158 144 179
"ENSMUSG00000086186.1" 0 1 0 0 2 3 4 2 2 1 4 8 0 0 0 0 1 2
"ENSMUSG00000085444.1" 0 0 0 0 0 1 0 0 0 0 0 0 3 0 0 0 0 0
"ENSMUSG00000082512.1" 0 1 1 0 2 2 0 0 2 0 0 0 0 2 0 0 0 0
"ENSMUSG00000064779.1" 0 0 0 0 0 0 0 0 0 0 0 0 0 0 0 0 0 0
"ENSMUSG00000041660.8" 135 126 130 15 12 13 193 188 260 10 6 7 245 282 216 4 9 10
"ENSMUSG00000074971.4" 36 63 57 40 39 49 47 39 78 55 28 45 65 100 98 20 37 37
"ENSMUSG00000083320.1" 0 0 0 0 0 0 0 0 0 0 0 0 0 0 0 0 0 0
"ENSMUSG00000074970.1" 0 0 0 0 0 0 0 0 0 0 0 0 0 0 0 0 0 0
"ENSMUSG00000041644.14" 4 4 12 3 4 7 7 0 3 10 4 2 4 3 1 5 12 6
"ENSMUSG00000074968.11" 3202 4253 2245 2913 3213 2198 2976 2502 1961 3699 2556 2444 776 1058 523 3178 2406 2354
"ENSMUSG00000050808.13" 20 35 11 22 17 12 22 14 26 22 19 10 12 20 22 17 11 8
"ENSMUSG00000079171.3" 0 0 0 0 0 0 0 0 0 0 0 0 0 0 0 0 0 0
"ENSMUSG00000079170.3" 0 0 0 0 0 0 0 0 0 0 1 0 0 0 0 0 0 0
"ENSMUSG00000079169.3" 0 0 0 0 0 0 0 0 0 0 0 0 0 0 0 0 0 0
"ENSMUSG00000027157.10" 0 0 0 0 0 0 0 0 0 0 0 0 0 0 0 0 0 0
"ENSMUSG00000084094.1" 4 1 11 5 0 3 2 4 1 4 0 3 5 2 2 3 3 3
"ENSMUSG00000074966.5" 0 0 0 0 0 0 0 0 0 0 0 0 0 0 0 0 0 0
"ENSMUSG00000084933.1" 0 0 0 0 0 0 0 0 0 0 0 0 0 0 0 0 0 0
"ENSMUSG00000063844.5" 0 0 0 0 0 0 0 0 0 0 0 0 0 0 0 0 0 0
"ENSMUSG00000074965.5" 0 0 0 0 0 0 0 0 0 0 0 0 0 0 0 0 0 0
"ENSMUSG00000068647.2" 0 0 0 0 0 0 0 0 0 0 0 0 0 0 0 0 0 0
"ENSMUSG00000109813.2" 0 0 0 0 0 0 0 0 0 0 0 0 0 0 0 0 0 0
"ENSMUSG00000109449.3" 0 0 0 0 0 1 0 0 0 0 0 0 0 0 0 0 0 0
"ENSMUSG00000095156.2" 0 0 0 0 0 0 0 0 0 0 0 0 0 0 0 0 0 0
"ENSMUSG00000096554.1" 0 0 0 0 0 0 0 0 0 0 0 0 0 0 0 0 0 0
"ENSMUSG00000109322.2" 0 0 0 0 0 0 0 0 0 0 0 0 0 0 0 0 0 0
"ENSMUSG00000108931.2" 0 0 0 0 0 0 0 0 0 0 0 0 0 0 0 0 0 0
"ENSMUSG00000109521.3" 0 0 0 0 0 0 0 0 0 0 0 0 0 0 0 0 0 0
"ENSMUSG00000096703.3" 0 0 0 0 0 0 0 0 0 0 0 0 0 0 0 0 0 0
"ENSMUSG00000095586.1" 0 0 0 0 0 0 0 0 0 0 0 0 0 0 0 0 0 0
"ENSMUSG00000044039.4" 0 0 0 0 0 0 0 0 0 0 0 0 0 0 0 0 0 0
"ENSMUSG00000061195.8" 0 0 0 0 0 0 0 0 0 0 0 0 0 0 0 0 0 0
"ENSMUSG00000095809.3" 0 0 0 0 0 0 0 0 0 0 0 0 0 0 0 0 0 0
"ENSMUSG00000108891.4" 0 0 0 0 0 0 0 0 0 0 0 0 0 0 0 0 0 0
"ENSMUSG00000094074.1" 0 0 0 0 0 0 0 0 0 0 0 0 0 0 0 0 0 0
"ENSMUSG00000108908.4" 0 0 0 0 0 0 0 0 0 0 0 0 0 0 0 0 0 0
"ENSMUSG00000109287.1" 0 0 0 0 0 0 0 0 0 0 0 0 0 0 0 0 0 0
"ENSMUSG00000109547.2" 0 0 0 0 0 0 0 0 0 0 0 0 0 0 0 0 0 0
"ENSMUSG00000108919.3" 0 0 0 0 0 0 0 0 0 0 0 0 0 0 0 0 0 0
"ENSMUSG00000096690.1" 0 0 0 0 0 0 0 0 0 0 0 0 0 0 0 0 0 0
"ENSMUSG00000094858.3" 0 0 0 0 0 0 0 0 0 0 0 0 0 0 0 0 0 0
"ENSMUSG00000109487.3" 0 0 0 0 0 0 0 0 0 0 0 0 0 0 0 0 0 0
"ENSMUSG00000109219.2" 0 0 0 0 0 0 0 0 0 0 0 0 0 0 0 0 0 0
"ENSMUSG00000109071.1" 0 0 0 0 0 0 0 0 0 0 0 0 0 0 0 0 0 0
"ENSMUSG00000109389.1" 0 0 0 0 0 0 0 0 0 0 0 0 0 0 0 0 0 0
"ENSMUSG00000082091.1" 0 0 0 0 0 0 0 0 0 0 0 0 0 0 0 0 0 0
"ENSMUSG00000084134.1" 0 0 0 0 0 0 0 0 0 0 0 0 0 0 0 0 0 0
"ENSMUSG00000057149.4" 0 0 0 0 0 0 0 0 0 0 0 0 0 0 0 0 0 0
"ENSMUSG00000044560.3" 0 0 0 0 0 0 0 0 0 0 0 0 0 0 0 0 0 0
"ENSMUSG00000093804.3" 0 0 0 0 0 0 0 0 0 0 0 0 0 0 0 0 0 0
"ENSMUSG00000109423.1" 1 0 0 0 0 0 0 0 0 0 0 0 0 0 0 0 0 0
"ENSMUSG00000077467.1" 0 0 0 0 0 0 0 0 0 0 0 0 0 0 0 0 0 0
"ENSMUSG00000083059.3" 0 0 0 0 0 0 0 0 0 0 0 0 0 0 0 0 0 0
"ENSMUSG00000074955.3" 0 0 0 0 0 0 0 0 0 0 0 0 0 0 0 0 0 0
"ENSMUSG00000096566.2" 0 0 0 0 0 0 0 0 0 0 0 0 0 0 0 0 0 0
"ENSMUSG00000081069.1" 0 0 0 0 0 0 0 0 0 0 0 0 0 0 0 0 0 0
"ENSMUSG00000094747.3" 0 0 0 0 0 0 0 0 0 0 0 0 0 0 0 0 0 0
"ENSMUSG00000074952.3" 0 0 0 0 0 0 0 0 0 0 0 0 0 0 0 0 0 0
"ENSMUSG00000109528.2" 0 0 0 0 0 0 1 0 0 1 0 0 0 0 0 0 0 0
"ENSMUSG00000081037.3" 0 0 0 0 0 0 0 0 0 0 0 0 0 0 0 0 0 0
"ENSMUSG00000108827.3" 0 1 0 0 0 0 0 1 1 0 0 0 0 0 0 0 0 0
"ENSMUSG00000109403.2" 0 0 0 0 0 0 0 0 0 0 0 0 0 0 0 0 0 0
"ENSMUSG00000074947.3" 0 0 0 0 0 0 0 0 0 0 0 0 0 1 0 0 0 0
"ENSMUSG00000074946.5" 0 0 0 0 0 0 0 0 0 0 0 0 0 0 0 0 0 0
"ENSMUSG00000074945.3" 0 0 0 1 0 0 0 0 0 0 0 0 0 0 0 0 0 0
"ENSMUSG00000109033.2" 0 0 0 0 0 0 0 0 0 0 0 0 0 0 0 0 0 0
"ENSMUSG00000109801.2" 0 0 0 0 0 0 0 0 0 0 0 0 0 0 0 0 0 1
"ENSMUSG00000050776.3" 0 0 0 0 0 0 0 0 0 0 1 0 0 0 0 0 0 0
"ENSMUSG00000049758.7" 0 0 0 0 0 0 0 0 0 0 0 1 0 0 0 0 1 0
"ENSMUSG00000109522.1" 0 0 0 0 0 0 0 0 0 0 0 0 0 0 0 0 0 0
"ENSMUSG00000027134.4" 1214 1590 962 2785 2859 2350 930 1088 1348 2901 1913 1774 1012 791 1336 2062 1836 1679
"ENSMUSG00000041358.1" 4 7 1 11 8 2 2 4 9 8 4 5 7 7 1 7 3 2
"ENSMUSG00000027133.3" 313 259 231 271 320 215 221 214 369 351 276 227 449 409 417 250 221 244
"ENSMUSG00000027130.15" 1548 1711 1578 2361 2524 2176 1458 1527 1936 2711 1865 1835 1685 1568 2030 2054 1764 1801
"ENSMUSG00000096764.1" 1 2 0 0 0 0 0 0 0 0 1 1 0 0 0 1 0 0
"ENSMUSG00000027131.3" 758 894 695 1062 1068 898 756 842 1046 1292 835 871 840 1044 927 940 892 801
"ENSMUSG00000027132.3" 184 176 152 188 235 244 185 212 284 324 188 220 199 256 256 177 152 175
"ENSMUSG00000081541.1" 0 0 0 1 0 0 1 0 0 0 0 0 0 0 0 0 1 0
"ENSMUSG00000055943.5" 1918 2115 2016 2268 2390 1877 2025 2085 2741 2750 1815 1956 2597 3051 3092 2084 1818 1751
"ENSMUSG00000077705.1" 0 0 0 0 0 0 0 0 0 0 0 0 0 0 0 0 0 0
[truncated: 3,483,988 more chars]
