# Supplementary material for: Differences in the neural basis and transcriptomic patterns in acute and persistent pain-related anxiety-like behaviors
Source: Front Mol Neurosci. 2023 May 26;16:1185243. doi: 10.3389/fnmol.2023.1185243 (PMC10297165; doi:10.3389/fnmol.2023.1185243)
Supplement: Supplementary file 2 [file Table_1.XLSX]

## Sheet: CFA_BNST_minus_ctrl
	Geneid	Chr	Start	End	Strand	Length	gene_name	con.BNST1_L1_115A15_sort.bam	con.BNST2_L1_116A16_sort.bam	con.BNST4_L2_118A18_sort.bam	con.mPFC2_L2_119A19_sort.bam	con.mPFC3_L2_120A20_sort.bam	con.mPFC4_L2_121A21_sort.bam	FORMALIN.BNST1_L3_102A02_sort.bam	FORMALIN.BNST2_L2_103A03_sort.bam	FORMALIN.BNST3_L2_104A04_sort.bam	FORMALIN.mPFC1_L2_105A05_sort.bam	FORMALIN.mPFC2_L2_106A06_sort.bam	FORMALIN.mPFC3_L2_108A08_sort.bam	CFA.BNST1_L2_109A09_sort.bam	CFA.BNST2_L2_110A10_sort.bam	CFA.BNST3_L2_111A11_sort.bam	CFA.mPFC1_L2_112A12_sort.bam	CFA.mPFC2_L2_113A13_sort.bam	CFA.mPFC3_L2_114A14_sort.bam	con.BNST1_L1_115A15_sort.bam_norm_count	con.BNST2_L1_116A16_sort.bam_norm_count	con.BNST4_L2_118A18_sort.bam_norm_count	con.mPFC2_L2_119A19_sort.bam_norm_count	con.mPFC3_L2_120A20_sort.bam_norm_count	con.mPFC4_L2_121A21_sort.bam_norm_count	FORMALIN.BNST1_L3_102A02_sort.bam_norm_count	FORMALIN.BNST2_L2_103A03_sort.bam_norm_count	FORMALIN.BNST3_L2_104A04_sort.bam_norm_count	FORMALIN.mPFC1_L2_105A05_sort.bam_norm_count	FORMALIN.mPFC2_L2_106A06_sort.bam_norm_count	FORMALIN.mPFC3_L2_108A08_sort.bam_norm_count	CFA.BNST1_L2_109A09_sort.bam_norm_count	CFA.BNST2_L2_110A10_sort.bam_norm_count	CFA.BNST3_L2_111A11_sort.bam_norm_count	CFA.mPFC1_L2_112A12_sort.bam_norm_count	CFA.mPFC2_L2_113A13_sort.bam_norm_count	CFA.mPFC3_L2_114A14_sort.bam_norm_count	ctrl_BNST	CFA_BNST	baseMean	log2FoldChange	lfcSE	stat
1	ENSMUSG00000054871.5	chr9	123259053	123260764	-	1712	Tmem158	2556	2813	2673	1029	1081	913	2016	2269	2474	1282	883	809	1424	1535	1523	996	862	832	2803.96	2820.34	2938.61	964.063	948.765	884.142	2136.85	2224.48	1893.15	1020.71	1083.82	985.501	1403.91	1340.28	1274.26	1039.35	1014.31	947.075	2854.3	1339.48	1540.2	-1.092	0.0739185	-14.7736
2	ENSMUSG00000035397.8	chr10;chr10	80567124;80576747	80569222;80577321	-;-	2674	Klf16	837	1018	878	1083	1104	976	803	836	1092	1369	843	830	469	544	549	847	752	830	918.197	1020.66	965.246	1014.66	968.952	945.151	851.135	819.597	835.617	1089.98	1034.72	1011.08	462.383	474.99	459.334	883.861	884.873	944.798	968.033	465.569	865.846	-1.0568	0.0719216	-14.6935
3	ENSMUSG00000035355.15	chr11;chr11;chr11;chr11;chr11;chr11;chr11;chr11;chr11;chr11;chr11;chr11;chr11;chr11;chr11;chr11;chr11;chr11;chr11;chr11;chr11;chr11;chr11;chr11;chr11;chr11;chr11;chr11;chr11;chr11;chr11;chr11;chr11;chr11	100740376;100740382;100741289;100741293;100744124;100744124;100745236;100745236;100745615;100745615;100746165;100746165;100746745;100746745;100747563;100747563;100749609;100749609;100750232;100750232;100752245;100752245;100755134;100755134;100755670;100755670;100756860;100756860;100757079;100757079;100757567;100757567;100759530;100759530	100740621;100740621;100741998;100741998;100744200;100744200;100745342;100745342;100745967;100745967;100746203;100746203;100746989;100746989;100747812;100747812;100749808;100749808;100750426;100750426;100752452;100752452;100755291;100755291;100755913;100755913;100756987;100756987;100757225;100757225;100757800;100757800;100759942;100759740	-;-;-;-;-;-;-;-;-;-;-;-;-;-;-;-;-;-;-;-;-;-;-;-;-;-;-;-;-;-;-;-;-;-	3954	Kcnh4	305	427	242	431	478	371	199	305	301	543	389	318	60	57	58	345	277	312	334.588	428.115	266.047	403.801	419.528	359.274	210.929	299.016	230.33	432.328	477.468	387.378	59.1535	49.7692	48.5271	360.014	325.944	355.153	342.917	52.4833	302.631	-2.7141	0.194311	-13.9678
4	ENSMUSG00000060371.12	chr5;chr5;chr5;chr5;chr5;chr5;chr5;chr5;chr5;chr5;chr5;chr5;chr5;chr5;chr5;chr5;chr5;chr5;chr5;chr5;chr5;chr5;chr5;chr5;chr5	130369455;130384697;130414757;130414757;130447449;130448012;130448801;130506064;130506064;130506064;130506064;130506064;130617843;130617843;130617843;130617843;130669527;130669527;130669527;130822873;130822873;130822873;130839283;130839283;130839283	130369634;130384826;130414946;130414946;130447891;130448224;130449458;130506188;130506188;130506173;130506188;130506188;130617986;130617935;130617986;130617986;130669639;130669639;130669639;130823029;130823029;130823029;130847412;130840636;130840174	+;+;+;+;+;+;+;+;+;+;+;+;+;+;+;+;+;+;+;+;+;+;+;+;+	10483	Caln1	4998	6368	4225	5421	5161	5109	3606	4137	4072	6190	4041	4334	1923	2021	1788	4463	4711	4629	5482.85	6384.62	4644.84	5078.9	4529.67	4947.52	3822.16	4055.83	3115.96	4928.38	4960.02	5279.55	1895.87	1764.62	1495.97	4657.23	5543.4	5269.24	5504.1	1718.82	4325.37	-1.6796	0.125931	-13.3375
5	ENSMUSG00000052374.16	chr13;chr13;chr13;chr13;chr13;chr13;chr13;chr13;chr13;chr13;chr13;chr13;chr13;chr13;chr13;chr13;chr13;chr13;chr13;chr13;chr13;chr13;chr13;chr13;chr13;chr13;chr13;chr13;chr13;chr13;chr13;chr13;chr13;chr13;chr13;chr13;chr13;chr13;chr13;chr13;chr13;chr13;chr13;chr13;chr13;chr13;chr13;chr13;chr13;chr13;chr13;chr13;chr13;chr13;chr13;chr13	12269426;12269435;12269478;12270778;12270778;12270778;12272699;12272699;12272699;12273996;12275078;12275078;12275078;12276363;12276363;12276363;12277399;12277399;12278794;12278794;12278794;12280429;12280429;12280429;12282515;12282515;12282515;12288507;12288507;12290674;12290674;12291660;12291660;12294310;12294310;12296475;12296475;12300935;12300935;12304314;12304314;12306274;12306274;12308219;123…	12269652;12269652;12269652;12270936;12270936;12270936;12272764;12272764;12272764;12274096;12275224;12275224;12275224;12276434;12276542;12276542;12277533;12277533;12278976;12278976;12278976;12280569;12280569;12280569;12282547;12282623;12282623;12288657;12288657;12290821;12290821;12291890;12291890;12294402;12294402;12296560;12296560;12301016;12301016;12304392;12304392;12306361;12306361;12308986;123…	-;-;-;-;-;-;-;-;-;-;-;-;-;-;-;-;-;-;-;-;-;-;-;-;-;-;-;-;-;-;-;-;-;-;-;-;-;-;-;-;-;-;-;-;-;-;-;-;-;-;-;-;-;-;-;-	3795	Actn2	713	1034	559	277	269	227	482	578	538	298	204	203	170	209	186	181	193	157	782.168	1036.7	614.547	259.519	236.094	219.825	510.893	566.659	411.687	237.263	250.394	247.289	167.602	182.487	155.621	188.877	227.102	178.715	811.138	168.57	359.636	-2.2676	0.17615	-12.8733
6	ENSMUSG00000030592.18	chr7;chr7;chr7;chr7;chr7;chr7;chr7;chr7;chr7;chr7;chr7;chr7;chr7;chr7;chr7;chr7;chr7;chr7;chr7;chr7;chr7;chr7;chr7;chr7;chr7;chr7;chr7;chr7;chr7;chr7;chr7;chr7;chr7;chr7;chr7;chr7;chr7;chr7;chr7;chr7;chr7;chr7;chr7;chr7;chr7;chr7;chr7;chr7;chr7;chr7;chr7;chr7;chr7;chr7;chr7;chr7;chr7;chr7;chr7;chr7;chr7;chr7;chr7;chr7;chr7;chr7;chr7;chr7;chr7;chr7;chr7;chr7;chr7;chr7;chr7;chr7;chr7;chr7;chr7;chr7…	29003344;29003344;29003344;29003734;29003734;29003734;29004425;29004425;29004425;29004783;29004783;29004783;29005495;29005495;29005495;29008384;29008384;29008384;29009055;29009055;29009055;29009507;29009507;29009507;29009661;29009661;29009661;29012196;29012196;29012196;29013738;29013738;29013738;29015631;29015631;29015631;29017084;29017084;29017084;29017894;29017894;29017894;29018763;29018763;290…	29003553;29003553;29003553;29003785;29003785;29003785;29004525;29004525;29004525;29004847;29004847;29004847;29005651;29005651;29005651;29008518;29008518;29008518;29009201;29009201;29009201;29009567;29009567;29009567;29009791;29009791;29009791;29012238;29012238;29012238;29013868;29013868;29013868;29015882;29015882;29015882;29017170;29017170;29017170;29018044;29018044;29018044;29018833;29018833;290…	-;-;-;-;-;-;-;-;-;-;-;-;-;-;-;-;-;-;-;-;-;-;-;-;-;-;-;-;-;-;-;-;-;-;-;-;-;-;-;-;-;-;-;-;-;-;-;-;-;-;-;-;-;-;-;-;-;-;-;-;-;-;-;-;-;-;-;-;-;-;-;-;-;-;-;-;-;-;-;-;-;-;-;-;-;-;-;-;-;-;-;-;-;-;-;-;-;-;-;-;-;-;-;-;-;-;-;-;-;-;-;-;-;-;-;-;-;-;-;-;-;-;-;-;-;-;-;-;-;-;-;-;-;-;-;-;-;-;-;-;-;-;-;-;-;-;-;-;-;-;-;-;-;-;-;-;-;-;-;-;-;-;-;-;-;-;-;-;-;-;-;-;-;-;-;-;-;-;-;-;-;-;-;-;-;-;-;-;-;-;-;-;-;-;-;-;-;-;-;-…	21838	Ryr1	845	1167	618	830	878	831	505	589	505	846	651	556	208	230	211	812	787	699	926.973	1170.05	679.41	777.622	770.597	804.734	535.272	577.444	386.435	673.572	799.053	677.303	205.065	200.823	176.538	847.338	926.057	795.679	925.476	194.142	662.776	-2.2547	0.176793	-12.7534
7	ENSMUSG00000036882.7	chr7;chr7;chr7;chr7;chr7;chr7;chr7;chr7;chr7;chr7;chr7;chr7;chr7;chr7;chr7;chr7;chr7;chr7;chr7;chr7;chr7;chr7;chr7;chr7;chr7;chr7;chr7;chr7;chr7;chr7;chr7;chr7;chr7;chr7;chr7;chr7;chr7;chr7;chr7;chr7;chr7;chr7;chr7;chr7;chr7;chr7;chr7;chr7;chr7;chr7;chr7;chr7;chr7;chr7;chr7;chr7;chr7;chr7;chr7;chr7;chr7;chr7;chr7;chr7;chr7;chr7;chr7;chr7;chr7;chr7;chr7;chr7;chr7;chr7;chr7;chr7;chr7;chr7;chr7;chr7…	30522226;30522226;30522226;30522226;30523944;30523944;30523944;30523944;30523972;30525955;30525955;30525955;30525955;30526114;30526114;30526114;30526114;30526347;30526347;30526347;30526347;30526975;30527142;30527142;30527142;30527142;30528280;30528280;30528280;30528280;30528280;30528470;30528470;30528470;30528470;30528470;30528654;30528654;30528654;30528654;30528654;30529716;30529716;30529716;305…	30523846;30523846;30523846;30523846;30524588;30524588;30524588;30524588;30524420;30526029;30526029;30526029;30526029;30526259;30526259;30526259;30526259;30526500;30526500;30526500;30526500;30527287;30527287;30527287;30527287;30527287;30528387;30528387;30528387;30528387;30528387;30528552;30528552;30528552;30528552;30528552;30528745;30528798;30528798;30528798;30528798;30529818;30529818;30529818;305…	-;-;-;-;-;-;-;-;-;-;-;-;-;-;-;-;-;-;-;-;-;-;-;-;-;-;-;-;-;-;-;-;-;-;-;-;-;-;-;-;-;-;-;-;-;-;-;-;-;-;-;-;-;-;-;-;-;-;-;-;-;-;-;-;-;-;-;-;-;-;-;-;-;-;-;-;-;-;-;-;-;-;-;-;-;-;-;-;-;-;-;-;-;-;-;-;-;-;-;-;-;-;-;-	5336	Arhgap33	3555	3802	3118	5068	5542	5583	2417	3164	3182	5584	4168	3758	1673	1615	1840	4850	4518	4160	3899.87	3811.92	3427.83	4748.18	4864.07	5406.54	2561.88	3101.92	2434.92	4445.9	5115.9	4577.89	1649.4	1410.13	1539.48	5061.07	5316.3	4735.37	3713.21	1533	3783.81	-1.2767	0.101559	-12.5711
8	ENSMUSG00000054728.17	chr13;chr13;chr13;chr13;chr13;chr13;chr13;chr13;chr13;chr13;chr13;chr13;chr13;chr13;chr13;chr13;chr13;chr13;chr13;chr13;chr13;chr13;chr13;chr13;chr13;chr13;chr13;chr13;chr13;chr13;chr13;chr13;chr13;chr13;chr13;chr13;chr13;chr13;chr13;chr13;chr13;chr13;chr13;chr13;chr13;chr13;chr13;chr13;chr13;chr13;chr13;chr13;chr13;chr13;chr13;chr13;chr13;chr13;chr13;chr13;chr13;chr13;chr13;chr13;chr13;chr13;chr…	42680623;42680799;42681513;42682650;42682650;42682650;42682698;42709543;42709581;42709704;42709704;42709704;42709704;42866247;42866834;42916651;42956617;42956617;42956617;42956617;42956617;42956617;42956617;42956617;42956617;43037450;43037450;43037450;43037450;43037450;43037450;43037450;43057179;43057179;43057179;43057179;43057179;43057179;43057179;43059571;43059571;43059571;43077655;43077655;430…	42680926;42680926;42681741;42682800;42682800;42682800;42682800;42709850;42709850;42709850;42709850;42709850;42709850;42866487;42866955;42916867;42956675;42956781;42956781;42956781;42956781;42956781;42956781;42958901;42956781;43037530;43037530;43037530;43037530;43037530;43037530;43037530;43057346;43057346;43057346;43057346;43057346;43057346;43057346;43059777;43059777;43059777;43077730;43077976;430…	+;+;+;+;+;+;+;+;+;+;+;+;+;+;+;+;+;+;+;+;+;+;+;+;+;+;+;+;+;+;+;+;+;+;+;+;+;+;+;+;+;+;+;+;+;+;+;+;+;+;+;+;+;+;+;+;+;+;+;+;+;+;+;+;+;+;+;+;+;+;+;+;+;+;+;+;+;+;+;+;+;+;+;+;+;+;+;+;+;+;+;+;+;+;+;+;+;+;+;+;+;+;+;+;+;+;+;+;+;+;+;+;+;+;+;+;+;+;+;+;+;+;+;+;+;+;+;+;+;+	9828	Phactr1	8553	9530	8399	10323	11237	9877	7436	8116	8009	11630	8239	8539	4544	4697	4282	8847	7904	7890	9382.72	9554.87	9233.6	9671.55	9862.42	9564.81	7881.74	7956.76	6128.62	9259.63	10112.7	10402	4479.89	4101.16	3582.64	9232.02	9300.58	8981.27	9390.4	4054.56	8260.5	-1.2119	0.0973876	-12.4444
9	ENSMUSG00000109372.1	chr8;chr8;chr8;chr8;chr8;chr8;chr8;chr8;chr8;chr8;chr8;chr8;chr8;chr8;chr8;chr8;chr8;chr8;chr8;chr8;chr8;chr8;chr8;chr8;chr8;chr8;chr8;chr8;chr8;chr8;chr8;chr8;chr8	35765790;35768962;35771772;35772465;35773525;35775631;35777918;35778617;35779847;35780322;35781467;35783212;35785710;35790442;35792557;35795468;35796167;35799151;35802208;35802528;35803431;35804475;35805083;35806708;35806997;35807494;35808859;35810237;35812324;35814717;35815311;35817311;35817963	35765868;35769075;35771891;35772704;35773638;35775750;35778043;35778820;35780015;35780490;35781692;35783337;35785934;35790753;35792769;35795650;35796382;35799389;35802337;35802712;35803617;35804693;35805266;35806909;35807161;35807694;35809405;35810362;35812434;35814953;35815788;35817410;35818047	+;+;+;+;+;+;+;+;+;+;+;+;+;+;+;+;+;+;+;+;+;+;+;+;+;+;+;+;+;+;+;+;+	6352	Gm19410	373	583	455	2396	2519	2288	433	444	319	2562	1446	1835	84	120	91	1663	1735	1559	409.185	584.522	500.213	2244.8	2210.86	2215.68	458.956	435.289	244.104	2039.83	1774.86	2235.34	82.8149	104.777	76.1374	1735.37	2041.56	1774.63	497.973	87.9099	1176.05	-2.5024	0.203082	-12.3219
10	ENSMUSG00000030168.13	chr6;chr6;chr6;chr6;chr6;chr6;chr6;chr6;chr6;chr6;chr6;chr6;chr6;chr6;chr6;chr6;chr6;chr6;chr6;chr6;chr6;chr6;chr6;chr6;chr6;chr6;chr6;chr6;chr6;chr6;chr6;chr6;chr6;chr6;chr6	119353150;119353765;119355466;119357216;119357216;119357216;119357686;119358922;119358922;119358922;119359351;119359351;119359351;119359351;119361828;119361828;119361828;119361828;119363488;119365261;119365261;119365261;119365261;119370150;119370150;119370150;119370150;119370151;119388482;119390220;119400723;119401919;119417420;119417420;119417420	119355928;119355928;119355928;119357409;119357409;119357409;119359109;119359109;119359109;119359109;119359537;119359537;119359537;119359537;119361999;119361999;119361999;119361999;119363547;119365380;119365380;119365380;119365380;119370408;119370408;119370408;119370408;119370408;119388686;119390248;119400883;119402022;119417475;119417690;119417704	-;-;-;-;-;-;-;-;-;-;-;-;-;-;-;-;-;-;-;-;-;-;-;-;-;-;-;-;-;-;-;-;-;-;-	5979	Adipor2	1119	1056	887	830	905	881	1369	1542	1986	981	643	722	2509	3461	2808	1073	886	949	1227.55	1058.76	975.141	777.622	794.295	853.154	1451.06	1511.75	1519.72	781.057	789.234	879.52	2473.6	3021.95	2349.38	1119.7	1042.55	1080.26	1087.15	2614.98	1317.02	1.2664	0.103175	12.2745
11	ENSMUSG00000078137.1	chr2	118699103	118703963	-	4861	Ankrd63	1542	1784	2068	555	611	517	1351	1518	1651	723	465	518	614	782	530	560	536	604	1691.59	1788.66	2273.5	519.976	536.259	500.659	1431.98	1488.22	1263.37	575.642	570.752	631.013	605.338	682.798	443.438	584.371	630.707	687.54	1917.91	577.191	939.212	-1.7331	0.142229	-12.185
12	ENSMUSG00000000531.5	chr15;chr15;chr15;chr15;chr15;chr15;chr15;chr15	101224188;101226914;101228832;101228991;101230534;101230725;101230985;101231517	101224544;101226963;101228886;101229093;101230627;101230791;101231051;101232756	+;+;+;+;+;+;+;+	2033	Grasp	407	423	298	1027	1146	978	336	344	388	1320	893	872	139	169	140	983	958	837	446.483	424.104	327.612	962.19	1005.81	947.088	356.141	337.251	296.904	1050.96	1096.09	1062.25	137.039	147.561	117.135	1025.78	1127.27	952.766	399.4	133.912	656.691	-1.5792	0.130012	-12.1462
13	ENSMUSG00000033730.4	chr14;chr14;chr14;chr14;chr14;chr14;chr14;chr14	70077203;70077314;70077795;70078024;70078739;70078896;70078896;70078896	70077598;70077598;70077875;70078076;70082614;70079303;70082550;70079955	+;+;+;+;+;+;+;+	4406	Egr3	1298	1593	1794	4232	5351	4300	1559	1269	1445	5087	3907	2942	391	579	540	4828	3857	4132	1423.92	1597.16	1972.27	3964.93	4696.43	4164.09	1652.45	1244.1	1105.74	4050.19	4795.55	3583.86	385.484	505.55	451.804	5038.11	4538.51	4703.5	1664.45	447.613	2770.76	-1.8937	0.158948	-11.9143
14	ENSMUSG00000027296.7	chr2;chr2;chr2;chr2;chr2;chr2;chr2	119742337;119749190;119749362;119749673;119750094;119750477;119750664	119742861;119749286;119749578;119749877;119750195;119750548;119751263	+;+;+;+;+;+;+	1818	Itpka	851	905	983	2898	3369	2456	1077	839	1055	3378	2450	2575	302	357	251	2482	2045	2058	933.555	907.362	1080.68	2715.12	2956.88	2378.37	1141.56	822.539	807.304	2689.51	3007.19	3136.79	297.739	311.712	210.005	2590.02	2406.34	2342.64	973.866	273.152	1707.52	-1.8356	0.154095	-11.9122
15	ENSMUSG00000000632.13	chr11;chr11;chr11;chr11;chr11;chr11;chr11;chr11;chr11;chr11;chr11;chr11;chr11;chr11;chr11;chr11;chr11;chr11;chr11;chr11;chr11;chr11;chr11;chr11;chr11;chr11;chr11;chr11;chr11;chr11;chr11;chr11;chr11;chr11;chr11;chr11;chr11;chr11;chr11;chr11;chr11;chr11;chr11;chr11;chr11;chr11;chr11;chr11;chr11;chr11;chr11;chr11;chr11;chr11;chr11;chr11;chr11;chr11;chr11;chr11;chr11;chr11;chr11;chr11;chr11;chr11;chr…	77930800;77930839;77930917;77931012;77931039;77951305;77953408;77953408;77953408;77953408;77953408;77953408;77953853;77954750;77954750;77954750;77954750;77954750;77954750;77954750;77962855;77962855;77962855;77962855;77962855;77962855;77968902;77968902;77968902;77968902;77968902;77969011;77972848;77972848;77972848;77972848;77972848;77972848;77973094;77973094;77973094;77973094;77973094;77973094;779…	77931114;77931114;77931114;77931114;77931114;77951444;77954067;77954067;77954067;77954067;77954067;77954067;77954067;77954762;77954883;77954883;77954883;77954883;77954883;77954883;77963050;77963050;77963050;77964091;77963050;77963050;77969087;77969087;77969087;77969087;77969087;77969087;77973016;77973016;77973016;77973016;77973016;77973016;77973260;77973260;77973260;77973260;77973260;77973260;779…	+;+;+;+;+;+;+;+;+;+;+;+;+;+;+;+;+;+;+;+;+;+;+;+;+;+;+;+;+;+;+;+;+;+;+;+;+;+;+;+;+;+;+;+;+;+;+;+;+;+;+;+;+;+;+;+;+;+;+;+;+;+;+;+;+;+;+;+;+;+;+;+;+;+;+;+;+;+;+;+;+;+;+;+;+;+;+;+;+;+;+;+;+;+;+;+	5779	Sez6	4792	5521	4556	4897	4463	4678	3918	4725	4592	4918	2691	3209	2212	2085	2683	3976	3924	4001	5256.87	5535.41	5008.73	4587.97	3917.06	4530.14	4152.86	4632.29	3513.88	3915.64	3303	3909.11	2180.79	1820.5	2244.8	4149.03	4617.34	4554.38	5267	2082.03	3990.54	-1.3391	0.112893	-11.8616
16	ENSMUSG00000032174.5	chr9;chr9;chr9;chr9;chr9;chr9;chr9;chr9;chr9;chr9;chr9	21032073;21033087;21033495;21034547;21035044;21035394;21036194;21036516;21036885;21037581;21038638	21032211;21033356;21033815;21034834;21035298;21035642;21036436;21036794;21037124;21037844;21039036	+;+;+;+;+;+;+;+;+;+;+	2947	Icam5	1896	2168	2534	4499	4713	4157	2137	2027	2007	4688	3009	3099	844	994	897	3660	3251	3062	2079.93	2173.66	2785.8	4215.08	4136.48	4025.61	2265.1	1987.23	1535.79	3732.51	3693.32	3775.11	832.093	867.905	750.497	3819.28	3825.43	3485.51	2346.46	816.832	2777.02	-1.5225	0.12846	-11.8519
17	ENSMUSG00000023274.14	chr6;chr6;chr6;chr6;chr6;chr6;chr6;chr6;chr6;chr6;chr6;chr6;chr6;chr6;chr6;chr6;chr6;chr6;chr6;chr6;chr6;chr6;chr6;chr6;chr6;chr6;chr6	124864692;124866604;124866628;124866728;124867009;124867009;124867333;124867665;124867665;124867665;124870245;124870245;124870245;124870245;124872444;124872444;124872969;124872969;124878741;124879307;124879307;124879603;124879603;124879603;124888080;124888080;124888080	124866275;124866671;124866671;124866753;124867127;124867127;124867865;124867865;124867865;124867865;124870580;124870489;124870580;124870272;124872680;124872680;124873130;124873130;124879474;124879474;124879474;124879693;124879693;124879693;124888200;124888199;124888221	-;-;-;-;-;-;-;-;-;-;-;-;-;-;-;-;-;-;-;-;-;-;-;-;-;-;-	4032	Cd4	344	599	178	19	22	14	173	275	248	16	9	11	14	26	8	11	15	13	377.371	600.563	195.688	17.801	19.3088	13.5575	183.37	269.604	189.774	12.739	11.0468	13.3999	13.8025	22.7017	6.6934	11.4787	17.6504	14.798	391.207	14.3992	110.63	-4.7682	0.402998	-11.8318
18	ENSMUSG00000001300.16	chr8;chr8;chr8;chr8;chr8;chr8;chr8;chr8;chr8	8617434;8620597;8622331;8622331;8623148;8639206;8639206;8658422;8660484	8620976;8620976;8622444;8622444;8623240;8639363;8639489;8661239;8661242	-;-;-;-;-;-;-;-;-	6855	Efnb2	890	1005	940	1737	1630	1728	647	866	1003	1844	1171	1156	458	524	561	1213	1278	1156	976.338	1007.62	1033.41	1627.38	1430.61	1673.38	685.784	849.009	767.513	1468.16	1437.31	1408.21	451.538	457.527	469.375	1265.79	1503.81	1315.89	1005.79	459.48	1101.59	-1.1299	0.0956369	-11.814
19	ENSMUSG00000019970.15	chr10;chr10;chr10;chr10;chr10;chr10;chr10;chr10;chr10;chr10;chr10;chr10;chr10;chr10;chr10;chr10;chr10;chr10;chr10;chr10;chr10;chr10;chr10;chr10;chr10;chr10;chr10;chr10;chr10;chr10;chr10;chr10;chr10;chr10;chr10;chr10;chr10;chr10;chr10;chr10;chr10;chr10;chr10;chr10;chr10;chr10;chr10;chr10;chr10;chr10;chr10;chr10;chr10;chr10;chr10;chr10;chr10;chr10;chr10;chr10;chr10;chr10;chr10;chr10;chr10;chr10;chr…	21882184;21882369;21898736;21928342;21928470;21969449;21969449;21978672;21978672;21990291;21992223;21992223;21993890;21994666;21994683;21994711;21994910;21994966;21994966;21994966;21994966;21994966;21994966;21994966;21994966;21994966;21995474;21995474;21995474;21995474;21995474;21995474;21995474;21995474;21995474;21995474;21995794;21995794;21995794;21995794;21995794;21995794;21995794;21995794;219…	21882707;21882707;21899145;21928551;21928551;21969524;21969524;21978982;21978982;21990402;21992407;21992407;21994181;21994825;21994825;21994825;21995041;21995041;21995041;21995041;21995041;21995041;21995041;21995041;21995041;21995041;21995549;21995549;21995601;21995549;21995549;21995549;21995549;21995549;21995549;21995549;21995898;21995898;21995898;21995898;21995874;21995898;21995898;21995893;219…	+;+;+;+;+;+;+;+;+;+;+;+;+;+;+;+;+;+;+;+;+;+;+;+;+;+;+;+;+;+;+;+;+;+;+;+;+;+;+;+;+;+;+;+;+;+;+;+;+;+;+;+;+;+;+;+;+;+;+;+;+;+;+;+;+;+;+;+;+;+;+;+;+;+;+;+;+;+;+;+;+;+;+;+;+;+;+;+;+;+;+;+;+;+;+	4903	Sgk1	975	1062	693	961	1062	1066	1851	2110	2716	1284	617	787	4372	9351	4501	1707	1471	1599	1069.58	1064.77	761.863	900.355	932.09	1032.31	1961.96	2068.6	2078.33	1022.3	757.321	958.701	4310.32	8164.77	3765.87	1781.29	1730.92	1820.16	965.406	5413.65	2010.08	2.4873	0.21265	11.6966
20	ENSMUSG00000026207.16	chr1;chr1;chr1;chr1;chr1;chr1;chr1;chr1;chr1;chr1;chr1;chr1;chr1;chr1;chr1;chr1;chr1;chr1;chr1;chr1;chr1;chr1;chr1;chr1;chr1;chr1;chr1;chr1;chr1;chr1;chr1;chr1;chr1;chr1;chr1;chr1;chr1;chr1;chr1;chr1;chr1;chr1;chr1;chr1;chr1;chr1;chr1;chr1;chr1;chr1;chr1;chr1;chr1;chr1;chr1;chr1;chr1;chr1;chr1;chr1;chr1;chr1;chr1;chr1;chr1;chr1;chr1;chr1;chr1;chr1;chr1;chr1;chr1;chr1;chr1;chr1;chr1;chr1;chr1;chr1…	75375297;75382114;75382114;75382126;75382138;75383137;75383137;75383137;75383137;75383556;75384034;75384039;75384656;75384656;75384656;75384656;75384656;75384700;75384828;75384828;75384828;75384828;75384828;75384828;75385512;75385610;75387798;75387798;75387798;75387798;75387798;75387798;75387801;75390979;75390979;75390979;75390979;75391762;75391762;75391762;75391762;75400085;75400521;75400635;754…	75375833;75382174;75382174;75382174;75382174;75383179;75383382;75383179;75383179;75383663;75384068;75384068;75384745;75384745;75384745;75384745;75384745;75385164;75384975;75385164;75384987;75385164;75384987;75385164;75385676;75385676;75389104;75387948;75387895;75389104;75388345;75389104;75389104;75391122;75391122;75391122;75391122;75391923;75391944;75391944;75391944;75400262;75400563;75400661;754…	+;+;+;+;+;+;+;+;+;+;+;+;+;+;+;+;+;+;+;+;+;+;+;+;+;+;+;+;+;+;+;+;+;+;+;+;+;+;+;+;+;+;+;+;+;+;+;+;+;+;+;+;+;+;+;+;+;+;+;+;+;+;+;+;+;+;+;+;+;+;+;+;+;+;+;+;+;+;+;+;+;+;+;+;+;+;+;+;+;+;+;+;+;+;+;+;+;+;+;+;+;+;+;+;+;+;+;+;+;+;+;+;+;+;+;+;+;+;+;+;+;+;+;+;+;+;+;+;+;+;+;+;+;+;+;+;+;+;+	12741	Speg	2131	2682	1851	4019	4551	3808	1916	1984	2267	4122	2880	2745	1110	1332	1287	3594	3253	3144	2337.73	2689	2034.93	3765.38	3994.29	3687.64	2030.85	1945.07	1734.75	3281.87	3534.98	3343.88	1094.34	1163.03	1076.8	3750.41	3827.78	3578.85	2353.89	1111.39	2715.09	-1.0831	0.0934648	-11.5883
21	ENSMUSG00000036095.11	chr12;chr12;chr12;chr12;chr12;chr12;chr12;chr12;chr12;chr12;chr12;chr12;chr12;chr12;chr12;chr12;chr12;chr12;chr12;chr12;chr12;chr12;chr12;chr12;chr12;chr12;chr12;chr12;chr12;chr12;chr12;chr12;chr12;chr12;chr12;chr12;chr12;chr12;chr12;chr12;chr12;chr12;chr12;chr12;chr12;chr12;chr12;chr12;chr12;chr12;chr12;chr12;chr12;chr12;chr12;chr12;chr12;chr12;chr12;chr12;chr12;chr12;chr12;chr12;chr12;chr12;chr…	37817726;37880174;37880337;37880547;37880705;37880716;37981755;37981755;37981755;37981755;37981755;37981755;38017714;38019180;38019901;38084167;38084167;38084167;38084167;38084167;38084167;38087573;38087573;38100364;38100364;38100364;38100364;38100364;38100364;38114533;38114533;38114533;38114533;38114533;38114533;38120606;38120606;38120606;38120606;38120606;38120606;38124169;38124169;38124169;381…	37817929;37880418;37880418;37880954;37880954;37880954;37982010;37982010;37982010;37982010;37982010;37982010;38019774;38019299;38020012;38084243;38084243;38084243;38084243;38084243;38084243;38087593;38087593;38100517;38100517;38100517;38100517;38100517;38100517;38114673;38114673;38114673;38114673;38114673;38114673;38120655;38120655;38120655;38120655;38120655;38120655;38124243;38124243;38124243;381…	+;+;+;+;+;+;+;+;+;+;+;+;+;+;+;+;+;+;+;+;+;+;+;+;+;+;+;+;+;+;+;+;+;+;+;+;+;+;+;+;+;+;+;+;+;+;+;+;+;+;+;+;+;+;+;+;+;+;+;+;+;+;+;+;+;+;+;+;+;+;+;+;+;+;+;+;+;+;+;+;+;+;+;+;+;+;+;+;+;+;+;+;+;+;+;+;+;+;+;+;+;+;+;+;+;+;+;+;+;+;+;+;+;+;+	11377	Dgkb	5085	6081	5254	2879	3277	2514	4241	4200	4141	4317	3050	2891	2603	2477	2296	3098	2655	2660	5578.29	6096.87	5776.09	2697.32	2876.14	2434.54	4495.22	4117.6	3168.76	3437.13	3743.64	3521.73	2566.28	2162.78	1921.01	3232.82	3124.12	3027.91	5817.08	2216.69	3554.35	-1.3924	0.121428	-11.4667
22	ENSMUSG00000025221.16	chr19;chr19;chr19;chr19;chr19;chr19;chr19;chr19;chr19;chr19;chr19;chr19;chr19;chr19;chr19;chr19;chr19;chr19;chr19;chr19;chr19;chr19;chr19;chr19;chr19;chr19;chr19;chr19;chr19;chr19;chr19;chr19;chr19;chr19;chr19;chr19;chr19;chr19;chr19;chr19;chr19;chr19;chr19;chr19;chr19;chr19;chr19;chr19;chr19;chr19;chr19;chr19;chr19;chr19;chr19;chr19;chr19;chr19;chr19;chr19;chr19;chr19;chr19;chr19;chr19;chr19;chr…	45791839;45792346;45792346;45792346;45792346;45793349;45793448;45793670;45793670;45793991;45794001;45794001;45794001;45794001;45794001;45794001;45794001;45794001;45794001;45794199;45794199;45794199;45794199;45794199;45794199;45794199;45794199;45794199;45794199;45794480;45794480;45794480;45794480;45794480;45794480;45794480;45794480;45794740;45794740;45794740;45794740;45794740;45794740;45794740;457…	45792057;45793717;45793717;45793717;45793717;45793717;45793717;45793717;45793717;45794063;45794063;45794063;45794063;45794063;45794063;45794063;45794063;45794063;45794063;45794303;45794303;45794303;45794303;45794303;45794303;45794303;45794303;45794303;45794299;45794587;45794587;45794587;45794587;45794587;45794587;45794587;45794587;45794810;45794810;45794810;45794810;45794810;45794810;45794810;457…	-;-;-;-;-;-;-;-;-;-;-;-;-;-;-;-;-;-;-;-;-;-;-;-;-;-;-;-;-;-;-;-;-;-;-;-;-;-;-;-;-;-;-;-;-;-;-;-;-;-;-;-;-;-;-;-;-;-;-;-;-;-;-;-;-;-;-;-;-;-;-;-;-;-;-;-;-;-;-;-	3675	Kcnip2	2827	3180	2933	1983	2302	1822	2491	2525	2410	2159	1576	1274	1366	1399	1420	1864	1640	1573	3101.25	3188.3	3224.45	1857.86	2020.4	1764.41	2640.32	2475.46	1844.17	1718.96	1934.42	1551.95	1346.73	1221.53	1188.08	1945.12	1929.78	1790.56	3171.33	1252.11	2041.32	-1.3411	0.117791	-11.3856
23	ENSMUSG00000030134.11	chr6;chr6;chr6;chr6;chr6;chr6;chr6;chr6;chr6;chr6;chr6;chr6;chr6;chr6;chr6;chr6;chr6;chr6;chr6;chr6;chr6;chr6;chr6;chr6;chr6;chr6;chr6;chr6;chr6;chr6;chr6;chr6;chr6;chr6;chr6;chr6;chr6;chr6;chr6	118011438;118066419;118066419;118080358;118080358;118080358;118083014;118083014;118083014;118084421;118084421;118084421;118085237;118085264;118085264;118085773;118085773;118085773;118086217;118086217;118086217;118087027;118087027;118087027;118087207;118087207;118087207;118088109;118088109;118088109;118089103;118089103;118089103;118089435;118089435;118089435;118089816;118089816;118089816	118011563;118066462;118066462;118080561;118080561;118080561;118083136;118083136;118083136;118084558;118084558;118084558;118085485;118085485;118085485;118085847;118085847;118085847;118086309;118086309;118086309;118087129;118087129;118087129;118087286;118087286;118087286;118088300;118088300;118088300;118089226;118089226;118089226;118089507;118089507;118089507;118090571;118090500;118091546	+;+;+;+;+;+;+;+;+;+;+;+;+;+;+;+;+;+;+;+;+;+;+;+;+;+;+;+;+;+;+;+;+;+;+;+;+;+;+	3355	Rasgef1a	3575	4265	3270	5588	6192	5652	3299	3130	3499	7023	4768	4859	2028	2043	2275	5400	4635	5304	3921.81	4276.13	3594.94	5235.36	5434.56	5473.35	3496.76	3068.59	2677.49	5591.61	5852.36	5919.09	1999.39	1783.83	1903.44	5635.01	5453.97	6037.6	3930.96	1895.55	4297.52	-1.0527	0.0925864	-11.3697
24	ENSMUSG00000116766.1	chr16	35284754	35286550	+	1797	Gm49702	326	452	269	30	47	40	221	232	221	48	33	17	75	55	59	43	47	45	357.625	453.18	295.73	28.1068	41.2507	38.7357	234.248	227.448	169.113	38.2169	40.505	20.7089	73.9419	48.0229	49.3638	44.8714	55.3046	51.224	368.845	57.1095	125.978	-2.6988	0.23849	-11.316
25	ENSMUSG00000024883.8	chr19;chr19;chr19;chr19;chr19;chr19;chr19;chr19;chr19;chr19;chr19;chr19;chr19;chr19;chr19;chr19;chr19;chr19;chr19;chr19;chr19;chr19;chr19;chr19;chr19;chr19;chr19;chr19;chr19;chr19;chr19;chr19;chr19;chr19;chr19;chr19;chr19;chr19;chr19;chr19;chr19;chr19;chr19;chr19;chr19;chr19;chr19;chr19;chr19;chr19;chr19;chr19;chr19;chr19;chr19;chr19;chr19;chr19;chr19;chr19;chr19	5050481;5050785;5050787;5050801;5050813;5050813;5050813;5050814;5050826;5050826;5050830;5050833;5051074;5051074;5051074;5051074;5051074;5051074;5051085;5051085;5051201;5051201;5051201;5051201;5051354;5051354;5051354;5051354;5051354;5051354;5051558;5051558;5051558;5051558;5051558;5051558;5051558;5051558;5051741;5051741;5051741;5051741;5051741;5051774;5051774;5051976;5051976;5051976;5051976;5051976…	5050941;5050871;5050871;5050941;5050941;5050941;5050941;5050871;5050941;5050941;5050871;5050941;5051254;5051254;5051254;5051371;5051483;5051254;5051254;5051254;5051254;5051468;5051254;5051501;5051468;5051468;5051468;5051529;5051468;5051468;5051630;5051615;5051630;5051630;5051630;5051630;5051630;5051630;5051832;5051832;5051832;5051832;5051806;5051832;5051832;5052050;5052716;5052182;5052078;5052716…	+;+;+;+;+;+;+;+;+;+;+;+;+;+;+;+;+;+;+;+;+;+;+;+;+;+;+;+;+;+;+;+;+;+;+;+;+;+;+;+;+;+;+;+;+;+;+;+;+;+;+;+;+;+;+;+;+;+;+;+;+	4820	Rin1	944	1084	1273	1694	1869	1833	1096	971	1034	2082	1537	1481	416	483	390	1940	1774	1736	1035.58	1086.83	1399.5	1587.1	1640.37	1775.06	1161.7	951.949	791.235	1657.66	1886.55	1804.11	410.131	421.728	326.303	2024.43	2087.45	1976.11	1173.97	386.054	1334.66	-1.6053	0.142854	-11.2375
26	ENSMUSG00000037703.14	chr2;chr2;chr2;chr2;chr2;chr2;chr2;chr2;chr2;chr2;chr2;chr2;chr2	130632839;130632839;130632842;130635773;130635773;130635773;130636943;130636943;130637285;130637885;130637885;130637885;130642721	130635464;130635464;130635464;130636627;130636627;130636627;130637419;130637419;130637419;130638047;130638095;130638095;130642803	-;-;-;-;-;-;-;-;-;-;-;-;-	4252	Lzts3	4591	5583	3405	6386	6904	5941	3049	3825	4113	6771	4675	4528	2051	2176	2291	5580	5016	4605	5036.37	5597.57	3743.35	5983	6059.46	5753.22	3231.77	3749.95	3147.34	5390.97	5738.21	5515.88	2022.06	1899.96	1916.82	5822.84	5902.29	5241.92	4792.43	1946.28	4541.83	-1.3003	0.116179	-11.1925
27	ENSMUSG00000033060.16	chr14;chr14;chr14;chr14;chr14;chr14;chr14;chr14;chr14;chr14;chr14;chr14;chr14;chr14;chr14;chr14;chr14;chr14;chr14;chr14;chr14;chr14;chr14;chr14;chr14;chr14;chr14;chr14;chr14;chr14;chr14;chr14;chr14;chr14;chr14;chr14;chr14;chr14;chr14;chr14;chr14;chr14;chr14;chr14;chr14;chr14;chr14;chr14;chr14;chr14;chr14;chr14;chr14;chr14;chr14;chr14;chr14;chr14;chr14;chr14;chr14;chr14;chr14;chr14;chr14;chr14;chr…	101729957;101794241;101807454;101828968;101838512;101840297;101840507;101840507;101840648;101840819;101840872;101840872;101840872;101840872;101840872;101840872;101869470;101875452;101875452;101875452;101875452;101875452;101875452;101875452;101875452;101875452;101876806;101876806;101876806;101876806;101876806;101876806;101876806;101876806;101876806;101876824;101880803;101880803;101880803;101880803…	101730225;101794311;101807523;101829058;101838730;101840359;101840590;101840590;101840978;101840978;101840978;101840978;101840978;101840978;101840978;101840978;101869550;101875482;101875482;101875482;101875482;101875482;101875482;101875482;101875482;101875482;101876919;101876919;101876919;101876919;101876919;101876919;101876919;101876919;101876919;101876919;101881001;101881001;101881001;101881001…	+;+;+;+;+;+;+;+;+;+;+;+;+;+;+;+;+;+;+;+;+;+;+;+;+;+;+;+;+;+;+;+;+;+;+;+;+;+;+;+;+;+;+;+;+;+;+;+;+;+;+;+;+;+;+;+;+;+;+;+;+;+;+;+;+;+;+;+;+;+;+;+;+;+;+;+;+;+;+;+;+;+;+;+;+;+;+;+;+;+;+;+;+;+;+;+;+;+;+;+;+;+;+;+;+;+;+;+;+;+;+;+;+;+;+;+;+;+;+;+;+;+;+;+;+;+;+;+;+;+;+;+;+;+;+;+;+;+;+;+;+;+;+;+;+;+;+;+;+;+;+;+;+;+;+;+;+;+;+;+;+;+;+;+;+;+;+;+;+;+;+;+;+;+;+;+;+;+;+;+;+;+;+;+;+;+;+;+;+;+;+;+;+;+;+;+;+	11951	Lmo7	1852	2480	1773	1647	1527	1662	1736	1616	1515	1880	1185	1284	782	813	719	1284	1215	1187	2031.66	2486.47	1949.18	1543.06	1340.21	1609.47	1840.06	1584.29	1159.3	1496.83	1454.5	1564.13	770.967	709.866	601.569	1339.88	1429.68	1351.18	2155.77	694.134	1459.02	-1.6359	0.146334	-11.1792
28	ENSMUSG00000022462.7	chr15;chr15;chr15;chr15;chr15;chr15;chr15;chr15;chr15;chr15;chr15;chr15;chr15;chr15;chr15;chr15;chr15;chr15;chr15;chr15;chr15;chr15;chr15;chr15;chr15;chr15	96687392;96689665;96691109;96691109;96691297;96691297;96691679;96691679;96692314;96692314;96692518;96692518;96693017;96693017;96693281;96693281;96693556;96693556;96695013;96695216;96695436;96697922;96698182;96698615;96698615;96699408	96690228;96690228;96691206;96691206;96691441;96691441;96691803;96691803;96692414;96692414;96692597;96692597;96693175;96693175;96693339;96693339;96698263;96693638;96695094;96695308;96695509;96698037;96698263;96698691;96698817;96699730	-;-;-;-;-;-;-;-;-;-;-;-;-;-;-;-;-;-;-;-;-;-;-;-;-;-	8838	Slc38a2	1532	1946	1889	2648	2699	2539	2773	2689	3381	3405	1935	2155	3888	4457	4060	2846	2599	2681	1680.62	1951.08	2076.71	2480.89	2368.84	2458.75	2939.22	2636.24	2587.2	2711.01	2375.07	2625.16	3833.15	3891.6	3396.9	2969.86	3058.23	3051.81	1902.8	3707.22	2727.35	0.9619	0.0863779	11.1364
29	ENSMUSG00000023868.17	chr17;chr17;chr17;chr17;chr17;chr17;chr17;chr17;chr17;chr17;chr17;chr17;chr17;chr17;chr17;chr17;chr17;chr17;chr17;chr17;chr17;chr17;chr17;chr17;chr17;chr17;chr17;chr17;chr17;chr17;chr17;chr17;chr17;chr17;chr17;chr17;chr17;chr17;chr17;chr17;chr17;chr17;chr17;chr17;chr17;chr17;chr17;chr17;chr17;chr17;chr17;chr17;chr17;chr17;chr17;chr17;chr17;chr17;chr17;chr17;chr17;chr17;chr17;chr17;chr17;chr17;chr…	8525372;8525450;8526801;8527026;8756962;8756962;8756962;8757018;8758145;8758145;8798579;8801693;8801693;8801779;8803028;8849985;8880426;8893291;8898861;8898861;8898861;8898861;8898861;8898861;8898861;8898861;8898861;8898861;8898861;8920504;8920504;8920504;8920504;8920504;8920504;8920504;8920504;8920504;8924143;8929092;8929092;8929092;8929092;8929092;8929092;8929092;8929092;8929092;8930510;8930510…	8525815;8525815;8527115;8527115;8757093;8757093;8757093;8757093;8758267;8758267;8798731;8802145;8802145;8802145;8803122;8850244;8880479;8893449;8898989;8898989;8898989;8898989;8898989;8899189;8899193;8898989;8898989;8898989;8898989;8920532;8920532;8920532;8920532;8920532;8920532;8923426;8920532;8920532;8924241;8929212;8929212;8929212;8929212;8929212;8929212;8929212;8929212;8929212;8930559;8930530…	+;+;+;+;+;+;+;+;+;+;+;+;+;+;+;+;+;+;+;+;+;+;+;+;+;+;+;+;+;+;+;+;+;+;+;+;+;+;+;+;+;+;+;+;+;+;+;+;+;+;+;+;+;+;+;+;+;+;+;+;+;+;+;+;+;+;+;+;+;+;+;+;+;+;+;+;+;+;+;+;+;+;+;+;+;+;+;+;+;+;+;+;+;+;+;+;+;+;+;+;+;+;+;+;+;+;+;+;+;+;+;+;+;+;+;+;+;+;+;+;+;+;+;+;+;+;+;+;+;+;+;+;+;+;+;+;+;+;+;+;+;+;+;+;+;+;+;+;+;+;+;+;+;+;+;+;+;+;+;+;+;+;+;+;+;+;+;+;+;+;+;+;+;+;+;+;+;+;+;+;+;+;+;+;+;+;+;+;+;+;+;+	12849	Pde10a	10526	17963	5965	1713	1645	1950	6292	7627	6653	1768	1479	1317	2129	2230	1929	1920	1855	1833	11547.1	18009.9	6557.74	1604.9	1443.77	1888.37	6669.17	7477.36	5090.99	1407.65	1815.36	1604.33	2098.96	1947.11	1613.95	2003.56	2182.77	2086.52	12038.2	1886.67	4280.53	-2.6739	0.240613	-11.1127
30	ENSMUSG00000105843.1	chr3	88030878	88033150	+	2273	Gm19439	81	73	69	24	41	54	166	121	229	35	20	31	475	754	475	125	120	113	88.8578	73.1905	75.8565	22.4854	35.9846	52.2932	175.951	118.626	175.235	27.8665	24.5485	37.7633	468.299	658.35	397.421	130.44	141.203	128.629	79.3016	508.023	157.389	2.6804	0.243825	10.9931
31	ENSMUSG00000026259.14	chr1;chr1;chr1;chr1;chr1;chr1;chr1;chr1;chr1;chr1;chr1;chr1;chr1;chr1;chr1;chr1;chr1;chr1;chr1;chr1;chr1;chr1;chr1;chr1;chr1;chr1;chr1;chr1;chr1;chr1;chr1;chr1;chr1;chr1;chr1;chr1;chr1;chr1;chr1;chr1;chr1	87476834;87476834;87478685;87479103;87479103;87479729;87479837;87479837;87479837;87480587;87480587;87480587;87480587;87481116;87481116;87481116;87481116;87482623;87482623;87482623;87482623;87484599;87484599;87484599;87484599;87486156;87486156;87486156;87486156;87487799;87487799;87489584;87489584;87503266;87503266;87509245;87509245;87510093;87540659;87545797;87573688	87477744;87477744;87479207;87479207;87479207;87479916;87479916;87479916;87479916;87480742;87480742;87480742;87480742;87481279;87481279;87481279;87481279;87482712;87482712;87482712;87482712;87484673;87484673;87484673;87484673;87486217;87486177;87486285;87486285;87487951;87487951;87489744;87489744;87503573;87503573;87509387;87509387;87510362;87540773;87546131;87573870	-;-;-;-;-;-;-;-;-;-;-;-;-;-;-;-;-;-;-;-;-;-;-;-;-;-;-;-;-;-;-;-;-;-;-;-;-;-;-;-;-	3905	Ngef	4181	4487	3141	6155	5963	4851	2866	3357	3402	6240	4261	4016	1845	1925	1697	4991	4255	4119	4586.6	4498.71	3453.12	5766.58	5233.57	4697.67	3037.8	3291.14	2603.27	4968.19	5230.05	4892.18	1818.97	1680.8	1419.84	5208.21	5006.83	4688.7	4179.48	1639.87	4004.57	-1.3503	0.123963	-10.8925
32	ENSMUSG00000105218.4	chr5;chr5;chr5;chr5;chr5;chr5;chr5;chr5;chr5;chr5;chr5;chr5;chr5;chr5;chr5	99730854;99731677;99732198;99734937;99735883;99736765;99737023;99742323;99742421;99750342;99751256;99751256;99752731;99753415;99753415	99731031;99731749;99732290;99735465;99735999;99736866;99737066;99742543;99742543;99750552;99751383;99751383;99752823;99753511;99753973	-;-;-;-;-;-;-;-;-;-;-;-;-;-;-	2348	Gm38413	134	229	130	107	129	157	112	136	108	126	72	102	23	22	21	93	84	71	146.999	229.598	142.918	100.248	113.22	152.038	118.714	133.332	82.6435	100.319	88.3745	124.254	22.6755	19.2092	17.5702	97.0473	98.8422	80.8201	173.172	19.8183	103.823	-3.1355	0.288946	-10.8517
33	ENSMUSG00000022840.9	chr16;chr16;chr16;chr16;chr16;chr16;chr16;chr16;chr16;chr16;chr16;chr16;chr16;chr16;chr16;chr16;chr16;chr16;chr16;chr16;chr16;chr16;chr16	35154877;35248801;35253141;35267180;35268956;35270662;35270838;35272079;35272079;35274425;35278495;35279196;35280339;35283522;35289505;35290027;35291502;35293018;35293962;35298347;35299453;35302267;35303613	35157235;35248950;35253262;35267291;35269083;35270996;35270996;35272117;35272220;35274565;35278517;35279340;35280436;35283609;35289621;35290191;35291677;35293047;35294094;35298610;35299657;35302391;35305738	+;+;+;+;+;+;+;+;+;+;+;+;+;+;+;+;+;+;+;+;+;+;+	7184	Adcy5	13034	16205	8494	3417	3747	3383	8054	9908	10403	3732	2662	2588	4992	5166	4758	3699	3123	3244	14298.4	16247.3	9338.04	3201.37	3288.64	3276.07	8536.79	9713.6	7960.55	2971.36	3267.4	3152.63	4921.57	4510.66	3980.9	3859.98	3674.81	3692.68	13294.6	4471.04	6105.15	-1.5723	0.146975	-10.6978
34	ENSMUSG00000099696.6	chr9;chr9;chr9;chr9;chr9;chr9;chr9;chr9;chr9;chr9	46913493;46913603;46913627;46920531;46920531;46920531;46922351;46922351;46926423;46926423	46913746;46913746;46913746;46921746;46922567;46921951;46922426;46922426;46927366;46927366	+;+;+;+;+;+;+;+;+;+	3235	2900052N01Rik	714	810	712	459	576	553	655	761	1184	772	491	529	2172	1986	2568	554	454	616	783.265	812.114	782.751	430.034	505.54	535.521	694.263	746.069	906.017	614.655	602.665	644.413	2141.36	1734.06	2148.58	578.11	534.219	701.2	792.71	2008	883.046	1.3407	0.125412	10.6901
35	ENSMUSG00000027210.20	chr2;chr2;chr2;chr2;chr2;chr2;chr2;chr2;chr2;chr2;chr2;chr2;chr2;chr2;chr2;chr2;chr2;chr2;chr2;chr2;chr2;chr2;chr2;chr2;chr2;chr2;chr2;chr2;chr2;chr2;chr2;chr2;chr2;chr2;chr2;chr2;chr2;chr2;chr2;chr2;chr2;chr2;chr2;chr2;chr2;chr2;chr2;chr2;chr2;chr2;chr2;chr2;chr2;chr2;chr2;chr2;chr2;chr2;chr2;chr2;chr2;chr2;chr2;chr2;chr2;chr2;chr2;chr2;chr2;chr2;chr2;chr2;chr2;chr2;chr2;chr2;chr2;chr2;chr2;chr2…	115863064;115863064;115863064;115863064;115863145;115863300;115863904;115864227;115864273;115864318;115864459;115864870;115866810;115866810;115866810;115866810;115866810;115866810;115866876;115867269;115867269;115867269;115867269;115867269;115867269;115867269;115867269;115867269;115867269;115867269;115867269;115867269;115868745;115868745;115868745;115868745;115868745;115868745;115868745;115868745…	115864513;115864513;115864513;115864513;115864513;115864513;115864513;115864513;115864513;115864513;115864513;115866904;115866904;115866904;115866904;115866904;115866904;115866904;115866904;115867379;115867379;115867358;115867358;115867379;115867358;115867379;115867358;115867379;115867358;115867379;115867358;115867379;115868803;115868803;115868803;115868803;115868803;115868867;115868803;115868803…	-;-;-;-;-;-;-;-;-;-;-;-;-;-;-;-;-;-;-;-;-;-;-;-;-;-;-;-;-;-;-;-;-;-;-;-;-;-;-;-;-;-;-;-;-;-;-;-;-;-;-;-;-;-;-;-;-;-;-;-;-;-;-;-;-;-;-;-;-;-;-;-;-;-;-;-;-;-;-;-;-;-;-;-;-;-;-;-;-;-;-;-;-;-;-;-;-;-;-;-;-;-;-;-;-;-;-;-;-;-;-;-;-;-;-;-;-;-;-;-;-;-;-;-;-;-;-;-;-;-;-;-;-;-;-	12043	Meis2	3374	3654	3785	2711	2761	2618	2685	3301	3438	3449	2291	2304	1783	1960	1386	2380	2165	2123	3701.31	3663.54	4161.11	2539.92	2423.26	2535.25	2845.95	3236.23	2630.82	2746.04	2812.03	2806.67	1757.85	1711.36	1159.63	2483.58	2547.54	2416.63	3841.99	1542.95	2676.6	-1.3168	0.123679	-10.6469
36	ENSMUSG00000020599.13	chr11;chr11;chr11;chr11;chr11;chr11;chr11;chr11;chr11;chr11;chr11;chr11;chr11;chr11;chr11;chr11;chr11;chr11;chr11;chr11;chr11;chr11;chr11;chr11;chr11;chr11;chr11;chr11;chr11;chr11;chr11;chr11;chr11;chr11;chr11;chr11;chr11;chr11;chr11;chr11;chr11;chr11;chr11;chr11;chr11;chr11;chr11;chr11;chr11;chr11;chr11;chr11;chr11;chr11;chr11;chr11;chr11;chr11;chr11;chr11	109225355;109225361;109227126;109227126;109235057;109235900;109235900;109238094;109238094;109238094;109239454;109239454;109239454;109239511;109240850;109240850;109240850;109240850;109246453;109246453;109246453;109246453;109246655;109248064;109248064;109248064;109248979;109248979;109248979;109250027;109250027;109250027;109256002;109259827;109259836;109259836;109268923;109268923;109268923;109273276…	109225776;109225776;109227604;109227604;109236017;109236017;109236017;109238179;109238179;109238179;109239592;109239592;109239592;109239592;109240937;109240937;109240937;109240937;109246568;109246568;109246568;109246568;109246965;109248177;109248177;109248177;109249040;109249040;109249040;109250056;109250151;109250056;109258699;109259898;109259898;109259898;109269004;109269004;109269004;109273352…	-;-;-;-;-;-;-;-;-;-;-;-;-;-;-;-;-;-;-;-;-;-;-;-;-;-;-;-;-;-;-;-;-;-;-;-;-;-;-;-;-;-;-;-;-;-;-;-;-;-;-;-;-;-;-;-;-;-;-;-	6390	Rgs9	3411	5202	2154	380	336	502	2197	2945	2380	367	186	267	711	730	557	374	359	439	3741.9	5215.58	2368.04	356.02	294.898	486.133	2328.7	2887.22	1821.22	292.2	228.301	325.252	700.969	637.395	466.028	390.276	422.433	499.719	3775.17	601.464	1303.46	-2.6506	0.249193	-10.6366
37	ENSMUSG00000025738.8	chr17;chr17;chr17;chr17;chr17;chr17;chr17;chr17;chr17;chr17;chr17;chr17;chr17;chr17;chr17	25809085;25816319;25816417;25817680;25817680;25818059;25818498;25818498;25818558;25818896;25818896;25818896;25819374;25819374;25819374	25809386;25817063;25817063;25818188;25818188;25818188;25818582;25818582;25818582;25818959;25818959;25818959;25820727;25819541;25821255	+;+;+;+;+;+;+;+;+;+;+;+;+;+;+	3587	Fbxl16	13710	16443	9813	19807	21660	19803	11482	11722	13013	24154	16460	18097	6061	6024	6890	16095	15143	14307	15040	16485.9	10788.1	18557.1	19010.4	19177.1	12170.3	11492	9957.77	19231	20203.4	22045.2	5975.49	5259.82	5764.69	16795.5	17818.7	16285.8	14104.7	5666.67	14558.8	-1.3157	0.123873	-10.6214
38	ENSMUSG00000058013.11	chr5;chr5;chr5;chr5;chr5;chr5;chr5;chr5;chr5;chr5;chr5;chr5;chr5;chr5;chr5;chr5;chr5;chr5;chr5;chr5;chr5;chr5;chr5;chr5;chr5;chr5;chr5;chr5;chr5;chr5;chr5;chr5;chr5;chr5;chr5;chr5;chr5;chr5;chr5;chr5;chr5;chr5;chr5;chr5;chr5;chr5;chr5;chr5;chr5;chr5;chr5;chr5;chr5;chr5;chr5;chr5;chr5;chr5;chr5;chr5;chr5;chr5;chr5;chr5;chr5;chr5	93093437;93093438;93093438;93093448;93093451;93093526;93093536;93093571;93138438;93138438;93139449;93139449;93139449;93139449;93139449;93139449;93139449;93148387;93148387;93148387;93148387;93148387;93148387;93148387;93148503;93154870;93154870;93154870;93154870;93154870;93154870;93154870;93156851;93156851;93156851;93156851;93156851;93156851;93156851;93161150;93161150;93161150;93161150;93161150;931…	93093597;93094077;93093597;93093597;93093597;93093597;93093597;93093597;93138537;93138596;93139563;93139563;93139563;93139563;93139563;93139563;93139563;93148543;93148582;93148582;93148582;93148582;93148582;93148582;93148582;93155056;93155056;93155056;93155056;93155056;93155056;93155056;93157702;93157012;93157012;93157012;93157012;93157012;93157012;93161246;93161246;93161246;93161246;93161246;931…	+;+;+;+;+;+;+;+;+;+;+;+;+;+;+;+;+;+;+;+;+;+;+;+;+;+;+;+;+;+;+;+;+;+;+;+;+;+;+;+;+;+;+;+;+;+;+;+;+;+;+;+;+;+;+;+;+;+;+;+;+;+;+;+;+;+	9472	Septin11	1717	2088	1847	4853	5366	4722	1472	1781	2089	5609	3794	4002	1270	1408	1566	4150	3766	3796	1883.57	2093.45	2030.54	4546.74	4709.6	4572.75	1560.24	1746.06	1598.54	4465.8	4656.85	4875.12	1252.08	1229.39	1310.23	4330.61	4431.43	4321.03	2002.52	1263.9	3089.67	-0.664	0.0627104	-10.5882
39	ENSMUSG00000055639.16	chr14;chr14;chr14;chr14;chr14;chr14;chr14;chr14;chr14;chr14;chr14;chr14;chr14;chr14;chr14;chr14;chr14;chr14;chr14;chr14;chr14;chr14;chr14;chr14;chr14;chr14;chr14;chr14;chr14;chr14;chr14;chr14;chr14	97786853;97786853;97825866;97827742;97827742;97828241;97828241;97828241;97831294;97831294;97831294;97840089;97840089;97840089;97901301;97901301;97901301;97903151;97903151;97903151;97915797;97915797;97915797;97916393;97969807;97969807;97969807;98018878;98018878;98018878;98168483;98168483;98168483	97789619;97789619;97827810;97827810;97827810;97828384;97828384;97828384;97831441;97831441;97831441;97840240;97840240;97840240;97901435;97901435;97901435;97903286;97903286;97903286;97915969;97915969;97915969;97916548;97969968;97969968;97969968;98018993;98018993;98018993;98169765;98169543;98169543	-;-;-;-;-;-;-;-;-;-;-;-;-;-;-;-;-;-;-;-;-;-;-;-;-;-;-;-;-;-;-;-;-	7317	Dach1	664	840	468	153	135	124	429	517	487	135	119	110	161	226	192	100	120	100	728.414	842.192	514.505	143.345	118.486	120.081	454.716	506.856	372.661	107.485	146.064	133.999	158.729	197.331	160.642	104.352	141.203	113.831	695.037	172.233	281.383	-2.0127	0.190167	-10.5838
40	ENSMUSG00000062296.8	chr9;chr9;chr9;chr9;chr9;chr9;chr9;chr9;chr9;chr9;chr9;chr9;chr9;chr9;chr9;chr9;chr9;chr9;chr9;chr9;chr9;chr9;chr9;chr9;chr9;chr9;chr9;chr9;chr9;chr9;chr9;chr9;chr9;chr9;chr9;chr9;chr9;chr9;chr9;chr9;chr9;chr9;chr9;chr9;chr9;chr9;chr9;chr9;chr9;chr9;chr9;chr9;chr9;chr9;chr9;chr9;chr9;chr9;chr9;chr9;chr9;chr9;chr9	111311739;111311940;111312096;111333698;111333698;111333698;111343095;111343095;111343095;111344830;111345395;111345395;111345395;111347466;111347469;111347788;111347788;111349276;111349276;111352074;111352074;111355844;111362258;111363945;111364675;111372946;111373408;111374820;111374883;111374888;111377778;111377778;111377778;111377778;111378810;111378810;111378810;111378810;111383074;111383074…	111312251;111312251;111312251;111333824;111333824;111333824;111343245;111343245;111343245;111344856;111345493;111345513;111345513;111347552;111347552;111347926;111347926;111349407;111349407;111352244;111352244;111357961;111362512;111364121;111367548;111373145;111373545;111374925;111374925;111374925;111377921;111377921;111377921;111377921;111378966;111378966;111378966;111378966;111383162;111383162…	+;+;+;+;+;+;+;+;+;+;+;+;+;+;+;+;+;+;+;+;+;+;+;+;+;+;+;+;+;+;+;+;+;+;+;+;+;+;+;+;+;+;+;+;+;+;+;+;+;+;+;+;+;+;+;+;+;+;+;+;+;+;+	13123	Trank1	8927	12171	9915	14319	16292	14961	7896	8761	9643	16087	10906	10335	5201	5563	7407	14573	12998	13301	9793	12202.8	10900.2	13415.4	14299.1	14488.1	8369.32	8589.11	7378.99	12808.2	13386.3	12589.8	5127.62	4857.3	6197.25	15207.2	15294.7	15140.7	10965.3	5394.06	11113.6	-1.0234	0.0967873	-10.574
41	ENSMUSG00000047495.15	chr8;chr8;chr8;chr8;chr8;chr8;chr8;chr8;chr8;chr8;chr8;chr8;chr8;chr8;chr8;chr8;chr8;chr8;chr8;chr8;chr8;chr8;chr8;chr8;chr8;chr8;chr8;chr8;chr8;chr8;chr8;chr8;chr8;chr8;chr8;chr8;chr8;chr8;chr8;chr8;chr8;chr8;chr8;chr8;chr8;chr8;chr8;chr8;chr8;chr8;chr8;chr8;chr8;chr8;chr8;chr8;chr8;chr8;chr8;chr8;chr8;chr8;chr8;chr8;chr8;chr8;chr8;chr8;chr8;chr8;chr8;chr8;chr8;chr8;chr8;chr8;chr8;chr8;chr8;chr8…	14095865;14095875;14179583;14179667;14179667;14257972;14257972;14257972;14257972;14381734;14381948;14381996;14454401;14507010;14531029;14531029;14531029;14531029;14531029;14531029;14695115;14695115;14695115;14695115;14695115;14726929;14726929;14726929;14726929;14726929;14742753;14743250;14743250;14743250;14743250;14743250;14743250;14760753;14773234;14773234;14773234;14773234;14773234;14777773;147…	14096141;14096141;14179681;14179681;14179681;14258026;14258026;14258026;14258026;14382188;14382188;14382188;14454526;14507710;14531061;14531061;14531061;14531061;14531061;14531061;14695180;14695180;14695180;14695180;14695180;14727998;14727998;14727998;14727998;14727998;14742804;14743461;14743461;14743461;14743461;14743461;14743461;14760902;14773381;14773381;14773381;14773381;14773381;14777814;147…	+;+;+;+;+;+;+;+;+;+;+;+;+;+;+;+;+;+;+;+;+;+;+;+;+;+;+;+;+;+;+;+;+;+;+;+;+;+;+;+;+;+;+;+;+;+;+;+;+;+;+;+;+;+;+;+;+;+;+;+;+;+;+;+;+;+;+;+;+;+;+;+;+;+;+;+;+;+;+;+;+;+;+;+;+;+;+	6149	Dlgap2	687	871	741	2093	2043	1786	839	691	679	2231	1575	1588	296	320	287	1579	1516	1339	753.645	873.273	814.633	1960.92	1793.09	1729.55	889.293	677.442	519.582	1776.29	1933.19	1934.46	291.824	279.406	240.126	1647.72	1783.87	1524.2	813.851	270.452	1190.14	-1.591	0.150981	-10.5376
42	ENSMUSG00000024008.16	chr17;chr17;chr17;chr17;chr17;chr17;chr17;chr17;chr17;chr17;chr17;chr17;chr17;chr17;chr17;chr17;chr17;chr17;chr17;chr17;chr17;chr17;chr17;chr17;chr17;chr17;chr17;chr17;chr17;chr17;chr17;chr17;chr17;chr17;chr17;chr17;chr17;chr17;chr17;chr17;chr17;chr17;chr17;chr17;chr17;chr17;chr17;chr17;chr17;chr17;chr17;chr17;chr17;chr17;chr17;chr17;chr17;chr17;chr17;chr17;chr17;chr17;chr17;chr17;chr17;chr17	29155556;29157916;29159034;29159351;29159952;29159952;29160319;29160319;29161110;29161110;29161419;29161419;29161448;29162253;29162253;29162253;29162267;29164674;29164674;29164674;29164674;29166718;29166718;29166718;29169405;29169405;29169405;29169405;29169443;29173325;29173325;29173325;29173325;29173325;29176162;29176162;29176162;29176162;29176162;29176432;29176486;29183923;29183923;29183923;291…	29159240;29159240;29159240;29159505;29160025;29160025;29160376;29160376;29161212;29161212;29161546;29161546;29161546;29162434;29162434;29162434;29162434;29164720;29164720;29164720;29164720;29166779;29166779;29166779;29169458;29169458;29169458;29169458;29169458;29173400;29173400;29173400;29173400;29173400;29176203;29176203;29176203;29176203;29176203;29176656;29176683;29184027;29184103;29184027;291…	-;-;-;-;-;-;-;-;-;-;-;-;-;-;-;-;-;-;-;-;-;-;-;-;-;-;-;-;-;-;-;-;-;-;-;-;-;-;-;-;-;-;-;-;-;-;-;-;-;-;-;-;-;-;-;-;-;-;-;-;-;-;-;-;-;-	13571	Cpne5	1839	2173	1477	1831	2122	1500	1180	1624	1520	2213	1627	1309	716	810	808	1810	1678	1441	2017.4	2178.67	1623.77	1715.45	1862.42	1452.59	1250.73	1592.14	1163.13	1761.96	1997.02	1594.59	705.899	707.246	676.033	1888.77	1974.49	1640.31	1939.95	696.393	1544.59	-1.4784	0.140647	-10.5113
43	ENSMUSG00000037579.7	chr15;chr15;chr15;chr15;chr15;chr15;chr15;chr15;chr15;chr15;chr15;chr15;chr15;chr15;chr15;chr15;chr15;chr15;chr15;chr15;chr15	99224861;99226308;99226981;99227819;99227909;99228473;99228473;99229059;99229306;99232693;99233249;99233867;99237905;99238075;99238075;99238270;99239595;99239595;99240887;99241750;99241920	99225051;99226541;99227115;99228042;99228042;99228820;99228716;99229216;99229513;99233004;99233448;99234116;99237959;99238236;99238292;99238292;99242796;99239926;99240993;99241826;99242817	+;+;+;+;+;+;+;+;+;+;+;+;+;+;+;+;+;+;+;+;+	5756	Kcnh3	995	1304	715	4281	4833	3591	882	854	892	4756	3568	2852	320	406	298	3733	3370	3225	1091.52	1307.4	786.049	4010.84	4241.8	3477.5	934.87	837.244	682.574	3786.65	4379.45	3474.22	315.485	354.496	249.329	3895.46	3965.46	3671.05	1061.66	306.437	2303.41	-1.7939	0.171872	-10.4373
44	ENSMUSG00000048644.8	chr8;chr8	4257660;4259051	4258647;4259274	-;-	1212	Ctxn1	3205	3136	2909	7519	7197	6757	2799	2753	3184	7643	5271	5231	1774	1886	1572	5620	5168	4754	3515.91	3144.19	3198.07	7044.5	6316.62	6543.43	2966.78	2698.99	2436.45	6085.24	6469.75	6372.25	1748.97	1646.75	1315.25	5864.58	6081.15	5411.53	3286.06	1570.32	4381.13	-1.066	0.102135	-10.4369
45	ENSMUSG00000002831.14	chr17;chr17;chr17;chr17;chr17;chr17;chr17;chr17;chr17;chr17;chr17;chr17;chr17;chr17;chr17;chr17;chr17;chr17;chr17;chr17;chr17;chr17;chr17;chr17;chr17;chr17	56100591;56100591;56100591;56102409;56102409;56102409;56103110;56103110;56103110;56103417;56103417;56103417;56106096;56106117;56108588;56108588;56108588;56109313;56109313;56109313;56109538;56109538;56109538;56109693;56109693;56109693	56102330;56102330;56102330;56102495;56102495;56102495;56103297;56103297;56103297;56105501;56107374;56105522;56107374;56107374;56108646;56108646;56108646;56109451;56109451;56109451;56109605;56109605;56109605;56109803;56109803;56109802	-;-;-;-;-;-;-;-;-;-;-;-;-;-;-;-;-;-;-;-;-;-;-;-;-;-	6350	Plin4	127	41	65	32	39	39	82	160	149	35	29	25	797	1544	758	258	277	262	139.32	41.107	71.459	29.9806	34.2293	37.7673	86.9154	156.861	114.017	27.8665	35.5953	30.4543	785.756	1348.13	634.199	269.228	325.944	298.238	83.9621	922.696	248.171	3.4613	0.332396	10.4132
46	ENSMUSG00000022208.12	chr14;chr14;chr14;chr14;chr14;chr14;chr14;chr14;chr14;chr14;chr14;chr14;chr14;chr14;chr14;chr14	55106826;55107277;55109286;55109286;55109642;55110077;55110077;55110077;55111302;55113407;55113407;55114896;55114896;55114896;55115991;55115991	55108395;55108395;55109818;55109818;55109818;55110558;55110195;55110195;55114178;55114178;55114178;55115445;55115552;55115445;55116580;55116935	-;-;-;-;-;-;-;-;-;-;-;-;-;-;-;-	7064	Jph4	5022	6302	5381	8905	9365	9851	4973	5012	6071	10231	6444	7226	3324	3417	4054	6960	6898	6715	5509.18	6318.45	5915.71	8343.04	8219.41	9539.64	5271.1	4913.66	4645.63	8145.77	7909.52	8802.51	3277.1	2983.53	3391.88	7262.9	8116.83	7643.76	5914.45	3217.51	6456.09	-0.8784	0.0844122	-10.4062
47	ENSMUSG00000032503.18	chr9;chr9;chr9;chr9;chr9;chr9;chr9;chr9;chr9;chr9;chr9;chr9;chr9;chr9;chr9;chr9;chr9;chr9;chr9;chr9;chr9;chr9;chr9;chr9;chr9;chr9;chr9;chr9;chr9;chr9;chr9;chr9;chr9;chr9;chr9;chr9;chr9;chr9;chr9;chr9;chr9;chr9;chr9;chr9;chr9;chr9;chr9;chr9;chr9;chr9;chr9;chr9;chr9;chr9;chr9;chr9;chr9;chr9;chr9;chr9;chr9;chr9;chr9;chr9;chr9;chr9;chr9;chr9;chr9;chr9;chr9;chr9;chr9;chr9;chr9;chr9;chr9;chr9;chr9;chr9…	112065091;112065091;112065091;112065234;112065236;112065258;112065260;112065737;112067161;112067161;112067161;112067161;112067161;112067161;112067161;112067161;112116220;112119183;112119183;112119183;112119183;112119183;112119183;112119183;112119183;112119183;112124740;112124740;112124740;112124740;112124740;112124740;112124740;112124740;112124740;112126435;112126435;112126435;112126435;112126435…	112066022;112066022;112066022;112066022;112066022;112066022;112066022;112066022;112067309;112067309;112067309;112067309;112067309;112067309;112067309;112067309;112116767;112119309;112119309;112119309;112119309;112119309;112119309;112119309;112119309;112119309;112125000;112125000;112125000;112125000;112125000;112125000;112125000;112125000;112125000;112126539;112126539;112126539;112126539;112126539…	-;-;-;-;-;-;-;-;-;-;-;-;-;-;-;-;-;-;-;-;-;-;-;-;-;-;-;-;-;-;-;-;-;-;-;-;-;-;-;-;-;-;-;-;-;-;-;-;-;-;-;-;-;-;-;-;-;-;-;-;-;-;-;-;-;-;-;-;-;-;-;-;-;-;-;-;-;-;-;-;-;-;-;-;-;-;-;-;-;-;-;-;-;-;-;-;-;-;-;-;-;-;-;-;-;-;-;-;-;-;-;-;-;-;-;-;-;-;-;-;-;-;-;-;-;-;-;-;-;-;-;-;-;-;-;-;-;-;-;-;-;-;-;-;-;-;-;-;-;-;-;-;-;-;-;-;-;-;-;-;-;-;-;-;-;-;-;-;-;-;-;-;-;-;-;-;-;-;-;-;-;-;-;-;-;-;-;-;-;-;-;-;-;-;-;-;-;-;-;-…	17428	Arpp21	9237	11994	6662	7108	7488	6740	6381	7861	7048	9080	5623	5924	2728	3364	1826	4901	4667	4737	10133.1	12025.3	7324	6659.44	6572.02	6526.97	6763.5	7706.77	5393.25	7229.36	6901.81	7216.45	2689.51	2937.26	1527.77	5114.29	5491.63	5392.18	9827.46	2384.85	6311.36	-2.0432	0.196377	-10.4043
48	ENSMUSG00000025372.16	chr11;chr11;chr11;chr11;chr11;chr11;chr11;chr11;chr11;chr11;chr11;chr11;chr11;chr11;chr11;chr11;chr11;chr11;chr11;chr11;chr11;chr11;chr11;chr11;chr11;chr11;chr11;chr11;chr11;chr11;chr11;chr11;chr11;chr11;chr11;chr11;chr11;chr11;chr11;chr11;chr11;chr11;chr11;chr11;chr11;chr11;chr11;chr11;chr11;chr11;chr11;chr11;chr11;chr11;chr11;chr11;chr11;chr11;chr11;chr11;chr11;chr11;chr11;chr11;chr11;chr11;chr…	119942763;119942763;119942763;119942763;119942763;119943116;119943472;119957102;119957102;119957102;119957102;119957102;119957102;119957102;119960021;119960157;119960157;119960157;119960157;119960157;119960157;119960157;119960157;119980789;119980789;119980789;119980789;119980789;119980789;119981393;119981393;119981393;119981393;119981393;119981393;119981989;119981989;119981989;119981989;119981989…	119943248;119943248;119943248;119943248;119943248;119943248;119943652;119957177;119957177;119957177;119957177;119957177;119957177;119957177;119960065;119960243;119960387;119960532;119960243;119960243;119960243;119960243;119960243;119980850;119980850;119980850;119980850;119980850;119980850;119981419;119981464;119981464;119981464;119981464;119981464;119982126;119982126;119982126;119982126;119982126…	+;+;+;+;+;+;+;+;+;+;+;+;+;+;+;+;+;+;+;+;+;+;+;+;+;+;+;+;+;+;+;+;+;+;+;+;+;+;+;+;+;+;+;+;+;+;+;+;+;+;+;+;+;+;+;+;+;+;+;+;+;+;+;+;+;+;+;+;+;+;+;+;+;+;+;+;+;+;+;+;+;+;+;+;+	4992	Baiap2	3663	4612	3415	6256	6911	6200	3277	3630	3367	6931	4958	5028	1775	1996	1491	6399	5326	5418	4018.35	4624.04	3754.35	5861.21	6065.6	6004.03	3473.44	3558.78	2576.49	5518.36	6085.57	6124.97	1749.96	1742.79	1247.48	6677.48	6267.07	6167.37	4132.24	1580.08	4528.74	-1.3875	0.133972	-10.3566
49	ENSMUSG00000031906.9	chr8;chr8;chr8;chr8;chr8;chr8;chr8;chr8;chr8;chr8;chr8;chr8;chr8;chr8;chr8;chr8;chr8	106252548;106254890;106255605;106255605;106257383;106257383;106257586;106257586;106259620;106259620;106259864;106259864;106264603;106264603;106280895;106288133;106337812	106255360;106255360;106255767;106255767;106257446;106257446;106257675;106257675;106259775;106259775;106259939;106259939;106266124;106266124;106280978;106288219;106337988	-;-;-;-;-;-;-;-;-;-;-;-;-;-;-;-;-	5232	Smpd3	2364	3271	1939	1731	1654	1458	2185	1918	2170	1829	1165	1252	942	1143	1092	1324	1421	1202	2593.33	3279.54	2131.68	1621.76	1451.67	1411.92	2315.98	1880.37	1660.52	1456.22	1429.95	1525.15	928.71	998.003	913.649	1381.62	1672.08	1368.25	2668.18	946.787	1667.8	-1.495	0.145149	-10.2996
50	ENSMUSG00000028033.16	chr1;chr1;chr1;chr1;chr1;chr1;chr1;chr1;chr1;chr1;chr1;chr1;chr1;chr1;chr1;chr1;chr1;chr1;chr1;chr1;chr1;chr1;chr1;chr1;chr1;chr1;chr1;chr1;chr1;chr1;chr1;chr1;chr1;chr1;chr1;chr1;chr1;chr1;chr1;chr1;chr1;chr1;chr1;chr1;chr1;chr1;chr1;chr1;chr1;chr1;chr1;chr1;chr1;chr1;chr1;chr1;chr1;chr1;chr1;chr1;chr1;chr1;chr1;chr1;chr1;chr1;chr1;chr1;chr1;chr1;chr1;chr1;chr1;chr1;chr1;chr1;chr1;chr1;chr1;chr1	21398403;21398408;21402163;21402163;21402163;21404932;21404932;21404932;21404932;21404932;21405793;21405793;21405793;21405793;21405793;21424049;21424049;21424049;21424049;21457404;21457404;21457404;21457404;21461551;21466245;21466383;21466383;21466383;21469470;21469470;21469470;21469470;21469470;21469470;21479374;21479374;21479374;21479374;21479374;21479374;21487223;21487223;21487223;21487223;214…	21403125;21403125;21403125;21403125;21403125;21405058;21405058;21405058;21405058;21405058;21405924;21405924;21405924;21405924;21405924;21424157;21424157;21424157;21424157;21457624;21457624;21457624;21457624;21461607;21466409;21466409;21466409;21466409;21469564;21469564;21469564;21469564;21469564;21469564;21479469;21479469;21479469;21479469;21479469;21479469;21487333;21487333;21487333;21487333;214…	-;-;-;-;-;-;-;-;-;-;-;-;-;-;-;-;-;-;-;-;-;-;-;-;-;-;-;-;-;-;-;-;-;-;-;-;-;-;-;-;-;-;-;-;-;-;-;-;-;-;-;-;-;-;-;-;-;-;-;-;-;-;-;-;-;-;-;-;-;-;-;-;-;-;-;-;-;-;-;-	7689	Kcnq5	1202	1574	1271	2612	2785	2061	1273	1135	1178	2938	2043	2002	566	704	607	1952	1904	1810	1318.61	1578.11	1397.3	2447.17	2444.32	1995.86	1349.31	1112.73	901.426	2339.19	2507.63	2438.78	558.015	614.693	507.862	2036.95	2240.42	2060.34	1431.34	560.19	1658.26	-1.3538	0.131978	-10.2581
51	ENSMUSG00000045441.5	chr6;chr6	59347226;59426160	59355429;59426294	-;-	8339	Gprin3	1045	1896	961	551	516	512	803	892	885	561	378	431	434	407	460	445	424	410	1146.37	1900.95	1056.49	516.228	452.88	495.817	851.135	874.499	677.217	446.66	463.966	525.032	427.877	355.37	384.87	464.366	498.918	466.707	1367.94	389.372	666.964	-1.814	0.178268	-10.1755
52	ENSMUSG00000048240.14	chr10;chr10;chr10;chr10;chr10;chr10;chr10;chr10;chr10;chr10;chr10;chr10;chr10;chr10;chr10;chr10;chr10;chr10;chr10;chr10;chr10;chr10;chr10;chr10	80948624;80948624;80948624;80948629;80951187;80951712;80952831;80952831;80952831;80952831;80952831;80952831;80968431;80997992;80997992;80997992;80997992;80997992;80997992;81001233;81001233;81014856;81014856;81014856	80951746;80951746;80951746;80951746;80951746;80951746;80952946;80952946;80952946;80952946;80952946;80952946;80968542;80998044;80998044;80998044;80998190;80998044;80998044;81001378;81001365;81014913;81014945;81014925	-;-;-;-;-;-;-;-;-;-;-;-;-;-;-;-;-;-;-;-;-;-;-;-	3786	Gng7	9101	11154	5917	1735	1637	1790	6158	7601	6824	2092	1322	1482	2699	2996	1880	1527	1349	1662	9983.88	11183.1	6504.97	1625.51	1436.75	1733.42	6527.13	7451.87	5221.84	1665.62	1622.65	1805.33	2660.92	2615.94	1572.95	1593.45	1587.36	1891.87	9223.99	2283.27	3815.81	-2.0145	0.198414	-10.1533
53	ENSMUSG00000107019.1	chr5	93176970	93179059	+	2090	Gm43682	113	154	150	383	447	381	102	107	139	437	322	328	45	47	63	271	248	265	123.962	154.402	164.905	358.83	392.32	368.958	108.114	104.901	106.365	347.933	395.231	399.56	44.3651	41.0378	52.7105	282.794	291.82	301.652	147.756	46.0378	224.437	-1.6795	0.165983	-10.1182
54	ENSMUSG00000034818.17	chr10;chr10;chr10;chr10;chr10;chr10;chr10;chr10;chr10;chr10;chr10;chr10;chr10;chr10;chr10;chr10;chr10;chr10;chr10;chr10;chr10;chr10;chr10;chr10;chr10;chr10;chr10;chr10;chr10;chr10;chr10;chr10;chr10;chr10;chr10;chr10;chr10;chr10;chr10;chr10;chr10;chr10;chr10;chr10;chr10;chr10;chr10;chr10;chr10;chr10;chr10;chr10;chr10;chr10;chr10;chr10;chr10;chr10;chr10;chr10;chr10;chr10;chr10;chr10;chr10;chr10;chr…	81459227;81459228;81460930;81461548;81462177;81462669;81462669;81462669;81462669;81462669;81464340;81464340;81464340;81464340;81464340;81465967;81465967;81465967;81465967;81465967;81466925;81466925;81466925;81466925;81466925;81467015;81467156;81467156;81467156;81467156;81467156;81467156;81467507;81467759;81467985;81467985;81467985;81467985;81467985;81467985;81469444;81469444;81469444;81469444;814…	81462341;81462341;81462341;81462341;81462341;81462812;81462771;81462771;81462771;81462771;81464420;81464420;81464420;81464420;81464420;81466029;81466029;81466029;81466029;81466029;81467071;81467071;81467071;81467071;81467071;81467071;81467297;81467297;81467297;81467297;81467297;81467297;81468131;81468131;81468131;81468131;81468131;81468131;81468131;81468131;81469523;81469523;81469523;81469523;814…	-;-;-;-;-;-;-;-;-;-;-;-;-;-;-;-;-;-;-;-;-;-;-;-;-;-;-;-;-;-;-;-;-;-;-;-;-;-;-;-;-;-;-;-;-;-;-;-;-;-;-;-;-;-;-;-;-;-;-;-;-;-;-;-;-;-;-;-;-;-;-;-;-;-;-;-;-	6709	Celf5	2895	3434	3637	5973	6342	6224	2763	2984	3267	6306	4163	4009	1890	1699	2242	5119	4530	4722	3175.84	3442.96	3998.41	5596.07	5566.21	6027.28	2928.62	2925.45	2499.96	5020.74	5109.77	4883.65	1863.34	1483.47	1875.82	5341.78	5330.42	5375.1	3539.07	1740.88	4024.72	-1.0237	0.101209	-10.1146
55	ENSMUSG00000040495.4	chr2	91927249	91928688	+	1440	Chrm4	399	614	299	538	537	431	353	363	372	594	313	400	116	146	119	323	340	266	437.707	615.603	328.711	504.049	471.311	417.377	374.16	355.878	284.661	472.934	384.184	487.269	114.364	127.479	99.5643	337.057	400.076	302.791	460.674	113.802	361.954	-2.0192	0.202819	-9.95547
56	ENSMUSG00000048251.15	chr12;chr12;chr12;chr12;chr12;chr12;chr12;chr12;chr12	107910403;107915222;107915222;107965672;107989465;107989465;108003086;108003086;108003086	107917414;107917414;107917414;107965887;107989830;107989830;108003414;108003414;108003602	-;-;-;-;-;-;-;-;-	8111	Bcl11b	2995	3911	2277	1901	1828	1679	2445	2452	2328	1954	1092	1534	960	1171	728	1623	1721	1761	3285.54	3921.21	2503.26	1781.03	1604.39	1625.93	2591.56	2403.89	1781.43	1555.75	1340.35	1868.67	946.456	1022.45	609.099	1693.63	2025.09	2004.57	3236.67	859.336	1920.24	-1.9138	0.194344	-9.84737
57	ENSMUSG00000060924.15	chr8;chr8;chr8;chr8;chr8;chr8;chr8;chr8;chr8;chr8;chr8;chr8;chr8;chr8;chr8;chr8;chr8;chr8;chr8;chr8;chr8;chr8;chr8;chr8;chr8;chr8;chr8;chr8;chr8;chr8;chr8;chr8;chr8;chr8;chr8;chr8;chr8;chr8;chr8;chr8;chr8;chr8;chr8;chr8;chr8;chr8;chr8;chr8;chr8;chr8;chr8;chr8;chr8;chr8;chr8;chr8;chr8;chr8;chr8;chr8;chr8;chr8;chr8;chr8;chr8;chr8;chr8;chr8;chr8;chr8;chr8;chr8;chr8;chr8;chr8;chr8;chr8;chr8;chr8;chr8…	15892537;15892545;15900673;15900673;15902115;15902115;15903166;15903166;15906005;15906005;15909130;15910420;15910420;15912379;15912379;15915308;15915308;15917234;15917234;15918172;15918172;15921034;15921034;15921729;15921729;15925285;15925285;15926477;15926477;15929017;15929017;15931040;15931040;15932463;15932463;15944994;15945005;15953698;15953698;15961392;15961392;15984696;15984696;15989072;159…	15895876;15895876;15900805;15900805;15902202;15902202;15903278;15903278;15906166;15906166;15909174;15910599;15910599;15912490;15912490;15915381;15915381;15917407;15917407;15918345;15918345;15921213;15921213;15921905;15921905;15925467;15925467;15926650;15926650;15929205;15929205;15931213;15931213;15932636;15932636;15945178;15945178;15953892;15953892;15961577;15961577;15984812;15984884;15989218;159…	-;-;-;-;-;-;-;-;-;-;-;-;-;-;-;-;-;-;-;-;-;-;-;-;-;-;-;-;-;-;-;-;-;-;-;-;-;-;-;-;-;-;-;-;-;-;-;-;-;-;-;-;-;-;-;-;-;-;-;-;-;-;-;-;-;-;-;-;-;-;-;-;-;-;-;-;-;-;-;-;-;-;-;-;-;-;-;-;-;-;-;-;-;-;-;-;-;-;-;-;-;-;-;-;-;-;-;-;-;-;-;-;-;-;-;-;-;-;-;-;-;-;-;-;-;-;-;-;-;-;-;-;-;-;-;-;-;-;-;-;-;-;-;-;-;-;-;-;-;-;-;-	19030	Csmd1	983	1161	1057	2750	2748	2421	964	990	1196	2845	1870	1899	706	703	859	1969	1840	1744	1078.36	1164.03	1162.03	2576.46	2411.85	2344.48	1021.79	970.576	915.2	2265.15	2295.28	2313.31	696.04	613.82	718.704	2054.69	2165.12	1985.21	1134.81	676.188	1597.34	-0.7474	0.0760984	-9.82084
58	ENSMUSG00000023067.14	chr17;chr17;chr17;chr17;chr17;chr17;chr17;chr17;chr17;chr17;chr17;chr17	29090976;29090979;29093769;29093781;29097900;29098397;29098397;29098403;29099344;29099344;29099344;29099344	29091933;29091101;29093861;29094041;29098837;29098837;29098837;29098837;29099577;29100727;29099701;29100722	+;+;+;+;+;+;+;+;+;+;+;+	3553	Cdkn1a	156	129	159	366	400	358	164	212	298	557	405	336	433	887	602	730	581	643	171.133	129.337	174.8	342.903	351.07	346.685	173.831	207.84	228.035	443.475	497.107	409.306	426.891	774.478	503.678	761.769	683.659	731.934	158.423	568.349	408.774	1.8458	0.188705	9.78122
59	ENSMUSG00000020882.17	chr11;chr11;chr11;chr11;chr11;chr11;chr11;chr11;chr11;chr11;chr11;chr11;chr11;chr11;chr11;chr11;chr11;chr11;chr11;chr11;chr11;chr11;chr11;chr11;chr11;chr11;chr11;chr11;chr11;chr11;chr11;chr11;chr11;chr11;chr11;chr11;chr11;chr11;chr11;chr11;chr11;chr11;chr11;chr11;chr11;chr11;chr11;chr11;chr11;chr11;chr11;chr11;chr11;chr11;chr11;chr11;chr11;chr11;chr11;chr11;chr11;chr11;chr11;chr11;chr11;chr11;chr…	98001508;98002901;98004747;98004925;98004925;98005024;98005129;98005688;98005688;98005688;98005688;98005688;98009281;98009281;98009281;98009281;98009281;98009569;98009569;98009569;98009569;98009569;98009625;98009660;98009858;98009858;98009858;98009858;98009858;98009858;98009858;98010004;98010296;98010296;98010296;98010296;98010296;98010296;98010627;98010627;98011343;98011343;98011343;98011866;980…	98003362;98003362;98005314;98005314;98005314;98005314;98005314;98005783;98005783;98005783;98005783;98005783;98009432;98009432;98009432;98009432;98009432;98009678;98009678;98009678;98009678;98009678;98009678;98009678;98009916;98009916;98009916;98009916;98009916;98009916;98009916;98010376;98010376;98010376;98010376;98010376;98010376;98010376;98010646;98010646;98011497;98011497;98011497;98011942;980…	-;-;-;-;-;-;-;-;-;-;-;-;-;-;-;-;-;-;-;-;-;-;-;-;-;-;-;-;-;-;-;-;-;-;-;-;-;-;-;-;-;-;-;-;-;-;-;-;-;-;-;-;-;-;-;-;-;-;-;-;-;-;-;-;-;-;-;-;-;-;-;-;-;-;-;-;-;-;-;-;-	4529	Cacnb1	1833	2152	1823	3523	3604	3292	1668	1779	1998	3798	2486	2448	1242	1241	1554	3271	3068	2812	2010.82	2157.62	2004.15	3300.68	3163.14	3187.95	1767.99	1744.1	1528.9	3023.91	3051.38	2982.08	1224.48	1083.57	1300.19	3413.35	3610.09	3200.93	2057.53	1202.75	2430.85	-0.7747	0.0792681	-9.77369
60	ENSMUSG00000029095.17	chr5;chr5;chr5;chr5;chr5;chr5;chr5;chr5;chr5;chr5;chr5;chr5;chr5;chr5;chr5;chr5;chr5;chr5;chr5;chr5;chr5;chr5;chr5;chr5;chr5;chr5;chr5;chr5;chr5;chr5;chr5;chr5;chr5;chr5;chr5;chr5;chr5;chr5;chr5;chr5;chr5;chr5;chr5;chr5;chr5;chr5;chr5;chr5;chr5;chr5;chr5;chr5;chr5;chr5;chr5;chr5;chr5;chr5;chr5;chr5;chr5;chr5;chr5;chr5;chr5;chr5;chr5;chr5;chr5;chr5;chr5;chr5;chr5;chr5;chr5;chr5;chr5;chr5;chr5;chr5…	35757880;35757880;35757924;35757931;35757931;35757966;35758051;35798453;35798453;35798453;35798453;35798453;35798453;35798453;35802360;35802360;35802360;35802360;35802360;35802360;35802360;35807039;35807039;35807039;35807039;35807039;35807039;35807039;35809183;35809183;35809183;35809183;35809183;35809183;35809183;35812126;35812126;35812126;35812126;35812126;35812126;35812126;35814359;35814426;358…	35758060;35758060;35758060;35758060;35758060;35758060;35758060;35798596;35798596;35798596;35798596;35798596;35798596;35798596;35802543;35802543;35802543;35802543;35802543;35802543;35802543;35807154;35807154;35807154;35807154;35807154;35807154;35807154;35809309;35809309;35809309;35809309;35809309;35809309;35809309;35812219;35812219;35812219;35812219;35812219;35812219;35812219;35814663;35814663;358…	+;+;+;+;+;+;+;+;+;+;+;+;+;+;+;+;+;+;+;+;+;+;+;+;+;+;+;+;+;+;+;+;+;+;+;+;+;+;+;+;+;+;+;+;+;+;+;+;+;+;+;+;+;+;+;+;+;+;+;+;+;+;+;+;+;+;+;+;+;+;+;+;+;+;+;+;+;+;+;+;+;+;+;+;+;+;+;+;+;+;+;+;+;+;+;+;+;+;+;+;+;+;+;+;+;+;+;+;+;+;+;+;+;+;+;+;+;+;+;+;+;+;+;+;+;+;+;+;+;+;+;+;+;+;+;+;+;+;+;+;+;+;+;+;+;+;+;+;+;+;+;+;+;+;+;+;+;+;+;+;+;+;+;+;+;+;+;+;+;+;+;+;+;+;+;+;+;+;+;+;+;+;+;+;+;+;+;+;+;+;+;+;+;+;+;+;+;+;+;+…	7047	Ablim2	2956	3472	1905	2568	3020	2592	2131	2471	2764	3252	2052	2265	1252	1296	1365	2450	2087	2079	3242.76	3481.06	2094.3	2405.94	2650.57	2510.07	2258.74	2422.52	2115.06	2589.19	2518.67	2759.16	1234.34	1131.59	1142.06	2556.62	2455.76	2366.55	2939.37	1169.33	2329.72	-1.3303	0.136298	-9.75999
61	ENSMUSG00000051166.10	chr12;chr12;chr12;chr12;chr12;chr12;chr12;chr12;chr12;chr12;chr12;chr12;chr12;chr12;chr12;chr12;chr12;chr12;chr12;chr12;chr12;chr12;chr12;chr12;chr12;chr12;chr12;chr12;chr12;chr12;chr12;chr12;chr12;chr12;chr12;chr12;chr12;chr12;chr12;chr12;chr12;chr12;chr12;chr12;chr12;chr12;chr12;chr12;chr12;chr12;chr12;chr12;chr12;chr12;chr12;chr12;chr12;chr12;chr12;chr12;chr12;chr12;chr12;chr12;chr12;chr12;chr…	98786805;98789145;98789149;98790325;98790613;98790613;98790613;98790613;98791277;98791277;98791277;98791277;98792024;98792024;98792024;98792024;98792516;98792516;98792516;98792516;98792553;98792643;98794114;98794114;98794114;98794114;98794114;98794431;98794431;98794431;98794431;98794431;98796507;98796507;98796507;98796507;98798297;98798791;98798791;98798791;98798791;98799009;98799990;98800441;988…	98790386;98790386;98790386;98790386;98790713;98790713;98790713;98790713;98791430;98791430;98791430;98791430;98792127;98792127;98792127;98792127;98792701;98792678;98792678;98792678;98792678;98792678;98794286;98794286;98794286;98794286;98794286;98794619;98794619;98794633;98794619;98794619;98796621;98796621;98796621;98796621;98799986;98798929;98798980;98798948;98798948;98799406;98800033;98801111;988…	-;-;-;-;-;-;-;-;-;-;-;-;-;-;-;-;-;-;-;-;-;-;-;-;-;-;-;-;-;-;-;-;-;-;-;-;-;-;-;-;-;-;-;-;-;-;-;-;-;-;-;-;-;-;-;-;-;-;-;-;-;-;-;-;-;-;-;-;-;-;-;-;-;-;-;-;-;-;-;-;-;-;-;-;-;-;-;-;-;-;-;-;-;-;-;-;-;-;-;-;-;-;-;-;-;-;-;-;-;-;-;-;-;-;-;-;-;-;-;-	12031	Eml5	2443	3058	2739	2947	3186	3035	2394	2467	2617	3421	2182	2110	1578	1836	2010	3080	2541	2514	2679.99	3065.98	3011.17	2761.03	2796.27	2939.07	2537.51	2418.6	2002.57	2723.75	2678.24	2570.34	1555.74	1603.09	1681.72	3214.04	2989.98	2861.71	2919.05	1613.52	2560.6	-0.8551	0.0877792	-9.74193
62	ENSMUSG00000045349.15	chr4;chr4;chr4;chr4;chr4;chr4;chr4;chr4;chr4;chr4;chr4;chr4;chr4;chr4;chr4;chr4;chr4;chr4;chr4;chr4;chr4;chr4;chr4;chr4;chr4;chr4;chr4;chr4;chr4;chr4;chr4;chr4;chr4;chr4;chr4	138250403;138250413;138250423;138250464;138253612;138253612;138253831;138253831;138253831;138254273;138254273;138254273;138254273;138254698;138254698;138254698;138255552;138255552;138255552;138256713;138256713;138256713;138256735;138257115;138257115;138257115;138257605;138257605;138257605;138258169;138258169;138258169;138259054;138259054;138259054	138250508;138250508;138250508;138250508;138253689;138253689;138253958;138253958;138253958;138254353;138254353;138254353;138254353;138254772;138254772;138254772;138255698;138255690;138255698;138256964;138256964;138256964;138257289;138257289;138257279;138257289;138257713;138257713;138257713;138258328;138258328;138258328;138259111;138261332;138261332	+;+;+;+;+;+;+;+;+;+;+;+;+;+;+;+;+;+;+;+;+;+;+;+;+;+;+;+;+;+;+;+;+;+;+	3740	Sh2d5	2184	2708	1948	2014	2251	1752	1578	2067	2272	2390	1580	1460	1335	1262	1459	2220	2050	2036	2395.87	2715.07	2141.57	1886.9	1975.64	1696.62	1672.59	2026.45	1738.57	1902.88	1939.33	1778.53	1316.17	1101.91	1220.71	2316.61	2412.22	2317.6	2417.5	1212.93	1919.74	-0.9958	0.10239	-9.72581
63	ENSMUSG00000052889.11	chr7;chr7;chr7;chr7;chr7;chr7;chr7;chr7;chr7;chr7;chr7;chr7;chr7;chr7;chr7;chr7;chr7;chr7;chr7;chr7;chr7;chr7;chr7;chr7;chr7;chr7;chr7;chr7;chr7;chr7;chr7;chr7;chr7;chr7;chr7;chr7;chr7;chr7;chr7;chr7;chr7;chr7;chr7;chr7;chr7;chr7;chr7;chr7;chr7;chr7;chr7;chr7;chr7;chr7;chr7;chr7;chr7;chr7;chr7;chr7;chr7;chr7;chr7	122288751;122289297;122289309;122290028;122290513;122290513;122290513;122290513;122416068;122424959;122424959;122424959;122424959;122424959;122457215;122457215;122457215;122457215;122458044;122458044;122458044;122516829;122516829;122516829;122518045;122518045;122518045;122528476;122528476;122528476;122544633;122544633;122544633;122568134;122568134;122568134;122582430;122582430;122582430;122584398…	122289517;122289517;122289517;122290321;122290544;122290544;122290544;122290544;122416201;122425041;122425041;122425041;122425041;122425041;122457326;122457326;122457326;122457326;122458172;122458172;122458172;122516985;122516985;122516985;122518179;122518179;122518179;122528572;122528572;122528572;122544779;122544779;122544779;122568307;122568307;122568307;122582521;122582521;122582521;122584460…	+;+;+;+;+;+;+;+;+;+;+;+;+;+;+;+;+;+;+;+;+;+;+;+;+;+;+;+;+;+;+;+;+;+;+;+;+;+;+;+;+;+;+;+;+;+;+;+;+;+;+;+;+;+;+;+;+;+;+;+;+;+;+	7651	Prkcb	6420	6441	5884	12460	13453	9759	5574	5553	5718	12917	9626	9688	3265	3491	3599	10648	9935	8698	7042.8	6457.81	6468.69	11673.7	11807.3	9450.54	5908.13	5444.05	4375.51	10284.3	11815.2	11801.6	3218.94	3048.14	3011.19	11111.4	11690.4	9901.03	6656.43	3092.76	8028.38	-1.1059	0.114011	-9.7002
64	ENSMUSG00000033066.16	chr11;chr11;chr11;chr11;chr11;chr11;chr11;chr11;chr11;chr11;chr11;chr11;chr11;chr11;chr11;chr11;chr11;chr11;chr11;chr11;chr11;chr11;chr11;chr11;chr11;chr11;chr11;chr11;chr11;chr11;chr11;chr11;chr11;chr11;chr11;chr11;chr11;chr11;chr11;chr11;chr11;chr11;chr11;chr11;chr11;chr11;chr11;chr11;chr11;chr11;chr11;chr11;chr11;chr11;chr11;chr11;chr11;chr11;chr11;chr11;chr11;chr11;chr11;chr11;chr11;chr11;chr…	67455091;67455181;67547154;67547453;67547499;67550698;67551726;67585101;67586500;67586536;67586701;67596564;67596574;67603108;67603108;67603108;67603108;67603108;67603108;67603108;67603108;67629610;67629610;67629610;67629610;67629610;67629610;67629610;67643281;67643281;67643281;67643281;67643281;67652577;67652859;67652859;67652859;67652859;67652859;67652859;67652859;67660019;67660019;67660019;676…	67455774;67455774;67547197;67547651;67547651;67550742;67551834;67585532;67586815;67586815;67586815;67596699;67596699;67603228;67603228;67603228;67605419;67603228;67603228;67603228;67603228;67629690;67629690;67629690;67629690;67629690;67629690;67629690;67643366;67643366;67643366;67643366;67643366;67652912;67652912;67652912;67652912;67652912;67652912;67652912;67652912;67660108;67660108;67660108;676…	+;+;+;+;+;+;+;+;+;+;+;+;+;+;+;+;+;+;+;+;+;+;+;+;+;+;+;+;+;+;+;+;+;+;+;+;+;+;+;+;+;+;+;+;+;+;+;+;+;+;+;+;+;+;+;+;+;+;+;+;+;+;+;+;+;+;+;+;+;+;+;+;+;+;+;+;+;+;+;+;+;+;+;+;+;+;+;+;+;+;+;+;+;+;+;+;+;+	11688	Gas7	5660	5825	6098	14416	14069	12406	5603	5889	6445	16228	10429	11096	2953	4112	3061	11933	11058	10558	6209.07	5840.2	6703.95	13506.3	12348	12013.9	5938.87	5773.46	4931.82	12920.5	12800.8	13516.8	2911.34	3590.37	2561.06	12452.3	13011.9	12018.3	6251.08	3020.92	8836.05	-1.0491	0.108217	-9.69429
65	ENSMUSG00000003575.13	chr8;chr8;chr8;chr8;chr8;chr8;chr8;chr8;chr8;chr8;chr8;chr8;chr8;chr8;chr8;chr8;chr8;chr8;chr8;chr8;chr8;chr8;chr8;chr8;chr8;chr8;chr8;chr8;chr8;chr8;chr8;chr8;chr8;chr8;chr8;chr8;chr8;chr8;chr8	70382355;70382355;70387541;70387541;70388075;70388075;70391202;70391202;70391861;70391861;70392020;70392922;70392922;70397746;70397755;70398296;70398296;70398296;70400619;70400619;70400619;70402431;70402431;70402431;70404849;70405259;70405259;70406078;70406078;70406078;70406127;70408895;70408895;70408895;70408895;70431160;70439433;70439433;70439433	70386335;70386335;70387721;70387721;70388161;70388161;70391303;70391303;70391911;70392163;70392163;70397954;70393055;70397954;70397954;70398336;70398336;70398336;70400704;70400704;70400704;70402798;70402525;70402525;70405320;70405320;70405320;70406215;70406215;70406215;70406215;70409011;70409011;70409011;70409011;70431285;70439575;70439579;70439579	-;-;-;-;-;-;-;-;-;-;-;-;-;-;-;-;-;-;-;-;-;-;-;-;-;-;-;-;-;-;-;-;-;-;-;-;-;-;-	11182	Crtc1	3282	3612	3665	5442	5990	5448	3328	3194	3994	5980	4133	4128	2430	2564	2965	4972	4475	4488	3600.38	3621.43	4029.19	5098.58	5257.27	5275.8	3527.49	3131.33	3056.28	4761.19	5072.94	5028.61	2395.72	2238.74	2480.74	5188.38	5265.7	5108.74	3750.33	2371.73	4118.81	-0.6609	0.0682189	-9.68809
66	ENSMUSG00000094626.1	chr6	120488939	120493807	-	4869	Tmem121b	579	800	465	2539	2704	2106	596	516	604	2751	1778	1683	258	279	234	2191	1837	1799	635.168	802.088	511.207	2378.77	2373.23	2039.43	631.727	505.876	462.191	2190.3	2182.36	2050.18	254.36	243.607	195.782	2286.35	2161.59	2047.82	649.488	231.25	1330.67	-1.4928	0.154128	-9.68562
67	ENSMUSG00000009569.14	chr16;chr16;chr16;chr16;chr16;chr16;chr16;chr16;chr16;chr16;chr16;chr16;chr16;chr16;chr16;chr16;chr16;chr16;chr16;chr16;chr16;chr16;chr16;chr16;chr16;chr16;chr16;chr16;chr16;chr16;chr16;chr16;chr16;chr16;chr16;chr16;chr16;chr16;chr16;chr16;chr16	13256481;13256506;13265076;13265079;13265079;13326382;13326382;13326382;13332014;13332014;13332619;13332619;13358421;13378264;13378264;13379840;13379840;13381528;13381528;13384194;13384194;13385606;13385606;13394823;13394823;13398224;13398224;13400080;13400080;13400653;13400653;13403155;13403155;13405249;13405249;13405765;13405765;13409617;13409617;13412160;13412160	13256554;13256554;13265139;13265139;13265139;13326571;13326571;13326571;13332076;13332076;13332919;13332922;13358759;13378329;13378329;13379895;13379895;13381603;13381603;13384355;13384355;13385784;13385784;13394960;13394960;13398486;13398486;13400179;13400179;13401684;13401684;13403310;13403310;13405407;13405407;13405902;13405902;13409677;13409677;13417529;13415063	+;+;+;+;+;+;+;+;+;+;+;+;+;+;+;+;+;+;+;+;+;+;+;+;+;+;+;+;+;+;+;+;+;+;+;+;+;+;+;+;+	8990	Mrtfb	4265	4634	4449	7719	8316	6724	3964	4129	4628	8303	5569	5519	2899	3217	3221	6626	6159	5361	4678.74	4646.1	4891.09	7231.88	7298.73	6511.47	4201.62	4047.99	3541.43	6610.72	6835.52	6723.09	2858.1	2808.9	2694.93	6914.36	7247.25	6102.49	4738.64	2787.31	5324.69	-0.7657	0.0791949	-9.66869
68	ENSMUSG00000070576.4	chr5;chr5;chr5;chr5	111417362;111417442;111417819;111454616	111417663;111421883;111418073;111457033	+;+;+;+	6940	Mn1	919	848	632	1123	1169	826	658	690	902	1295	870	735	381	383	413	1022	886	926	1008.15	850.213	694.801	1052.13	1026	799.892	697.443	676.462	690.226	1031.06	1067.86	895.356	375.625	334.414	345.547	1066.48	1042.55	1054.08	851.056	351.862	817.127	-1.2751	0.132162	-9.64804
69	ENSMUSG00000021182.16	chr12;chr12;chr12;chr12;chr12;chr12;chr12;chr12;chr12;chr12;chr12;chr12;chr12;chr12;chr12;chr12;chr12;chr12;chr12;chr12;chr12;chr12;chr12;chr12;chr12;chr12;chr12;chr12;chr12;chr12;chr12;chr12;chr12;chr12;chr12;chr12;chr12;chr12;chr12;chr12;chr12;chr12;chr12;chr12;chr12;chr12;chr12;chr12;chr12;chr12;chr12;chr12;chr12;chr12;chr12;chr12;chr12;chr12;chr12;chr12;chr12;chr12;chr12;chr12;chr12;chr12;chr…	100911523;100912700;100916578;100916578;100918329;100918329;100920255;100921527;100921527;100921527;100922192;100923180;100923180;100923180;100925212;100928827;100928827;100928827;100930515;100930515;100931768;100931768;100933159;100933159;100935626;100935626;100937830;100937830;100938046;100938997;100938997;100938997;100940085;100940085;100940087;100941109;100941109;100941997;100941997;100944847…	100913805;100913805;100916870;100916870;100918397;100918397;100922887;100921595;100921595;100921595;100922614;100923368;100923368;100923368;100925650;100929065;100929065;100929065;100930604;100930604;100931913;100931913;100933345;100933345;100935769;100935769;100938107;100938107;100938107;100939158;100939158;100939158;100940270;100940270;100940240;100941235;100941235;100942124;100942124;100945173…	-;-;-;-;-;-;-;-;-;-;-;-;-;-;-;-;-;-;-;-;-;-;-;-;-;-;-;-;-;-;-;-;-;-;-;-;-;-;-;-;-;-;-;-;-;-;-;-;-;-;-;-;-;-;-;-;-;-;-;-;-;-;-;-;-;-;-;-;-;-;-;-;-;-;-;-;-;-;-;-;-	11386	Ccdc88c	1806	1758	1471	1037	1179	1025	1485	1720	1818	1301	823	777	785	942	597	969	856	888	1981.2	1762.59	1617.17	971.559	1034.78	992.602	1574.02	1686.25	1391.16	1035.84	1010.17	946.519	773.925	822.501	499.495	1011.17	1007.25	1010.82	1786.99	698.64	1173.83	-1.3559	0.140885	-9.62449
70	ENSMUSG00000041986.16	chr9;chr9;chr9;chr9;chr9;chr9;chr9;chr9;chr9;chr9;chr9;chr9;chr9;chr9;chr9;chr9;chr9;chr9;chr9;chr9;chr9;chr9;chr9;chr9;chr9;chr9;chr9;chr9;chr9;chr9;chr9;chr9;chr9	53911457;53911460;53911460;53919593;53919593;53919593;53921323;53921323;53921323;53924400;53924400;53925708;53925966;53925966;53931455;53931455;53931455;53934117;53934117;53934117;53935561;53935561;53935561;53935730;53935730;53935730;53936818;53946262;53946848;53946848;53975025;53975025;53975025	53912894;53912894;53912894;53919726;53919726;53919726;53921373;53921373;53921373;53924468;53924468;53927026;53926099;53926099;53931584;53931584;53931584;53934214;53934214;53934214;53935589;53935589;53935589;53935875;53935875;53935913;53936834;53946949;53946949;53946949;53975065;53975301;53975126	-;-;-;-;-;-;-;-;-;-;-;-;-;-;-;-;-;-;-;-;-;-;-;-;-;-;-;-;-;-;-;-;-	4434	Elmod1	3443	3764	3103	3576	3499	3137	2809	3057	3170	3872	2640	2702	2132	2074	1857	2912	2558	2494	3777	3773.82	3411.34	3350.33	3070.98	3037.85	2977.38	2997.02	2425.74	3082.83	3240.4	3291.5	2101.92	1810.9	1553.7	3038.73	3009.98	2838.95	3654.06	1822.18	2932.8	-1.0046	0.105181	-9.55142
71	ENSMUSG00000032827.15	chr6;chr6;chr6;chr6;chr6;chr6;chr6;chr6;chr6;chr6;chr6;chr6;chr6;chr6;chr6;chr6;chr6;chr6;chr6;chr6;chr6;chr6;chr6;chr6;chr6;chr6;chr6;chr6;chr6;chr6;chr6;chr6;chr6;chr6;chr6;chr6;chr6;chr6;chr6;chr6;chr6;chr6;chr6;chr6;chr6;chr6;chr6;chr6;chr6;chr6;chr6;chr6;chr6;chr6;chr6;chr6;chr6;chr6;chr6;chr6;chr6;chr6;chr6;chr6;chr6;chr6;chr6;chr6;chr6;chr6;chr6;chr6;chr6;chr6;chr6;chr6;chr6;chr6;chr6;chr6…	4902917;4902974;4903018;4903320;4903373;4903432;4903788;4905226;4905226;4905226;4905226;4905226;4905226;4905226;4905416;4905416;4906407;5007694;5045936;5045936;5045936;5045936;5045936;5045936;5045936;5045936;5057458;5057458;5057458;5057458;5057458;5057458;5057458;5057458;5062118;5063991;5063991;5063991;5063991;5063991;5063991;5063991;5063991;5077480;5077480;5077480;5077480;5077480;5077480;5077480…	4903031;4903031;4903031;4903448;4903448;4903448;4903905;4906787;4906844;4906844;4906844;4906844;4906844;4906844;4906844;4906844;4906844;5009767;5046068;5046068;5046068;5046068;5046068;5046068;5046068;5046068;5057578;5057578;5057578;5057578;5057578;5057578;5057578;5057578;5062192;5064095;5064095;5064095;5064095;5064095;5064095;5064095;5064095;5077615;5077615;5077615;5077615;5077615;5077615;5077615…	+;+;+;+;+;+;+;+;+;+;+;+;+;+;+;+;+;+;+;+;+;+;+;+;+;+;+;+;+;+;+;+;+;+;+;+;+;+;+;+;+;+;+;+;+;+;+;+;+;+;+;+;+;+;+;+;+;+;+;+;+;+;+;+;+;+;+;+;+;+;+;+;+;+;+;+;+;+;+;+;+;+;+;+;+;+;+;+;+;+;+;+;+;+;+;+;+;+;+;+;+;+;+;+;+;+;+;+;+;+;+;+;+;+;+;+;+;+;+;+;+;+;+;+;+;+;+;+;+;+;+;+;+;+;+;+;+;+;+	14531	Ppp1r9a	7018	8406	7302	7868	8332	6193	5936	7055	7595	8833	6096	5703	4346	5315	4956	6554	6038	5381	7698.81	8427.94	8027.59	7371.48	7312.78	5997.26	6291.83	6916.58	5811.82	7032.7	7482.38	6947.23	4284.69	4640.76	4146.56	6839.23	7104.87	6125.25	8051.45	4357.34	6581.1	-0.8858	0.0929389	-9.53146
72	ENSMUSG00000021057.15	chr12;chr12;chr12;chr12;chr12;chr12	76324891;76324891;76324905;76327566;76327566;76327566	76324989;76324989;76325126;76334153;76334151;76330054	+;+;+;+;+;+	6824	Akap5	2979	2813	3890	2736	2919	2476	2447	2767	2419	3401	2510	2376	998	1295	650	2137	1961	1781	3267.99	2820.34	4276.55	2563.34	2561.93	2397.74	2593.68	2712.71	1851.06	2707.82	3080.83	2894.38	983.92	1130.72	543.839	2230	2307.5	2027.33	3454.96	886.16	2386.2	-1.9634	0.206227	-9.52063
73	ENSMUSG00000045482.16	chr5;chr5;chr5;chr5;chr5;chr5;chr5;chr5;chr5;chr5;chr5;chr5;chr5;chr5;chr5;chr5;chr5;chr5;chr5;chr5;chr5;chr5;chr5;chr5;chr5;chr5;chr5;chr5;chr5;chr5;chr5;chr5;chr5;chr5;chr5;chr5;chr5;chr5;chr5;chr5;chr5;chr5;chr5;chr5;chr5;chr5;chr5;chr5;chr5;chr5;chr5;chr5;chr5;chr5;chr5;chr5;chr5;chr5;chr5;chr5;chr5;chr5;chr5;chr5;chr5;chr5;chr5;chr5;chr5;chr5;chr5;chr5;chr5;chr5;chr5;chr5;chr5;chr5;chr5;chr5…	144767732;144768092;144768544;144768794;144771089;144771089;144771089;144771089;144771089;144771150;144771608;144771608;144771608;144771608;144771608;144771608;144777103;144777103;144777103;144777103;144777103;144777103;144777881;144777881;144777881;144777881;144777881;144779984;144779984;144779984;144779984;144779984;144781976;144781976;144781976;144781976;144781976;144782196;144782196;144782196…	144768691;144768245;144768721;144768847;144771249;144771249;144771249;144771249;144771249;144771249;144771657;144771657;144771657;144771657;144771657;144771657;144777213;144777213;144777213;144777128;144777213;144777213;144777985;144777985;144777985;144777985;144777985;144780067;144780067;144780067;144780067;144780067;144782032;144782032;144782032;144782032;144782032;144782321;144782321;144782321…	+;+;+;+;+;+;+;+;+;+;+;+;+;+;+;+;+;+;+;+;+;+;+;+;+;+;+;+;+;+;+;+;+;+;+;+;+;+;+;+;+;+;+;+;+;+;+;+;+;+;+;+;+;+;+;+;+;+;+;+;+;+;+;+;+;+;+;+;+;+;+;+;+;+;+;+;+;+;+;+;+;+;+;+;+;+;+;+;+;+;+;+;+;+;+;+;+;+;+;+;+;+;+;+;+;+;+;+;+;+;+;+;+;+;+;+;+;+;+;+;+;+;+;+;+;+;+;+;+;+;+;+;+;+;+;+;+;+;+;+;+;+;+;+;+;+;+;+;+;+;+;+;+;+;+;+;+;+;+;+;+;+;+;+;+;+;+;+;+;+;+;+;+;+;+;+;+;+;+;+;+;+;+;+;+;+;+;+;+;+;+;+;+;+;+;+;+;+;+;+…	20859	Trrap	3886	4352	4066	5178	5453	4772	3444	3939	4883	4928	3501	3132	2880	3144	3650	4344	4028	3708	4262.98	4363.36	4470.04	4851.24	4785.95	4621.17	3650.45	3861.72	3736.56	3923.6	4297.21	3815.31	2839.37	2745.16	3053.86	4533.05	4739.72	4220.86	4365.46	2879.47	4042.87	-0.6001	0.0640261	-9.373
74	ENSMUSG00000021478.6	chr13;chr13;chr13;chr13;chr13;chr13	54051183;54051186;54054261;54054729;54055561;54055561	54054613;54054613;54054613;54054780;54055658;54055705	-;-;-;-;-;-	3628	Drd1	1637	2522	1103	290	274	290	1091	1357	1268	350	192	259	383	470	195	257	252	309	1795.8	2528.58	1212.6	271.699	240.483	280.834	1156.4	1330.38	970.295	278.665	235.665	315.506	377.597	410.377	163.152	268.185	296.527	351.738	1845.66	317.042	693.583	-2.5427	0.271781	-9.35557
75	ENSMUSG00000040424.15	chr7;chr7;chr7;chr7;chr7;chr7;chr7	27523267;27527059;27528296;27528949;27528949;27530688;27530688	27523981;27528652;27528652;27529797;27529797;27531175;27531170	+;+;+;+;+;+;+	3646	Hipk4	1440	1861	1153	1971	2254	1532	1074	996	1049	2179	1582	1346	583	476	628	1728	1194	1154	1579.69	1865.86	1267.57	1846.62	1978.28	1483.58	1138.38	976.458	802.713	1734.89	1941.78	1639.66	574.775	415.616	525.432	1803.2	1404.97	1313.61	1571.04	505.274	1349.62	-1.6374	0.175053	-9.35391
76	ENSMUSG00000045573.9	chr4;chr4;chr4;chr4;chr4	4133531;4134112;4138006;4138006;4138635	4134507;4134507;4138145;4138477;4138819	-;-;-;-;-	1634	Penk	7174	9595	5107	471	502	410	4853	6161	5690	708	439	417	2324	2778	1655	439	300	464	7869.94	9620.04	5614.48	441.277	440.592	397.041	5143.91	6040.12	4354.09	563.699	538.839	507.978	2291.21	2425.59	1384.7	458.105	353.008	528.176	7701.49	2033.83	2720.71	-1.9212	0.20583	-9.33384
77	ENSMUSG00000050321.3	chr18;chr18;chr18;chr18;chr18;chr18;chr18;chr18;chr18;chr18;chr18;chr18;chr18;chr18;chr18;chr18;chr18;chr18	86394952;86395821;86397958;86397958;86398252;86398252;86404640;86461042;86461200;86473615;86473615;86494750;86498542;86498956;86500013;86500013;86500913;86505129	86395910;86395910;86398011;86398011;86398389;86398389;86404888;86461083;86461327;86473843;86473716;86494863;86499100;86499100;86500086;86500086;86506718;86505436	+;+;+;+;+;+;+;+;+;+;+;+;+;+;+;+;+;+	8352	Neto1	1710	2221	1896	2758	3034	2718	1860	1645	1479	3506	2341	2195	871	993	860	2283	2012	2078	1875.89	2226.8	2084.4	2583.95	2662.86	2632.09	1971.5	1612.72	1131.76	2791.42	2873.4	2673.89	858.712	867.032	719.54	2382.36	2367.51	2365.41	2062.36	815.095	2037.85	-1.3398	0.143675	-9.32509
78	ENSMUSG00000029419.8	chr2;chr2;chr2;chr2;chr2;chr2;chr2;chr2	25575416;25575430;25576973;25579811;25580040;25580040;25581586;25581586	25580153;25579955;25579897;25579955;25580263;25580153;25581728;25581757	-;-;-;-;-;-;-;-	5020	Ajm1	1899	2313	2134	3204	3586	3118	1894	2025	2494	3646	2526	2498	1325	1305	1777	2578	2324	2261	2083.22	2319.04	2346.05	3001.81	3147.34	3019.45	2007.53	1985.27	1908.45	2902.89	3100.47	3042.99	1306.31	1139.45	1486.77	2690.19	2734.63	2573.72	2249.44	1310.84	2377.53	-0.7788	0.0841047	-9.26005
79	ENSMUSG00000032120.11	chr9;chr9;chr9;chr9;chr9;chr9;chr9;chr9;chr9;chr9;chr9;chr9;chr9;chr9;chr9;chr9;chr9;chr9;chr9;chr9;chr9;chr9;chr9;chr9;chr9;chr9;chr9;chr9;chr9;chr9;chr9;chr9;chr9;chr9;chr9;chr9;chr9;chr9;chr9;chr9;chr9;chr9;chr9;chr9;chr9;chr9;chr9;chr9;chr9;chr9;chr9;chr9;chr9;chr9;chr9;chr9;chr9;chr9;chr9;chr9;chr9;chr9;chr9;chr9;chr9;chr9	44309237;44310211;44310845;44311232;44311234;44312971;44313506;44313506;44313506;44313506;44313506;44313701;44313787;44313878;44313878;44313878;44313878;44313878;44313878;44314155;44314155;44314155;44314155;44314155;44314155;44314880;44314880;44314880;44314880;44314880;44315147;44315147;44315147;44315147;44315147;44315177;44315364;44315364;44315364;44315364;44315364;44316106;44316106;44316106;443…	44311267;44311267;44311311;44311267;44311267;44313791;44313839;44313791;44313791;44313791;44313791;44313791;44314011;44314014;44314011;44314011;44314011;44315054;44314011;44314256;44314256;44314256;44314256;44314455;44314256;44315054;44315054;44315054;44314949;44315054;44315274;44315287;44315274;44315274;44315274;44315274;44315428;44315428;44315428;44315428;44315428;44316214;44316154;44316214;443…	-;-;-;-;-;-;-;-;-;-;-;-;-;-;-;-;-;-;-;-;-;-;-;-;-;-;-;-;-;-;-;-;-;-;-;-;-;-;-;-;-;-;-;-;-;-;-;-;-;-;-;-;-;-;-;-;-;-;-;-;-;-;-;-;-;-	5836	C2cd2l	2830	3478	2512	3175	3266	2955	2380	2628	3269	3606	2484	2297	1803	2022	2348	2207	2213	2180	3104.54	3487.08	2761.62	2974.64	2866.48	2861.6	2522.67	2576.44	2501.49	2871.04	3048.92	2798.14	1777.56	1765.5	1964.51	2303.05	2604.02	2481.52	3117.74	1835.86	2626.16	-0.7641	0.0825447	-9.2567
80	ENSMUSG00000037126.16	chr19;chr19;chr19;chr19;chr19;chr19;chr19;chr19;chr19;chr19;chr19;chr19;chr19;chr19;chr19;chr19;chr19;chr19;chr19;chr19;chr19;chr19;chr19;chr19;chr19;chr19;chr19;chr19;chr19;chr19;chr19;chr19;chr19;chr19;chr19;chr19;chr19;chr19;chr19;chr19;chr19;chr19;chr19;chr19;chr19;chr19;chr19;chr19;chr19;chr19;chr19;chr19;chr19;chr19;chr19;chr19;chr19;chr19;chr19;chr19;chr19;chr19;chr19;chr19;chr19;chr19;chr…	46312087;46312087;46312087;46312087;46312451;46313302;46313302;46313302;46313302;46313302;46313362;46313654;46313654;46313654;46313654;46313654;46313654;46314176;46314176;46314176;46314176;46314176;46314463;46314463;46314463;46314463;46314463;46314613;46314613;46314613;46314613;46314613;46316033;46316033;46316033;46316033;46316033;46317483;46317654;46319474;46319474;46319474;46319658;46319658;463…	46312929;46312929;46312929;46312929;46312929;46313445;46313445;46313445;46313445;46313445;46313445;46314304;46313798;46313798;46313798;46313798;46313798;46314333;46314333;46314333;46314333;46314333;46314533;46314533;46314533;46314533;46314533;46314803;46314803;46314803;46314803;46314803;46316076;46316076;46316076;46316076;46316076;46317591;46318091;46319563;46319563;46319563;46319716;46319716;463…	-;-;-;-;-;-;-;-;-;-;-;-;-;-;-;-;-;-;-;-;-;-;-;-;-;-;-;-;-;-;-;-;-;-;-;-;-;-;-;-;-;-;-;-;-;-;-;-;-;-;-;-;-;-;-;-;-;-;-;-;-;-;-;-;-;-;-;-;-;-;-;-;-;-;-;-;-;-;-;-;-;-;-;-;-;-;-;-;-;-;-	7636	Psd	5021	5442	4341	10054	11836	9781	4910	4413	5337	11619	8984	8383	3016	3013	3336	10278	8480	9079	5508.08	5456.2	4772.36	9419.53	10388.1	9471.85	5204.32	4326.42	4083.96	9250.87	11027.2	10211.9	2973.45	2630.78	2791.15	10725.3	9978.36	10334.7	5245.55	2798.46	7141.92	-0.9067	0.0981059	-9.24195
81	ENSMUSG00000030231.11	chr6;chr6;chr6;chr6;chr6;chr6;chr6;chr6;chr6;chr6;chr6;chr6;chr6;chr6;chr6;chr6;chr6;chr6;chr6;chr6;chr6;chr6;chr6;chr6;chr6;chr6;chr6;chr6;chr6;chr6;chr6;chr6;chr6;chr6;chr6;chr6;chr6;chr6;chr6;chr6;chr6;chr6;chr6;chr6;chr6;chr6;chr6;chr6;chr6;chr6;chr6;chr6;chr6;chr6;chr6;chr6;chr6;chr6;chr6;chr6;chr6;chr6;chr6;chr6;chr6;chr6;chr6;chr6;chr6;chr6;chr6;chr6;chr6;chr6;chr6;chr6;chr6;chr6;chr6;chr6…	140424054;140424160;140424161;140424377;140424377;140424377;140426498;140426498;140426498;140432989;140516424;140524865;140524865;140524865;140524865;140524865;140524865;140525839;140525839;140525839;140525839;140525839;140525839;140526457;140526457;140526457;140526457;140526457;140526457;140528561;140528561;140528561;140528561;140528561;140534462;140534462;140534462;140534462;140534462;140534462…	140424256;140424256;140424256;140424456;140424456;140424456;140426555;140426555;140426555;140433054;140516486;140524948;140524948;140524948;140524948;140524948;140524948;140525959;140525959;140525959;140525959;140525959;140525959;140526561;140526561;140526561;140526561;140526561;140526561;140528633;140528633;140528633;140528633;140528633;140534562;140534562;140534562;140534562;140534562;140534562…	+;+;+;+;+;+;+;+;+;+;+;+;+;+;+;+;+;+;+;+;+;+;+;+;+;+;+;+;+;+;+;+;+;+;+;+;+;+;+;+;+;+;+;+;+;+;+;+;+;+;+;+;+;+;+;+;+;+;+;+;+;+;+;+;+;+;+;+;+;+;+;+;+;+;+;+;+;+;+;+;+;+;+;+;+;+;+;+;+;+;+;+;+;+;+;+;+;+;+;+;+;+;+;+;+;+;+;+;+;+;+;+;+;+;+;+;+;+;+;+;+;+;+;+;+;+;+;+;+;+;+;+;+;+;+;+;+;+;+;+;+;+;+;+;+;+;+;+;+;+;+;+;+;+;+;+;+;+;+;+;+;+;+;+;+;+;+;+;+;+;+;+;+;+;+;+;+;+;+;+;+;+;+;+;+;+;+;+;+;+;+;+;+;+;+;+;+;+;+;+…	9356	Plekha5	1858	2274	1887	2131	2282	2148	1702	1864	2330	2290	1521	1455	1336	1413	1784	1679	1559	1639	2038.24	2279.94	2074.51	1996.52	2002.85	2080.11	1804.02	1827.43	1782.96	1823.26	1866.91	1772.44	1317.15	1233.75	1492.63	1752.07	1834.46	1865.69	2130.9	1347.84	1824.72	-0.6606	0.0720487	-9.16897
82	ENSMUSG00000030123.15	chr6;chr6;chr6;chr6;chr6;chr6;chr6;chr6;chr6;chr6;chr6;chr6;chr6;chr6;chr6;chr6;chr6;chr6;chr6;chr6;chr6;chr6;chr6;chr6;chr6;chr6;chr6;chr6;chr6;chr6;chr6;chr6;chr6;chr6;chr6;chr6;chr6;chr6;chr6;chr6;chr6;chr6;chr6;chr6;chr6;chr6;chr6;chr6;chr6;chr6;chr6;chr6;chr6	115954811;115955634;115955800;115956005;115956005;115956005;115956595;115956595;115957526;115958527;115958563;115958989;115958989;115959310;115959310;115959777;115959777;115959918;115959918;115960426;115960716;115962341;115962695;115963231;115963891;115964076;115965857;115966494;115966737;115966963;115967185;115967185;115967357;115967357;115967749;115967749;115967971;115967971;115968668;115968668…	115955856;115955856;115955856;115956079;115956364;115956079;115956735;115956838;115957673;115958690;115958690;115959093;115959093;115959344;115959344;115959840;115959840;115960027;115960021;115960582;115960862;115962539;115962825;115963335;115964003;115964183;115965971;115966643;115966994;115966994;115967275;115967275;115967524;115967524;115967786;115967888;115968070;115968070;115968819;115968819…	-;-;-;-;-;-;-;-;-;-;-;-;-;-;-;-;-;-;-;-;-;-;-;-;-;-;-;-;-;-;-;-;-;-;-;-;-;-;-;-;-;-;-;-;-;-;-;-;-;-;-;-;-	7301	Plxnd1	1092	1520	722	1966	2249	1585	802	999	1123	2156	1562	1130	380	437	436	1415	1390	1261	1197.93	1523.97	793.745	1841.93	1973.89	1534.9	850.075	979.399	859.339	1716.57	1917.24	1376.53	374.639	381.564	364.79	1476.58	1635.6	1435.41	1171.88	373.664	1235.23	-1.6496	0.181254	-9.101
83	ENSMUSG00000086328.1	chr2;chr2	116066218;116067125	116066618;116067444	-;-	721	2700033N17Rik	140	135	202	108	150	119	109	116	130	133	93	77	51	54	45	99	101	103	153.581	135.352	222.073	101.184	131.651	115.239	115.534	113.724	99.4782	105.893	114.15	93.7992	50.2805	47.1498	37.6504	103.308	118.846	117.246	170.335	45.0269	109.786	-1.9224	0.213406	-9.00837
84	ENSMUSG00000030067.17	chr6;chr6;chr6;chr6;chr6;chr6;chr6;chr6;chr6;chr6;chr6;chr6;chr6;chr6;chr6;chr6;chr6;chr6;chr6;chr6;chr6;chr6;chr6;chr6;chr6;chr6;chr6;chr6;chr6;chr6;chr6;chr6;chr6;chr6;chr6;chr6;chr6;chr6;chr6;chr6;chr6;chr6;chr6;chr6;chr6;chr6;chr6;chr6;chr6;chr6;chr6;chr6;chr6;chr6;chr6;chr6;chr6;chr6;chr6;chr6;chr6;chr6;chr6;chr6;chr6;chr6;chr6;chr6;chr6;chr6;chr6;chr6;chr6;chr6;chr6;chr6;chr6;chr6;chr6;chr6…	98925338;98925342;98925415;98929189;98929466;98929556;98930090;98930090;98930090;98930090;98930090;98930090;98930090;98930090;98930090;98930171;98935274;98935274;98935274;98935274;98935274;98935274;98935274;98935274;98935274;98935274;98935274;98935274;98935274;98935274;98939719;98939719;98939719;98939719;98939719;98939719;98939719;98939719;98939719;98939719;98939719;98939719;98940995;98941536;989…	98930234;98930234;98925802;98930234;98930234;98929785;98930234;98930234;98930234;98930234;98930234;98930234;98930234;98930234;98930234;98930234;98935440;98935545;98935440;98935440;98935440;98935440;98935440;98935440;98935440;98935440;98935440;98935440;98935440;98935440;98939788;98939788;98939788;98939788;98939788;98939788;98939788;98939788;98939788;98939788;98939788;98939788;98941164;98941657;989…	-;-;-;-;-;-;-;-;-;-;-;-;-;-;-;-;-;-;-;-;-;-;-;-;-;-;-;-;-;-;-;-;-;-;-;-;-;-;-;-;-;-;-;-;-;-;-;-;-;-;-;-;-;-;-;-;-;-;-;-;-;-;-;-;-;-;-;-;-;-;-;-;-;-;-;-;-;-;-;-;-;-;-;-;-;-;-;-;-;-;-;-;-;-;-;-;-;-;-;-;-;-;-;-;-;-;-;-;-;-;-;-;-;-;-;-;-;-;-;-;-;-;-;-;-;-;-;-;-;-;-;-;-;-;-;-;-;-;-;-;-;-;-;-;-;-;-;-;-;-;-;-;-;-;-;-;-;-;-;-;-;-;-;-;-;-;-;-;-;-;-;-;-;-;-;-;-;-;-;-;-;-;-;-;-;-;-;-;-;-;-;-;-;-;-;-;-;-;-;-…	13751	Foxp1	2586	3545	1707	1996	2039	1711	1847	1954	2014	2143	1524	1492	1074	1104	1047	1541	1366	1218	2836.87	3554.25	1876.62	1870.04	1789.58	1656.92	1957.72	1915.66	1541.15	1706.22	1870.59	1817.51	1058.85	963.951	875.999	1608.06	1607.36	1386.46	2755.91	966.266	1771.88	-1.5126	0.168075	-8.99972
85	ENSMUSG00000023018.5	chr15;chr15;chr15;chr15;chr15;chr15;chr15;chr15;chr15;chr15;chr15;chr15;chr15;chr15;chr15;chr15;chr15;chr15;chr15;chr15;chr15;chr15;chr15;chr15;chr15;chr15;chr15;chr15;chr15;chr15;chr15;chr15;chr15;chr15;chr15;chr15;chr15;chr15;chr15;chr15;chr15;chr15;chr15;chr15;chr15;chr15;chr15;chr15	99702129;99702291;99702594;99702614;99702929;99703106;99703106;99703106;99703106;99703485;99703591;99703591;99703591;99703591;99703591;99703738;99703738;99703738;99703738;99703738;99703738;99704331;99704331;99704331;99705627;99705627;99705627;99705627;99707311;99707311;99707311;99707640;99707640;99707640;99707880;99707885;99707885;99707885;99709281;99709281;99709281;99711093;99711093;99711093;997…	99702498;99702498;99702621;99702686;99703293;99703293;99703293;99703293;99703293;99703633;99703633;99703633;99703633;99703633;99703633;99703860;99703860;99703800;99703811;99703860;99703860;99704453;99704453;99704453;99705684;99705743;99705743;99705743;99707412;99707412;99707412;99707801;99707801;99707801;99707982;99707918;99707982;99707982;99709416;99709416;99709416;99711553;99711215;99711215;997…	+;+;+;+;+;+;+;+;+;+;+;+;+;+;+;+;+;+;+;+;+;+;+;+;+;+;+;+;+;+;+;+;+;+;+;+;+;+;+;+;+;+;+;+;+;+;+;+	4026	Smarcd1	1860	2236	1713	2418	2559	2278	1653	1852	2169	2741	1757	1896	1355	1464	1630	1920	1773	1682	2040.44	2241.84	1883.22	2265.41	2245.97	2206	1752.09	1815.66	1659.76	2182.34	2156.58	2309.65	1335.88	1278.28	1363.78	2003.56	2086.28	1914.64	2055.16	1325.98	1930.08	-0.6328	0.070465	-8.97976
86	ENSMUSG00000003378.9	chr7;chr7;chr7;chr7;chr7;chr7;chr7;chr7;chr7;chr7;chr7;chr7;chr7;chr7;chr7;chr7;chr7;chr7;chr7;chr7;chr7;chr7;chr7;chr7;chr7;chr7;chr7;chr7;chr7;chr7;chr7;chr7;chr7;chr7;chr7;chr7;chr7;chr7;chr7;chr7;chr7;chr7;chr7;chr7;chr7;chr7;chr7;chr7;chr7;chr7;chr7;chr7;chr7;chr7;chr7;chr7;chr7;chr7;chr7;chr7;chr7;chr7;chr7;chr7;chr7;chr7;chr7;chr7;chr7;chr7;chr7;chr7;chr7	25009849;25009849;25009849;25013586;25013586;25013586;25013790;25013790;25013790;25015305;25015305;25015305;25015808;25015808;25015808;25022441;25022441;25022441;25022986;25022986;25022986;25023283;25023283;25023283;25046174;25046174;25046174;25046202;25058284;25058284;25058284;25058284;25058494;25058494;25058494;25058494;25058941;25058941;25058941;25058941;25060112;25060297;25060470;25060470;250…	25010794;25010794;25010794;25013707;25013707;25013707;25013918;25013918;25013918;25015530;25015530;25015530;25015973;25015973;25015973;25022614;25022614;25022614;25023095;25023095;25023095;25023396;25023396;25023396;25046377;25046377;25046377;25046377;25058391;25058391;25058391;25058391;25058598;25058598;25058598;25058598;25059431;25059093;25059093;25059093;25060631;25060631;25060631;25060631;250…	-;-;-;-;-;-;-;-;-;-;-;-;-;-;-;-;-;-;-;-;-;-;-;-;-;-;-;-;-;-;-;-;-;-;-;-;-;-;-;-;-;-;-;-;-;-;-;-;-;-;-;-;-;-;-;-;-;-;-;-;-;-;-;-;-;-;-;-;-;-;-;-;-	5168	Grik5	2743	3205	2722	5010	5607	4758	2793	2716	3460	5308	3908	3743	1893	2088	2494	4186	3899	3660	3009.1	3213.37	2992.48	4693.84	4921.12	4607.61	2960.42	2662.71	2647.65	4226.15	4796.77	4559.62	1866.29	1823.12	2086.67	4368.17	4587.93	4166.22	3071.65	1925.36	3566.07	-0.6737	0.0750632	-8.97459
87	ENSMUSG00000024524.17	chr18;chr18;chr18;chr18;chr18;chr18;chr18;chr18;chr18;chr18;chr18;chr18;chr18;chr18;chr18;chr18;chr18;chr18;chr18;chr18;chr18;chr18;chr18;chr18;chr18;chr18;chr18;chr18;chr18;chr18;chr18;chr18;chr18;chr18;chr18;chr18;chr18;chr18;chr18;chr18;chr18;chr18;chr18;chr18;chr18;chr18;chr18;chr18;chr18;chr18;chr18;chr18;chr18;chr18;chr18;chr18	67088216;67088284;67088298;67088335;67132983;67133004;67133022;67133725;67133725;67133750;67134213;67134213;67134213;67134213;67134213;67134213;67135312;67135312;67135312;67135312;67135312;67135312;67135519;67135519;67135519;67135519;67135519;67135519;67140672;67191370;67191370;67191370;67191370;67191370;67192129;67211048;67211048;67211048;67212225;67212225;67212225;67213072;67213072;67213072;672…	67088873;67089474;67088873;67088873;67133019;67133176;67133970;67133866;67133970;67133970;67134285;67134285;67134285;67134285;67134285;67134285;67135366;67135366;67135366;67135366;67135366;67135366;67135638;67135638;67135638;67135638;67135638;67135638;67142757;67191467;67191467;67192846;67191467;67191467;67193228;67211102;67211102;67211102;67212298;67212298;67212298;67213130;67213130;67213130;672…	+;+;+;+;+;+;+;+;+;+;+;+;+;+;+;+;+;+;+;+;+;+;+;+;+;+;+;+;+;+;+;+;+;+;+;+;+;+;+;+;+;+;+;+;+;+;+;+;+;+;+;+;+;+;+;+	11172	Gnal	7070	8683	6987	3315	3764	3266	5092	6340	6418	4112	2827	2568	5008	4685	5349	3035	2660	2531	7755.86	8705.66	7681.29	3105.8	3303.56	3162.77	5397.23	6215.61	4911.16	3273.91	3469.93	3128.26	4937.35	4090.68	4475.37	3167.08	3130	2881.07	8047.6	4501.13	4599.59	-0.8385	0.0935633	-8.9622
88	ENSMUSG00000025571.13	chr11;chr11;chr11;chr11;chr11;chr11;chr11;chr11;chr11;chr11;chr11;chr11;chr11;chr11;chr11;chr11;chr11;chr11;chr11;chr11;chr11;chr11;chr11;chr11;chr11;chr11;chr11;chr11;chr11;chr11;chr11;chr11;chr11;chr11;chr11;chr11;chr11;chr11;chr11;chr11;chr11;chr11;chr11;chr11;chr11;chr11;chr11;chr11;chr11;chr11;chr11;chr11;chr11;chr11;chr11;chr11;chr11;chr11;chr11;chr11;chr11;chr11;chr11;chr11;chr11;chr11;chr…	117654289;117654573;117654813;117700725;117700725;117700725;117702379;117702379;117702379;117714126;117714126;117714126;117720950;117720950;117720950;117721018;117732168;117732168;117732168;117732168;117733610;117733610;117733610;117733610;117735972;117735972;117735972;117735972;117738291;117738291;117738291;117738291;117739867;117739867;117739867;117739867;117741645;117741645;117741645;117741669…	117654686;117654686;117655331;117700824;117700824;117700824;117702400;117702400;117702400;117714452;117714452;117714452;117723550;117723550;117723550;117723550;117732380;117732380;117732380;117732380;117733776;117733776;117733776;117733776;117736052;117736052;117736052;117736052;117738348;117738348;117738348;117738348;117740009;117740009;117740009;117740009;117741818;117741818;117741818;117741818…	+;+;+;+;+;+;+;+;+;+;+;+;+;+;+;+;+;+;+;+;+;+;+;+;+;+;+;+;+;+;+;+;+;+;+;+;+;+;+;+;+;+;+;+;+;+;+;+;+;+;+;+;+;+;+;+;+;+;+;+;+;+;+;+;+;+;+;+;+;+;+;+;+;+;+;+;+;+;+;+;+;+;+;+;+;+;+;+	12843	Tnrc6c	2085	2273	2456	3062	3215	2997	2094	2174	2659	3321	2082	2104	1622	1782	1926	2533	2373	2403	2287.26	2278.93	2700.05	2868.77	2821.72	2902.27	2219.52	2131.35	2034.71	2644.13	2555.5	2563.03	1599.12	1555.94	1611.44	2643.24	2792.29	2735.36	2422.08	1588.83	2385.81	-0.6079	0.0678832	-8.9557
89	ENSMUSG00000003469.9	chr14;chr14;chr14;chr14;chr14;chr14;chr14;chr14	70457476;70458523;70461739;70461739;70463240;70463240;70465450;70466801	70457803;70458594;70461923;70461923;70463340;70463414;70465567;70468832	+;+;+;+;+;+;+;+	2910	Phyhip	5683	6466	5220	11565	11809	10507	5473	5206	5991	12223	8510	8796	3764	3663	4267	8909	8491	7580	6234.3	6482.88	5738.71	10835.2	10364.4	10174.9	5801.07	5103.86	4584.42	9731.77	10445.4	10715	3710.9	3198.33	3570.09	9296.72	9991.3	8628.4	6151.96	3493.1	7478.2	-0.8167	0.0915465	-8.92164
90	ENSMUSG00000020634.12	chr12;chr12;chr12;chr12;chr12;chr12;chr12;chr12;chr12;chr12;chr12;chr12;chr12;chr12;chr12;chr12;chr12;chr12;chr12;chr12	4879032;4879349;4880390;4883823;4883823;4883823;4885721;4885721;4885721;4891315;4891315;4894538;4894538;4894538;4902220;4902220;4902220;4907141;4907349;4907349	4880771;4880771;4880771;4883981;4883981;4883981;4885858;4885858;4885858;4891421;4891421;4894679;4894679;4894679;4902272;4902272;4902272;4907264;4907439;4907705	-;-;-;-;-;-;-;-;-;-;-;-;-;-;-;-;-;-;-;-	2820	Ubxn2a	1056	1084	1036	1124	1125	904	1085	1286	1525	1325	904	886	1929	1933	2170	1052	920	922	1158.44	1086.83	1138.95	1053.07	987.383	875.427	1150.04	1260.77	1166.96	1054.94	1109.59	1079.3	1901.79	1687.79	1815.58	1097.78	1082.56	1049.52	1128.07	1801.72	1208.71	0.6755	0.0758304	8.9074
91	ENSMUSG00000074968.11	chr2;chr2;chr2;chr2;chr2;chr2;chr2;chr2;chr2;chr2;chr2;chr2;chr2;chr2;chr2;chr2;chr2;chr2;chr2;chr2;chr2;chr2;chr2;chr2;chr2;chr2;chr2;chr2;chr2;chr2;chr2;chr2;chr2;chr2;chr2;chr2;chr2;chr2;chr2;chr2;chr2;chr2;chr2;chr2;chr2;chr2;chr2;chr2;chr2;chr2	110655201;110661167;110661424;110665832;110666375;110667720;110671119;110681815;110682664;110687971;110688261;110697026;110697026;110697401;110697401;110697938;110697938;110713183;110738771;110738771;110738771;110745821;110745821;110745821;110756938;110756938;110756938;110761443;110761443;110761443;110768813;110768813;110770936;110770936;110774991;110774991;110781399;110781399;110783665;110783665…	110658322;110661272;110661504;110665979;110666527;110667853;110671216;110681872;110682775;110688297;110688297;110697190;110697190;110697541;110697541;110698020;110698020;110713405;110738831;110738831;110738831;110745917;110745917;110745917;110757072;110757072;110757072;110761564;110761564;110761564;110768868;110768868;110771042;110771042;110775122;110775122;110781443;110781443;110783765;110783765…	-;-;-;-;-;-;-;-;-;-;-;-;-;-;-;-;-;-;-;-;-;-;-;-;-;-;-;-;-;-;-;-;-;-;-;-;-;-;-;-;-;-;-;-;-;-;-;-;-;-	7218	Ano3	3202	4253	2245	2913	3213	2198	2976	2502	1961	3699	2556	2444	776	1058	523	3178	2406	2354	3512.62	4264.1	2468.08	2729.17	2819.97	2128.53	3154.39	2452.91	1500.59	2945.09	3137.3	2977.21	765.052	923.786	437.581	3316.31	2831.12	2679.58	3414.94	708.806	2502.41	-2.2688	0.254858	-8.90221
92	ENSMUSG00000044216.7	chr15;chr15	79483714;79505196	79485819;79505241	-;-	2152	Kcnj4	1380	1762	796	2848	2755	2258	1128	1077	1145	3262	2168	2066	423	523	317	2166	1993	1925	1513.87	1766.6	875.098	2668.27	2417.99	2186.63	1195.62	1055.87	876.174	2597.15	2661.06	2516.74	417.032	456.654	265.226	2260.26	2345.15	2191.25	1385.19	379.637	1681.48	-1.8686	0.210038	-8.89626
93	ENSMUSG00000021684.17	chr13;chr13;chr13;chr13;chr13;chr13;chr13;chr13;chr13;chr13;chr13;chr13;chr13;chr13;chr13;chr13;chr13;chr13;chr13;chr13;chr13;chr13;chr13;chr13;chr13;chr13;chr13;chr13;chr13;chr13;chr13;chr13;chr13;chr13;chr13;chr13;chr13;chr13;chr13;chr13;chr13;chr13;chr13;chr13;chr13;chr13;chr13;chr13;chr13;chr13;chr13;chr13;chr13;chr13;chr13;chr13;chr13;chr13;chr13;chr13;chr13;chr13;chr13;chr13;chr13;chr13;chr…	95024454;95024459;95024505;95025330;95026103;95026120;95026120;95026120;95027530;95027618;95027618;95027618;95027618;95027618;95027618;95027618;95030313;95030313;95030313;95030313;95030313;95030313;95030313;95030313;95032830;95032830;95032830;95032830;95032830;95032830;95032830;95032830;95033946;95034169;95034169;95034169;95034169;95034169;95034169;95034169;95034169;95041865;95041865;95041865;950…	95026229;95026229;95026229;95026229;95026229;95026229;95026229;95026229;95027747;95027747;95027747;95027747;95027747;95027747;95027747;95027747;95030480;95030480;95030480;95030480;95030480;95030480;95030480;95030480;95032950;95032950;95032950;95032950;95032950;95032950;95032950;95032950;95034386;95034386;95034386;95034386;95034386;95034386;95034386;95034386;95034253;95042063;95042063;95042063;950…	-;-;-;-;-;-;-;-;-;-;-;-;-;-;-;-;-;-;-;-;-;-;-;-;-;-;-;-;-;-;-;-;-;-;-;-;-;-;-;-;-;-;-;-;-;-;-;-;-;-;-;-;-;-;-;-;-;-;-;-;-;-;-;-;-;-;-;-;-;-;-;-;-;-;-;-;-;-;-;-;-;-;-;-;-;-;-;-;-;-;-;-;-;-;-;-;-;-;-;-;-;-;-;-;-;-;-;-;-;-;-;-;-;-;-;-;-;-;-;-;-;-;-;-;-;-;-;-;-;-;-;-;-;-;-;-;-;-;-;-;-;-;-;-;-;-;-;-;-;-;-;-;-;-;-;-;-;-;-;-;-;-;-;-;-;-;-;-;-;-;-;-;-;-;-;-;-;-;-;-;-;-;-;-;-;-;-;-;-;-	5879	Pde8b	1265	1306	1257	1371	1497	1264	1078	1132	1266	1661	1029	1134	914	851	979	1137	1031	1050	1387.72	1309.41	1381.91	1284.48	1313.88	1224.05	1142.62	1109.79	968.765	1322.46	1263.02	1381.41	901.105	743.045	819.105	1186.48	1213.17	1195.23	1359.68	821.085	1174.87	-0.7287	0.0824742	-8.83504
94	ENSMUSG00000009681.10	chr10;chr10;chr10;chr10;chr10;chr10;chr10;chr10;chr10;chr10;chr10;chr10;chr10;chr10;chr10;chr10;chr10;chr10;chr10;chr10;chr10;chr10;chr10;chr10;chr10;chr10;chr10;chr10;chr10;chr10;chr10;chr10;chr10;chr10;chr10;chr10;chr10;chr10;chr10;chr10;chr10;chr10	75060592;75125024;75131021;75131499;75135894;75140990;75143082;75145322;75153886;75154898;75157078;75158010;75159786;75160330;75160360;75166045;75166045;75168107;75168107;75171335;75173965;75174971;75175277;75175277;75176343;75176343;75176343;75176376;75177884;75177884;75177884;75177884;75180124;75180124;75180124;75181135;75181135;75181135;75181569;75181569;75182240;75182240	75062310;75125196;75131125;75131684;75136001;75141050;75143134;75145462;75154007;75155066;75157197;75158085;75159890;75160404;75160404;75166142;75166142;75168238;75168238;75171548;75174167;75175336;75175336;75175336;75176452;75176452;75176452;75176452;75178652;75178023;75178023;75178023;75180258;75180258;75180258;75181240;75181218;75181240;75181731;75181731;75182782;75184921	+;+;+;+;+;+;+;+;+;+;+;+;+;+;+;+;+;+;+;+;+;+;+;+;+;+;+;+;+;+;+;+;+;+;+;+;+;+;+;+;+;+	8191	Bcr	4455	5061	3342	2854	3061	2859	3083	3765	4508	3112	2186	2291	2553	2544	2890	2783	2764	2603	4887.18	5074.21	3674.09	2673.89	2686.56	2768.63	3267.81	3691.13	3449.6	2477.73	2683.15	2790.83	2516.98	2221.28	2417.99	2904.12	3252.38	2963.02	4545.16	2385.42	3133.37	-0.9304	0.105551	-8.81451
95	ENSMUSG00000044352.6	chr11	53476573	53480274	-	3702	Sowaha	1859	1935	2375	1523	1846	1492	2004	1849	2015	2132	1562	1380	989	1240	958	1485	1378	1372	2039.34	1940.05	2611	1426.89	1620.19	1444.84	2124.13	1812.72	1541.91	1697.47	1917.24	1681.08	975.047	1082.7	801.534	1549.63	1621.48	1561.76	2196.8	953.093	1636.06	-1.2048	0.137215	-8.78063
96	ENSMUSG00000046922.7	chr10;chr10	41069977;41072127	41071603;41072285	-;-	1786	Gpr6	506	775	304	12	13	18	275	395	369	25	11	14	93	114	62	7	19	18	555.087	777.023	334.208	11.2427	11.4098	17.4311	291.485	387.25	282.365	19.9046	13.5017	17.0544	91.688	99.5384	51.8738	7.3046	22.3572	20.4896	555.439	81.0334	167.29	-2.7797	0.316888	-8.77184
97	ENSMUSG00000022489.6	chr15;chr15;chr15;chr15;chr15;chr15;chr15;chr15;chr15;chr15;chr15;chr15;chr15;chr15;chr15;chr15;chr15;chr15;chr15;chr15;chr15;chr15;chr15;chr15;chr15;chr15;chr15;chr15;chr15;chr15;chr15;chr15;chr15;chr15;chr15;chr15;chr15;chr15;chr15;chr15;chr15;chr15;chr15;chr15;chr15;chr15;chr15;chr15;chr15;chr15;chr15;chr15;chr15	103503034;103503034;103503277;103503461;103503461;103514920;103519949;103519949;103519949;103519949;103521306;103521306;103521306;103521306;103521653;103521653;103521653;103521653;103522045;103522045;103522045;103522045;103523718;103524308;103524308;103524308;103524798;103524798;103524798;103524798;103524990;103524990;103524990;103524990;103525236;103525236;103525236;103526263;103526263;103526263…	103503372;103503372;103503583;103503583;103503583;103515421;103520062;103520062;103520062;103520062;103521488;103521488;103521488;103521488;103521719;103521719;103521719;103521719;103522161;103522148;103522161;103522161;103524448;103524448;103524448;103524448;103524898;103524898;103524898;103524898;103525080;103525115;103525115;103525115;103525337;103525337;103525337;103526383;103526383;103526383…	+;+;+;+;+;+;+;+;+;+;+;+;+;+;+;+;+;+;+;+;+;+;+;+;+;+;+;+;+;+;+;+;+;+;+;+;+;+;+;+;+;+;+;+;+;+;+;+;+;+;+;+;+	5396	Pde1b	9622	14848	6089	2814	2888	2554	6234	7840	7719	3111	2185	1948	3816	3625	4002	2359	2308	2260	10555.4	14886.8	6694.06	2636.42	2534.72	2473.27	6607.69	7686.18	5906.71	2476.93	2681.92	2373	3762.16	3165.15	3348.37	2461.66	2715.81	2572.58	10712.1	3425.23	4752.16	-1.6451	0.187874	-8.75638
98	ENSMUSG00000027669.14	chr3;chr3;chr3;chr3;chr3;chr3;chr3;chr3;chr3;chr3;chr3;chr3;chr3;chr3;chr3;chr3;chr3;chr3;chr3;chr3;chr3;chr3;chr3;chr3;chr3;chr3;chr3;chr3;chr3;chr3;chr3;chr3;chr3;chr3;chr3;chr3;chr3;chr3;chr3;chr3;chr3;chr3;chr3;chr3;chr3;chr3;chr3;chr3;chr3;chr3;chr3;chr3;chr3;chr3;chr3;chr3;chr3;chr3;chr3	32580332;32583998;32583998;32585055;32587561;32587561;32587561;32587561;32587706;32589709;32589709;32589709;32589709;32589709;32589997;32589997;32589997;32589997;32591111;32591111;32591111;32591111;32591111;32591134;32592211;32593158;32593158;32593158;32593158;32593158;32596277;32596277;32596277;32596277;32596277;32596277;32597640;32598126;32598126;32598126;32598126;32598126;32598126;32598126;325…	32585226;32585226;32585226;32585226;32587777;32587777;32587777;32587777;32587777;32589910;32589910;32590063;32589910;32589910;32590063;32590063;32590063;32590063;32591273;32591273;32591273;32591273;32591273;32591273;32596383;32593221;32593221;32593221;32593221;32593221;32596383;32596383;32596383;32596383;32596383;32596383;32597784;32598164;32598164;32598178;32598164;32598164;32598164;32598164;326…	-;-;-;-;-;-;-;-;-;-;-;-;-;-;-;-;-;-;-;-;-;-;-;-;-;-;-;-;-;-;-;-;-;-;-;-;-;-;-;-;-;-;-;-;-;-;-;-;-;-;-;-;-;-;-;-;-;-;-	12692	Gnb4	838	1120	1092	753	833	861	802	878	1103	1023	597	636	612	685	689	485	463	435	919.294	1122.92	1200.51	705.481	731.102	833.786	850.075	860.774	844.034	814.497	732.772	774.757	603.366	598.103	576.469	506.107	544.809	495.165	1080.91	592.646	761.89	-0.8676	0.0994121	-8.72689
99	ENSMUSG00000085667.1	chr4;chr4;chr4;chr4;chr4;chr4;chr4	131899478;131907872;131911209;131912416;131915444;131915444;131919768	131903361;131907990;131911358;131913795;131915516;131915521;131920029	-;-;-;-;-;-;-	5873	Gm12992	109	151	64	30	64	27	61	62	68	52	36	28	13	16	13	32	27	27	119.574	151.394	70.3596	28.1068	56.1711	26.1466	64.6566	60.7835	52.0348	41.4016	44.1873	34.1088	12.8166	13.9703	10.8768	33.3926	31.7707	30.7344	113.776	12.5546	49.027	-3.1842	0.365182	-8.71959
100	ENSMUSG00000036712.15	chr8;chr8;chr8;chr8;chr8;chr8;chr8;chr8;chr8;chr8;chr8;chr8;chr8;chr8;chr8;chr8;chr8;chr8;chr8;chr8;chr8;chr8;chr8;chr8;chr8;chr8;chr8;chr8;chr8;chr8;chr8;chr8;chr8;chr8;chr8;chr8;chr8;chr8;chr8;chr8;chr8;chr8;chr8;chr8;chr8;chr8;chr8;chr8;chr8;chr8;chr8;chr8;chr8;chr8;chr8;chr8;chr8;chr8;chr8;chr8;chr8;chr8;chr8;chr8;chr8;chr8;chr8;chr8;chr8;chr8;chr8;chr8;chr8;chr8;chr8;chr8;chr8;chr8;chr8;chr8…	88697028;88697047;88697060;88697061;88697075;88702305;88702306;88705222;88705222;88705226;88705226;88705226;88705226;88705226;88705226;88707089;88707089;88707089;88707089;88707089;88707089;88707089;88707089;88709891;88709891;88709891;88709891;88709891;88709891;88709891;88709891;88716003;88718290;88718290;88719289;88719298;88719298;88719298;88719298;88719298;88719298;88723099;88723099;88723099;887…	88697099;88697099;88697099;88697099;88697099;88702438;88702438;88705879;88705879;88705879;88705879;88705879;88705879;88705879;88705879;88707391;88707391;88707391;88707391;88707391;88707391;88707391;88707391;88709996;88709996;88709996;88709996;88709996;88709996;88709996;88709996;88716377;88718298;88718298;88719396;88719396;88719396;88719396;88719396;88719396;88719396;88723212;88723212;88723212;887…	+;+;+;+;+;+;+;+;+;+;+;+;+;+;+;+;+;+;+;+;+;+;+;+;+;+;+;+;+;+;+;+;+;+;+;+;+;+;+;+;+;+;+;+;+;+;+;+;+;+;+;+;+;+;+;+;+;+;+;+;+;+;+;+;+;+;+;+;+;+;+;+;+;+;+;+;+;+;+;+;+;+;+;+;+;+;+;+;+;+;+;+;+;+;+;+;+;+;+;+;+;+;+;+;+;+;+;+;+;+;+;+;+;+;+;+;+;+;+;+;+;+;+;+;+;+;+;+;+;+;+;+;+;+;+;+;+;+;+;+	12576	Cyld	5329	6038	5282	3620	4053	3256	4448	4983	5660	4826	3327	3126	4250	4661	4719	3387	3184	3113	5845.96	6053.76	5806.87	3391.55	3557.21	3153.09	4714.63	4885.23	4331.13	3842.39	4083.64	3808	4190.04	4069.72	3948.27	3534.4	3746.59	3543.56	5902.2	4069.34	4250.34	-0.5367	0.0619209	-8.66779
101	ENSMUSG00000032698.15	chr2;chr2;chr2;chr2;chr2;chr2;chr2;chr2;chr2;chr2;chr2;chr2;chr2;chr2;chr2;chr2;chr2;chr2;chr2;chr2;chr2;chr2;chr2;chr2;chr2;chr2;chr2	103957986;103957995;103969528;103970129;103970141;103970223;103970244;103970493;103970493;103970493;103970493;103970493;103971179;103976005;103976005;103976005;103976005;103976005;103976005;103976005;103980875;103980875;103980875;103980875;103980875;103980875;103980875	103958083;103958083;103969721;103970365;103970260;103970712;103970712;103970712;103970712;103970712;103970712;103970712;103971248;103976220;103976142;103976220;103976220;103976220;103976220;103976220;103980916;103981839;103981874;103981855;103981878;103981092;103981050	+;+;+;+;+;+;+;+;+;+;+;+;+;+;+;+;+;+;+;+;+;+;+;+;+;+;+	2166	Lmo2	452	648	438	190	207	195	367	435	509	222	143	137	270	301	309	147	127	118	495.848	649.691	481.524	178.01	181.679	188.837	388.999	426.465	389.495	176.753	175.522	166.889	266.191	262.816	258.533	153.397	149.44	134.321	542.354	262.513	284.689	-1.0489	0.121176	-8.656
102	ENSMUSG00000051067.8	chr10;chr10;chr10;chr10	80832801;80835991;80843679;80843942	80836141;80836141;80843798;80844039	-;-;-;-	3559	Lingo3	1206	1501	719	512	595	430	980	839	1044	552	446	422	427	450	474	589	464	491	1322.99	1504.92	790.447	479.69	522.216	416.409	1038.74	822.539	798.887	439.494	547.431	514.068	420.976	392.915	396.584	614.633	545.986	558.911	1206.12	403.491	673.769	-1.5804	0.183251	-8.62442
103	ENSMUSG00000043635.12	chr5;chr5;chr5;chr5;chr5;chr5;chr5;chr5;chr5;chr5;chr5;chr5;chr5;chr5;chr5;chr5;chr5;chr5;chr5;chr5;chr5;chr5;chr5;chr5;chr5;chr5;chr5;chr5;chr5;chr5;chr5;chr5;chr5;chr5;chr5;chr5;chr5;chr5;chr5;chr5;chr5;chr5;chr5;chr5;chr5;chr5;chr5;chr5;chr5;chr5;chr5	89677087;89677087;89683142;89683142;89684312;89684312;89686776;89686776;89691300;89691300;89693039;89693039;89694750;89696003;89698204;89698204;89700407;89700407;89701639;89701639;89702934;89702934;89705191;89705191;89706650;89706650;89707305;89707305;89707802;89707802;89708611;89708611;89710657;89710657;89721654;89721654;89775285;89775285;89834230;89861299;89861299;89861299;89861299;89881535;898…	89677926;89677926;89683259;89683259;89684519;89684519;89686908;89686908;89691465;89691465;89693202;89693202;89694830;89696086;89698327;89698327;89700540;89700540;89701814;89701814;89703079;89703079;89705304;89705304;89706782;89706782;89707448;89707448;89707907;89707907;89708767;89708767;89710740;89710740;89721853;89721853;89775441;89775441;89835114;89861705;89861705;89861705;89861705;89881562;898…	-;-;-;-;-;-;-;-;-;-;-;-;-;-;-;-;-;-;-;-;-;-;-;-;-;-;-;-;-;-;-;-;-;-;-;-;-;-;-;-;-;-;-;-;-;-;-;-;-;-;-	5430	Adamts3	402	579	434	314	392	312	412	378	331	322	215	263	191	123	167	175	184	197	440.998	580.511	477.126	294.185	344.048	302.139	436.697	370.584	253.287	256.372	263.896	320.379	188.305	107.397	139.725	182.616	216.512	224.247	499.545	145.142	299.946	-1.7871	0.207291	-8.62136
104	ENSMUSG00000030376.8	chr7;chr7;chr7;chr7;chr7;chr7;chr7;chr7;chr7;chr7;chr7;chr7;chr7;chr7;chr7;chr7;chr7;chr7;chr7	16129826;16130348;16133829;16133829;16140504;16140504;16144931;16144931;16150341;16150341;16150574;16152819;16152819;16153195;16153195;16157147;16157147;16158804;16158804	16130421;16130421;16134519;16134519;16141168;16141168;16145353;16145353;16150444;16150444;16150591;16152943;16152943;16153294;16153294;16157425;16157425;16160513;16161063	+;+;+;+;+;+;+;+;+;+;+;+;+;+;+;+;+;+;+	5261	Slc8a2	3094	4178	2816	10735	10732	8580	3583	2740	3124	10332	7025	6651	1514	1616	1844	7915	7531	6564	3394.15	4188.91	3095.82	10057.6	9419.19	8308.81	3797.78	2686.24	2390.54	8226.18	8622.65	8102.06	1492.64	1411	1542.83	8259.46	8861.68	7471.87	3559.63	1482.16	5629.41	-1.2642	0.146787	-8.61221
105	ENSMUSG00000035615.12	chr4;chr4;chr4;chr4;chr4;chr4;chr4;chr4;chr4;chr4;chr4;chr4;chr4;chr4;chr4;chr4;chr4;chr4;chr4;chr4;chr4;chr4;chr4;chr4;chr4;chr4;chr4;chr4;chr4;chr4;chr4;chr4;chr4;chr4;chr4;chr4;chr4;chr4;chr4	45184875;45184906;45203925;45229831;45229831;45229831;45243630;45243630;45243630;45244572;45244572;45244572;45249174;45249174;45249174;45256842;45256842;45256842;45261833;45261833;45261833;45268469;45268469;45269900;45269900;45271130;45271130;45273078;45273078;45273359;45273359;45274312;45274312;45275250;45275250;45278826;45278826;45283546;45283546	45184957;45184957;45204405;45229935;45229935;45229935;45243787;45243787;45243787;45244674;45244674;45244674;45249219;45249219;45249219;45256949;45256949;45256949;45261928;45261928;45261900;45268594;45268594;45270019;45270019;45271266;45271266;45273204;45273204;45273454;45273454;45274494;45274494;45275397;45275397;45279641;45279641;45285936;45285936	+;+;+;+;+;+;+;+;+;+;+;+;+;+;+;+;+;+;+;+;+;+;+;+;+;+;+;+;+;+;+;+;+;+;+;+;+;+;+	5324	Frmpd1	271	265	204	292	324	274	309	382	543	265	208	202	514	614	660	262	249	240	297.289	265.692	224.271	273.573	284.366	265.34	327.523	374.505	415.513	210.989	255.304	246.071	506.748	536.11	552.205	273.402	292.997	273.195	262.418	531.688	326.394	1.0191	0.120132	8.48337
106	ENSMUSG00000068696.6	chr3;chr3;chr3;chr3;chr3;chr3	116249654;116252563;116252676;116253055;116253114;116253114	116252732;116252732;116252729;116253089;116253463;116253503	-;-;-;-;-;-	3504	Gpr88	7753	11183	4138	633	688	644	4371	5284	4574	867	523	519	1382	1431	592	357	410	428	8505.11	11212.2	4549.19	593.054	603.84	623.645	4633.01	5180.33	3500.1	690.292	641.943	632.231	1362.5	1249.47	495.312	372.537	482.444	487.197	8088.83	1035.76	2545.24	-2.9655	0.35002	-8.47252
107	ENSMUSG00000097993.7	chr1;chr1;chr1;chr1;chr1;chr1;chr1;chr1;chr1;chr1;chr1;chr1;chr1;chr1;chr1;chr1;chr1;chr1;chr1;chr1;chr1;chr1;chr1;chr1;chr1;chr1;chr1;chr1;chr1;chr1;chr1;chr1;chr1;chr1;chr1;chr1;chr1;chr1;chr1;chr1;chr1;chr1;chr1;chr1;chr1;chr1;chr1;chr1;chr1;chr1;chr1;chr1;chr1;chr1;chr1;chr1;chr1;chr1;chr1;chr1;chr1;chr1;chr1;chr1;chr1;chr1;chr1;chr1	135108497;135108498;135108500;135108629;135108919;135108919;135108919;135108919;135109195;135109286;135109563;135109563;135109809;135110016;135110085;135110252;135110252;135110275;135110413;135110413;135110650;135110650;135111046;135111046;135111169;135111302;135111302;135111302;135112190;135112190;135112890;135114110;135114301;135114542;135116384;135116519;135118114;135118662;135119229;135119666…	135108695;135108695;135108695;135108695;135109065;135109054;135109054;135109436;135109308;135109449;135109589;135109679;135109937;135110161;135110161;135110464;135110330;135110330;135110500;135110500;135110717;135110717;135111181;135111181;135111181;135111462;135111546;135111462;135112306;135112312;135113024;135114186;135114391;135114635;135116431;135116645;135118181;135118872;135119369;135119947…	-;-;-;-;-;-;-;-;-;-;-;-;-;-;-;-;-;-;-;-;-;-;-;-;-;-;-;-;-;-;-;-;-;-;-;-;-;-;-;-;-;-;-;-;-;-;-;-;-;-;-;-;-;-;-;-;-;-;-;-;-;-;-;-;-;-;-;-	6987	Ptprv	222	376	152	13	18	9	131	176	160	11	10	7	40	31	22	2	16	11	243.536	376.981	167.104	12.1796	15.7981	8.7155	138.853	172.547	122.435	8.758	12.2742	8.5272	39.4357	27.0675	18.4068	2.087	18.8271	12.5214	262.541	28.3033	78.1141	-3.2225	0.380925	-8.45974
108	ENSMUSG00000003273.14	chr7;chr7;chr7;chr7;chr7;chr7;chr7;chr7;chr7;chr7;chr7;chr7;chr7;chr7;chr7;chr7;chr7;chr7;chr7;chr7;chr7;chr7;chr7;chr7;chr7	45699843;45700426;45701016;45701035;45701224;45701243;45702434;45702434;45702434;45702833;45702833;45702833;45702833;45703062;45703062;45703459;45703459;45703459;45703459;45703483;45703713;45703713;45704489;45704489;45704489	45700339;45700500;45701366;45701366;45701366;45701366;45702619;45702619;45702619;45702928;45702928;45702928;45703134;45703134;45703134;45703477;45703477;45703613;45703613;45703613;45703878;45703878;45704546;45704609;45704682	+;+;+;+;+;+;+;+;+;+;+;+;+;+;+;+;+;+;+;+;+;+;+;+;+	1926	Car11	2438	2895	2011	2836	3079	2891	1728	2173	2138	2933	2137	2047	1387	1215	1629	2366	2332	2111	2674.51	2902.56	2210.83	2657.03	2702.36	2799.62	1831.58	2130.37	1636.03	2335.21	2623.01	2493.6	1367.43	1060.87	1362.94	2468.97	2744.05	2402.97	2595.97	1263.75	2244.66	-1.039	0.122857	-8.45682
109	ENSMUSG00000030711.16	chr7;chr7;chr7;chr7;chr7;chr7;chr7;chr7;chr7;chr7;chr7;chr7;chr7;chr7;chr7;chr7;chr7;chr7;chr7;chr7	126672865;126672870;126673417;126674087;126674087;126674268;126674271;126674271;126675049;126675049;126675049;126675228;126675228;126675228;126675444;126675444;126675444;126676302;126676302;126676302	126673255;126673597;126673597;126674181;126674181;126674451;126674397;126674397;126675146;126675146;126675146;126675353;126675353;126675353;126675583;126675583;126675583;126676375;126676357;126676432	-;-;-;-;-;-;-;-;-;-;-;-;-;-;-;-;-;-;-;-	1507	Sult1a1	145	142	144	112	114	134	109	166	195	137	109	89	360	450	434	224	229	267	159.066	142.371	158.309	104.932	100.055	129.765	115.534	162.743	149.217	109.077	133.789	108.417	354.921	392.915	363.117	233.748	269.463	303.929	153.249	370.317	193.965	1.2744	0.150837	8.44889
110	ENSMUSG00000094910.1	chr12;chr12	105453856;105487605	105454150;105493095	+;+	5786	D430019H16Rik	3380	4103	3426	3138	3526	3186	2850	3147	3925	3995	2665	2499	2865	2875	3334	2592	2342	2486	3707.89	4113.71	3766.44	2939.97	3094.68	3085.3	3020.84	3085.26	3003.48	3180.76	3271.09	3044.21	2824.58	2510.29	2789.47	2704.8	2755.82	2829.84	3862.68	2708.11	3096.02	-0.5129	0.0607469	-8.44244
111	ENSMUSG00000017491.9	chr14;chr14;chr14;chr14;chr14;chr14;chr14;chr14;chr14;chr14;chr14;chr14;chr14;chr14;chr14;chr14;chr14;chr14;chr14;chr14;chr14;chr14;chr14;chr14;chr14;chr14;chr14;chr14;chr14;chr14;chr14;chr14;chr14;chr14;chr14	16430839;16431337;16434165;16434165;16435054;16435054;16435097;16436734;16436734;16436734;16443678;16443678;16443678;16443820;16498257;16508934;16508934;16508934;16508934;16509065;16547270;16548414;16548414;16548414;16548414;16548414;16548519;16574858;16574858;16574858;16574858;16575212;16618705;16818690;16818690	16432267;16432267;16434323;16434323;16435258;16435120;16435258;16436910;16436910;16436910;16443838;16443838;16443838;16443838;16498437;16509075;16509075;16509075;16509075;16509075;16548562;16548562;16548562;16548562;16548562;16548562;16548562;16575440;16575045;16575827;16575543;16575472;16618785;16819005;16819156	-;-;-;-;-;-;-;-;-;-;-;-;-;-;-;-;-;-;-;-;-;-;-;-;-;-;-;-;-;-;-;-;-;-;-	5265	Rarb	414	558	250	65	74	82	250	321	311	83	59	62	136	119	98	67	77	61	454.162	559.456	274.842	60.8981	64.9479	79.4082	264.986	314.702	237.982	66.0833	72.418	75.5266	134.081	103.904	81.9941	69.9158	90.6054	69.437	429.487	106.66	170.853	-2.0143	0.23863	-8.44103
112	ENSMUSG00000091890.2	chr7;chr7	73737929;73738893	73741024;73740917	-;-	3096	A830073O21Rik	182	240	172	173	160	173	120	150	164	211	155	120	91	75	101	130	130	124	199.656	240.626	189.091	162.083	140.428	167.532	127.193	147.057	125.496	167.995	190.251	146.181	89.7162	65.4858	84.5042	135.658	152.97	141.151	209.791	79.902	148.504	-1.3976	0.165612	-8.43873
113	ENSMUSG00000110710.1	chr8	94322158	94328100	+	5943	C78859	791	1160	873	1036	1332	1139	803	773	757	1287	762	751	409	376	574	928	807	793	867.734	1163.03	959.749	970.622	1169.06	1103	851.135	757.834	579.269	1024.69	935.297	914.847	403.23	328.302	480.251	968.386	949.591	902.681	996.837	403.928	851.595	-1.3032	0.154458	-8.43753
114	ENSMUSG00000028758.12	chr4;chr4;chr4;chr4;chr4;chr4;chr4;chr4;chr4;chr4;chr4;chr4;chr4;chr4;chr4;chr4;chr4;chr4;chr4;chr4;chr4;chr4;chr4;chr4;chr4;chr4;chr4;chr4;chr4;chr4;chr4;chr4;chr4;chr4;chr4;chr4;chr4;chr4;chr4;chr4;chr4;chr4;chr4;chr4;chr4;chr4;chr4;chr4	138250435;138262232;138262472;138262499;138268945;138268945;138268945;138268945;138269846;138269846;138269846;138269846;138274967;138274967;138274967;138274967;138277796;138277796;138277796;138278072;138281357;138281357;138281357;138281357;138286432;138286432;138286432;138287929;138287929;138289238;138289241;138289241;138291369;138291369;138291369;138292114;138292114;138292114;138293712;138293712…	138250508;138262733;138262733;138262733;138269091;138269091;138269091;138269091;138269947;138269947;138269947;138269947;138275156;138275156;138275156;138275156;138278248;138278248;138278248;138278248;138281466;138281466;138281466;138281466;138287162;138286585;138286585;138288485;138288485;138289324;138289324;138289324;138291598;138291598;138291598;138292345;138292345;138292345;138293970;138293970…	+;+;+;+;+;+;+;+;+;+;+;+;+;+;+;+;+;+;+;+;+;+;+;+;+;+;+;+;+;+;+;+;+;+;+;+;+;+;+;+;+;+;+;+;+;+;+;+	4582	Kif17	752	976	676	869	973	698	490	653	672	943	655	565	424	409	495	810	811	745	824.951	978.548	743.174	814.161	853.976	675.938	519.372	640.188	514.226	750.802	803.963	688.267	418.018	357.116	414.154	845.251	954.298	848.042	848.891	396.429	702.469	-1.0996	0.130509	-8.42577
115	ENSMUSG00000032846.10	chr13;chr13;chr13;chr13;chr13;chr13;chr13;chr13;chr13;chr13;chr13;chr13;chr13;chr13;chr13;chr13;chr13;chr13;chr13;chr13;chr13;chr13;chr13;chr13;chr13;chr13;chr13;chr13;chr13;chr13;chr13;chr13;chr13;chr13;chr13;chr13;chr13;chr13;chr13;chr13;chr13;chr13;chr13	107724617;107724618;107724796;107725804;107728572;107728572;107728572;107728572;107730227;107730227;107730227;107730227;107731049;107731049;107731049;107731049;107733799;107733799;107733799;107733799;107738372;107738372;107738372;107740233;107740233;107740233;107743536;107743536;107743961;107743961;107743961;107748184;107748184;107748184;107769560;107769560;107773373;107773373;107787653;107787653…	107727297;107727297;107727297;107727297;107728653;107728653;107728653;107728653;107730390;107730390;107730390;107730390;107731206;107731206;107731206;107731206;107734026;107733934;107733934;107733934;107738632;107738632;107738632;107740379;107740379;107740379;107743682;107743682;107744137;107744137;107744137;107748282;107748363;107748363;107769710;107769710;107773521;107773521;107788009;107788009…	-;-;-;-;-;-;-;-;-;-;-;-;-;-;-;-;-;-;-;-;-;-;-;-;-;-;-;-;-;-;-;-;-;-;-;-;-;-;-;-;-;-;-	5550	Zswim6	861	1143	695	518	572	542	768	785	769	799	505	515	410	531	454	555	516	497	944.525	1145.98	764.062	485.311	502.029	524.869	814.037	769.598	588.452	636.152	619.849	627.358	404.216	463.639	379.85	579.154	607.174	565.741	951.523	415.902	634.555	-1.1947	0.142249	-8.39874
116	ENSMUSG00000104572.5	chr9;chr9;chr9;chr9;chr9;chr9;chr9;chr9;chr9;chr9;chr9	109516388;109520272;109520696;109522351;109524312;109524379;109525838;109525838;109532477;109533855;109534736	109516573;109520396;109520874;109522570;109524470;109524470;109526047;109526047;109532595;109534044;109534858	-;-;-;-;-;-;-;-;-;-;-	1511	Fbxw23	0	3	3	3	3	1	7	7	13	5	6	1	120	131	110	24	35	50	0	3.0078	3.2981	2.8107	2.633	0.9684	7.4196	6.8627	9.9478	3.9809	7.3645	1.2182	118.307	114.382	92.0342	25.0445	41.1843	56.9156	2.102	108.241	27.6322	5.6697	0.675417	8.3943
117	ENSMUSG00000094840.5	chr5;chr5;chr5;chr5;chr5;chr5;chr5;chr5;chr5;chr5;chr5;chr5;chr5	137208813;137208813;137210266;137210266;137210504;137210504;137210678;137210678;137211372;137211372;137212077;137212077;137212380	137210129;137210129;137210318;137210318;137210595;137210595;137210857;137210857;137211534;137211534;137212142;137212148;137212389	-;-;-;-;-;-;-;-;-;-;-;-;-	1887	Muc3a	197	242	228	333	402	316	169	233	162	334	207	144	60	42	94	272	222	245	216.111	242.632	250.656	311.986	352.825	306.012	179.131	228.429	123.965	265.926	254.077	175.417	59.1535	36.672	78.6474	283.837	261.226	278.886	236.466	58.1577	216.977	-2.0217	0.241057	-8.38698
118	ENSMUSG00000033594.11	chr8;chr8;chr8;chr8;chr8;chr8;chr8;chr8;chr8	123229801;123232255;123232258;123235518;123235518;123235518;123235553;123236150;123236150	123230684;123234245;123234245;123235849;123236207;123236233;123235923;123236226;123236209	-;-;-;-;-;-;-;-;-	3591	Spata2l	666	926	577	913	1053	861	618	640	587	1073	698	661	358	338	398	800	724	716	730.608	928.417	634.336	855.384	924.19	833.786	655.045	627.443	449.183	854.306	856.742	805.211	352.949	295.123	332.997	834.816	851.926	815.031	764.454	327.023	702.083	-1.2267	0.146404	-8.37862
119	ENSMUSG00000048826.7	chr17;chr17;chr17;chr17;chr17;chr17;chr17	14195052;14197817;14197823;14199146;14199146;14203514;14204176	14197311;14198092;14198092;14199278;14199278;14204094;14204304	-;-;-;-;-;-;-	3379	Dact2	529	583	453	1497	1631	1212	356	401	509	1844	1321	1167	301	330	321	1104	1062	876	580.318	584.522	498.014	1402.53	1431.49	1173.69	377.34	393.132	389.495	1468.16	1621.43	1421.61	296.753	288.137	268.573	1152.05	1249.65	997.16	554.285	284.488	866.336	-0.9639	0.115275	-8.36194
120	ENSMUSG00000036242.15	chr14;chr14;chr14;chr14;chr14;chr14;chr14;chr14;chr14;chr14;chr14;chr14;chr14;chr14;chr14;chr14;chr14;chr14	49675952;49681668;49682612;49682612;49689267;49689267;49728889;49751419;49751419;49751419;49768409;49768409;49770379;49770379;49772862;49772862;49783268;49783268	49682416;49682413;49682746;49682746;49689298;49689298;49729328;49751682;49751547;49751682;49768600;49768600;49770627;49770627;49774239;49774239;49783371;49783383	-;-;-;-;-;-;-;-;-;-;-;-;-;-;-;-;-;-	9271	Armh4	569	544	468	737	798	625	574	614	764	979	577	610	1028	1204	1366	598	634	475	624.198	545.42	514.505	690.491	700.384	605.245	608.408	601.953	584.626	779.465	708.224	743.085	1013.5	1051.26	1142.9	624.025	746.023	540.698	561.374	1069.22	712.467	0.9302	0.111344	8.35425
121	ENSMUSG00000030930.14	chr7;chr7;chr7;chr7;chr7;chr7;chr7;chr7;chr7;chr7;chr7;chr7;chr7;chr7;chr7;chr7;chr7;chr7;chr7	132235780;132235780;132241417;132241417;132247864;132247864;132262683;132262683;132266657;132266657;132268919;132268919;132270005;132270005;132270819;132278461;132314912;132316305;132317047	132238464;132238464;132241564;132241564;132248020;132248020;132262839;132262839;132266803;132266803;132269258;132269258;132271001;132271001;132271001;132278625;132316277;132316714;132317228	-;-;-;-;-;-;-;-;-;-;-;-;-;-;-;-;-;-;-	6754	Chst15	696	881	825	1016	1038	710	686	723	691	1079	787	695	342	436	302	754	861	736	763.519	883.299	906.98	951.884	911.025	687.559	727.121	708.815	528.765	859.083	965.983	846.629	337.175	380.691	252.676	786.814	1013.13	837.797	851.266	323.514	741.608	-1.3968	0.168322	-8.29824
122	ENSMUSG00000020950.10	chr12;chr12;chr12;chr12;chr12;chr12;chr12;chr12	49382660;49382800;49382883;49383007;49383072;49383072;49384301;49384301	49382903;49382903;49386855;49383386;49383600;49383386;49386861;49384364	+;+;+;+;+;+;+;+	4202	Foxg1	963	999	1109	1744	1715	1841	1132	972	1109	2048	1256	1278	551	660	516	1501	1320	1424	1056.42	1001.61	1219.2	1633.94	1505.21	1782.81	1199.86	952.929	848.626	1630.59	1541.64	1556.82	543.226	576.275	431.724	1566.32	1553.23	1620.95	1092.41	517.075	1234.52	-1.0796	0.130199	-8.2922
123	ENSMUSG00000020178.6	chr10;chr10;chr10;chr10;chr10;chr10;chr10;chr10;chr10	75316877;75317102;75323120;75324858;75325785;75325785;75325785;75325785;75333027	75317147;75317143;75323406;75325036;75326280;75326098;75326351;75326039;75334784	+;+;+;+;+;+;+;+;+	3062	Adora2a	2353	3737	1271	45	57	51	1179	1641	1438	66	27	28	209	310	65	40	42	48	2581.26	3746.75	1397.3	42.1602	50.0274	49.388	1249.67	1608.8	1100.38	52.5482	33.1404	34.1088	206.051	270.675	54.3839	41.7408	49.4211	54.6389	2575.11	177.037	701.248	-3.8633	0.468832	-8.24027
124	ENSMUSG00000030905.5	chr7;chr7;chr7;chr7;chr7;chr7;chr7;chr7;chr7;chr7;chr7	120186380;120189726;120190452;120195325;120197138;120197650;120199248;120201077;120201077;120201755;120201755	120186698;120189810;120190573;120195508;120199310;120197751;120199310;120201227;120201227;120202111;120202111	-;-;-;-;-;-;-;-;-;-;-	3391	Crym	1228	951	1117	1669	1457	1396	925	1051	1145	1523	916	1173	398	516	223	1197	1114	1198	1347.13	953.482	1228	1563.68	1278.77	1351.88	980.448	1030.38	876.174	1212.59	1124.32	1428.91	392.385	450.542	186.578	1249.09	1310.84	1363.7	1176.2	343.168	1073.83	-1.7783	0.216416	-8.21683
125	ENSMUSG00000030279.15	chr6;chr6;chr6;chr6;chr6;chr6;chr6;chr6;chr6;chr6;chr6;chr6;chr6;chr6;chr6;chr6;chr6;chr6;chr6;chr6;chr6;chr6;chr6;chr6;chr6;chr6;chr6;chr6;chr6;chr6;chr6;chr6;chr6;chr6;chr6;chr6;chr6;chr6;chr6;chr6;chr6;chr6;chr6;chr6;chr6;chr6;chr6;chr6;chr6;chr6;chr6;chr6;chr6;chr6;chr6;chr6;chr6;chr6;chr6;chr6;chr6;chr6;chr6;chr6;chr6;chr6;chr6;chr6;chr6;chr6;chr6;chr6;chr6;chr6;chr6;chr6;chr6;chr6;chr6;chr6…	143010920;143010920;143010925;143010928;143011482;143011733;143011739;143011937;143013202;143013202;143013202;143013202;143013202;143013202;143013202;143013202;143017883;143017883;143017883;143017883;143017883;143017883;143017883;143018855;143019328;143020324;143020324;143020324;143027313;143029160;143029160;143029160;143029160;143029160;143029160;143029160;143029573;143029573;143029573;143029573…	143012136;143012136;143012136;143012136;143012136;143012136;143012136;143012136;143013348;143013712;143013348;143013348;143013348;143013348;143013348;143013348;143018073;143018073;143018073;143018073;143018073;143018073;143018073;143021847;143019429;143020374;143020374;143020374;143029246;143029246;143029246;143029246;143029246;143029246;143029246;143029246;143029660;143029660;143029660;143029660…	-;-;-;-;-;-;-;-;-;-;-;-;-;-;-;-;-;-;-;-;-;-;-;-;-;-;-;-;-;-;-;-;-;-;-;-;-;-;-;-;-;-;-;-;-;-;-;-;-;-;-;-;-;-;-;-;-;-;-;-;-;-;-;-;-;-;-;-;-;-;-;-;-;-;-;-;-;-;-;-;-;-;-;-;-;-;-;-;-;-;-;-;-;-;-;-;-;-;-;-;-;-;-;-;-;-;-;-;-;-;-;-;-;-;-;-;-;-;-;-;-;-;-;-;-;-;-;-;-;-;-;-;-;-;-;-;-;-;-;-;-;-;-;-;-;-;-;-;-;-;-;-;-;-;-;-;-;-;-;-;-;-;-;-;-;-;-;-;-;-;-;-;-;-;-;-;-;-;-;-;-;-;-;-;-;-;-;-;-;-;-;-;-;-;-;-;-;-;-;-…	12621	C2cd5	1859	2080	1985	2029	2279	2035	1654	1834	2050	2373	1582	1494	1439	1501	1749	2091	1639	1813	2039.34	2085.43	2182.25	1900.96	2000.22	1970.68	1753.15	1798.02	1568.7	1889.35	1941.78	1819.95	1418.7	1310.59	1463.34	2182	1928.6	2063.76	2102.34	1397.54	1850.93	-0.589	0.0718079	-8.20305
126	ENSMUSG00000028161.17	chr3;chr3;chr3;chr3;chr3;chr3;chr3;chr3;chr3;chr3;chr3;chr3;chr3;chr3;chr3;chr3;chr3;chr3;chr3;chr3;chr3;chr3;chr3;chr3;chr3;chr3;chr3;chr3;chr3;chr3;chr3;chr3;chr3;chr3;chr3;chr3;chr3;chr3;chr3;chr3;chr3;chr3;chr3;chr3;chr3	136670124;136670124;136670770;136780462;136797726;136797726;136797726;136834693;136839954;136868602;136868602;136868602;136876089;136876089;136876089;136877630;136877630;136877630;136880434;136881401;136881401;136881401;136887947;136887947;136887949;136890436;136890436;136902333;136903103;136903103;136903103;136903149;136905299;136905299;136905299;136905299;136921833;136921833;136921833;136928522…	136670901;136670901;136670901;136780560;136797926;136797838;136797926;136834776;136840099;136868726;136868726;136868726;136876200;136876200;136876200;136877775;136877775;136877775;136883080;136881500;136881540;136881540;136888024;136888024;136889986;136890530;136890530;136902441;136903228;136903228;136903228;136903228;136905659;136905373;136905373;136905373;136921917;136921917;136921917;136928538…	+;+;+;+;+;+;+;+;+;+;+;+;+;+;+;+;+;+;+;+;+;+;+;+;+;+;+;+;+;+;+;+;+;+;+;+;+;+;+;+;+;+;+;+;+	9981	Ppp3ca	16888	19016	16796	19463	22066	16383	20313	14944	16601	25137	17337	16826	9329	9324	8973	16974	14545	14579	18526.3	19065.6	18465	18234.8	19366.7	15865.2	21530.6	14650.8	12703.4	20013.7	21279.9	20497	9197.39	8141.19	7507.48	17712.7	17115	16595.4	18685.6	8282.02	16470.5	-1.1739	0.143304	-8.19197
127	ENSMUSG00000021596.16	chr13;chr13;chr13;chr13;chr13;chr13;chr13;chr13;chr13;chr13;chr13;chr13;chr13;chr13;chr13;chr13;chr13;chr13;chr13;chr13;chr13;chr13;chr13;chr13;chr13;chr13;chr13;chr13;chr13;chr13;chr13;chr13;chr13;chr13;chr13;chr13;chr13;chr13;chr13;chr13;chr13;chr13;chr13;chr13;chr13;chr13;chr13;chr13;chr13;chr13;chr13;chr13;chr13;chr13;chr13;chr13;chr13;chr13;chr13;chr13;chr13;chr13;chr13;chr13;chr13;chr13;chr…	76384535;76579674;76579674;76579728;76641712;76641712;76641712;76641712;76688488;76688488;76688488;76688488;76712080;76712080;76712080;76712080;76723668;76723668;76723668;76723668;76723687;76731771;76731771;76731771;76741294;76756986;76756986;76756986;76756986;76759690;76759690;76759690;76759690;76762390;76801359;76801359;76801359;76806169;76806169;76806169;76822973;76822973;76822973;76824772;768…	76385251;76579817;76579817;76579817;76641826;76641826;76641826;76641826;76688630;76688630;76688630;76688630;76712159;76712159;76712159;76712159;76723779;76723779;76723779;76723779;76723779;76732883;76731809;76731809;76741353;76757156;76757156;76757156;76757156;76759820;76759820;76759820;76759820;76763273;76801545;76801545;76801545;76806262;76806262;76806262;76823075;76823075;76823075;76824874;768…	+;+;+;+;+;+;+;+;+;+;+;+;+;+;+;+;+;+;+;+;+;+;+;+;+;+;+;+;+;+;+;+;+;+;+;+;+;+;+;+;+;+;+;+;+;+;+;+;+;+;+;+;+;+;+;+;+;+;+;+;+;+;+;+;+;+;+;+;+;+;+;+;+;+;+;+;+;+;+;+	8193	Mctp1	1509	1723	1358	1331	1237	1116	1331	1331	1208	1448	860	1056	756	831	585	983	867	987	1655.39	1727.5	1492.94	1247.01	1085.68	1080.73	1410.79	1304.89	924.382	1152.88	1055.58	1286.39	745.334	725.582	489.455	1025.78	1020.19	1123.51	1625.28	653.457	1141.89	-1.3156	0.160939	-8.17443
128	ENSMUSG00000051111.16	chr13;chr13;chr13;chr13;chr13;chr13;chr13;chr13;chr13;chr13;chr13;chr13;chr13;chr13;chr13;chr13;chr13;chr13;chr13;chr13;chr13;chr13;chr13;chr13;chr13;chr13;chr13;chr13;chr13;chr13;chr13;chr13	95954594;95961163;95975858;95975988;95975988;95976600;95976600;95976600;95978041;95978041;95978041;95981838;95981838;95981838;95984779;95985930;95985930;95986716;95986716;95989091;95989091;95989133;95989696;95989696;95989696;96030483;96030483;96048407;96048407;96088220;96088220;96132448	95961463;95961463;95976147;95976147;95976147;95976803;95976803;95976803;95978174;95978174;95978174;95982002;95982002;95982002;95984850;95986018;95986018;95986826;95986826;95989180;95989180;95989180;95990226;95989829;95989829;96030634;96030634;96048587;96048587;96088866;96088900;96132577	-;-;-;-;-;-;-;-;-;-;-;-;-;-;-;-;-;-;-;-;-;-;-;-;-;-;-;-;-;-;-;-	9700	Sv2c	2549	2779	3233	576	564	450	2022	2441	2794	662	362	344	1684	1614	1862	428	342	428	2796.28	2786.25	3554.26	539.651	495.008	435.777	2143.21	2393.11	2138.02	527.074	444.327	419.051	1660.24	1409.25	1557.89	446.627	402.429	487.197	3045.6	1542.46	1368.65	-0.9816	0.120212	-8.1656
129	ENSMUSG00000015605.6	chr17;chr17;chr17;chr17;chr17;chr17;chr17;chr17;chr17;chr17;chr17;chr17;chr17;chr17;chr17	46548329;46548875;46548999;46549436;46549436;46549436;46549845;46549845;46550689;46550901;46550901;46551531;46551531;46553560;46555328	46549178;46549178;46549178;46549512;46549512;46549512;46550100;46550036;46551020;46551020;46551019;46551793;46551792;46553826;46556175	-;-;-;-;-;-;-;-;-;-;-;-;-;-;-	2893	Srf	812	875	843	1189	1253	1082	801	791	1001	1211	837	885	614	682	701	1206	1024	1016	890.772	877.284	926.768	1113.97	1099.73	1047.8	849.015	775.48	765.982	964.18	1027.35	1078.08	605.338	595.484	586.509	1258.48	1204.93	1156.52	898.275	595.777	934.649	-0.5925	0.0729999	-8.11678
130	ENSMUSG00000024077.15	chr17;chr17;chr17;chr17;chr17;chr17;chr17;chr17;chr17;chr17;chr17;chr17;chr17;chr17;chr17;chr17;chr17;chr17;chr17;chr17;chr17;chr17;chr17;chr17;chr17;chr17;chr17;chr17;chr17;chr17;chr17;chr17;chr17;chr17;chr17;chr17;chr17;chr17;chr17;chr17;chr17	78649913;78654596;78655749;78655749;78656908;78656908;78657884;78657884;78660044;78660044;78661762;78661762;78663061;78663061;78664619;78664619;78667122;78667122;78667196;78669751;78669751;78669751;78670355;78672576;78672576;78672576;78677282;78677282;78677282;78682828;78682828;78682828;78684230;78684230;78684230;78687592;78687592;78688676;78692394;78700850;78736254	78655659;78655659;78655835;78655835;78657015;78657015;78658024;78658024;78660211;78660211;78661883;78661883;78663108;78663108;78664794;78664794;78667258;78667258;78667258;78669894;78669894;78669894;78670441;78672686;78672686;78672686;78677417;78677417;78677417;78682963;78682963;78682963;78684352;78684397;78684397;78687670;78687670;78688817;78692467;78700953;78737196	-;-;-;-;-;-;-;-;-;-;-;-;-;-;-;-;-;-;-;-;-;-;-;-;-;-;-;-;-;-;-;-;-;-;-;-;-;-;-;-;-	8858	Strn	3116	4797	2574	2052	2141	1948	2928	3065	3194	2241	1530	1564	1599	2019	1748	1734	1695	1553	3418.28	4809.52	2829.78	1922.51	1879.1	1886.43	3103.52	3004.86	2444.1	1784.25	1877.96	1905.22	1576.44	1762.88	1462.51	1809.46	1994.49	1767.8	3685.86	1600.61	2291.06	-1.2037	0.14831	-8.11578
131	ENSMUSG00000004110.17	chr1;chr1;chr1;chr1;chr1;chr1;chr1;chr1;chr1;chr1;chr1;chr1;chr1;chr1;chr1;chr1;chr1;chr1;chr1;chr1;chr1;chr1;chr1;chr1;chr1;chr1;chr1;chr1;chr1;chr1;chr1;chr1;chr1;chr1;chr1;chr1;chr1;chr1;chr1;chr1;chr1;chr1;chr1;chr1;chr1;chr1;chr1;chr1;chr1;chr1;chr1;chr1;chr1;chr1;chr1;chr1;chr1;chr1;chr1;chr1;chr1;chr1;chr1;chr1;chr1;chr1;chr1;chr1;chr1;chr1;chr1;chr1;chr1;chr1;chr1;chr1;chr1;chr1;chr1;chr1…	154390731;154392519;154398393;154401983;154401983;154401983;154403678;154403678;154403678;154404885;154407712;154407712;154407712;154412064;154412064;154412064;154412443;154412443;154412443;154413051;154413051;154413051;154413976;154413976;154413976;154413976;154416061;154416061;154416061;154417950;154421028;154421028;154421028;154421028;154425837;154425837;154425837;154426526;154426526;154426526…	154398935;154398935;154398935;154402173;154402173;154402173;154403858;154403858;154403858;154405013;154407823;154407823;154407823;154412170;154412170;154412170;154412543;154412543;154412543;154413158;154413158;154413158;154414081;154414081;154414081;154414081;154416157;154416157;154416157;154418046;154421155;154421155;154421155;154421155;154426002;154426002;154426002;154426617;154426617;154426617…	-;-;-;-;-;-;-;-;-;-;-;-;-;-;-;-;-;-;-;-;-;-;-;-;-;-;-;-;-;-;-;-;-;-;-;-;-;-;-;-;-;-;-;-;-;-;-;-;-;-;-;-;-;-;-;-;-;-;-;-;-;-;-;-;-;-;-;-;-;-;-;-;-;-;-;-;-;-;-;-;-;-;-;-;-;-;-;-;-;-;-;-;-;-;-;-;-;-;-;-;-;-;-;-;-;-;-;-;-;-;-;-;-;-;-;-;-;-;-;-;-;-;-;-;-;-;-;-;-;-;-;-;-;-;-;-;-;-;-;-;-;-;-;-;-;-;-;-;-;-;-;-;-;-;-;-;-;-;-;-;-;-;-;-;-;-;-;-;-;-;-;-;-;-;-;-;-;-	25228	Cacna1e	6878	7492	9656	11995	12073	11759	7870	7166	7398	12762	8299	8091	4011	4649	4946	9767	9484	9123	7545.23	7511.56	10615.5	11238	10596.2	11387.3	8341.76	7025.4	5661.08	10160.9	10186.4	9856.22	3954.41	4059.24	4138.19	10192.1	11159.8	10384.8	8557.43	4050.62	8556.34	-1.079	0.132975	-8.11395
132	ENSMUSG00000030096.8	chr6;chr6;chr6;chr6;chr6;chr6;chr6;chr6;chr6;chr6;chr6;chr6;chr6;chr6;chr6;chr6;chr6;chr6;chr6;chr6;chr6;chr6;chr6;chr6;chr6;chr6;chr6;chr6;chr6;chr6;chr6;chr6;chr6;chr6;chr6;chr6;chr6;chr6;chr6;chr6;chr6;chr6;chr6;chr6;chr6;chr6;chr6;chr6	91684053;91684069;91684095;91684120;91684128;91684149;91698989;91698989;91698989;91698989;91698989;91701657;91711512;91723282;91723282;91723282;91723282;91723282;91724842;91724842;91724842;91724842;91724842;91724959;91726012;91726012;91726012;91735091;91735091;91735091;91739649;91739877;91739877;91740949;91740949;91740949;91741178;91744917;91744917;91748333;91748356;91749727;91749727;91750184;917…	91684308;91684308;91684308;91684308;91684308;91684308;91699309;91699032;91699032;91699032;91699032;91701825;91711628;91723521;91723521;91723521;91723521;91723521;91724977;91724863;91724942;91724976;91724976;91724976;91726246;91726931;91726246;91735223;91735180;91735223;91740011;91740011;91740011;91741095;91741052;91741052;91741302;91745029;91745029;91748470;91748470;91750170;91749829;91750373;917…	+;+;+;+;+;+;+;+;+;+;+;+;+;+;+;+;+;+;+;+;+;+;+;+;+;+;+;+;+;+;+;+;+;+;+;+;+;+;+;+;+;+;+;+;+;+;+;+	8457	Slc6a6	2246	3018	2825	2947	3310	2907	2831	2899	3278	3544	2097	2040	1718	1885	2144	2149	1943	2038	2463.88	3025.88	3105.72	2761.03	2905.1	2815.12	3000.7	2842.12	2508.38	2821.68	2573.91	2485.07	1693.76	1645.88	1793.83	2242.52	2286.31	2319.88	2865.16	1711.16	2516.15	-0.7437	0.0920356	-8.08006
133	ENSMUSG00000102543.5	chr18;chr18;chr18;chr18;chr18;chr18;chr18;chr18;chr18;chr18;chr18;chr18;chr18;chr18;chr18	37819513;37819552;37819566;37819654;37825021;37825021;37825021;37833265;37833265;37833265;37833265;37839903;37839903;37839903;37839903	37822134;37819698;37819712;37825079;37825079;37825079;37825079;37833353;37833353;37833353;37833353;37840200;37840164;37840051;37841873	+;+;+;+;+;+;+;+;+;+;+;+;+;+;+	7627	Pcdhgc5	1134	1179	1476	3303	3206	2591	1338	1120	1239	3252	2317	2174	647	717	688	2422	2193	2069	1244.01	1182.08	1622.67	3094.56	2813.82	2509.11	1418.2	1098.03	948.104	2589.19	2843.94	2648.3	637.872	626.044	575.632	2527.4	2580.49	2355.17	1349.59	613.183	1850.81	-1.1382	0.141457	-8.04612
134	ENSMUSG00000108993.1	chr7	88119158	88122400	+	3243	Gm44846	202	252	388	159	138	173	229	214	228	269	153	161	77	92	116	198	157	209	221.596	252.658	426.555	148.966	121.119	167.532	242.727	209.801	174.47	214.174	187.796	196.126	75.9137	80.3292	97.0543	206.617	184.741	237.907	300.27	84.4324	191.449	-1.8273	0.227234	-8.04146
135	ENSMUSG00000056812.14	chr18;chr18;chr18;chr18;chr18;chr18;chr18;chr18;chr18;chr18;chr18;chr18;chr18;chr18;chr18;chr18;chr18;chr18;chr18;chr18;chr18;chr18;chr18;chr18	64254359;64256730;64263655;64264619;64265093;64265093;64265986;64266177;64266388;64266808;64266947;64266947;64266947;64266947;64266947;64269426;64269426;64269426;64269426;64269426;64269426;64271514;64271514;64271514	64254691;64256806;64265650;64264787;64265650;64265176;64266100;64266315;64266511;64267069;64267069;64267069;64267069;64267069;64267069;64269908;64269836;64269983;64269641;64269983;64269983;64272240;64272132;64279611	+;+;+;+;+;+;+;+;+;+;+;+;+;+;+;+;+;+;+;+;+;+;+;+	11702	St8sia3	4258	5300	3975	3100	3116	2809	3594	3712	3782	3703	2470	2521	2932	2977	3383	3122	2679	2629	4671.07	5313.83	4369.99	2904.37	2734.83	2720.21	3809.44	3639.17	2894.05	2948.27	3031.74	3071.01	2890.64	2599.35	2830.47	3257.87	3152.36	2992.62	4784.96	2773.48	3323.96	-0.7871	0.0980031	-8.031
136	ENSMUSG00000020015.10	chr10;chr10;chr10;chr10;chr10;chr10;chr10;chr10;chr10;chr10;chr10;chr10;chr10;chr10;chr10;chr10;chr10;chr10;chr10;chr10;chr10;chr10;chr10;chr10;chr10;chr10;chr10;chr10;chr10;chr10;chr10;chr10;chr10;chr10;chr10;chr10;chr10;chr10;chr10;chr10;chr10;chr10;chr10;chr10;chr10;chr10;chr10;chr10;chr10;chr10	93160875;93160890;93181610;93206987;93208172;93208172;93208172;93208172;93208300;93211911;93211911;93211911;93211911;93216343;93216343;93216343;93217964;93217964;93217964;93221587;93221587;93221587;93224936;93224936;93224936;93226024;93226024;93226713;93226713;93228645;93228645;93232380;93232380;93235438;93235438;93236027;93236027;93236921;93236921;93237794;93237794;93238966;93238966;93239023;932…	93161200;93161200;93181673;93207071;93208318;93208318;93208318;93208318;93208318;93212075;93212006;93212075;93212075;93216476;93216476;93216476;93218089;93218089;93218089;93221643;93221643;93221643;93225050;93225050;93225368;93226118;93226118;93226775;93226775;93228768;93228768;93232500;93232500;93235535;93235535;93236132;93236132;93236963;93236963;93237884;93237884;93239043;93239043;93239043;932…	+;+;+;+;+;+;+;+;+;+;+;+;+;+;+;+;+;+;+;+;+;+;+;+;+;+;+;+;+;+;+;+;+;+;+;+;+;+;+;+;+;+;+;+;+;+;+;+;+;+	6102	Cdk17	2978	3606	3219	4423	4504	3565	2892	3026	3329	4834	3502	3108	2228	2463	2275	3877	3385	3477	3266.89	3615.41	3538.87	4143.88	3953.04	3452.32	3065.36	2966.63	2547.41	3848.76	4298.44	3786.08	2196.57	2150.55	1903.44	4045.73	3983.11	3957.91	3473.73	2083.52	3373.35	-0.7379	0.0921456	-8.00793
137	ENSMUSG00000086924.1	chr11;chr11	119938511;119939184	119938637;119942074	+;+	3018	Gm11766	107	143	106	177	146	199	89	108	100	136	126	106	38	45	36	123	101	96	117.38	143.373	116.533	165.83	128.14	192.71	94.335	105.881	76.5217	108.281	154.655	129.126	37.4639	39.2915	30.1203	128.353	118.846	109.278	125.762	35.6252	110.896	-1.8249	0.228345	-7.99181
138	ENSMUSG00000041695.2	chr11;chr11	111066164;111071549	111066334;111076821	+;+	5444	Kcnj2	494	636	388	385	345	282	360	337	394	467	256	286	216	244	155	367	318	259	541.923	637.66	426.555	360.704	302.797	273.087	381.58	330.388	301.496	371.818	314.221	348.397	212.953	213.047	129.685	382.972	374.188	294.823	535.379	185.228	344.35	-1.5345	0.192439	-7.97389
139	ENSMUSG00000005483.10	chr8;chr8;chr8;chr8;chr8;chr8	83608193;83608553;83609814;83609814;83610589;83610589	83608542;83608760;83610394;83610394;83612653;83612653	+;+;+;+;+;+	3204	Dnajb1	781	876	773	1279	1309	1074	824	953	1481	1546	876	1041	1537	1696	1738	1481	1354	1254	856.764	878.287	849.812	1198.29	1148.87	1040.05	873.394	934.302	1133.29	1230.9	1075.22	1268.12	1515.32	1480.85	1454.14	1545.45	1593.24	1427.44	861.621	1483.44	1194.65	0.7835	0.0983303	7.96826
140	ENSMUSG00000051617.3	chr11;chr11;chr11;chr11;chr11;chr11;chr11;chr11	100186781;100188353;100189591;100189921;100190724;100191157;100191439;100192628	100187105;100189236;100189814;100190046;100190885;100191313;100191521;100193246	-;-;-;-;-;-;-;-	2580	Krt9	199	213	238	90	138	86	153	205	251	153	76	93	53	86	26	65	69	61	218.305	213.556	261.65	84.3204	121.119	83.2818	162.171	200.978	192.07	121.816	93.2842	113.29	52.2523	75.0904	21.7535	67.8288	81.1918	69.437	231.17	49.6987	124.077	-2.2215	0.278923	-7.96454
141	ENSMUSG00000020827.18	chr11;chr11;chr11;chr11;chr11;chr11;chr11;chr11;chr11;chr11;chr11;chr11;chr11;chr11;chr11;chr11;chr11;chr11;chr11;chr11;chr11;chr11;chr11;chr11;chr11;chr11;chr11;chr11;chr11;chr11;chr11;chr11;chr11;chr11;chr11;chr11;chr11;chr11;chr11;chr11;chr11;chr11;chr11;chr11;chr11;chr11;chr11;chr11;chr11;chr11;chr11;chr11;chr11;chr11;chr11;chr11;chr11;chr11;chr11;chr11;chr11;chr11;chr11;chr11;chr11;chr11;chr…	70562881;70562890;70562898;70563017;70563070;70597168;70597168;70597168;70597168;70597168;70598842;70598842;70598842;70598842;70598842;70598980;70598980;70598980;70598980;70598980;70598988;70601614;70601614;70601614;70601614;70601614;70601614;70601967;70601967;70601967;70601967;70601967;70601967;70601989;70602683;70602683;70602683;70602683;70602683;70602683;70602683;70603265;70603265;70603265;706…	70563126;70563126;70563126;70563126;70563126;70597233;70597233;70597233;70597233;70597233;70598898;70598898;70598898;70598898;70598898;70599105;70599105;70599105;70599105;70599105;70599105;70601724;70601724;70601724;70601724;70601724;70601724;70602057;70602057;70602057;70602057;70602057;70602057;70602057;70602813;70602813;70602813;70602813;70602813;70602813;70602813;70603319;70603319;70603319;706…	+;+;+;+;+;+;+;+;+;+;+;+;+;+;+;+;+;+;+;+;+;+;+;+;+;+;+;+;+;+;+;+;+;+;+;+;+;+;+;+;+;+;+;+;+;+;+;+;+;+;+;+;+;+;+;+;+;+;+;+;+;+;+;+;+;+;+;+;+;+;+;+;+;+;+;+;+;+;+;+;+;+;+;+;+;+;+;+;+;+;+;+;+;+;+;+;+;+;+;+;+;+;+;+;+;+;+;+;+;+;+;+;+;+;+;+;+;+;+;+;+;+;+;+;+;+;+;+;+;+;+;+;+;+;+;+;+;+;+;+;+;+;+;+;+;+;+;+;+;+;+;+;+;+;+;+;+;+;+;+;+;+;+;+;+;+;+;+;+;+;+;+;+;+;+;+;+;+;+;+;+;+;+;+;+;+;+;+;+;+;+;+;+;+;+;+;+;+;+;+…	6286	Mink1	5887	6116	5445	7130	7807	6949	5473	5604	6193	8082	5596	5112	4338	4274	4854	6656	6214	5878	6458.09	6131.96	5986.07	6680.05	6852	6729.36	5801.07	5494.05	4738.99	6434.77	6868.66	6227.29	4276.8	3731.82	4061.22	6945.67	7311.97	6690.99	6192.04	4023.28	5967.82	-0.6222	0.078283	-7.94822
142	ENSMUSG00000002341.8	chr8;chr8;chr8;chr8;chr8;chr8;chr8;chr8;chr8;chr8;chr8;chr8;chr8;chr8;chr8	70093085;70097449;70098050;70100233;70101901;70102410;70103944;70107441;70109941;70111894;70112501;70112726;70114989;70116589;70120728	70096450;70097631;70098194;70100315;70102059;70102523;70104060;70108649;70110537;70112187;70112628;70112900;70115387;70116668;70120873	-;-;-;-;-;-;-;-;-;-;-;-;-;-;-	7195	Ncan	3012	3154	3393	7124	7659	6415	3411	3216	3829	7505	5345	4987	2140	2488	2313	5170	4554	4257	3304.19	3162.23	3730.16	6674.43	6722.1	6212.24	3615.47	3152.9	2930.02	5975.37	6560.58	6075.02	2109.81	2172.38	1935.23	5395	5358.66	4845.79	3398.86	2072.47	4440.64	-0.7137	0.0901256	-7.91903
143	ENSMUSG00000028782.14	chr4;chr4;chr4;chr4;chr4;chr4;chr4;chr4;chr4;chr4;chr4;chr4;chr4;chr4;chr4;chr4;chr4;chr4;chr4;chr4;chr4;chr4;chr4;chr4;chr4;chr4;chr4;chr4;chr4;chr4;chr4;chr4;chr4;chr4;chr4;chr4;chr4;chr4;chr4;chr4;chr4;chr4;chr4;chr4;chr4;chr4;chr4;chr4;chr4;chr4;chr4;chr4;chr4;chr4;chr4;chr4;chr4;chr4;chr4;chr4;chr4;chr4;chr4;chr4;chr4;chr4;chr4;chr4;chr4;chr4;chr4;chr4;chr4;chr4;chr4;chr4;chr4;chr4;chr4;chr4…	129984870;129985164;129985268;129992054;129992054;129992054;129992068;129992069;129992069;129992069;130005025;130005025;130005025;130005025;130005025;130005025;130005025;130005390;130005390;130005390;130005390;130005390;130006752;130006752;130006752;130006752;130006752;130006752;130007562;130007562;130007562;130007562;130007562;130007562;130007562;130007810;130007810;130007810;130007810;130007810…	129985307;129985307;129985307;129992879;129992879;129992879;129992879;129992879;129992879;129992879;130005108;130005108;130005108;130005108;130005108;130005108;130005108;130005554;130005554;130005554;130005554;130005554;130006916;130006916;130006916;130006916;130006916;130006916;130007726;130007726;130007726;130007726;130007726;130007726;130007726;130007977;130007977;130007977;130007977;130007977…	+;+;+;+;+;+;+;+;+;+;+;+;+;+;+;+;+;+;+;+;+;+;+;+;+;+;+;+;+;+;+;+;+;+;+;+;+;+;+;+;+;+;+;+;+;+;+;+;+;+;+;+;+;+;+;+;+;+;+;+;+;+;+;+;+;+;+;+;+;+;+;+;+;+;+;+;+;+;+;+;+;+;+;+;+;+;+;+;+;+;+;+;+;+;+;+;+;+;+;+;+;+;+;+;+;+;+;+;+;+;+;+;+;+;+;+;+;+;+;+;+;+;+;+;+;+;+;+;+;+;+;+;+;+;+;+;+;+;+;+;+;+;+;+;+;+;+;+;+;+;+;+;+;+;+;+;+;+;+;+;+;+;+;+;+;+;+;+;+;+;+;+;+;+;+;+;+;+;+;+;+;+;+;+;+;+;+;+;+;+;+;+;+;+;+;+;+;+;+;+…	6487	Adgrb2	4886	5441	4649	12188	12856	11033	4810	4483	5403	12341	8538	8226	3256	3177	4297	10135	9583	9078	5359.99	5455.2	5110.97	11418.9	11283.4	10684.3	5098.33	4395.04	4134.47	9825.72	10479.7	10020.7	3210.06	2773.98	3595.19	10576.1	11276.2	10333.6	5308.72	3193.08	7501.77	-0.7334	0.0928831	-7.8955
144	ENSMUSG00000063430.9	chr5;chr5;chr5;chr5;chr5;chr5;chr5;chr5;chr5;chr5;chr5;chr5;chr5;chr5;chr5;chr5;chr5;chr5;chr5	113490333;113490447;113490752;113549985;113550423;113550423;113558349;113560901;113570637;113570919;113572239;113572239;113574019;113574019;113577263;113577263;113578788;113587793;113587793	113493141;113490940;113490940;113556509;113554584;113551334;113558463;113561085;113570758;113570941;113572413;113572413;113574183;113574183;113577463;113577463;113581866;113589718;113589725	+;+;+;+;+;+;+;+;+;+;+;+;+;+;+;+;+;+;+	15332	Wscd2	975	1002	872	884	981	670	980	813	1099	1021	719	676	570	584	618	877	794	728	1069.58	1004.62	958.65	828.214	860.998	648.823	1038.74	797.049	840.974	812.905	882.518	823.484	561.958	509.916	517.065	915.167	934.294	828.69	1010.95	529.646	824.092	-0.9333	0.118366	-7.8845
145	ENSMUSG00000059213.7	chr15;chr15;chr15;chr15;chr15	98803777;98806941;98807605;98807605;98809455	98807200;98807200;98807925;98807676;98809490	-;-;-;-;-	3781	Ddn	9787	10262	10736	21952	24991	23819	13795	10255	9617	28802	21563	20806	4212	5147	3128	22901	20505	21503	10736.4	10288.8	11802.8	20566.7	21933.9	23066.1	14621.9	10053.8	7359.09	22931.7	26466.9	25345.3	4152.58	4494.07	2617.12	23897.6	24128.1	24477.1	10942.7	3754.59	16052.2	-1.5433	0.19612	-7.86936
146	ENSMUSG00000045318.6	chr5	35278319	35281763	+	3445	Adra2c	651	744	369	396	447	320	474	496	591	458	317	326	250	288	216	517	490	485	714.153	745.942	405.667	371.01	392.32	309.886	502.413	486.268	452.243	364.653	389.093	397.124	246.473	251.465	180.722	539.5	576.58	552.081	621.921	226.22	437.644	-1.4611	0.185698	-7.86802
147	ENSMUSG00000030584.14	chr7;chr7;chr7;chr7;chr7;chr7;chr7;chr7;chr7;chr7;chr7;chr7;chr7;chr7;chr7;chr7;chr7;chr7;chr7;chr7;chr7;chr7;chr7;chr7;chr7;chr7;chr7;chr7;chr7;chr7;chr7;chr7;chr7;chr7;chr7;chr7;chr7;chr7;chr7;chr7;chr7;chr7;chr7;chr7;chr7;chr7;chr7;chr7;chr7;chr7;chr7;chr7;chr7;chr7;chr7;chr7;chr7;chr7;chr7;chr7;chr7;chr7;chr7;chr7;chr7;chr7;chr7;chr7;chr7;chr7;chr7;chr7;chr7;chr7;chr7;chr7;chr7;chr7;chr7;chr7…	29303951;29303976;29307924;29308012;29308012;29308018;29309411;29309411;29309411;29309411;29309411;29309411;29309513;29309606;29309645;29309645;29309645;29309645;29309645;29309645;29309645;29311265;29311265;29311265;29311265;29311265;29311265;29311265;29311265;29311607;29311607;29311607;29311607;29311607;29311607;29311607;29312848;29312848;29312848;29312848;29312848;29312848;29312848;29312855;293…	29304112;29304112;29308098;29308098;29308098;29308954;29309571;29309571;29309571;29309571;29309571;29309571;29309571;29309752;29309752;29309752;29309752;29309752;29309752;29309752;29309752;29311392;29311392;29311392;29311392;29311392;29311392;29311392;29311392;29311697;29311696;29311696;29311696;29311696;29311696;29311696;29312926;29312926;29312926;29312912;29312926;29312926;29312926;29312926;293…	+;+;+;+;+;+;+;+;+;+;+;+;+;+;+;+;+;+;+;+;+;+;+;+;+;+;+;+;+;+;+;+;+;+;+;+;+;+;+;+;+;+;+;+;+;+;+;+;+;+;+;+;+;+;+;+;+;+;+;+;+;+;+;+;+;+;+;+;+;+;+;+;+;+;+;+;+;+;+;+;+;+;+;+;+;+;+	5376	Dpf1	652	809	684	1312	1406	1253	634	673	739	1442	967	954	516	497	590	1347	1244	1283	715.25	811.112	751.969	1229.2	1234.01	1213.4	672.004	659.796	565.495	1148.1	1186.92	1162.14	508.72	433.952	493.638	1405.62	1463.81	1460.45	759.443	478.77	950.866	-0.6675	0.0848434	-7.86742
148	ENSMUSG00000030854.17	chr7;chr7;chr7;chr7;chr7;chr7;chr7;chr7;chr7;chr7;chr7;chr7;chr7;chr7;chr7;chr7;chr7;chr7;chr7;chr7;chr7;chr7;chr7;chr7;chr7;chr7;chr7;chr7;chr7;chr7;chr7;chr7;chr7;chr7;chr7;chr7;chr7;chr7;chr7;chr7;chr7;chr7;chr7;chr7;chr7;chr7;chr7;chr7;chr7;chr7;chr7;chr7;chr7;chr7;chr7;chr7;chr7;chr7;chr7;chr7;chr7;chr7;chr7;chr7;chr7;chr7;chr7;chr7;chr7;chr7;chr7;chr7;chr7;chr7;chr7;chr7;chr7	47077795;47077798;47077798;47079246;47079246;47079246;47079447;47079447;47079447;47081425;47081662;47081863;47081863;47081863;47082454;47082761;47082761;47082761;47082761;47082761;47083086;47083086;47083086;47083086;47086041;47086041;47086041;47086041;47086041;47086041;47088490;47088490;47088490;47088490;47088490;47088490;47089777;47089777;47089777;47089777;47089777;47090421;47090421;47090421;470…	47078918;47078918;47078918;47079359;47079359;47079359;47079607;47079607;47079607;47081973;47081973;47081973;47081973;47081973;47083165;47082898;47083165;47082898;47082898;47082898;47083165;47083165;47083165;47083165;47086125;47086125;47086125;47086125;47086125;47086125;47088679;47088568;47088679;47088679;47088679;47088679;47090018;47090018;47090018;47090018;47090018;47090504;47090504;47090504;470…	-;-;-;-;-;-;-;-;-;-;-;-;-;-;-;-;-;-;-;-;-;-;-;-;-;-;-;-;-;-;-;-;-;-;-;-;-;-;-;-;-;-;-;-;-;-;-;-;-;-;-;-;-;-;-;-;-;-;-;-;-;-;-;-;-;-;-;-;-;-;-;-;-;-;-;-;-	5794	Ptpn5	5849	7741	6258	3878	4169	3470	5037	5646	5510	3926	2833	2580	4089	3547	4806	3686	3421	3327	6416.41	7761.2	6879.85	3633.27	3659.02	3360.32	5338.94	5535.22	4216.35	3125.82	3477.29	3142.88	4031.31	3097.04	4021.06	3846.41	4025.47	3787.16	7019.16	3716.47	4408.61	-0.9175	0.116726	-7.86049
149	ENSMUSG00000033910.13	chr3;chr3;chr3;chr3;chr3;chr3;chr3;chr3;chr3;chr3;chr3;chr3;chr3;chr3;chr3;chr3;chr3;chr3;chr3;chr3;chr3;chr3;chr3;chr3;chr3;chr3;chr3	82092427;82092437;82094552;82097606;82097606;82101984;82101984;82101984;82105762;82105762;82106797;82108594;82108594;82111153;82111153;82111153;82113272;82113272;82113272;82118891;82118891;82118891;82119168;82144812;82145263;82145672;82145672	82094899;82094899;82094899;82097760;82097760;82102127;82102111;82102127;82106247;82106247;82109303;82109303;82109303;82111211;82111211;82111211;82113333;82113333;82113333;82119249;82119249;82119249;82119249;82145073;82145605;82145789;82145787	-;-;-;-;-;-;-;-;-;-;-;-;-;-;-;-;-;-;-;-;-;-;-;-;-;-;-	6968	Gucy1a1	1680	1942	1813	2268	2348	1954	1364	1570	1908	2908	1928	1845	1370	1540	1649	1530	1514	1450	1842.98	1947.07	1993.16	2124.87	2060.78	1892.24	1445.76	1539.2	1460.03	2315.31	2366.47	2247.53	1350.67	1344.64	1379.68	1596.59	1781.51	1650.55	1927.73	1358.33	1796.61	-0.505	0.0643335	-7.8498
150	ENSMUSG00000110195.1	chr7;chr7;chr7;chr7;chr7;chr7;chr7;chr7;chr7;chr7;chr7;chr7;chr7;chr7;chr7;chr7;chr7;chr7;chr7;chr7;chr7;chr7;chr7;chr7;chr7;chr7;chr7;chr7;chr7;chr7;chr7;chr7;chr7;chr7;chr7;chr7;chr7;chr7;chr7;chr7;chr7;chr7;chr7;chr7;chr7;chr7;chr7;chr7;chr7;chr7;chr7;chr7;chr7;chr7;chr7;chr7;chr7;chr7;chr7;chr7;chr7;chr7;chr7;chr7;chr7;chr7;chr7;chr7;chr7;chr7;chr7;chr7;chr7;chr7;chr7;chr7;chr7;chr7;chr7;chr7…	101421691;101421709;101421709;101421846;101450520;101450556;101451316;101451402;101451402;101451402;101451402;101451402;101451402;101452128;101456062;101460944;101461480;101461480;101461480;101461480;101481285;101481371;101481371;101481371;101481371;101481371;101481371;101481371;101481371;101481371;101481371;101484542;101484542;101484542;101484542;101484542;101484542;101484542;101484542;101484542…	101421995;101421995;101421995;101421995;101450728;101450728;101451468;101451468;101451468;101451468;101451468;101451468;101451468;101452433;101456219;101461167;101461541;101461541;101461541;101461541;101481826;101481460;101481460;101481460;101481856;101481460;101481460;101481460;101481460;101481460;101481460;101484630;101484630;101484572;101484630;101484630;101484630;101484630;101484630;101484630…	+;+;+;+;+;+;+;+;+;+;+;+;+;+;+;+;+;+;+;+;+;+;+;+;+;+;+;+;+;+;+;+;+;+;+;+;+;+;+;+;+;+;+;+;+;+;+;+;+;+;+;+;+;+;+;+;+;+;+;+;+;+;+;+;+;+;+;+;+;+;+;+;+;+;+;+;+;+;+;+;+;+;+;+;+;+;+;+;+;+;+;+;+;+;+;+;+;+;+;+;+;+;+;+;+;+;+;+;+;+;+;+;+;+;+;+;+;+;+;+;+;+;+;+;+;+;+;+;+;+;+;+;+;+;+;+;+;+;+;+;+;+;+;+;+;+;+;+;+;+;+;+;+;+;+;+;+;+;+;+;+;+;+;+;+;+;+;+;+;+;+;+;+;+;+;+;+;+;+;+;+;+;+;+;+;+;+;+;+;+	6149	Pde2a	182	187	207	234	199	169	152	156	134	187	157	107	55	87	84	205	190	179	199.656	187.488	227.569	219.233	174.657	163.658	161.112	152.939	102.539	148.887	192.706	130.344	54.2241	75.9635	70.2807	213.922	223.572	203.758	204.904	66.8227	161.25	-1.6111	0.205339	-7.84602
151	ENSMUSG00000034472.13	chr8;chr8;chr8;chr8;chr8;chr8	75213944;75214502;75218536;75218536;75221719;75221719	75214078;75214867;75218815;75218815;75224113;75222371	+;+;+;+;+;+	3176	Rasd2	5034	6611	2133	1037	1094	864	2704	3183	3536	1095	779	667	1448	1560	1705	924	790	771	5522.35	6628.26	2344.95	971.559	960.175	836.691	2866.09	3120.55	2705.81	871.822	956.163	812.52	1427.57	1362.1	1426.53	964.212	929.587	877.638	4831.85	1405.4	1976.92	-1.7817	0.228727	-7.78964
152	ENSMUSG00000028495.14	chr4;chr4;chr4;chr4;chr4;chr4;chr4;chr4;chr4;chr4;chr4;chr4;chr4;chr4;chr4;chr4	86854660;86854804;86855752;86855862;86855867;86855867;86856146;86856146;86856146;86856728;86856728;86856728;86856728;86857321;86857321;86857321	86854955;86854955;86856013;86856356;86856013;86856013;86856356;86856356;86856356;86856859;86856859;86856859;86857345;86857332;86857354;86857412	-;-;-;-;-;-;-;-;-;-;-;-;-;-;-;-	1586	Rps6	3212	3290	2982	2704	2789	2657	3704	3979	5319	3428	2250	2693	5191	6178	5597	2806	2345	2553	3523.59	3298.59	3278.32	2533.36	2447.83	2573.02	3926.03	3900.93	4070.19	2729.32	2761.7	3280.54	5117.77	5394.28	4682.87	2928.12	2759.35	2906.11	3366.83	5064.97	3450.66	0.5891	0.0756933	7.78316
153	ENSMUSG00000051379.12	chr2;chr2;chr2;chr2;chr2;chr2;chr2;chr2;chr2;chr2	140650914;140656928;140658198;140659325;140662708;140663261;140663261;140671246;140671246;140671246	140651189;140656986;140661751;140661751;140663459;140663459;140663459;140671400;140671450;140671469	-;-;-;-;-;-;-;-;-;-	4865	Flrt3	717	812	704	658	586	562	600	643	765	675	461	548	435	558	444	591	588	524	786.556	814.119	773.956	616.476	514.317	544.237	635.966	630.384	585.391	537.425	565.842	667.558	428.863	487.214	371.484	616.72	691.895	596.475	791.544	429.187	603.604	-0.8838	0.114107	-7.74546
154	ENSMUSG00000004328.15	chr7;chr7;chr7;chr7;chr7;chr7;chr7;chr7;chr7;chr7;chr7;chr7;chr7;chr7;chr7;chr7;chr7;chr7;chr7;chr7;chr7;chr7;chr7;chr7;chr7;chr7;chr7;chr7;chr7;chr7;chr7;chr7;chr7;chr7;chr7;chr7;chr7	17031507;17035734;17037134;17037134;17039558;17039558;17040969;17040969;17042589;17042589;17044377;17044377;17044855;17044855;17048614;17048614;17048851;17049000;17049000;17050549;17050549;17050549;17051133;17051133;17051922;17051922;17051954;17053758;17054682;17054682;17054682;17056260;17056260;17056260;17056577;17062356;17062356	17035965;17035965;17037215;17037215;17039669;17039669;17041240;17041240;17042690;17042690;17044567;17044567;17044967;17044967;17048761;17048761;17049106;17049106;17049106;17050663;17050757;17050757;17051245;17051245;17052006;17052006;17052006;17053813;17054813;17054827;17054827;17056450;17056450;17056450;17056679;17062384;17062427	-;-;-;-;-;-;-;-;-;-;-;-;-;-;-;-;-;-;-;-;-;-;-;-;-;-;-;-;-;-;-;-;-;-;-;-;-	6710	Hif3a	65	56	83	113	121	146	61	90	121	76	70	72	199	373	357	185	245	199	71.3056	56.1462	91.2477	105.869	106.198	141.385	64.6566	88.2342	92.5913	60.51	85.9197	87.7083	196.192	325.683	298.693	193.051	288.29	226.524	72.8998	273.523	143.345	1.9123	0.247304	7.73246
155	ENSMUSG00000063446.4	chr4;chr4;chr4;chr4;chr4;chr4;chr4;chr4;chr4;chr4;chr4;chr4;chr4;chr4	49059273;49059282;49059456;49206388;49206388;49206388;49282256;49282256;49300921;49300921;49319761;49323348;49325619;49337646	49059617;49059617;49059617;49206495;49208600;49206495;49282444;49282444;49302269;49301053;49320011;49323524;49325750;49340259	+;+;+;+;+;+;+;+;+;+;+;+;+;+	7270	Plppr1	499	573	543	196	162	156	375	480	557	175	101	145	260	306	308	69	73	109	547.408	574.496	596.957	183.631	142.183	151.069	397.479	470.582	426.226	139.332	123.97	176.635	256.332	267.182	257.696	72.0029	85.8986	124.076	572.954	260.403	277.398	-1.1375	0.147305	-7.72229
156	ENSMUSG00000042271.13	chrX;chrX;chrX;chrX;chrX;chrX;chrX;chrX;chrX;chrX;chrX;chrX;chrX;chrX;chrX;chrX;chrX;chrX;chrX;chrX	142226770;142227937;142228177;142228227;142228291;142228291;142228703;142229524;142229524;142229524;142229524;142229524;142236784;142236784;142236784;142236784;142237646;142237646;142237646;142237646	142226931;142228013;142228381;142228381;142228381;142228381;142228961;142229804;142229610;142229610;142229610;142229610;142236928;142236928;142236928;142236928;142239692;142239692;142239692;142239692	+;+;+;+;+;+;+;+;+;+;+;+;+;+;+;+;+;+;+;+	3176	Nxt2	694	718	597	601	642	560	703	766	966	853	525	570	1202	1190	1232	570	530	549	761.324	719.874	656.323	563.073	563.466	542.3	745.141	750.971	739.2	679.146	644.398	694.358	1185.04	1039.04	1030.78	594.806	623.647	624.933	712.507	1084.96	730.99	0.6052	0.0784178	7.7174
157	ENSMUSG00000034686.8	chr13;chr13;chr13	55464267;55471788;55472593	55464414;55472436;55473154	+;+;+	1359	Prr7	412	405	391	595	634	497	380	369	467	632	440	446	244	257	327	507	469	484	451.968	406.057	429.853	557.452	556.445	481.291	402.779	361.76	357.356	503.189	540.067	543.304	240.558	224.398	273.593	529.064	551.869	550.943	429.293	246.183	442.33	-0.7999	0.103877	-7.70004
158	ENSMUSG00000031004.8	chr7;chr7;chr7;chr7;chr7;chr7;chr7;chr7;chr7;chr7;chr7;chr7;chr7;chr7;chr7;chr7;chr7;chr7;chr7	135689784;135693080;135694232;135701902;135704068;135704339;135704543;135704636;135705610;135705610;135707361;135707361;135708766;135708766;135710845;135710845;135713757;135713961;135716048	135690133;135693496;135701067;135702057;135704239;135704457;135704795;135704795;135705785;135705785;135707486;135708320;135708811;135708811;135710911;135710911;135713872;135714039;135716361	-;-;-;-;-;-;-;-;-;-;-;-;-;-;-;-;-;-;-	10061	Mki67	160	109	193	45	35	107	185	168	189	68	25	33	22	17	19	26	28	55	175.522	109.284	212.178	42.1602	30.7186	103.618	196.09	164.704	144.626	54.1406	30.6856	40.1997	21.6896	14.8434	15.8968	27.1315	32.9474	62.6071	165.661	17.4766	82.169	-3.2493	0.422486	-7.69096
159	ENSMUSG00000025422.10	chr10;chr10;chr10;chr10;chr10;chr10;chr10;chr10;chr10;chr10;chr10;chr10;chr10;chr10;chr10;chr10;chr10;chr10;chr10;chr10;chr10;chr10;chr10;chr10;chr10;chr10;chr10;chr10;chr10;chr10;chr10;chr10;chr10;chr10;chr10;chr10;chr10;chr10;chr10;chr10;chr10;chr10;chr10;chr10;chr10;chr10;chr10;chr10;chr10;chr10;chr10;chr10;chr10;chr10;chr10;chr10	127075284;127078907;127078907;127082364;127082364;127082364;127082966;127082966;127082966;127083208;127083208;127083208;127083431;127083431;127083431;127085113;127085113;127085113;127085551;127085551;127085551;127086927;127086927;127086927;127087234;127087234;127087234;127087402;127087402;127087402;127087885;127087885;127087885;127088209;127088209;127088209;127089230;127089230;127089230;127090142…	127075591;127080771;127080771;127082422;127082422;127082422;127083053;127083053;127083053;127083293;127083293;127083293;127083578;127083578;127083578;127085247;127085247;127085247;127085660;127085660;127085660;127087085;127087085;127087085;127087320;127087320;127087320;127087506;127087506;127087506;127088047;127088047;127088047;127088328;127088328;127088328;127089358;127089358;127089358;127090201…	+;+;+;+;+;+;+;+;+;+;+;+;+;+;+;+;+;+;+;+;+;+;+;+;+;+;+;+;+;+;+;+;+;+;+;+;+;+;+;+;+;+;+;+;+;+;+;+;+;+;+;+;+;+;+;+	5941	Agap2	14605	14718	17300	27333	30481	26649	17225	14889	15966	31369	22629	21088	8994	9827	10770	24747	23342	22540	16021.8	14756.4	19019.1	25608.1	26752.4	25806.7	18257.5	14596.9	12217.5	24975.5	27775.4	25688.8	8867.11	8580.38	9010.99	25824	27466.4	25657.5	16599.1	8819.49	19826.8	-0.9123	0.11885	-7.67612
160	ENSMUSG00000029712.14	chr5;chr5;chr5;chr5;chr5;chr5;chr5;chr5;chr5;chr5;chr5;chr5;chr5;chr5;chr5;chr5;chr5;chr5;chr5;chr5;chr5;chr5;chr5;chr5;chr5;chr5;chr5;chr5;chr5;chr5;chr5;chr5;chr5;chr5;chr5;chr5;chr5;chr5;chr5;chr5;chr5;chr5;chr5;chr5;chr5;chr5;chr5;chr5;chr5;chr5;chr5;chr5;chr5	137553517;137553520;137553538;137553538;137553539;137553555;137553555;137553557;137553557;137554064;137554064;137554064;137554064;137554513;137554513;137554513;137554513;137554513;137554996;137554996;137554996;137554996;137563107;137563107;137563107;137563107;137563107;137564491;137564491;137564491;137564491;137564653;137564653;137564653;137564653;137565691;137565691;137565691;137565691;137565977…	137553659;137553659;137553659;137553659;137553783;137553783;137553783;137556656;137553659;137554140;137554140;137554346;137554140;137554678;137554677;137554678;137554678;137554678;137555032;137555096;137555096;137555096;137563204;137563204;137563204;137563204;137563204;137564585;137564585;137564585;137564585;137564759;137564759;137564759;137564759;137565780;137565778;137565780;137565780;137566038…	+;+;+;+;+;+;+;+;+;+;+;+;+;+;+;+;+;+;+;+;+;+;+;+;+;+;+;+;+;+;+;+;+;+;+;+;+;+;+;+;+;+;+;+;+;+;+;+;+;+;+;+;+	4267	Actl6b	883	1037	920	1552	1505	1529	756	853	1029	1561	1016	977	704	629	799	1242	1194	1213	968.659	1039.71	1011.42	1454.06	1320.9	1480.67	801.318	836.264	787.409	1242.84	1247.06	1190.15	694.068	549.207	668.503	1296.05	1404.97	1380.77	1006.6	637.26	1076.34	-0.6609	0.086311	-7.65735
161	ENSMUSG00000027712.13	chr3;chr3;chr3;chr3;chr3;chr3;chr3;chr3;chr3;chr3;chr3;chr3;chr3;chr3;chr3;chr3;chr3;chr3;chr3;chr3;chr3;chr3;chr3;chr3	36448923;36449164;36450312;36450312;36450638;36450638;36452187;36452187;36452205;36453471;36453471;36456993;36456993;36457459;36460443;36461881;36463968;36463968;36465251;36465251;36475430;36475430;36475573;36475573	36449406;36449406;36450434;36450434;36450696;36450696;36452328;36452282;36452282;36453564;36453564;36457049;36457049;36457538;36460533;36461994;36464062;36464062;36465335;36465335;36475460;36475460;36475659;36475894	-;-;-;-;-;-;-;-;-;-;-;-;-;-;-;-;-;-;-;-;-;-;-;-	1777	Anxa5	751	844	628	479	475	463	1047	1074	1413	579	394	375	1248	1553	1382	473	431	438	823.854	846.203	690.404	448.772	416.895	448.366	1109.76	1052.93	1081.25	460.991	483.605	456.814	1230.39	1355.99	1156.28	493.585	507.155	498.58	786.82	1247.56	753.435	0.6641	0.0870799	7.6266
162	ENSMUSG00000060534.16	chr18;chr18;chr18;chr18;chr18;chr18;chr18;chr18;chr18;chr18;chr18;chr18;chr18;chr18;chr18;chr18;chr18;chr18;chr18;chr18;chr18;chr18;chr18;chr18;chr18;chr18;chr18;chr18;chr18;chr18;chr18;chr18;chr18;chr18;chr18;chr18;chr18;chr18;chr18;chr18;chr18;chr18;chr18;chr18;chr18;chr18;chr18;chr18;chr18;chr18;chr18;chr18;chr18;chr18;chr18;chr18;chr18;chr18;chr18;chr18	71253634;71258990;71262807;71262807;71299331;71299331;71305972;71305972;71321031;71321031;71327399;71327399;71335939;71335939;71342712;71342712;71362970;71362970;71367045;71367045;71370651;71370651;71374473;71374473;71378655;71378655;71384128;71384128;71420225;71420225;71446337;71446337;71456871;71456871;71542245;71542245;71547303;71547303;71549003;71549003;71575071;71575071;71587871;71587871;716…	71259079;71259079;71262949;71262949;71299543;71299543;71306133;71306133;71321147;71321147;71327625;71327625;71336101;71336101;71342777;71342777;71363002;71363002;71367239;71367239;71370758;71370758;71374611;71374611;71378827;71378887;71384223;71384223;71420419;71420419;71446447;71446447;71457012;71457012;71542294;71542294;71547441;71547441;71549151;71549151;71575225;71575225;71588027;71588027;716…	-;-;-;-;-;-;-;-;-;-;-;-;-;-;-;-;-;-;-;-;-;-;-;-;-;-;-;-;-;-;-;-;-;-;-;-;-;-;-;-;-;-;-;-;-;-;-;-;-;-;-;-;-;-;-;-;-;-;-;-	13171	Dcc	822	846	819	612	716	595	725	716	823	643	416	430	459	513	679	467	460	373	901.742	848.208	900.384	573.379	628.414	576.194	768.459	701.952	629.774	511.947	510.608	523.814	452.524	447.923	568.102	487.324	541.279	424.59	883.444	489.516	610.923	-0.85	0.111641	-7.61391
163	ENSMUSG00000057378.15	chr2;chr2;chr2;chr2;chr2;chr2;chr2;chr2;chr2;chr2;chr2;chr2;chr2;chr2;chr2;chr2;chr2;chr2;chr2;chr2;chr2;chr2;chr2;chr2;chr2;chr2;chr2;chr2;chr2;chr2;chr2;chr2;chr2;chr2;chr2;chr2;chr2;chr2;chr2;chr2;chr2;chr2;chr2;chr2;chr2;chr2;chr2;chr2;chr2;chr2;chr2;chr2;chr2;chr2;chr2;chr2;chr2;chr2;chr2;chr2;chr2;chr2;chr2;chr2;chr2;chr2;chr2;chr2;chr2;chr2;chr2;chr2;chr2;chr2;chr2;chr2;chr2;chr2;chr2;chr2…	112631355;112631359;112631371;112631380;112631742;112633071;112633071;112633071;112633071;112633071;112635309;112635309;112635309;112635309;112635309;112635757;112635757;112635757;112635757;112635757;112636528;112636528;112636528;112636528;112636528;112636628;112638086;112638086;112638086;112638086;112638086;112638086;112640140;112640140;112640140;112640140;112640140;112640140;112640613;112640613…	112632218;112632218;112632218;112632218;112632218;112633122;112633122;112633122;112633122;112633122;112635409;112635409;112635409;112635409;112635409;112635821;112635821;112635821;112635821;112635821;112636684;112636684;112636684;112636684;112636684;112636684;112638220;112638220;112638220;112638220;112638220;112638220;112640559;112640286;112640286;112640286;112640286;112640286;112640673;112640673…	-;-;-;-;-;-;-;-;-;-;-;-;-;-;-;-;-;-;-;-;-;-;-;-;-;-;-;-;-;-;-;-;-;-;-;-;-;-;-;-;-;-;-;-;-;-;-;-;-;-;-;-;-;-;-;-;-;-;-;-;-;-;-;-;-;-;-;-;-;-;-;-;-;-;-;-;-;-;-;-;-;-;-;-;-;-;-;-;-;-;-;-;-;-;-;-;-;-;-;-;-;-;-;-;-;-;-;-;-;-;-;-;-;-;-;-;-;-;-;-;-;-;-;-;-;-;-;-;-;-;-;-;-;-;-;-;-;-;-;-;-;-;-;-;-;-;-;-;-;-;-;-;-;-;-;-;-;-;-;-;-;-;-;-;-;-;-;-;-;-;-;-;-;-;-;-;-;-;-;-;-;-;-;-;-;-;-;-;-;-;-;-;-;-;-;-;-;-;-;-…	18977	Ryr3	2546	3329	3351	1623	1482	1934	2442	2636	2443	1426	825	911	1397	1313	1980	1188	1077	1252	2792.99	3337.69	3683.99	1520.58	1300.71	1872.87	2588.38	2584.28	1869.43	1135.36	1012.62	1109.75	1377.29	1146.44	1656.62	1239.7	1267.3	1425.17	3271.55	1393.45	1828.95	-1.2312	0.161932	-7.60307
164	ENSMUSG00000046480.6	chr9;chr9;chr9;chr9;chr9	45138395;45146673;45147667;45149266;45150411	45139102;45146845;45147895;45149395;45154152	+;+;+;+;+	4982	Scn4b	10170	14553	3349	1359	1685	867	4911	6288	5929	1304	798	753	1557	1402	883	1049	877	687	11156.6	14591	3681.79	1273.24	1478.88	839.596	5205.38	6164.63	4536.97	1038.22	979.484	917.283	1535.03	1224.15	738.784	1094.65	1031.96	782.02	9809.79	1165.99	3237.2	-3.0729	0.404937	-7.58848
165	ENSMUSG00000015879.8	chr5;chr5;chr5;chr5;chr5;chr5;chr5;chr5;chr5;chr5;chr5;chr5;chr5;chr5;chr5;chr5;chr5;chr5	45529705;45529705;45531758;45531758;45532731;45534153;45537589;45539656;45540842;45542227;45553080;45555098;45573204;45580524;45581513;45582801;45583982;45639093	45530830;45530830;45531957;45536542;45532835;45534270;45537735;45539810;45541005;45542365;45553209;45555189;45573314;45580727;45581640;45582936;45584740;45639614	-;-;-;-;-;-;-;-;-;-;-;-;-;-;-;-;-;-	8598	Fam184b	322	293	399	230	220	222	260	348	329	262	167	193	147	186	162	139	157	178	353.237	293.765	438.648	215.486	193.088	214.983	275.585	341.172	251.756	208.6	204.98	235.107	144.926	162.405	135.541	145.049	184.741	202.619	361.883	147.624	233.427	-1.2925	0.170399	-7.58505
166	ENSMUSG00000053550.13	chr7;chr7;chr7;chr7;chr7;chr7;chr7;chr7;chr7;chr7;chr7;chr7;chr7;chr7;chr7;chr7;chr7;chr7;chr7;chr7	4825552;4825553;4828027;4830177;4830759;4830759;4830759;4830759;4831391;4831673;4831673;4834230;4834230;4834230;4834230;4836044;4836044;4836044;4844605;4844605	4830275;4830275;4830275;4830275;4830908;4831127;4830908;4830908;4831723;4831723;4831723;4834384;4834515;4834384;4834384;4836878;4836878;4836174;4844696;4844696	-;-;-;-;-;-;-;-;-;-;-;-;-;-;-;-;-;-;-;-	6639	Shisa7	3551	3761	4946	5180	5312	5565	3172	3655	3681	5227	3667	3575	2223	2307	2925	5320	4841	4670	3895.48	3770.82	5437.48	4853.11	4662.2	5389.1	3362.14	3583.29	2816.76	4161.66	4500.96	4354.96	2191.64	2014.34	2447.27	5551.53	5696.37	5315.91	4367.93	2217.75	4111.39	-0.9776	0.128931	-7.58261
167	ENSMUSG00000038128.7	chr18;chr18;chr18;chr18;chr18;chr18;chr18;chr18;chr18;chr18;chr18;chr18;chr18;chr18;chr18;chr18;chr18;chr18;chr18;chr18;chr18;chr18;chr18;chr18;chr18;chr18;chr18;chr18;chr18;chr18;chr18;chr18;chr18;chr18;chr18;chr18;chr18;chr18;chr18;chr18;chr18;chr18;chr18;chr18	32934931;32934972;32936966;32937285;32938391;32938586;32938586;32939158;32939336;32939336;32939336;33077993;33077993;33077993;33077993;33107880;33107880;33107880;33109765;33109765;33109765;33129761;33129761;33129761;33156749;33156749;33156749;33158827;33158827;33158827;33176159;33176159;33176159;33179498;33179498;33179498;33182238;33182238;33182238;33184761;33184761;33184761;33191205;33191205	32935003;32935003;32937057;32937374;32938653;32938653;32938653;32939544;32939544;32939544;32939544;33078046;33078071;33078071;33078071;33107942;33107942;33107942;33109847;33109847;33109847;33129833;33129833;33129833;33156839;33156839;33156839;33158901;33158901;33158901;33176234;33176234;33176234;33179624;33179624;33179624;33182390;33182390;33182390;33186270;33185344;33185344;33191228;33191228	+;+;+;+;+;+;+;+;+;+;+;+;+;+;+;+;+;+;+;+;+;+;+;+;+;+;+;+;+;+;+;+;+;+;+;+;+;+;+;+;+;+;+;+	3259	Camk4	1246	1615	839	1454	1529	1044	1043	901	829	1654	1162	1105	512	501	416	1131	1040	830	1366.87	1619.22	922.371	1362.24	1341.96	1011	1105.52	883.322	634.365	1316.89	1426.27	1346.08	504.777	437.445	348.057	1180.22	1223.76	944.798	1302.82	430.093	1054.18	-1.6001	0.211283	-7.57325
168	ENSMUSG00000039960.5	chr8;chr8;chr8;chr8;chr8	123653929;123653929;123655492;123655492;123660861	123654216;123654216;123655985;123655550;123663884	+;+;+;+;+	3806	Rhou	617	736	476	972	933	830	837	721	1193	1191	724	578	1311	1727	1523	965	966	884	676.855	737.921	523.3	910.661	818.87	803.766	887.173	706.854	912.904	948.256	888.655	704.103	1292.5	1507.92	1274.26	1007	1136.69	1006.27	646.025	1358.23	930.219	1.0715	0.141724	7.56013
169	ENSMUSG00000074575.4	chr2;chr2;chr2;chr2;chr2;chr2;chr2	168260117;168261698;168268469;168268469;168269099;168280878;168281381	168263150;168263150;168269331;168269268;168269268;168281132;168281736	-;-;-;-;-;-;-	4508	Kcng1	466	457	565	886	836	706	397	442	412	961	693	788	221	307	245	807	785	928	511.206	458.193	621.144	830.088	733.735	683.685	420.798	433.328	315.269	765.134	850.605	959.919	217.882	268.055	204.985	842.12	923.704	1056.35	530.181	230.308	616.456	-1.202	0.159317	-7.54485
170	ENSMUSG00000073131.12	chrX;chrX;chrX;chrX;chrX;chrX;chrX;chrX;chrX;chrX;chrX;chrX;chrX;chrX;chrX;chrX;chrX;chrX	71815924;71816471;71816758;71816790;71816790;71816813;71817643;71820068;71820068;71820068;71820068;71820068;71820805;71820805;71820805;71820805;71836015;71837578	71816334;71816699;71816940;71817067;71816940;71816940;71817707;71820177;71820177;71820177;71820177;71820177;71820984;71824706;71824706;71824706;71836110;71839757	+;+;+;+;+;+;+;+;+;+;+;+;+;+;+;+;+;+	7303	Vma21	1257	1334	1223	1105	1117	1142	1461	1580	2092	1736	1113	1200	1901	2231	2115	1026	921	938	1378.94	1337.48	1344.53	1035.27	980.361	1105.9	1548.58	1549	1600.83	1382.18	1366.12	1461.81	1874.18	1947.98	1769.57	1070.65	1083.73	1067.74	1353.65	1863.91	1383.6	0.4614	0.0611558	7.54408
171	ENSMUSG00000024112.16	chr17;chr17;chr17;chr17;chr17;chr17;chr17;chr17;chr17;chr17;chr17;chr17;chr17;chr17;chr17;chr17;chr17;chr17;chr17;chr17;chr17;chr17;chr17;chr17;chr17;chr17;chr17;chr17;chr17;chr17;chr17;chr17;chr17;chr17;chr17;chr17;chr17;chr17;chr17;chr17;chr17;chr17;chr17;chr17;chr17;chr17;chr17;chr17;chr17;chr17;chr17;chr17;chr17;chr17;chr17;chr17;chr17;chr17;chr17;chr17;chr17;chr17;chr17;chr17;chr17;chr17;chr…	25374285;25374288;25374295;25376846;25376846;25376846;25376884;25377171;25377171;25377171;25377171;25377196;25377432;25377432;25377432;25377432;25377432;25377551;25377762;25377762;25377762;25377762;25377762;25378781;25378781;25378781;25378781;25378781;25378781;25380221;25380221;25380221;25380225;25380225;25380520;25380520;25380520;25380520;25380804;25380804;25380804;25381422;25381422;25381422;253…	25376146;25376146;25376146;25377006;25376953;25377006;25377006;25377339;25377339;25377339;25377339;25377339;25377677;25377677;25377677;25377677;25377677;25377677;25377883;25377883;25377883;25377883;25377883;25378943;25378796;25378855;25378859;25378855;25378855;25380279;25380295;25380295;25380295;25380295;25380651;25380653;25380653;25380653;25380913;25380913;25380913;25381573;25381573;25381573;253…	-;-;-;-;-;-;-;-;-;-;-;-;-;-;-;-;-;-;-;-;-;-;-;-;-;-;-;-;-;-;-;-;-;-;-;-;-;-;-;-;-;-;-;-;-;-;-;-;-;-;-;-;-;-;-;-;-;-;-;-;-;-;-;-;-;-;-;-;-;-;-;-;-;-;-;-;-;-;-;-;-;-;-;-;-;-;-;-;-;-;-;-;-;-;-;-;-;-;-;-;-;-;-;-;-;-;-;-;-;-;-;-;-;-;-;-;-;-;-;-;-;-;-;-;-;-;-;-;-;-;-;-;-;-;-	9763	Cacna1h	1748	1728	1350	2006	1896	1846	1395	1455	1728	1722	1219	1112	989	844	1113	1752	2021	2092	1917.57	1732.51	1484.15	1879.41	1664.07	1787.65	1478.62	1426.45	1322.3	1371.03	1496.23	1354.61	975.047	736.933	931.219	1828.25	2378.1	2381.35	1711.41	881.067	1563.64	-0.9584	0.127284	-7.52928
172	ENSMUSG00000025867.8	chr13;chr13;chr13;chr13	54371349;54378581;54378812;54379512	54371575;54378699;54378987;54383917	+;+;+;+	4928	Cplx2	14816	14465	13040	23036	26468	20657	16127	13421	13611	30288	19079	16962	8082	8630	8191	22074	17989	19337	16253.3	14502.8	14335.8	21582.3	23230.3	20004.1	17093.7	13157.7	10415.4	24114.8	23418	20662.6	7967.98	7535.23	6853.2	23034.7	21167.5	22011.5	15030.6	7452.14	17074.5	-1.0122	0.13479	-7.5096
173	ENSMUSG00000033960.6	chr18;chr18;chr18;chr18;chr18;chr18;chr18;chr18;chr18	4634878;4634878;4649068;4649075;4649075;4672515;4672515;4680226;4680226	4635031;4635031;4649405;4649405;4649927;4676167;4676167;4682869;4680809	+;+;+;+;+;+;+;+;+	7311	Jcad	2477	3377	1355	3664	3453	3051	1649	1953	2091	3708	2489	2394	964	1088	731	3122	2627	2423	2717.29	3385.81	1489.65	3432.78	3030.61	2954.57	1747.85	1914.68	1600.07	2952.25	3055.06	2916.3	950.4	949.98	611.609	3257.87	3091.17	2758.13	2530.92	837.33	2378.67	-1.5964	0.212596	-7.50919
174	ENSMUSG00000097023.8	chr7;chr7;chr7;chr7;chr7;chr7;chr7;chr7;chr7;chr7;chr7;chr7;chr7;chr7;chr7;chr7;chr7;chr7;chr7;chr7;chr7	79500026;79500038;79500117;79500121;79515232;79515435;79523917;79523917;79523917;79524546;79527763;79527763;79527763;79527850;79531003;79531186;79531186;79531186;79531186;79531186;79531186	79500250;79500250;79500250;79500250;79515672;79515672;79523976;79523976;79523976;79524676;79527869;79527869;79527869;79527869;79532044;79531259;79531393;79534403;79532591;79531508;79531303	+;+;+;+;+;+;+;+;+;+;+;+;+;+;+;+;+;+;+;+;+	4365	Mir9-3hg	293	417	348	765	900	731	373	343	363	1066	681	646	186	219	218	548	554	480	321.424	418.088	382.58	716.724	789.906	707.895	395.359	336.27	277.774	848.733	835.876	786.939	183.376	191.219	182.395	571.849	651.888	546.389	374.031	185.663	508.038	-1.0115	0.134923	-7.49704
175	ENSMUSG00000031442.21	chr8;chr8;chr8;chr8;chr8;chr8;chr8;chr8;chr8;chr8;chr8;chr8;chr8;chr8;chr8;chr8;chr8;chr8;chr8;chr8;chr8;chr8;chr8;chr8;chr8;chr8;chr8;chr8;chr8;chr8;chr8;chr8;chr8;chr8;chr8;chr8;chr8;chr8;chr8;chr8;chr8;chr8;chr8;chr8;chr8;chr8;chr8;chr8;chr8;chr8;chr8;chr8;chr8;chr8;chr8;chr8;chr8;chr8;chr8;chr8;chr8;chr8;chr8;chr8;chr8;chr8;chr8;chr8;chr8;chr8;chr8;chr8;chr8;chr8;chr8;chr8;chr8;chr8;chr8;chr8…	12873806;12873827;12873948;12879882;12879882;12879882;12890062;12915256;12915893;12915911;12915975;12926632;12931662;12947919;12947953;12949416;12949484;12963164;12963164;12963164;12963164;12963164;12963164;12963164;12963164;12963164;12963164;12963164;12972979;12972979;12972979;12972979;12972979;12972979;12972979;12972979;12972979;12972979;12972979;12984276;12984281;12984296;12984860;12984860;129…	12874061;12874016;12874016;12880150;12880146;12880150;12890108;12915495;12916054;12916054;12916054;12926733;12931885;12948186;12948186;12949676;12949676;12963247;12963247;12963247;12963247;12963247;12963247;12963247;12963247;12963247;12963247;12963247;12973093;12973093;12973089;12973093;12973093;12973093;12973093;12973093;12973093;12973093;12973093;12984647;12984514;12984950;12984950;12984950;129…	+;+;+;+;+;+;+;+;+;+;+;+;+;+;+;+;+;+;+;+;+;+;+;+;+;+;+;+;+;+;+;+;+;+;+;+;+;+;+;+;+;+;+;+;+;+;+;+;+;+;+;+;+;+;+;+;+;+;+;+;+;+;+;+;+;+;+;+;+;+;+;+;+;+;+;+;+;+;+;+;+;+;+;+;+;+;+;+;+;+;+;+;+;+;+;+;+;+;+;+;+;+;+;+;+;+;+;+;+;+;+;+;+;+;+;+;+;+;+;+;+;+;+;+;+;+;+;+;+;+;+;+;+;+;+;+;+;+;+;+;+;+;+;+;+;+;+;+;+;+;+;+;+;+;+;+;+;+;+;+;+;+;+;+;+;+;+;+;+;+;+;+;+;+;+;+;+;+;+;+;+;+;+;+;+;+;+;+;+;+;+;+;+;+;+;+;+;+;+;+…	12984	Mcf2l	2251	2636	2234	4357	4817	4143	2069	2317	2792	4882	2989	3057	1969	2019	2331	4466	3953	4056	2469.37	2642.88	2455.99	4082.05	4227.75	4012.05	2193.02	2271.54	2136.49	3886.97	3668.77	3723.95	1941.22	1762.88	1950.29	4660.36	4651.47	4616.99	2522.75	1884.8	3186.34	-0.4212	0.0561837	-7.49685
176	ENSMUSG00000053199.13	chr9;chr9;chr9;chr9;chr9;chr9;chr9;chr9;chr9;chr9;chr9;chr9;chr9;chr9;chr9;chr9;chr9;chr9;chr9;chr9;chr9;chr9;chr9;chr9;chr9;chr9;chr9;chr9;chr9;chr9;chr9;chr9;chr9;chr9;chr9;chr9;chr9;chr9;chr9;chr9;chr9;chr9;chr9;chr9;chr9;chr9;chr9;chr9;chr9;chr9;chr9	51765337;51765345;51765352;51765660;51785736;51785736;51785736;51785736;51816013;51816677;51816677;51816677;51816677;51821163;51821163;51821163;51821163;51824893;51824893;51824893;51824893;51825839;51825839;51825839;51826836;51826836;51826836;51829330;51829330;51829330;51831639;51831639;51831772;51838798;51838798;51838798;51840394;51840394;51840394;51843666;51843666;51843666;51846125;51846125;518…	51765611;51765611;51765611;51765844;51785818;51785818;51790249;51785818;51816153;51816841;51816841;51816841;51816841;51821312;51821312;51821312;51821312;51824934;51824934;51825685;51824934;51825923;51825923;51825923;51826913;51826913;51826913;51829397;51829396;51829396;51831827;51831827;51831827;51838976;51838976;51838976;51840555;51840555;51840555;51843775;51843775;51843775;51846314;51846314;518…	+;+;+;+;+;+;+;+;+;+;+;+;+;+;+;+;+;+;+;+;+;+;+;+;+;+;+;+;+;+;+;+;+;+;+;+;+;+;+;+;+;+;+;+;+;+;+;+;+;+;+	12685	Arhgap20	1670	1888	1749	2370	2488	1870	1329	1673	1653	2727	1904	1876	1196	1271	1364	1838	1623	1577	1832.01	1892.93	1922.8	2220.44	2183.65	1810.89	1408.67	1640.18	1264.9	2171.2	2337.02	2285.29	1179.13	1109.77	1141.22	1917.99	1909.77	1795.12	1882.58	1143.37	1779.05	-0.7197	0.0961884	-7.4817
177	ENSMUSG00000072769.6	chr5;chr5;chr5;chr5;chr5;chr5;chr5;chr5;chr5;chr5;chr5;chr5;chr5;chr5;chr5;chr5;chr5;chr5	108367769;108367791;108368121;108368236;108368245;108369356;108369356;108369359;108369858;108370787;108370787;108370862;108372216;108372216;108372216;108372523;108372523;108377874	108367907;108367907;108368313;108368313;108368313;108369678;108369678;108369679;108370607;108371035;108372807;108371035;108372408;108372408;108375873;108372808;108372635;108378239	+;+;+;+;+;+;+;+;+;+;+;+;+;+;+;+;+;+	6859	Gm10419	1127	1482	1530	2795	2979	2738	1215	1286	1461	3225	2141	1848	860	871	1080	1980	1947	1965	1236.33	1485.87	1682.04	2618.62	2614.59	2651.46	1287.83	1260.77	1117.98	2567.7	2627.91	2251.18	847.867	760.508	903.609	2066.17	2291.02	2236.78	1468.08	837.328	1806.01	-0.81	0.108293	-7.47968
178	ENSMUSG00000118401.1	chr1	160576338	160577974	-	1637	Gpr52	640	912	400	231	185	175	333	450	463	224	157	168	251	232	214	115	156	169	702.086	914.38	439.748	216.422	162.37	169.469	352.961	441.171	354.296	178.345	192.706	204.653	247.459	202.569	179.048	120.005	183.564	192.375	685.405	209.692	302.979	-1.7108	0.229755	-7.44616
179	ENSMUSG00000071454.13	chr12;chr12;chr12;chr12;chr12;chr12;chr12;chr12;chr12;chr12;chr12;chr12;chr12;chr12;chr12;chr12;chr12;chr12;chr12;chr12;chr12;chr12;chr12;chr12;chr12;chr12;chr12;chr12;chr12;chr12;chr12;chr12;chr12;chr12;chr12;chr12;chr12;chr12;chr12;chr12;chr12;chr12;chr12;chr12;chr12;chr12;chr12;chr12;chr12;chr12;chr12;chr12;chr12;chr12;chr12;chr12;chr12;chr12;chr12;chr12;chr12;chr12;chr12;chr12;chr12;chr12;chr…	3572381;3572391;3572417;3572433;3572434;3572435;3572453;3572463;3572465;3572466;3572470;3572475;3572523;3572536;3572620;3572984;3589171;3589171;3589171;3589171;3589171;3589171;3589171;3589171;3589171;3589171;3589171;3589171;3589171;3589171;3589171;3589171;3589172;3591906;3591906;3591906;3591906;3591906;3591906;3591906;3591906;3591906;3591906;3591906;3591906;3591906;3591906;3591906;3591906;3596649…	3572647;3572647;3572647;3572647;3572647;3572647;3572647;3572647;3572647;3572647;3572647;3572647;3572647;3572647;3572647;3573232;3589238;3589238;3589238;3589238;3589238;3589238;3589238;3589238;3589238;3589238;3589238;3589238;3589238;3589238;3589238;3589238;3589238;3591986;3591986;3591986;3591986;3591986;3591986;3591986;3591986;3591986;3591986;3591986;3591986;3591986;3591986;3591986;3591986;3596862…	+;+;+;+;+;+;+;+;+;+;+;+;+;+;+;+;+;+;+;+;+;+;+;+;+;+;+;+;+;+;+;+;+;+;+;+;+;+;+;+;+;+;+;+;+;+;+;+;+;+;+;+;+;+;+;+;+;+;+;+;+;+;+;+;+;+;+;+;+;+;+;+;+;+;+;+;+;+;+;+;+;+;+;+;+;+;+;+;+;+;+;+;+;+;+;+;+;+;+;+;+;+;+;+;+;+;+;+;+;+;+;+;+;+;+;+;+;+;+;+;+;+;+;+;+;+;+;+;+;+;+;+;+;+;+;+;+;+;+;+;+;+;+;+;+;+;+;+;+;+;+;+;+;+;+;+;+;+;+;+;+;+;+;+;+;+;+;+;+;+;+;+;+;+;+;+;+;+;+;+;+;+;+;+;+;+;+;+;+;+;+;+;+;+;+;+;+;+;+;+…	9603	Dtnb	771	963	762	1231	1192	1186	777	805	890	1265	755	875	550	639	662	1047	915	911	845.794	965.514	837.719	1153.32	1046.19	1148.51	823.576	789.206	681.043	1007.17	926.705	1065.9	542.241	557.939	553.879	1092.57	1076.67	1037	883.009	551.353	897.275	-0.68	0.0914688	-7.43439
180	ENSMUSG00000025040.13	chrX;chrX;chrX;chrX;chrX;chrX;chrX;chrX;chrX;chrX;chrX;chrX;chrX;chrX;chrX;chrX;chrX;chrX;chrX;chrX;chrX;chrX;chrX	17556564;17557524;17557898;17557898;17557916;17558681;17558681;17558681;17558681;17568033;17568033;17568033;17568033;17568033;17569254;17571303;17571303;17571303;17571303;17571356;17571869;17572153;17572153	17558011;17558011;17558011;17558011;17558011;17558809;17558809;17558809;17558809;17568108;17568108;17568108;17568108;17568108;17569302;17571459;17571459;17571459;17571641;17571624;17572007;17572253;17572325	-;-;-;-;-;-;-;-;-;-;-;-;-;-;-;-;-;-;-;-;-;-;-	2353	Fundc1	905	828	779	656	636	627	924	1043	1437	987	567	668	1431	1633	1582	618	559	565	992.793	830.161	856.409	614.602	558.201	607.182	979.388	1022.54	1099.62	785.834	695.949	813.739	1410.81	1425.84	1323.62	644.895	657.771	643.146	893.121	1386.76	886.805	0.6352	0.085607	7.4197
181	ENSMUSG00000021587.5	chr13;chr13;chr13;chr13;chr13;chr13;chr13;chr13;chr13;chr13;chr13;chr13;chr13;chr13;chr13;chr13;chr13;chr13;chr13;chr13;chr13;chr13;chr13	75089826;75089916;75093083;75093083;75096290;75096290;75097901;75097901;75099277;75099277;75105951;75105951;75110818;75110818;75112542;75115237;75115237;75125850;75125850;75126724;75127810;75130042;75131942	75090241;75090241;75093187;75093187;75096400;75096400;75098047;75098047;75099353;75099353;75106603;75106039;75110990;75110990;75112754;75115337;75115337;75126041;75126083;75126881;75127943;75130203;75134861	+;+;+;+;+;+;+;+;+;+;+;+;+;+;+;+;+;+;+;+;+;+;+	5604	Pcsk1	553	560	473	1556	1583	1240	759	624	787	1735	1209	1055	1020	1148	1201	1342	1221	1329	606.646	561.462	520.002	1457.81	1389.36	1200.81	804.497	611.757	602.226	1381.38	1483.96	1285.17	1005.61	1002.37	1004.85	1400.4	1436.74	1512.82	562.703	1004.27	1070.44	0.8357	0.112638	7.41937
182	ENSMUSG00000041828.15	chr11;chr11;chr11;chr11;chr11;chr11;chr11;chr11;chr11;chr11;chr11;chr11;chr11;chr11;chr11;chr11;chr11;chr11;chr11;chr11;chr11;chr11;chr11;chr11;chr11;chr11;chr11;chr11;chr11;chr11;chr11;chr11;chr11;chr11;chr11;chr11;chr11;chr11;chr11;chr11;chr11;chr11;chr11;chr11;chr11;chr11;chr11;chr11;chr11;chr11;chr11;chr11;chr11;chr11;chr11;chr11;chr11;chr11;chr11;chr11;chr11;chr11;chr11;chr11;chr11;chr11;chr…	110025634;110025636;110025636;110026848;110026848;110026848;110026848;110028131;110028131;110028131;110028131;110029919;110029919;110029919;110029919;110030281;110030281;110030281;110030860;110030860;110030860;110031045;110031045;110031045;110031560;110031560;110031560;110036491;110036491;110036491;110038343;110038343;110038343;110040501;110040501;110040501;110042093;110042093;110042093;110042966…	110026407;110026407;110026407;110026903;110026903;110026903;110026903;110028210;110028210;110028210;110028210;110030081;110030059;110030059;110030059;110030400;110030400;110030400;110030954;110030954;110030954;110031120;110031120;110031120;110031720;110031720;110031720;110036582;110036582;110036582;110038460;110038460;110038460;110040621;110040621;110040621;110042184;110042184;110042184;110043031…	-;-;-;-;-;-;-;-;-;-;-;-;-;-;-;-;-;-;-;-;-;-;-;-;-;-;-;-;-;-;-;-;-;-;-;-;-;-;-;-;-;-;-;-;-;-;-;-;-;-;-;-;-;-;-;-;-;-;-;-;-;-;-;-;-;-;-;-;-;-;-;-;-;-;-;-;-;-;-;-;-;-;-;-;-;-;-;-;-;-;-;-;-;-;-;-;-;-;-;-;-;-;-;-;-;-;-;-;-;-;-;-;-;-;-;-;-;-;-;-;-;-;-;-;-;-;-;-;-;-;-;-;-;-;-	6272	Abca8a	107	145	122	86	65	88	194	267	237	73	44	49	390	766	421	97	82	130	117.38	145.379	134.123	80.5729	57.0488	85.2185	205.629	261.761	181.357	58.1215	54.0067	59.6904	384.498	668.828	352.24	101.221	96.4888	147.98	132.294	468.522	177.308	1.8239	0.24594	7.41613
183	ENSMUSG00000029050.15	chr4;chr4;chr4;chr4;chr4;chr4;chr4;chr4;chr4;chr4;chr4;chr4;chr4;chr4;chr4;chr4;chr4;chr4;chr4;chr4;chr4;chr4	155154075;155154075;155154075;155157946;155157946;155157946;155159288;155159288;155159288;155159696;155159696;155159696;155160580;155160580;155160580;155160834;155160834;155160834;155188257;155221552;155221552;155222358	155157529;155157529;155157529;155158176;155158176;155158176;155159580;155159580;155159580;155159958;155159958;155159958;155160695;155160695;155160695;155160956;155160956;155160956;155188296;155222592;155222201;155222535	-;-;-;-;-;-;-;-;-;-;-;-;-;-;-;-;-;-;-;-;-;-	5562	Ski	2481	2542	2522	3583	3777	3418	2567	2744	3251	3918	2893	2620	1936	2287	2121	3325	3115	3109	2721.68	2548.63	2772.61	3356.89	3314.97	3309.97	2720.88	2690.16	2487.72	3119.45	3550.94	3191.61	1908.69	1996.88	1774.59	3469.7	3665.4	3539.01	2680.97	1893.38	2896.65	-0.5018	0.067816	-7.39905
184	ENSMUSG00000025402.12	chr10;chr10;chr10;chr10;chr10;chr10;chr10;chr10;chr10;chr10;chr10;chr10;chr10;chr10;chr10;chr10;chr10;chr10	127660918;127660919;127662731;127663132;127663132;127663350;127663350;127663740;127663740;127664265;127664265;127664925;127664984;127665296;127666376;127666376;127666376;127668396	127661779;127661779;127662922;127663264;127663264;127663401;127663401;127663873;127663873;127665138;127665138;127665138;127665138;127665481;127666433;127666632;127666710;127668568	-;-;-;-;-;-;-;-;-;-;-;-;-;-;-;-;-;-	2941	Nab2	330	391	380	603	640	599	347	389	394	691	483	484	212	262	279	602	545	499	362.013	392.021	417.76	564.947	561.711	580.067	367.8	381.368	301.496	550.164	592.846	589.595	209.009	228.764	233.432	628.199	641.298	568.017	390.598	223.735	453.917	-0.8019	0.108853	-7.36639
185	ENSMUSG00000104674.1	chr9;chr9;chr9;chr9	109537100;109539305;109544826;109550789	109537170;109539503;109545177;109552780	+;+;+;+	2614	Gm42756	61	96	72	49	43	25	108	115	139	57	23	28	238	315	238	57	54	65	66.9176	96.2506	79.1546	45.9078	37.74	24.2098	114.474	112.744	106.365	45.3825	28.2308	34.1088	234.642	275.04	199.129	59.4806	63.5414	73.9902	80.7742	236.27	94.2949	1.5451	0.210845	7.32831
186	ENSMUSG00000050530.14	chr2;chr2;chr2;chr2;chr2;chr2;chr2;chr2;chr2;chr2;chr2;chr2;chr2;chr2;chr2;chr2;chr2;chr2;chr2;chr2;chr2;chr2;chr2;chr2;chr2;chr2;chr2;chr2;chr2;chr2;chr2	3114224;3118382;3118413;3118685;3178236;3178236;3178236;3178236;3186423;3186423;3186423;3186423;3197277;3197277;3197277;3197277;3202545;3202545;3202545;3202545;3220253;3220253;3220253;3220253;3223470;3223470;3223470;3224818;3224818;3224818;3224818	3114265;3118652;3118652;3118935;3178463;3178463;3178463;3178463;3186515;3186515;3186515;3186515;3197435;3197435;3197435;3197435;3202721;3202721;3202721;3202721;3220369;3220369;3220369;3220369;3223584;3223584;3223584;3227806;3227806;3227252;3227250	+;+;+;+;+;+;+;+;+;+;+;+;+;+;+;+;+;+;+;+;+;+;+;+;+;+;+;+;+;+;+	4442	Fam171a1	1460	1507	1488	1845	1957	1577	1446	1403	1820	2198	1558	1429	1123	1179	1333	1912	1621	1632	1601.63	1510.93	1635.86	1728.57	1717.61	1527.16	1532.68	1375.47	1392.7	1750.01	1912.33	1740.77	1107.16	1029.44	1115.29	1995.21	1907.42	1857.72	1582.81	1083.96	1579.89	-0.546	0.0747308	-7.30595
187	ENSMUSG00000033007.15	chr1;chr1;chr1;chr1;chr1;chr1;chr1;chr1;chr1;chr1;chr1;chr1;chr1;chr1;chr1;chr1;chr1;chr1;chr1	75450436;75450699;75469111;75469111;75469357;75469357;75469671;75469671;75470279;75472284;75472284;75472822;75472822;75472992;75472992;75473243;75473243;75473519;75473519	75451413;75451413;75469255;75469255;75469484;75469484;75469833;75469833;75470335;75472437;75472437;75472913;75472913;75473071;75473071;75473347;75473347;75474343;75474340	+;+;+;+;+;+;+;+;+;+;+;+;+;+;+;+;+;+;+	2727	Asic4	566	805	253	175	166	154	297	425	451	185	109	135	175	164	145	141	162	174	620.907	807.101	278.14	163.956	145.694	149.132	314.803	416.661	345.113	147.294	133.789	164.453	172.531	143.196	121.318	147.136	190.624	198.066	568.716	145.681	258.884	-1.9672	0.269328	-7.30412
188	ENSMUSG00000022636.13	chr16;chr16;chr16;chr16;chr16;chr16;chr16;chr16;chr16;chr16;chr16;chr16;chr16;chr16;chr16;chr16;chr16;chr16;chr16;chr16;chr16;chr16;chr16;chr16;chr16;chr16;chr16;chr16;chr16;chr16;chr16;chr16;chr16;chr16;chr16;chr16;chr16;chr16;chr16;chr16;chr16;chr16;chr16;chr16;chr16;chr16;chr16;chr16;chr16;chr16;chr16;chr16;chr16;chr16;chr16;chr16;chr16;chr16;chr16;chr16;chr16;chr16;chr16;chr16;chr16;chr16	52248996;52251087;52251467;52253125;52253125;52253125;52253188;52253221;52268161;52268382;52268382;52268382;52268382;52268382;52268790;52268790;52268790;52268790;52268790;52270647;52270647;52270647;52270647;52270647;52273910;52273910;52273910;52273910;52274147;52274147;52274147;52274147;52276788;52276788;52276788;52276788;52288918;52288918;52288918;52290877;52290877;52290877;52295024;52295024;522…	52251646;52251646;52251646;52253236;52253236;52253236;52253236;52253236;52268499;52268499;52268499;52268499;52268499;52268499;52268828;52268828;52269061;52268828;52268828;52270779;52271115;52270779;52270779;52270779;52274043;52274043;52274043;52274043;52274282;52274282;52274282;52274282;52276900;52276900;52276900;52276900;52289050;52289050;52289050;52291004;52291004;52291004;52295206;52295206;522…	-;-;-;-;-;-;-;-;-;-;-;-;-;-;-;-;-;-;-;-;-;-;-;-;-;-;-;-;-;-;-;-;-;-;-;-;-;-;-;-;-;-;-;-;-;-;-;-;-;-;-;-;-;-;-;-;-;-;-;-;-;-;-;-;-;-	7121	Alcam	3537	3975	4036	3370	3704	3499	2919	3706	4044	4886	3537	2906	2796	3046	3025	3250	2807	2989	3880.12	3985.38	4437.05	3157.33	3250.9	3388.41	3093.98	3633.29	3094.54	3890.16	4341.4	3540.01	2756.55	2659.6	2530.94	3391.44	3302.98	3402.41	4100.85	2649.03	3429.8	-0.6306	0.0865761	-7.2838
189	ENSMUSG00000055538.7	chr14;chr14;chr14;chr14;chr14;chr14	25711642;25711644;25719627;25719627;25757011;25768611	25715402;25715402;25719791;25719792;25757211;25769039	-;-;-;-;-;-	4557	Zcchc24	1693	1501	1449	1129	1392	1310	1850	1843	2654	1546	1051	1083	2800	3010	3057	1458	1138	1365	1857.24	1504.92	1592.99	1057.75	1221.72	1268.59	1960.9	1806.84	2030.89	1230.9	1290.02	1319.28	2760.5	2628.16	2557.71	1521.45	1339.08	1553.79	1651.71	2648.79	1694.6	0.6816	0.0936291	7.27946
190	ENSMUSG00000039375.16	chr8;chr8;chr8;chr8;chr8;chr8;chr8;chr8;chr8;chr8;chr8;chr8;chr8;chr8;chr8;chr8;chr8;chr8;chr8;chr8;chr8;chr8;chr8;chr8;chr8;chr8;chr8;chr8;chr8;chr8;chr8;chr8;chr8;chr8;chr8;chr8;chr8;chr8;chr8;chr8;chr8;chr8;chr8;chr8;chr8;chr8;chr8;chr8;chr8;chr8;chr8;chr8;chr8;chr8;chr8;chr8;chr8;chr8;chr8;chr8;chr8;chr8;chr8;chr8;chr8;chr8;chr8;chr8;chr8;chr8;chr8;chr8;chr8;chr8;chr8;chr8;chr8;chr8;chr8;chr8…	54629055;54629233;54629247;54629613;54629622;54632313;54632313;54632313;54632313;54632313;54635445;54635445;54635445;54635445;54635445;54638287;54638287;54638287;54638287;54638287;54639401;54639401;54639401;54639401;54639401;54639836;54639836;54639836;54639836;54639836;54643114;54643114;54643114;54643114;54643114;54645338;54645338;54645338;54645338;54648220;54648220;54648220;54648220;54648220;546…	54629910;54629910;54629910;54629910;54629910;54632496;54632496;54632496;54632496;54632496;54635543;54635539;54635543;54635543;54635543;54638388;54638388;54638388;54638388;54638388;54639503;54639503;54639503;54639503;54639503;54639977;54639977;54639977;54639977;54639977;54643225;54643225;54643225;54643249;54643225;54645358;54645358;54645358;54645358;54648359;54648433;54648359;54648359;54648359;546…	-;-;-;-;-;-;-;-;-;-;-;-;-;-;-;-;-;-;-;-;-;-;-;-;-;-;-;-;-;-;-;-;-;-;-;-;-;-;-;-;-;-;-;-;-;-;-;-;-;-;-;-;-;-;-;-;-;-;-;-;-;-;-;-;-;-;-;-;-;-;-;-;-;-;-;-;-;-;-;-;-;-;-;-;-;-;-;-;-;-;-;-;-;-;-;-;-;-;-;-;-;-;-;-;-;-;-;-;-;-;-;-;-;-;-;-;-;-;-;-;-;-;-;-;-;-;-;-;-;-;-;-;-;-;-;-;-;-;-;-;-;-;-;-;-;-;-;-;-;-;-;-;-;-;-;-;-;-;-;-;-;-;-;-;-;-;-;-;-	6571	Wdr17	660	860	797	808	827	735	644	767	751	999	718	769	433	470	570	615	637	505	724.026	862.245	876.197	757.01	725.836	711.769	682.604	751.951	574.678	795.389	881.29	936.774	426.891	410.377	476.905	641.765	749.553	574.847	820.823	438.058	697.784	-0.9056	0.12452	-7.27286
191	ENSMUSG00000097466.8	chr9;chr9;chr9;chr9;chr9;chr9;chr9;chr9;chr9;chr9;chr9;chr9;chr9;chr9;chr9;chr9;chr9;chr9;chr9;chr9;chr9	81631551;81631930;81632033;81632358;81632418;81636835;81636835;81636835;81636835;81639161;81639161;81642547;81642547;81642547;81642547;81642547;81644057;81644057;81644057;81644057;81644057	81632279;81632279;81632279;81632480;81632480;81636937;81636937;81636937;81636937;81639183;81639183;81642702;81642702;81642702;81642702;81642702;81644352;81645085;81644195;81645156;81644629	+;+;+;+;+;+;+;+;+;+;+;+;+;+;+;+;+;+;+;+;+	2234	D430036J16Rik	91	138	130	43	61	63	109	98	91	68	48	56	30	37	34	37	67	40	99.8278	138.36	142.918	40.2864	53.5381	61.0087	115.534	96.0772	69.6348	54.1406	58.9164	68.2176	29.5768	32.3063	28.4469	38.6102	78.8384	45.5324	127.035	30.11	69.5428	-2.0776	0.286206	-7.25906
192	ENSMUSG00000025656.17	chrX;chrX;chrX;chrX;chrX;chrX;chrX;chrX;chrX;chrX;chrX;chrX;chrX;chrX;chrX;chrX;chrX;chrX;chrX;chrX;chrX;chrX;chrX;chrX;chrX;chrX;chrX;chrX;chrX;chrX;chrX;chrX;chrX;chrX;chrX;chrX;chrX;chrX;chrX;chrX;chrX;chrX;chrX;chrX;chrX;chrX;chrX;chrX;chrX;chrX;chrX;chrX;chrX;chrX;chrX;chrX;chrX;chrX;chrX;chrX;chrX;chrX;chrX;chrX;chrX;chrX;chrX;chrX;chrX;chrX;chrX;chrX;chrX;chrX;chrX;chrX;chrX;chrX;chrX;chrX…	95048935;95048935;95048936;95048938;95048944;95048944;95050177;95050266;95051524;95051529;95051555;95051604;95051694;95051919;95051920;95051926;95051995;95052633;95052680;95054229;95054881;95054943;95054943;95054943;95054943;95054943;95054943;95054943;95054943;95054943;95054943;95054943;95054943;95054943;95058817;95058817;95058817;95058817;95058817;95058817;95058817;95058817;95058817;95058817;950…	95049346;95052154;95052154;95051199;95052154;95052154;95055011;95052154;95052154;95052154;95052154;95052154;95052154;95052154;95052154;95052154;95052154;95052790;95052790;95054290;95055011;95055011;95055011;95054947;95055011;95055011;95055011;95055011;95055011;95055011;95055011;95055011;95055011;95055011;95059060;95058953;95059060;95059060;95059060;95059060;95059060;95059060;95059060;95059060;950…	-;-;-;-;-;-;-;-;-;-;-;-;-;-;-;-;-;-;-;-;-;-;-;-;-;-;-;-;-;-;-;-;-;-;-;-;-;-;-;-;-;-;-;-;-;-;-;-;-;-;-;-;-;-;-;-;-;-;-;-;-;-;-;-;-;-;-;-;-;-;-;-;-;-;-;-;-;-;-;-;-;-;-;-;-;-;-;-;-;-;-;-;-;-;-;-;-;-;-;-;-;-;-;-;-;-;-;-;-;-;-;-;-;-;-;-;-;-;-;-;-;-;-;-;-;-;-;-;-;-;-;-;-;-;-;-;-;-;-;-;-;-;-;-;-;-;-;-;-;-;-;-;-;-;-;-;-;-	8776	Arhgef9	7977	9258	8107	9585	9983	8754	7545	7227	8358	11838	8105	8200	6456	6283	7297	8896	7799	7416	8750.84	9282.16	8912.59	8980.13	8761.82	8477.31	7997.28	7085.2	6395.69	9425.24	9948.27	9989.01	6364.92	5485.96	6105.22	9283.15	9177.03	8441.71	8981.86	5985.37	8270.2	-0.5857	0.0807495	-7.25356
193	ENSMUSG00000046182.8	chr7;chr7;chr7;chr7;chr7;chr7;chr7	125878420;125891660;125910164;125923423;125958435;126020624;126081860	125881238;125891730;125910331;125923534;125958587;126020671;126082411	-;-;-;-;-;-;-	3923	Gsg1l	1268	1714	755	1988	2142	1811	812	1116	1255	2442	1689	1539	524	550	707	1860	1447	1630	1391.01	1718.47	830.024	1862.54	1879.98	1753.76	860.674	1094.1	960.347	1944.28	2073.12	1874.77	516.607	480.229	591.529	1940.95	1702.67	1855.45	1313.17	529.455	1407.25	-1.3107	0.180914	-7.24477
194	ENSMUSG00000035569.17	chr8;chr8;chr8;chr8;chr8;chr8;chr8;chr8;chr8;chr8;chr8;chr8;chr8;chr8;chr8;chr8;chr8;chr8;chr8;chr8;chr8;chr8;chr8;chr8;chr8;chr8;chr8;chr8;chr8;chr8;chr8;chr8;chr8;chr8;chr8;chr8;chr8;chr8;chr8;chr8;chr8;chr8;chr8;chr8;chr8;chr8;chr8;chr8;chr8;chr8;chr8;chr8;chr8	122883822;122883822;122884151;122885650;122885650;122885650;122887314;122887314;122887314;122887528;122887528;122887528;122889639;122889639;122889639;122895687;122896560;122896560;122896560;122896560;122897020;122898574;122898574;122898574;122898574;122899604;122899604;122899604;122899604;122899604;122899979;122899979;122899979;122899979;122900602;122900602;122902333;122902424;122906063;122908668…	122884336;122884336;122884336;122885742;122885742;122885742;122887457;122887457;122887457;122887626;122887626;122887626;122896156;122896156;122896156;122896156;122896707;122896707;122896707;122896707;122898716;122898716;122898716;122898716;122898716;122899780;122899804;122899804;122899807;122899807;122900149;122900183;122900149;122900149;122903725;122900698;122902340;122902447;122908806;122908806…	-;-;-;-;-;-;-;-;-;-;-;-;-;-;-;-;-;-;-;-;-;-;-;-;-;-;-;-;-;-;-;-;-;-;-;-;-;-;-;-;-;-;-;-;-;-;-;-;-;-;-;-;-	16580	Ankrd11	4413	4656	4300	5984	6303	5659	4517	4835	6251	6946	4512	4547	3927	4491	4819	5081	4702	4642	4841.1	4668.15	4727.29	5606.37	5531.98	5480.13	4787.77	4740.14	4783.37	5530.3	5538.14	5539.03	3871.6	3921.29	4031.94	5302.12	5532.81	5284.04	4745.51	3941.61	4984.31	-0.2673	0.0369197	-7.23925
195	ENSMUSG00000003363.15	chr7;chr7;chr7;chr7;chr7;chr7;chr7;chr7;chr7;chr7;chr7;chr7;chr7;chr7;chr7;chr7;chr7;chr7;chr7;chr7;chr7;chr7;chr7;chr7;chr7;chr7;chr7;chr7;chr7;chr7;chr7;chr7;chr7;chr7;chr7;chr7;chr7;chr7;chr7;chr7;chr7;chr7;chr7;chr7;chr7;chr7;chr7;chr7;chr7;chr7;chr7;chr7;chr7	27532000;27532000;27532195;27532575;27532575;27532575;27533454;27533646;27533646;27535789;27535789;27535789;27537580;27537580;27537580;27539350;27539350;27539555;27539555;27539651;27541085;27541085;27541085;27541205;27541686;27541686;27541686;27541740;27541914;27541914;27541914;27541914;27541914;27542089;27542089;27542089;27542089;27542089;27542639;27542744;27542744;27542744;27542744;27542816;275…	27532485;27532485;27532485;27532674;27532746;27532674;27533811;27533811;27533811;27535928;27535928;27535928;27537940;27537780;27537780;27539477;27539477;27539669;27539669;27539669;27541268;27541268;27541268;27541268;27541828;27541828;27541828;27541828;27541988;27541988;27541988;27541988;27541988;27542181;27542181;27542181;27542181;27542181;27542745;27542904;27542904;27542904;27542904;27542904;275…	-;-;-;-;-;-;-;-;-;-;-;-;-;-;-;-;-;-;-;-;-;-;-;-;-;-;-;-;-;-;-;-;-;-;-;-;-;-;-;-;-;-;-;-;-;-;-;-;-;-;-;-;-	2924	Pld3	5678	7260	5762	12154	12655	10187	5697	5368	6950	14152	9403	10002	4475	4810	5250	9638	8656	7868	6228.82	7278.95	6334.57	11387	11107	9865.02	6038.5	5262.68	5318.26	11267.6	11541.5	12184.1	4411.87	4199.82	4392.54	10057.4	10185.5	8956.23	6614.11	4334.74	8112.07	-0.6098	0.0845897	-7.20855
196	ENSMUSG00000016386.15	chr2;chr2;chr2;chr2;chr2;chr2;chr2;chr2;chr2;chr2;chr2;chr2;chr2;chr2;chr2;chr2;chr2;chr2;chr2;chr2;chr2;chr2;chr2;chr2;chr2;chr2;chr2;chr2;chr2;chr2;chr2;chr2	106693269;106695220;106695601;106695623;106695854;106699288;106699288;106699288;106699288;106699288;106730490;106744700;106744700;106744700;106744700;106744700;106744700;106774575;106783633;106783633;106783633;106783633;106783633;106861488;106861488;106861488;106864655;106864655;106864655;106866948;106866948;106866948	106693821;106695254;106695676;106695676;106695937;106699535;106699535;106699535;106699535;106699535;106730656;106744881;106744881;106744881;106744772;106744881;106744881;106774670;106783858;106783977;106783858;106783858;106783858;106861603;106861603;106861603;106864768;106864768;106864768;106867031;106867202;106868356	+;+;+;+;+;+;+;+;+;+;+;+;+;+;+;+;+;+;+;+;+;+;+;+;+;+;+;+;+;+;+;+	3425	Mpped2	496	609	505	575	510	537	511	476	512	624	496	411	320	345	339	404	377	421	544.117	610.59	555.182	538.714	447.614	520.027	541.631	466.661	391.791	496.819	608.802	500.668	315.485	301.235	283.633	421.582	443.613	479.229	569.963	300.118	470.411	-0.9268	0.128635	-7.20521
197	ENSMUSG00000014226.10	chr1;chr1;chr1;chr1;chr1;chr1;chr1;chr1;chr1;chr1;chr1;chr1	160202367;160204968;160206096;160206116;160206613;160206613;160208087;160208379;160208388;160212647;160212647;160212647	160203723;160205065;160206195;160206195;160206709;160206709;160208595;160208595;160208595;160212805;160212726;160212875	-;-;-;-;-;-;-;-;-;-;-;-	2390	Cacybp	1249	1291	1226	1286	1213	1274	1186	1551	1736	1794	1093	1197	2309	2405	2311	1381	1100	1284	1370.16	1294.37	1347.83	1204.85	1064.62	1233.73	1257.09	1520.57	1328.42	1428.36	1341.57	1458.15	2276.42	2099.91	1933.56	1441.1	1294.36	1461.59	1337.45	2103.3	1464.26	0.6529	0.0906573	7.20139
198	ENSMUSG00000009628.14	chr8;chr8;chr8;chr8;chr8;chr8;chr8;chr8;chr8;chr8;chr8;chr8;chr8;chr8;chr8;chr8;chr8;chr8;chr8;chr8;chr8;chr8;chr8;chr8;chr8;chr8;chr8;chr8;chr8	33516738;33516940;33517324;33517324;33527224;33527224;33527224;33539613;33539613;33539613;33546187;33546187;33546187;33557202;33557202;33557202;33562976;33562976;33565043;33565043;33570544;33570575;33577353;33578951;33578951;33581512;33581512;33585498;33585498	33516819;33517044;33517427;33517427;33527299;33527299;33527299;33539748;33539748;33539748;33546352;33546352;33546352;33557439;33557439;33557342;33563122;33563122;33565205;33565205;33577578;33573558;33577578;33579000;33579000;33582746;33582746;33585582;33585582	+;+;+;+;+;+;+;+;+;+;+;+;+;+;+;+;+;+;+;+;+;+;+;+;+;+;+;+;+	9622	Tex15	66	71	49	19	20	19	92	94	117	40	18	18	162	200	230	15	14	9	72.4026	71.1853	53.8691	17.801	17.5535	18.3995	97.5148	92.1557	89.5304	31.8474	22.0936	21.9271	159.714	174.629	192.435	15.6528	16.4737	10.2448	65.819	175.593	65.3017	1.4155	0.19675	7.19455
199	ENSMUSG00000066687.5	chr9;chr9;chr9;chr9;chr9;chr9;chr9;chr9;chr9;chr9;chr9;chr9;chr9;chr9	48654297;48656917;48659673;48659673;48665155;48665155;48717283;48717283;48743464;48743464;48831743;48831743;48835788;48836054	48657371;48657371;48659840;48659840;48665325;48665325;48717369;48717369;48743561;48743561;48833099;48833099;48835945;48836222	-;-;-;-;-;-;-;-;-;-;-;-;-;-	5283	Zbtb16	151	118	209	1407	1333	1167	377	234	259	1330	1124	877	463	994	695	1665	1828	1471	165.648	118.308	229.768	1318.21	1169.94	1130.11	399.599	229.409	198.191	1058.93	1379.62	1068.34	456.468	867.905	581.489	1737.46	2150.99	1674.46	171.242	635.287	885.269	1.8934	0.263603	7.18292
200	ENSMUSG00000046093.9	chr4;chr4;chr4;chr4;chr4;chr4;chr4;chr4;chr4;chr4;chr4;chr4;chr4;chr4;chr4;chr4;chr4;chr4;chr4	123183227;123183239;123183499;123183516;123183729;123183753;123183753;123183753;123187730;123188715;123188715;123188715;123188715;123189025;123189025;123189025;123190658;123190658;123190658	123183624;123183624;123183624;123183624;123183856;123183856;123184151;123183856;123187818;123188883;123188798;123188883;123188883;123189240;123189240;123189240;123190744;123194701;123191513	+;+;+;+;+;+;+;+;+;+;+;+;+;+;+;+;+;+;+	5339	Hpcal4	10907	13852	12068	32603	35824	31336	10124	10592	11926	39565	28682	28064	9704	9323	9610	33517	28523	29394	11965.1	13888.2	13267.2	30545.5	31441.8	30345.6	10730.9	10384.2	9125.98	31501.1	35205	34186.8	9567.1	8140.32	8040.44	34975.7	33562.8	33459.5	13040.1	8582.62	21685.2	-0.6037	0.0841876	-7.17066
201	ENSMUSG00000027827.17	chr3;chr3;chr3;chr3;chr3;chr3;chr3;chr3;chr3;chr3;chr3;chr3;chr3;chr3;chr3;chr3;chr3;chr3;chr3;chr3;chr3;chr3;chr3;chr3;chr3;chr3;chr3;chr3;chr3;chr3;chr3;chr3;chr3;chr3;chr3;chr3;chr3;chr3;chr3;chr3;chr3;chr3;chr3;chr3;chr3;chr3;chr3;chr3;chr3;chr3;chr3;chr3;chr3;chr3;chr3;chr3;chr3;chr3;chr3;chr3;chr3;chr3;chr3;chr3;chr3;chr3;chr3;chr3;chr3;chr3;chr3;chr3;chr3;chr3;chr3;chr3;chr3;chr3;chr3;chr3…	64949196;64949223;64977418;65109384;65109384;65188103;65188967;65221839;65253428;65261578;65266491;65266491;65266491;65266491;65266491;65266491;65295265;65295265;65295265;65295265;65295265;65295265;65297414;65297669;65297669;65297669;65297669;65297669;65297669;65297669;65299588;65299588;65299588;65299588;65299588;65299588;65299588;65302148;65302148;65302148;65302148;65302148;65302148;65302148;653…	64949533;64949533;64977797;65109992;65109992;65188235;65189042;65223701;65253622;65261846;65266534;65266534;65266534;65266534;65266534;65266534;65295302;65295302;65295302;65295302;65295302;65295302;65297496;65297748;65297748;65297748;65297748;65297748;65297748;65297748;65299632;65299632;65299632;65299632;65299632;65299632;65299632;65302192;65302192;65302192;65302192;65302192;65302192;65302192;653…	+;+;+;+;+;+;+;+;+;+;+;+;+;+;+;+;+;+;+;+;+;+;+;+;+;+;+;+;+;+;+;+;+;+;+;+;+;+;+;+;+;+;+;+;+;+;+;+;+;+;+;+;+;+;+;+;+;+;+;+;+;+;+;+;+;+;+;+;+;+;+;+;+;+;+;+;+;+;+;+;+;+;+;+;+;+;+;+;+;+;+;+;+;+;+;+;+	11174	Kcnab1	2981	4581	2330	1583	1488	1315	2483	2349	2574	2013	1353	1246	1745	1467	1840	1600	1551	1544	3270.18	4592.96	2561.53	1483.1	1305.98	1273.44	2631.84	2302.91	1969.67	1602.72	1660.7	1517.84	1720.38	1280.9	1539.48	1669.63	1825.05	1757.55	3474.89	1513.59	1998.1	-1.1994	0.167461	-7.1625
202	ENSMUSG00000037679.9	chr12;chr12;chr12;chr12;chr12;chr12;chr12;chr12;chr12;chr12;chr12;chr12;chr12;chr12;chr12;chr12;chr12;chr12;chr12;chr12;chr12;chr12;chr12;chr12;chr12;chr12;chr12;chr12;chr12;chr12;chr12;chr12;chr12;chr12;chr12;chr12;chr12;chr12;chr12;chr12	112588784;112589266;112599994;112599994;112601329;112601523;112602178;112603081;112603712;112604014;112604657;112605373;112605373;112605794;112605794;112606244;112606244;112606973;112606973;112607495;112607495;112608329;112608329;112608477;112608477;112608848;112608848;112609673;112609673;112610119;112610119;112610462;112610462;112610695;112610695;112611410;112611410;112612548;112614895;112614895	112588895;112589535;112600075;112600393;112601444;112601682;112602211;112603222;112603853;112604862;112604862;112605518;112605518;112605855;112605855;112606346;112606346;112607058;112607058;112607595;112607595;112608399;112608399;112608584;112608584;112608918;112608918;112609793;112609793;112610283;112610283;112610564;112610564;112610856;112610856;112612036;112612036;112612604;112615557;112614957	+;+;+;+;+;+;+;+;+;+;+;+;+;+;+;+;+;+;+;+;+;+;+;+;+;+;+;+;+;+;+;+;+;+;+;+;+;+;+;+	4871	Inf2	4346	4996	2140	2948	3197	2289	3529	3431	3548	3037	2064	1580	1489	1675	1201	3371	2302	2403	4767.6	5009.04	2352.65	2761.96	2805.92	2216.65	3740.54	3363.68	2714.99	2418.01	2533.4	1924.71	1467.99	1462.52	1004.85	3517.71	2708.75	2735.36	4043.1	1311.79	2750.35	-1.6242	0.226947	-7.15684
203	ENSMUSG00000042766.17	chr3;chr3;chr3;chr3;chr3;chr3;chr3;chr3;chr3;chr3;chr3;chr3;chr3;chr3;chr3;chr3;chr3;chr3;chr3;chr3;chr3;chr3;chr3;chr3;chr3;chr3;chr3;chr3;chr3;chr3;chr3;chr3;chr3;chr3;chr3;chr3;chr3;chr3;chr3;chr3;chr3;chr3;chr3;chr3;chr3;chr3;chr3	89234177;89234177;89234177;89234835;89234868;89236303;89236303;89236303;89237617;89237617;89237617;89237617;89237617;89238666;89238666;89238898;89238898;89238898;89238898;89238898;89239271;89239271;89239271;89239271;89239271;89242167;89242167;89242167;89242167;89242375;89242375;89242375;89242375;89243584;89243584;89243584;89243584;89244150;89244150;89244150;89244150;89244294;89244701;89245120;892…	89235292;89235292;89235292;89235292;89235292;89236600;89236600;89236600;89237919;89237919;89237919;89237919;89237919;89238703;89238703;89239019;89239019;89239019;89239019;89239019;89239524;89239345;89239524;89239524;89239524;89242262;89242262;89242262;89242262;89242518;89242518;89242518;89242518;89243927;89243927;89243927;89243927;89244411;89244411;89244411;89244411;89244411;89245013;89245199;892…	-;-;-;-;-;-;-;-;-;-;-;-;-;-;-;-;-;-;-;-;-;-;-;-;-;-;-;-;-;-;-;-;-;-;-;-;-;-;-;-;-;-;-;-;-;-;-	3792	Trim46	1358	1647	1531	2048	2232	1996	1240	1323	1609	2071	1538	1373	1026	883	1305	1809	1696	1719	1489.74	1651.3	1683.13	1918.76	1958.97	1932.91	1314.33	1297.04	1231.23	1648.9	1887.78	1672.55	1011.53	770.986	1091.86	1887.73	1995.67	1956.76	1608.06	958.124	1577.84	-0.7472	0.104615	-7.14236
204	ENSMUSG00000060002.14	chr10;chr10;chr10;chr10;chr10;chr10;chr10;chr10;chr10;chr10;chr10;chr10;chr10;chr10;chr10;chr10;chr10;chr10;chr10;chr10;chr10;chr10;chr10;chr10;chr10;chr10;chr10;chr10;chr10;chr10;chr10;chr10;chr10;chr10;chr10;chr10;chr10;chr10;chr10;chr10;chr10;chr10;chr10;chr10;chr10;chr10;chr10;chr10;chr10;chr10;chr10;chr10;chr10;chr10;chr10;chr10;chr10;chr10;chr10;chr10;chr10;chr10	88452745;88453004;88469514;88471388;88472419;88472817;88472817;88472839;88475333;88475426;88475426;88475426;88475426;88476348;88476348;88476348;88476348;88476348;88476348;88476348;88477010;88477010;88477010;88477010;88477010;88477010;88480815;88480815;88480815;88480815;88480815;88480815;88481353;88481353;88482231;88482231;88482231;88482231;88482231;88485593;88487042;88488382;88488382;88488382;884…	88453097;88453097;88472984;88471460;88472984;88475536;88475536;88472984;88475536;88475536;88475536;88475536;88475536;88476473;88476473;88476473;88476473;88476473;88476473;88476440;88477168;88477168;88477168;88477168;88477168;88477168;88480946;88480946;88480946;88480946;88480946;88480872;88481379;88481379;88482315;88482315;88482315;88482315;88482315;88486011;88487262;88488523;88488523;88488523;884…	-;-;-;-;-;-;-;-;-;-;-;-;-;-;-;-;-;-;-;-;-;-;-;-;-;-;-;-;-;-;-;-;-;-;-;-;-;-;-;-;-;-;-;-;-;-;-;-;-;-;-;-;-;-;-;-;-;-;-;-;-;-	8324	Chpt1	1274	1113	1148	901	1055	1039	1539	1643	2134	1354	1003	1000	2235	2580	2304	908	830	1029	1397.59	1115.91	1262.08	844.141	925.946	1006.16	1631.25	1610.76	1632.97	1078.03	1231.11	1218.17	2203.47	2252.71	1927.7	947.516	976.655	1171.32	1258.52	2127.96	1357.42	0.758	0.106284	7.13201
205	ENSMUSG00000049511.5	chr9;chr9;chr9	81628291;81631343;81633686	81632871;81632615;81633828	-;-;-	4724	Htr1b	681	721	551	245	271	308	458	478	566	270	230	167	378	375	351	334	362	281	747.063	722.882	605.753	229.539	237.85	298.265	485.454	468.622	433.113	214.97	282.308	203.435	372.667	327.429	293.673	348.536	425.963	319.865	691.899	331.256	389.855	-1.0644	0.149509	-7.11927
206	ENSMUSG00000103697.1	chrX	103576426	103581101	-	4676	Gm38020	588	726	834	708	774	738	575	654	709	837	533	554	435	403	548	725	632	692	645.042	727.895	916.874	663.321	679.319	714.674	609.468	641.168	542.539	666.407	654.217	674.867	428.863	351.877	458.498	756.552	743.67	787.711	763.27	413.079	647.942	-0.8855	0.124411	-7.11761
207	ENSMUSG00000036225.15	chr18;chr18;chr18;chr18;chr18;chr18;chr18;chr18;chr18;chr18;chr18;chr18;chr18;chr18;chr18;chr18;chr18;chr18;chr18;chr18;chr18;chr18;chr18;chr18;chr18;chr18	14968685;14969400;14969405;14969541;14973980;14973980;14973980;14973980;14974055;14982721;14986336;14986336;14986336;14986336;14986336;14988886;15007696;15007696;15007696;15007696;15007696;15015190;15061768;15061768;15063905;15151316	14969695;14969695;14969695;14969695;14974285;14974285;14974285;14974285;14974285;14986480;14986480;14986480;14986480;14986480;14986480;14989235;15007874;15007874;15007874;15007874;15007874;15015324;15061889;15063618;15064098;15151446	-;-;-;-;-;-;-;-;-;-;-;-;-;-;-;-;-;-;-;-;-;-;-;-;-;-	7917	Kctd1	824	1020	668	1562	1775	1560	746	794	888	1909	1337	1294	530	645	600	1342	1160	1216	903.936	1022.66	734.379	1463.43	1557.87	1510.69	790.718	778.422	679.513	1519.92	1641.07	1576.31	522.523	563.178	502.005	1400.4	1364.96	1384.19	886.992	529.235	1106.45	-0.7461	0.104844	-7.11651
208	ENSMUSG00000021180.9	chr12;chr12;chr12;chr12;chr12;chr12;chr12;chr12;chr12;chr12;chr12;chr12;chr12;chr12;chr12;chr12;chr12;chr12;chr12;chr12;chr12;chr12;chr12;chr12;chr12;chr12;chr12;chr12;chr12;chr12;chr12;chr12;chr12;chr12;chr12;chr12;chr12;chr12;chr12;chr12;chr12;chr12;chr12;chr12;chr12;chr12;chr12;chr12;chr12;chr12;chr12;chr12;chr12;chr12;chr12;chr12;chr12;chr12;chr12;chr12;chr12;chr12;chr12;chr12;chr12;chr12;chr…	100548439;100549778;100549892;100551013;100553001;100553001;100553001;100553001;100553075;100554274;100554274;100554274;100554274;100554274;100554359;100558449;100558449;100558449;100558449;100558449;100570829;100570829;100570829;100570829;100570829;100573798;100574431;100574431;100574431;100574431;100574431;100575123;100575123;100575123;100575123;100575123;100575635;100575635;100575635;100575635…	100551683;100551683;100551683;100551683;100553164;100553164;100553164;100553164;100553164;100554433;100554433;100554433;100554433;100554433;100554433;100558640;100558640;100560529;100558640;100558640;100570999;100570999;100570999;100570999;100570999;100573992;100574524;100574524;100574524;100574524;100574524;100575256;100575227;100575256;100575256;100575256;100575760;100575760;100575760;100575760…	-;-;-;-;-;-;-;-;-;-;-;-;-;-;-;-;-;-;-;-;-;-;-;-;-;-;-;-;-;-;-;-;-;-;-;-;-;-;-;-;-;-;-;-;-;-;-;-;-;-;-;-;-;-;-;-;-;-;-;-;-;-;-;-;-;-;-;-;-;-;-;-;-;-;-;-;-;-;-;-;-;-;-;-;-;-;-;-;-	11932	Rps6ka5	962	1188	907	450	563	572	883	960	1047	603	450	370	668	683	703	416	404	422	1055.32	1191.1	997.128	421.602	494.13	553.921	935.931	941.165	801.182	480.099	552.341	450.723	658.576	596.357	588.182	434.104	475.384	480.367	1081.18	614.372	672.645	-0.8167	0.114772	-7.11562
209	ENSMUSG00000028042.15	chr3;chr3;chr3;chr3;chr3;chr3;chr3;chr3;chr3;chr3;chr3;chr3;chr3;chr3;chr3;chr3;chr3;chr3;chr3;chr3;chr3;chr3;chr3;chr3;chr3;chr3;chr3;chr3;chr3	89377644;89377644;89377644;89377644;89380344;89380344;89380344;89380344;89381138;89381174;89381204;89381422;89385662;89387063;89387063;89391954;89392513;89393035;89393035;89393035;89393035;89393035;89393035;89393311;89393311;89393477;89393614;89393791;89394508	89379994;89379994;89379994;89379994;89381515;89381515;89381515;89381515;89381515;89381515;89381515;89381515;89385862;89387671;89387189;89392069;89392688;89393135;89393135;89393135;89393135;89393362;89393063;89393378;89393342;89393635;89393678;89393941;89394776	-;-;-;-;-;-;-;-;-;-;-;-;-;-;-;-;-;-;-;-;-;-;-;-;-;-;-;-;-	5591	Zbtb7b	291	386	243	321	315	283	426	498	706	355	194	226	651	830	715	301	225	203	319.23	387.007	267.147	300.743	276.467	274.055	451.536	488.229	540.243	282.646	238.12	275.307	641.816	724.709	598.222	314.099	264.756	231.077	324.461	654.916	381.967	1.0114	0.142203	7.11255
210	ENSMUSG00000027298.17	chr2;chr2;chr2;chr2;chr2;chr2;chr2;chr2;chr2;chr2;chr2;chr2;chr2;chr2;chr2;chr2;chr2;chr2;chr2;chr2;chr2;chr2;chr2;chr2;chr2;chr2;chr2;chr2;chr2;chr2;chr2;chr2;chr2;chr2;chr2;chr2;chr2;chr2;chr2;chr2;chr2;chr2;chr2;chr2;chr2;chr2;chr2;chr2;chr2;chr2;chr2;chr2;chr2;chr2;chr2;chr2;chr2;chr2;chr2;chr2;chr2;chr2;chr2;chr2;chr2;chr2;chr2;chr2	119797733;119798226;119799239;119799327;119799514;119801116;119801548;119801548;119801548;119801548;119801548;119802279;119802279;119802279;119802279;119802279;119803087;119803240;119803240;119803240;119803240;119803240;119804768;119804768;119804768;119804768;119805615;119805615;119805615;119805615;119807835;119807835;119807835;119808733;119808733;119809208;119809403;119809403;119809905;119809905…	119797754;119799044;119799302;119799415;119799883;119801256;119801731;119801731;119801731;119801731;119801731;119802379;119802379;119802379;119802379;119802379;119803410;119803293;119803410;119803335;119803410;119803410;119804854;119804854;119804854;119804854;119805730;119805730;119805650;119805730;119807990;119808012;119808012;119808878;119808878;119809547;119809547;119809547;119810034;119810034…	+;+;+;+;+;+;+;+;+;+;+;+;+;+;+;+;+;+;+;+;+;+;+;+;+;+;+;+;+;+;+;+;+;+;+;+;+;+;+;+;+;+;+;+;+;+;+;+;+;+;+;+;+;+;+;+;+;+;+;+;+;+;+;+;+;+;+;+	6198	Tyro3	2571	2521	3104	6465	7349	5697	2697	2951	3188	7030	5306	4331	1613	1967	1489	6081	5399	5001	2820.41	2527.58	3412.44	6057.02	6450.02	5516.93	2858.67	2893.1	2439.51	5597.18	6512.71	5275.9	1590.24	1717.47	1245.81	6345.64	6352.97	5692.69	2920.14	1517.84	4183.68	-0.9441	0.132823	-7.10825
211	ENSMUSG00000032257.6	chr9;chr9;chr9;chr9;chr9;chr9;chr9;chr9;chr9;chr9;chr9	49415194;49417809;49418043;49418661;49418661;49419366;49419366;49419991;49420325;49421667;49426771	49416847;49418079;49418079;49418779;49418779;49419436;49419521;49420040;49420476;49421961;49427021	-;-;-;-;-;-;-;-;-;-;-	2948	Ankk1	143	161	74	0	0	2	71	93	67	0	1	1	8	26	7	2	1	1	156.872	161.42	81.3533	0	0	1.9368	75.256	91.1753	51.2695	0	1.2274	1.2182	7.8871	22.7017	5.8567	2.087	1.1767	1.1383	133.215	12.1485	36.8098	-3.4518	0.486024	-7.10204
212	ENSMUSG00000042350.13	chr12;chr12;chr12;chr12;chr12;chr12;chr12;chr12;chr12;chr12;chr12;chr12;chr12;chr12;chr12;chr12;chr12;chr12;chr12;chr12;chr12;chr12;chr12;chr12;chr12;chr12;chr12;chr12;chr12;chr12;chr12;chr12;chr12;chr12;chr12;chr12;chr12;chr12;chr12;chr12;chr12;chr12;chr12;chr12;chr12;chr12;chr12;chr12;chr12;chr12;chr12;chr12;chr12;chr12;chr12;chr12;chr12;chr12;chr12;chr12;chr12	84918148;84918150;84920680;84920680;84921258;84921258;84923860;84923860;84923996;84923996;84925694;84925694;84926234;84926234;84927301;84927869;84927869;84930118;84930118;84930349;84930349;84931699;84931699;84934152;84934152;84934319;84934570;84934570;84934570;84934954;84934954;84934954;84940160;84940160;84940161;84941731;84941731;84941731;84941731;84941761;84941782;84941791;84943332;84943332;849…	84920580;84920580;84920855;84920855;84921347;84921347;84923918;84923918;84924125;84924125;84925819;84925819;84926413;84926413;84927410;84927944;84927944;84930239;84930239;84930490;84930490;84931776;84931776;84934399;84934399;84934399;84934750;84934750;84934750;84935123;84935123;84935123;84940397;84940397;84940397;84941957;84941957;84941957;84941957;84941957;84941957;84941957;84943392;84943392;849…	-;-;-;-;-;-;-;-;-;-;-;-;-;-;-;-;-;-;-;-;-;-;-;-;-;-;-;-;-;-;-;-;-;-;-;-;-;-;-;-;-;-;-;-;-;-;-;-;-;-;-;-;-;-;-;-;-;-;-;-;-	6044	Arel1	2719	3121	3493	2823	2954	2354	2906	2760	3109	3207	2062	2118	1963	2337	2134	2368	2134	1926	2982.77	3129.15	3840.1	2644.85	2592.65	2279.6	3080.2	2705.85	2379.06	2553.36	2530.95	2580.09	1935.31	2040.54	1785.46	2471.05	2511.06	2192.39	3317.34	1920.44	2568.58	-0.7886	0.111061	-7.10057
213	ENSMUSG00000049583.15	chr7;chr7;chr7;chr7;chr7;chr7;chr7;chr7;chr7;chr7;chr7;chr7;chr7;chr7;chr7;chr7;chr7;chr7;chr7;chr7;chr7;chr7;chr7;chr7;chr7;chr7;chr7;chr7;chr7;chr7;chr7;chr7;chr7;chr7;chr7;chr7;chr7;chr7;chr7;chr7	87584168;87584375;87584393;87584398;87586515;87586515;87596116;87596116;87596116;87602346;87602346;87602346;87602441;87602544;87603089;87803815;87803815;87803815;87803815;87803815;87809301;87975135;87975135;87975135;88026424;88026424;88026424;88036068;88036068;88036068;88039983;88039983;88039983;88074191;88074191;88074191;88116193;88129981;88129981;88129981	87584540;87584540;87584540;87584540;87586718;87586957;87596262;87596262;87596262;87602402;87603201;87603201;87603201;87603201;87603201;87804064;87804064;87804064;87804064;87805180;87809620;87975370;87975370;87975370;88026670;88026670;88026670;88036236;88036236;88036236;88040109;88040109;88040109;88075130;88075130;88075130;88116288;88130869;88131654;88134907	+;+;+;+;+;+;+;+;+;+;+;+;+;+;+;+;+;+;+;+;+;+;+;+;+;+;+;+;+;+;+;+;+;+;+;+;+;+;+;+	10247	Grm5	6194	5847	9052	5511	5428	5162	6039	5955	6167	6545	4722	4564	3879	3872	4223	4519	4427	4603	6794.88	5862.26	9951.49	5163.22	4764.01	4998.84	6401	5838.16	4719.09	5211.03	5795.9	5559.73	3824.27	3380.81	3533.28	4715.67	5209.22	5239.65	7536.21	3579.45	5386.81	-1.0741	0.151324	-7.09787
214	ENSMUSG00000022537.18	chr16;chr16;chr16;chr16;chr16;chr16;chr16;chr16;chr16;chr16;chr16;chr16;chr16;chr16;chr16;chr16;chr16;chr16;chr16;chr16;chr16;chr16;chr16;chr16;chr16;chr16;chr16;chr16;chr16;chr16;chr16;chr16;chr16;chr16;chr16;chr16;chr16;chr16;chr16;chr16;chr16;chr16;chr16;chr16;chr16;chr16;chr16;chr16;chr16;chr16;chr16;chr16;chr16;chr16;chr16;chr16;chr16;chr16;chr16;chr16;chr16;chr16;chr16;chr16;chr16;chr16;chr…	30511855;30511855;30513691;30513693;30513970;30517153;30517730;30518111;30518300;30518300;30518300;30518300;30529412;30529412;30529412;30529412;30529412;30529412;30529412;30537454;30537454;30537454;30537454;30537454;30537454;30537454;30539327;30539389;30539389;30539389;30539389;30539389;30539389;30539389;30540739;30540739;30540739;30540739;30540739;30540739;30540739;30540739;30543402;30543402;305…	30514822;30514822;30514822;30514822;30514822;30517458;30517845;30518332;30518332;30518332;30518332;30518332;30529570;30529570;30529570;30529570;30529570;30529570;30529570;30537558;30537558;30537558;30537558;30537558;30537558;30537558;30539538;30539538;30539538;30539538;30539538;30539538;30539538;30539538;30540909;30540909;30543488;30540909;30540909;30540909;30540909;30540909;30543497;30543488;305…	-;-;-;-;-;-;-;-;-;-;-;-;-;-;-;-;-;-;-;-;-;-;-;-;-;-;-;-;-;-;-;-;-;-;-;-;-;-;-;-;-;-;-;-;-;-;-;-;-;-;-;-;-;-;-;-;-;-;-;-;-;-;-;-;-;-;-;-;-;-;-;-;-;-;-;-;-;-;-	8893	Tmem44	900	1045	745	2238	2472	1806	653	843	986	2193	1487	1380	570	622	664	1874	1477	1497	987.308	1047.73	819.03	2096.77	2169.61	1748.92	692.143	826.46	754.504	1746.03	1825.18	1681.08	561.958	543.095	555.552	1955.56	1737.98	1704.05	951.355	553.535	1302.94	-0.782	0.110302	-7.09007
215	ENSMUSG00000090061.9	chr5;chr5;chr5;chr5;chr5;chr5;chr5;chr5;chr5;chr5;chr5;chr5;chr5;chr5;chr5;chr5;chr5;chr5;chr5;chr5	63649102;63649108;63649333;63651159;63725158;63725158;63725158;63745181;63745181;63745181;63791444;63791444;63791444;63794189;63794189;63800035;63800035;63800462;63804371;63809480	63650320;63650320;63650320;63651283;63725246;63725246;63725246;63745297;63745297;63745297;63791647;63793387;63791647;63794333;63794333;63800647;63800624;63800624;63810546;63810546	+;+;+;+;+;+;+;+;+;+;+;+;+;+;+;+;+;+;+;+	10428	Nwd2	160	348	186	1700	1840	1704	330	174	327	2240	1707	1256	591	1025	1433	1469	1306	1151	175.522	348.908	204.483	1592.72	1614.92	1650.14	349.781	170.586	250.226	1783.45	2095.21	1530.02	582.662	894.972	1198.95	1532.93	1536.76	1310.2	242.971	892.196	1045.69	1.8756	0.264815	7.08258
216	ENSMUSG00000056515.9	chr17;chr17;chr17;chr17;chr17;chr17;chr17;chr17;chr17;chr17	65651729;65667866;65696271;65697991;65717482;65721266;65722008;65722008;65772506;65772506	65654503;65667975;65696377;65698062;65717563;65721605;65722087;65722087;65772640;65772752	-;-;-;-;-;-;-;-;-;-	3813	Rab31	1617	1338	1259	1005	1222	1136	1646	1733	2344	1359	947	969	2570	2905	2762	1126	888	1015	1773.86	1341.49	1384.11	941.578	1072.52	1100.09	1744.67	1699	1793.67	1082.02	1162.37	1180.41	2533.74	2536.48	2310.9	1175	1044.9	1155.39	1499.82	2460.37	1501.79	0.7144	0.101012	7.07194
217	ENSMUSG00000034731.11	chr14;chr14;chr14;chr14;chr14;chr14;chr14;chr14;chr14;chr14;chr14;chr14;chr14;chr14;chr14;chr14;chr14;chr14;chr14;chr14;chr14;chr14;chr14;chr14;chr14;chr14;chr14;chr14;chr14;chr14;chr14;chr14;chr14;chr14;chr14;chr14;chr14;chr14;chr14;chr14;chr14;chr14;chr14;chr14;chr14;chr14;chr14;chr14;chr14;chr14;chr14;chr14;chr14;chr14;chr14;chr14;chr14;chr14;chr14;chr14;chr14;chr14;chr14;chr14;chr14;chr14;chr…	78558750;78569609;78570003;78570071;78570071;78575887;78575887;78575887;78577449;78577449;78577449;78577449;78577449;78578689;78578689;78578689;78578689;78578689;78581479;78581479;78581479;78581479;78584375;78584375;78584375;78584375;78584375;78585593;78585593;78585593;78585593;78585593;78587120;78587120;78587120;78587120;78587120;78587523;78587523;78587523;78587523;78587523;78589874;78589874;785…	78570157;78570157;78570157;78570157;78570157;78576012;78576017;78576017;78577557;78577557;78577557;78577557;78577557;78578808;78578808;78578808;78578808;78578808;78581571;78581571;78581571;78581571;78584480;78584480;78584480;78584480;78584480;78585756;78585756;78585756;78585756;78585756;78587254;78587254;78587254;78587254;78587254;78587636;78587636;78587636;78587636;78587636;78589981;78589981;785…	-;-;-;-;-;-;-;-;-;-;-;-;-;-;-;-;-;-;-;-;-;-;-;-;-;-;-;-;-;-;-;-;-;-;-;-;-;-;-;-;-;-;-;-;-;-;-;-;-;-;-;-;-;-;-;-;-;-;-;-;-;-;-;-;-;-;-;-;-;-;-;-;-;-;-;-;-;-;-;-;-;-;-;-;-;-;-;-;-;-;-;-;-;-;-;-;-;-;-;-;-;-;-;-;-;-;-;-;-;-;-;-;-;-;-;-;-;-;-;-;-;-;-;-;-;-;-;-;-;-;-;-;-;-;-;-;-;-;-;-;-;-;-;-;-;-;-;-;-;-;-;-;-;-;-;-;-;-;-	16975	Dgkh	2784	3146	3910	4285	4578	3560	3001	2877	2840	5061	3609	3270	1899	1984	1897	3736	3437	3030	3054.07	3154.21	4298.53	4014.59	4017.99	3447.48	3180.89	2820.55	2173.22	4029.49	4429.77	3983.42	1872.21	1732.32	1587.17	3898.59	4044.29	3449.08	3502.27	1730.57	3288.22	-1.0172	0.143841	-7.07157
218	ENSMUSG00000020661.15	chr12;chr12;chr12;chr12;chr12;chr12;chr12;chr12;chr12;chr12;chr12;chr12;chr12;chr12;chr12;chr12;chr12;chr12;chr12;chr12;chr12;chr12;chr12;chr12;chr12;chr12;chr12;chr12;chr12;chr12;chr12;chr12;chr12;chr12;chr12;chr12;chr12;chr12;chr12;chr12;chr12;chr12;chr12;chr12;chr12;chr12;chr12;chr12;chr12;chr12;chr12;chr12;chr12;chr12;chr12;chr12;chr12;chr12;chr12;chr12;chr12;chr12;chr12;chr12;chr12;chr12;chr…	3806007;3806498;3806527;3807030;3807058;3807160;3835027;3835027;3835027;3835027;3835027;3849635;3849635;3849635;3849635;3849635;3861021;3861843;3861965;3865985;3865985;3865985;3865985;3865985;3865985;3865985;3866191;3872835;3872835;3872835;3872835;3872835;3873282;3873282;3873282;3873282;3873282;3875662;3885449;3891728;3891744;3894824;3894869;3895543;3895543;3895543;3895543;3895543;3895543;3895543…	3806232;3806602;3806602;3807120;3807120;3807254;3835260;3835260;3835260;3838814;3835260;3849739;3849739;3849739;3849739;3849739;3861131;3861885;3862099;3866162;3866252;3866252;3866252;3866252;3867484;3866252;3866252;3872878;3872878;3872878;3872878;3872878;3873428;3873428;3873428;3873428;3873381;3876062;3885655;3891860;3891860;3895421;3895108;3895676;3895758;3895758;3895758;3895758;3895758;3895758…	+;+;+;+;+;+;+;+;+;+;+;+;+;+;+;+;+;+;+;+;+;+;+;+;+;+;+;+;+;+;+;+;+;+;+;+;+;+;+;+;+;+;+;+;+;+;+;+;+;+;+;+;+;+;+;+;+;+;+;+;+;+;+;+;+;+;+;+;+;+;+;+;+;+;+;+;+;+;+;+;+;+;+;+;+;+;+;+;+;+;+;+;+;+;+;+;+;+;+;+;+;+;+;+;+;+;+;+;+;+;+;+;+;+;+;+;+;+;+;+;+;+;+;+;+;+;+;+;+;+;+;+;+;+;+;+;+;+;+;+;+;+;+;+;+;+;+;+;+;+;+;+;+;+;+;+	16642	Dnmt3a	2647	2838	2580	2854	3186	2500	2498	2863	3495	3428	2118	1951	2015	2309	2492	2716	2159	2350	2903.78	2845.41	2836.37	2673.89	2796.27	2420.98	2647.74	2806.83	2674.43	2729.32	2599.68	2376.65	1986.57	2016.09	2084.99	2834.2	2540.48	2675.03	2861.85	2029.22	2580.49	-0.4958	0.0701759	-7.06481
219	ENSMUSG00000025170.13	chr11;chr11;chr11;chr11;chr11;chr11;chr11;chr11;chr11;chr11;chr11;chr11;chr11;chr11;chr11;chr11;chr11	121356125;121357860;121358002;121358775;121358775;121359560;121359560;121359591;121359610;121363504;121363504;121363504;121363504;121387934;121387954;121387998;121387998	121357308;121358082;121358082;121358852;121358852;121359620;121359620;121359620;121359620;121363564;121363647;121363564;121363564;121388065;121388230;121388221;121388251	-;-;-;-;-;-;-;-;-;-;-;-;-;-;-;-;-	2008	Rab40b	440	501	479	496	559	450	479	442	496	644	462	382	283	343	278	404	345	319	482.684	502.308	526.598	464.699	490.62	435.777	507.713	433.328	379.548	512.743	567.07	465.341	279.007	299.488	232.596	421.582	405.959	363.121	503.863	270.364	431.677	-0.8994	0.127424	-7.05803
220	ENSMUSG00000031932.14	chr9;chr9;chr9;chr9;chr9;chr9;chr9;chr9;chr9	14860210;14860254;14864772;14865340;14866849;14866849;14868175;14868175;14868175	14860920;14860920;14864897;14866982;14866982;14866982;14870310;14870789;14870789	+;+;+;+;+;+;+;+;+	5095	Gpr83	802	831	1061	543	499	431	813	946	939	671	411	450	498	623	509	467	445	460	879.802	833.169	1166.43	508.733	437.959	417.377	861.734	927.439	718.539	534.24	504.471	548.177	490.974	543.968	425.868	487.324	523.628	523.623	959.8	486.937	629.637	-0.9789	0.138708	-7.0573
221	ENSMUSG00000087202.1	chr13;chr13;chr13	43117673;43121847;43125667	43119851;43122157;43125717	-;-;-	2541	Gm15813	56	69	75	70	67	51	53	48	47	48	27	53	15	16	15	50	26	30	61.4325	69.1801	82.4527	65.5826	58.8041	49.388	56.177	47.0582	35.9652	38.2169	33.1404	64.5631	14.7884	13.9703	12.5501	52.176	30.594	34.1493	71.0218	13.7696	45.5661	-2.3702	0.336454	-7.04459
222	ENSMUSG00000032303.8	chr9;chr9;chr9;chr9;chr9;chr9;chr9;chr9;chr9;chr9;chr9;chr9;chr9;chr9;chr9;chr9;chr9	55010111;55011343;55014230;55015137;55015137;55022179;55022179;55022179;55024146;55024146;55024146;55024288;55024288;55024288;55026331;55026331;55026331	55012929;55012929;55016148;55016148;55016148;55022288;55022288;55022288;55024190;55024190;55024190;55024427;55024427;55024427;55026530;55026559;55026562	-;-;-;-;-;-;-;-;-;-;-;-;-;-;-;-;-	5265	Chrna3	55	80	37	35	53	39	48	43	78	47	16	19	185	302	394	42	21	35	60.3355	80.2088	40.6767	32.7913	46.5167	37.7673	50.8773	42.1563	59.6869	37.4207	19.6388	23.1453	182.39	263.689	329.65	43.8278	24.7106	39.8409	60.407	258.576	78.6295	2.0956	0.297647	7.04069
223	ENSMUSG00000050473.5	chr10;chr10	19847916;19850584	19849669;19851459	-;-	2630	Slc35d3	355	450	274	21	16	18	220	299	252	20	11	10	139	138	78	14	16	10	389.438	451.175	301.227	19.6748	14.0428	17.4311	233.188	293.134	192.835	15.9237	13.5017	12.1817	137.039	120.494	65.2606	14.6093	18.8271	11.3831	380.613	107.598	128.965	-1.8271	0.259959	-7.02841
224	ENSMUSG00000037071.3	chr19;chr19;chr19;chr19;chr19;chr19;chr19;chr19;chr19;chr19;chr19;chr19;chr19;chr19	44394455;44397993;44400142;44400142;44401693;44401693;44403165;44403165;44406487;44406560;44406685;44407386;44407386;44407820	44398118;44398118;44400374;44400374;44401898;44401898;44403218;44403295;44406760;44406690;44406760;44407578;44407709;44407879	-;-;-;-;-;-;-;-;-;-;-;-;-;-	4892	Scd1	3317	4534	3941	3408	3588	3856	5798	5968	7890	4053	2927	2843	6468	8290	7809	3785	2841	3027	3638.78	4545.83	4332.61	3192.93	3149.09	3734.12	6145.55	5850.91	6037.56	3226.94	3592.67	3463.26	6376.75	7238.36	6533.59	3949.72	3342.99	3445.67	4172.41	6716.23	4544.3	0.6867	0.0977052	7.0281
225	ENSMUSG00000025931.15	chr1;chr1;chr1;chr1;chr1;chr1;chr1;chr1;chr1;chr1;chr1;chr1;chr1	20890606;20917840;20917874;20922259;20922259;20932060;20932060;20932060;20932060;20934582;20934582;20934582;20934582	20890686;20917889;20917889;20922366;20922366;20932239;20932239;20932239;20932239;20935756;20939055;20935749;20939650	+;+;+;+;+;+;+;+;+;+;+;+;+	5488	Paqr8	3410	2836	2861	2871	3018	3067	3290	3102	4530	3562	2764	2645	5919	5533	6907	3494	3032	3216	3740.8	2843.4	3145.3	2689.82	2648.82	2970.06	3487.22	3041.14	3466.43	2836.01	3392.6	3222.06	5835.49	4831.1	5778.91	3646.06	3567.73	3660.81	3243.17	5481.84	3600.21	0.7574	0.107815	7.025
226	ENSMUSG00000020196.10	chr10;chr10;chr10;chr10;chr10;chr10;chr10;chr10;chr10;chr10;chr10;chr10;chr10;chr10;chr10;chr10;chr10;chr10;chr10;chr10;chr10;chr10;chr10;chr10;chr10;chr10;chr10;chr10;chr10;chr10;chr10;chr10;chr10;chr10;chr10;chr10;chr10;chr10;chr10;chr10;chr10;chr10;chr10;chr10;chr10;chr10;chr10;chr10;chr10;chr10;chr10;chr10;chr10;chr10;chr10;chr10;chr10;chr10;chr10;chr10;chr10;chr10;chr10;chr10;chr10;chr10;chr…	75646112;75646875;75648057;75652875;75655366;75656775;75657287;75657796;75657796;75657796;75658634;75658634;75658634;75667542;75668015;75684292;75684375;75694715;75694715;75694795;75699913;75699913;75699913;75713453;75713540;75715599;75715599;75715694;75716629;75717438;75717438;75721278;75721278;75721278;75721319;75721348;75721453;75725181;75725259;75725259;75725259;75725259;75725259;75725549;757…	75646687;75647101;75648221;75653142;75655440;75657452;75657452;75657892;75657892;75657892;75658797;75658797;75658797;75667832;75668094;75684405;75684405;75695046;75695046;75695046;75700095;75700375;75700095;75713631;75713631;75715644;75715750;75715750;75717698;75717698;75717698;75721539;75721539;75721539;75721539;75721539;75721539;75725234;75725385;75725404;75725404;75725404;75725404;75725681;757…	-;-;-;-;-;-;-;-;-;-;-;-;-;-;-;-;-;-;-;-;-;-;-;-;-;-;-;-;-;-;-;-;-;-;-;-;-;-;-;-;-;-;-;-;-;-;-;-;-;-;-;-;-;-;-;-;-;-;-;-;-;-;-;-;-;-;-;-;-;-;-;-;-;-;-;-;-;-;-;-;-;-;-	12151	Cabin1	1810	1901	1870	2858	2939	2601	1725	1948	2418	2813	1932	1923	1490	1713	1870	2293	2142	2064	1985.59	1905.96	2055.82	2677.64	2579.48	2518.79	1828.4	1909.78	1850.3	2239.67	2371.38	2342.54	1468.98	1495.7	1564.58	2392.79	2520.48	2349.47	1982.46	1509.75	2114.3	-0.392	0.0559471	-7.00595
227	ENSMUSG00000045827.10	chr13;chr13;chr13;chr13;chr13;chr13;chr13;chr13;chr13;chr13;chr13;chr13;chr13;chr13;chr13	33003250;33004541;33004563;33006533;33006533;33008006;33008006;33008768;33008768;33010687;33010687;33013862;33013862;33015447;33015447	33003344;33004695;33004695;33006710;33006710;33008143;33008143;33008885;33008885;33010829;33010829;33014017;33014017;33017955;33017957	+;+;+;+;+;+;+;+;+;+;+;+;+;+;+	3494	Serpinb9	123	134	111	137	116	130	184	228	236	168	111	118	263	376	304	101	123	106	134.932	134.35	122.03	128.354	101.81	125.891	195.03	223.527	180.591	133.759	136.244	143.744	259.29	328.302	254.349	105.395	144.733	120.661	130.437	280.647	165.166	1.1054	0.157908	7.00033
228	ENSMUSG00000042489.15	chr4;chr4;chr4;chr4;chr4;chr4;chr4;chr4;chr4;chr4;chr4;chr4;chr4;chr4;chr4;chr4;chr4;chr4;chr4;chr4;chr4;chr4;chr4;chr4;chr4;chr4;chr4;chr4;chr4;chr4;chr4;chr4;chr4;chr4;chr4;chr4;chr4;chr4;chr4;chr4;chr4;chr4;chr4;chr4;chr4;chr4;chr4;chr4;chr4;chr4;chr4;chr4;chr4;chr4;chr4;chr4	126556935;126556995;126557005;126559208;126559208;126559208;126559919;126559919;126559919;126560278;126561758;126561758;126561758;126563907;126563907;126564933;126564933;126565690;126565690;126565971;126565971;126566555;126572279;126572279;126572415;126573136;126573136;126573136;126574641;126574641;126574641;126575095;126575095;126575095;126575846;126575846;126576342;126576342;126577613;126577613…	126557137;126557125;126557137;126559316;126559316;126559316;126560352;126560286;126560352;126560352;126563837;126561904;126561919;126563984;126563984;126565005;126565005;126565798;126565798;126566273;126566581;126566581;126572470;126572470;126572470;126573347;126573347;126573308;126574816;126574816;126574816;126575248;126575159;126575159;126576042;126576042;126576496;126576496;126577748;126577842…	+;+;+;+;+;+;+;+;+;+;+;+;+;+;+;+;+;+;+;+;+;+;+;+;+;+;+;+;+;+;+;+;+;+;+;+;+;+;+;+;+;+;+;+;+;+;+;+;+;+;+;+;+;+;+;+	7186	Clspn	111	208	31	2	7	8	85	66	67	5	7	10	3	7	8	0	4	2	121.768	208.543	34.0804	1.8738	6.1437	7.7471	90.0952	64.7051	51.2695	3.9809	8.592	12.1817	2.9577	6.112	6.6934	0	4.7068	2.2766	121.464	5.2544	35.2071	-4.5184	0.647042	-6.9831
229	ENSMUSG00000001768.16	chr2;chr2;chr2;chr2;chr2;chr2;chr2;chr2;chr2;chr2;chr2;chr2;chr2;chr2;chr2;chr2;chr2;chr2;chr2;chr2;chr2;chr2;chr2;chr2;chr2;chr2;chr2;chr2;chr2;chr2;chr2;chr2;chr2;chr2;chr2;chr2;chr2;chr2;chr2;chr2;chr2;chr2;chr2;chr2;chr2;chr2;chr2;chr2;chr2;chr2;chr2;chr2;chr2;chr2;chr2;chr2;chr2;chr2;chr2;chr2;chr2;chr2;chr2;chr2	145675215;145675367;145677084;145701197;145712455;145712455;145712455;145737383;145737383;145751913;145784734;145785980;145786116;145786116;145786162;145786322;145786322;145786322;145786322;145786322;145822150;145822265;145822265;145822265;145822265;145822265;145822265;145822289;145822610;145822610;145822610;145822610;145844711;145844711;145844711;145844711;145844711;145848765;145848765;145848765…	145675584;145675584;145677179;145701322;145712578;145714989;145712578;145737454;145737454;145753672;145784936;145786179;145786179;145786179;145786414;145786414;145786414;145786414;145786414;145787327;145822172;145822365;145822365;145822365;145822365;145822302;145822365;145822365;145822761;145822704;145822761;145822761;145844818;145845087;145844903;145844903;145844903;145848876;145848876;145848876…	+;+;+;+;+;+;+;+;+;+;+;+;+;+;+;+;+;+;+;+;+;+;+;+;+;+;+;+;+;+;+;+;+;+;+;+;+;+;+;+;+;+;+;+;+;+;+;+;+;+;+;+;+;+;+;+;+;+;+;+;+;+;+;+	11271	Rin2	496	487	477	413	463	389	587	746	956	572	399	406	832	1392	1039	635	582	618	544.117	488.271	524.399	386.937	406.363	376.705	622.187	731.363	731.548	455.418	489.742	494.578	820.262	1215.42	869.305	662.635	684.835	703.476	518.929	968.328	622.642	0.901	0.129159	6.97552
230	ENSMUSG00000026640.12	chr1;chr1;chr1;chr1;chr1;chr1;chr1;chr1;chr1;chr1;chr1;chr1;chr1;chr1;chr1;chr1;chr1;chr1;chr1;chr1;chr1;chr1;chr1;chr1;chr1;chr1;chr1;chr1;chr1;chr1;chr1;chr1;chr1;chr1;chr1;chr1;chr1;chr1;chr1;chr1;chr1;chr1;chr1;chr1;chr1;chr1;chr1	194618218;194619825;194643686;194644856;194649456;194649456;194656337;194712184;194746130;194749312;194751376;194752053;194754320;194762399;194764482;194764567;194767371;194767371;194769369;194780513;194780513;194786567;194786567;194788779;194789721;194790111;194793729;194794373;194794823;194796907;194797540;194799510;194799775;194800501;194801043;194804710;194804903;194806282;194806282;194807502…	194620867;194620397;194644947;194644947;194649638;194649638;194660012;194712318;194746230;194749435;194751529;194752149;194754434;194762599;194764578;194764578;194767561;194767561;194769556;194780664;194780664;194786628;194786684;194788915;194789888;194790204;194793968;194794516;194795057;194797049;194797808;194799576;194799921;194800660;194801146;194805002;194805002;194806472;194806472;194807671…	+;+;+;+;+;+;+;+;+;+;+;+;+;+;+;+;+;+;+;+;+;+;+;+;+;+;+;+;+;+;+;+;+;+;+;+;+;+;+;+;+;+;+;+;+;+;+	17174	Plxna2	1930	2208	2179	4465	4296	3946	1901	1940	2100	4503	3011	2888	1492	1590	1833	3455	3430	3187	2117.23	2213.76	2395.53	4183.23	3770.49	3821.28	2014.95	1901.94	1606.96	3585.22	3695.77	3518.08	1470.95	1388.3	1533.62	3605.36	4036.06	3627.8	2242.17	1464.29	2804.81	-0.6146	0.0881894	-6.96875
231	ENSMUSG00000033805.12	chr5;chr5;chr5;chr5;chr5;chr5;chr5;chr5;chr5;chr5;chr5;chr5;chr5;chr5;chr5;chr5;chr5;chr5;chr5	107402736;107403496;107403775;107405785;107406032;107406032;107406032;107406032;107413016;107413016;107413016;107413016;107413498;107413498;107413498;107413498;107419776;107426800;107429663	107402836;107403775;107403952;107405873;107406117;107406117;107406117;107406117;107413173;107413173;107413173;107413173;107413528;107413588;107413626;107413620;107419879;107426948;107430035	+;+;+;+;+;+;+;+;+;+;+;+;+;+;+;+;+;+;+	1646	Ephx4	255	315	212	899	942	820	255	244	251	1109	716	674	110	183	148	843	684	638	279.737	315.822	233.066	842.267	826.769	794.082	270.286	239.213	192.07	882.969	878.836	821.048	108.448	159.785	123.828	879.687	804.858	726.242	276.209	130.687	521.056	-1.0779	0.154687	-6.96838
232	ENSMUSG00000037461.10	chr1;chr1;chr1;chr1;chr1;chr1;chr1;chr1;chr1;chr1;chr1;chr1;chr1;chr1;chr1;chr1;chr1;chr1;chr1;chr1;chr1;chr1;chr1;chr1;chr1;chr1;chr1;chr1;chr1;chr1;chr1;chr1;chr1;chr1;chr1;chr1;chr1;chr1;chr1;chr1;chr1;chr1;chr1;chr1;chr1;chr1;chr1;chr1;chr1;chr1;chr1;chr1;chr1;chr1;chr1;chr1;chr1;chr1;chr1;chr1;chr1;chr1;chr1;chr1;chr1;chr1;chr1;chr1;chr1;chr1;chr1;chr1;chr1;chr1;chr1;chr1;chr1;chr1;chr1;chr1	191575636;191575727;191575742;191575762;191575762;191575776;191582399;191582399;191582399;191583179;191583179;191583179;191583179;191583179;191586524;191586524;191586524;191586524;191586524;191594427;191594427;191594427;191594427;191594427;191596173;191596173;191596173;191596173;191596173;191596887;191596887;191596887;191596887;191596887;191602245;191602245;191602245;191602245;191604807;191604807…	191575951;191575951;191575951;191575951;191575951;191575951;191582528;191582528;191582528;191583721;191583325;191583325;191583325;191583325;191586661;191586661;191586661;191586661;191586661;191594473;191594473;191594473;191594473;191594473;191596372;191596372;191596372;191596372;191596372;191597009;191597009;191597009;191597009;191597009;191602362;191602362;191602362;191602362;191604941;191604941…	+;+;+;+;+;+;+;+;+;+;+;+;+;+;+;+;+;+;+;+;+;+;+;+;+;+;+;+;+;+;+;+;+;+;+;+;+;+;+;+;+;+;+;+;+;+;+;+;+;+;+;+;+;+;+;+;+;+;+;+;+;+;+;+;+;+;+;+;+;+;+;+;+;+;+;+;+;+;+;+	7319	Ints7	597	682	670	1299	1454	1255	540	689	856	1419	846	852	496	523	477	1027	929	949	654.915	683.78	736.577	1217.02	1276.14	1215.33	572.37	675.482	655.026	1129.79	1038.4	1037.88	489.002	456.654	399.094	1071.69	1093.15	1080.26	691.757	448.25	860.142	-0.6283	0.0902749	-6.95985
233	ENSMUSG00000034898.17	chr9;chr9;chr9;chr9;chr9;chr9;chr9;chr9;chr9;chr9;chr9;chr9;chr9;chr9;chr9;chr9;chr9;chr9;chr9;chr9;chr9;chr9;chr9	79805094;79815051;79815057;79815840;79817898;79817898;79817898;79820661;79830874;79853622;79853622;79853622;79860080;79860080;79860080;79898195;79898195;79898195;79898317;79961911;79977456;79977456;80012643	79805217;79815897;79815897;79815897;79820706;79820706;79820706;79820706;79830998;79853800;79853800;79853800;79860253;79860253;79860253;79898476;79898476;79898476;79898476;79962033;79977804;79977659;80012851	-;-;-;-;-;-;-;-;-;-;-;-;-;-;-;-;-;-;-;-;-;-;-	5221	Filip1	281	352	310	82	105	117	230	307	350	129	53	73	167	153	142	67	51	79	308.26	352.919	340.805	76.8253	92.1557	113.302	243.787	300.977	267.826	102.708	65.0535	88.9265	164.644	133.591	118.808	69.9158	60.0113	89.9266	333.994	139.014	166.136	-1.2684	0.182668	-6.94388
234	ENSMUSG00000024256.7	chr17;chr17;chr17;chr17;chr17;chr17;chr17;chr17;chr17;chr17;chr17;chr17;chr17;chr17;chr17;chr17;chr17;chr17	93199017;93199021;93199168;93199562;93199935;93200013;93200013;93200013;93202076;93202230;93202230;93202230;93202785;93202785;93202785;93203938;93203938;93203938	93199198;93199198;93199622;93199622;93200120;93200120;93200120;93200096;93202361;93202361;93202361;93202361;93202883;93202883;93202883;93205563;93206535;93206537	+;+;+;+;+;+;+;+;+;+;+;+;+;+;+;+;+;+	3777	Adcyap1	90	159	46	574	531	452	116	118	240	845	506	509	284	475	474	571	513	574	98.7308	159.415	50.571	537.777	466.045	437.714	122.954	115.685	183.652	672.776	621.077	620.049	279.993	414.743	396.584	595.85	603.644	653.39	102.906	363.774	390.592	1.8179	0.262307	6.93053
235	ENSMUSG00000030087.11	chr6;chr6;chr6;chr6;chr6;chr6;chr6;chr6;chr6;chr6;chr6;chr6;chr6;chr6	90462576;90462674;90464637;90465304;90466400;90466420;90466420;90466420;90467118;90474083;90474120;90474120;90474120;90474120	90462725;90462725;90464843;90465457;90467523;90467523;90467523;90467523;90467523;90475221;90475235;90475235;90475238;90475238	+;+;+;+;+;+;+;+;+;+;+;+;+;+	2791	Klf15	375	340	400	364	390	350	396	483	756	425	305	291	746	1099	831	384	411	372	411.378	340.887	439.748	341.029	342.293	338.937	419.738	473.524	578.504	338.378	374.364	354.488	735.475	959.585	695.277	400.712	483.621	423.452	397.338	796.779	469.522	1.005	0.145014	6.93052
236	ENSMUSG00000107560.1	chr6;chr6;chr6	113610318;113611067;113612295	113610759;113611212;113612445	-;-;-	739	Gm44199	76	96	105	112	129	126	62	59	78	117	89	85	42	39	45	95	81	91	83.3727	96.2506	115.434	104.932	113.22	122.017	65.7165	57.8424	59.6869	93.1536	109.241	103.545	41.4075	34.0526	37.6504	99.1344	95.3121	103.586	98.3524	37.7035	85.3086	-1.3866	0.200141	-6.92794
237	ENSMUSG00000032586.9	chr9;chr9;chr9;chr9;chr9;chr9;chr9;chr9;chr9;chr9;chr9;chr9;chr9;chr9;chr9;chr9;chr9;chr9;chr9;chr9;chr9;chr9;chr9;chr9;chr9;chr9;chr9;chr9;chr9;chr9;chr9;chr9;chr9;chr9;chr9;chr9;chr9;chr9;chr9;chr9;chr9;chr9;chr9;chr9;chr9;chr9;chr9;chr9;chr9	107950136;107950956;107950967;107950988;107951043;107955865;107955865;107955865;107955865;107956346;107956346;107956346;107956394;107956887;107958816;107958816;107958816;107959439;107959439;107959439;107960391;107960978;107960978;107960978;107960978;107961542;107961542;107961542;107962172;107962233;107962254;107962831;107962831;107962831;107963329;107963329;107968594;107968594;107968594;107968594…	107950379;107951172;107951172;107951172;107951172;107955922;107955922;107955922;107955922;107956429;107956429;107956429;107956429;107958487;107958855;107958855;107958855;107959566;107959566;107959566;107960558;107961045;107961072;107961072;107961072;107961661;107961655;107963417;107962341;107962341;107962341;107963417;107962920;107962920;107963417;107963417;107968644;107968741;107968749;107968749…	+;+;+;+;+;+;+;+;+;+;+;+;+;+;+;+;+;+;+;+;+;+;+;+;+;+;+;+;+;+;+;+;+;+;+;+;+;+;+;+;+;+;+;+;+;+;+;+;+	6281	Traip	579	725	510	329	356	406	324	547	589	291	219	304	198	175	305	228	230	381	635.168	726.892	560.678	308.238	312.452	393.167	343.422	536.268	450.713	231.69	268.806	370.324	195.207	152.8	255.186	237.923	270.639	433.697	640.913	201.064	371.293	-1.672	0.241364	-6.92725
238	ENSMUSG00000032418.15	chr9;chr9;chr9;chr9;chr9;chr9;chr9;chr9;chr9;chr9;chr9;chr9;chr9;chr9;chr9;chr9;chr9;chr9;chr9;chr9;chr9;chr9;chr9;chr9;chr9;chr9;chr9;chr9;chr9;chr9;chr9;chr9;chr9;chr9;chr9;chr9;chr9;chr9;chr9	86581371;86581406;86582686;86586963;86586963;86586963;86594444;86594444;86594444;86596056;86596056;86596056;86598719;86598719;86598719;86611853;86611853;86611853;86613541;86613541;86613541;86613541;86616977;86618606;86618690;86619725;86619725;86646311;86646311;86650868;86650868;86654643;86654643;86677864;86677864;86679819;86679819;86686958;86695673	86582907;86582907;86582907;86587061;86587061;86587061;86594617;86594617;86594617;86596198;86596198;86596198;86598824;86598824;86598824;86611966;86611966;86611966;86613638;86613638;86613638;86613638;86617084;86618704;86618737;86619834;86619834;86646414;86646414;86651029;86651029;86654718;86654718;86678013;86678013;86679952;86679952;86687277;86695953	-;-;-;-;-;-;-;-;-;-;-;-;-;-;-;-;-;-;-;-;-;-;-;-;-;-;-;-;-;-;-;-;-;-;-;-;-;-;-	3848	Me1	726	837	594	1127	1242	1051	890	1056	1415	1332	967	985	1146	1644	1481	1041	933	988	796.429	839.185	653.025	1055.88	1090.07	1017.78	943.35	1035.28	1082.78	1060.52	1186.92	1199.9	1129.83	1435.45	1239.12	1086.3	1097.85	1124.65	762.88	1268.13	1059.68	0.733	0.105838	6.92567
239	ENSMUSG00000030621.17	chr7;chr7;chr7;chr7;chr7;chr7;chr7;chr7;chr7;chr7;chr7;chr7;chr7;chr7;chr7;chr7;chr7;chr7;chr7;chr7;chr7;chr7;chr7;chr7;chr7;chr7;chr7;chr7;chr7;chr7;chr7;chr7;chr7;chr7;chr7;chr7;chr7;chr7;chr7;chr7;chr7;chr7;chr7;chr7;chr7;chr7;chr7;chr7;chr7;chr7;chr7;chr7;chr7;chr7;chr7;chr7;chr7;chr7	89632392;89632534;89632703;89632886;89632896;89632896;89639191;89641027;89736628;89736628;89736628;89736731;89739807;89739807;89739807;89739807;89739917;89763320;89765413;89786426;89786426;89786426;89786426;89786426;89796620;89796620;89796620;89796620;89796620;89806647;89806647;89806647;89806647;89806647;89817886;89818621;89829282;89833697;89833697;89833697;89845795;89845795;89845795;89846200;898…	89632569;89632569;89633093;89633093;89633093;89633093;89639345;89643673;89736761;89736761;89736761;89736761;89739956;89739956;89739956;89739956;89739956;89763393;89767730;89786501;89786501;89786501;89786501;89786501;89796781;89796781;89796781;89796781;89796781;89806750;89806750;89806750;89806750;89810197;89818433;89818931;89829340;89833806;89833806;89833806;89845892;89845892;89845892;89846313;898…	+;+;+;+;+;+;+;+;+;+;+;+;+;+;+;+;+;+;+;+;+;+;+;+;+;+;+;+;+;+;+;+;+;+;+;+;+;+;+;+;+;+;+;+;+;+;+;+;+;+;+;+;+;+;+;+;+;+	14624	Me3	544	697	517	1042	1169	981	589	563	634	1226	793	902	305	465	376	1039	897	853	596.773	698.819	568.374	976.243	1026	949.993	624.307	551.954	485.148	976.123	973.347	1098.79	300.697	406.012	314.59	1084.22	1055.49	970.979	621.322	340.433	758.77	-0.8676	0.12575	-6.89952
240	ENSMUSG00000029471.13	chr5;chr5;chr5;chr5;chr5;chr5;chr5;chr5;chr5;chr5;chr5;chr5;chr5;chr5;chr5;chr5;chr5;chr5;chr5;chr5;chr5;chr5;chr5;chr5;chr5;chr5;chr5;chr5;chr5;chr5;chr5;chr5;chr5;chr5;chr5;chr5;chr5;chr5;chr5;chr5;chr5;chr5;chr5;chr5;chr5;chr5;chr5;chr5;chr5;chr5;chr5;chr5;chr5;chr5;chr5;chr5;chr5;chr5;chr5;chr5;chr5;chr5;chr5;chr5;chr5;chr5;chr5;chr5;chr5;chr5;chr5;chr5;chr5;chr5;chr5;chr5;chr5;chr5;chr5;chr5…	122731170;122733188;122733204;122733828;122736988;122736988;122737433;122737433;122737433;122737433;122740619;122742100;122742100;122742100;122743870;122743870;122743870;122743870;122743870;122744058;122744058;122744058;122744058;122744058;122745708;122745708;122745708;122745708;122746250;122746250;122746250;122746250;122746443;122747954;122747954;122747954;122747954;122747954;122748031;122748178…	122734245;122734245;122737030;122734245;122737030;122737030;122737533;122737533;122737533;122737533;122742228;122742228;122742228;122742228;122743957;122743957;122743957;122743957;122743957;122744131;122744092;122744131;122744131;122744131;122745761;122745761;122745761;122745761;122746449;122746449;122746449;122746449;122746449;122748042;122748042;122748042;122748042;122748042;122748042;122748199…	-;-;-;-;-;-;-;-;-;-;-;-;-;-;-;-;-;-;-;-;-;-;-;-;-;-;-;-;-;-;-;-;-;-;-;-;-;-;-;-;-;-;-;-;-;-;-;-;-;-;-;-;-;-;-;-;-;-;-;-;-;-;-;-;-;-;-;-;-;-;-;-;-;-;-;-;-;-;-;-;-;-;-;-;-;-;-;-;-;-;-;-;-;-;-;-;-;-;-	10921	Camkk2	2452	3198	2114	7154	8023	5354	2378	2065	2264	7259	5417	4380	1407	1309	1666	5368	4372	4326	2689.87	3206.35	2324.07	6702.54	7041.58	5184.77	2520.55	2024.48	1732.45	5779.51	6648.96	5335.59	1387.15	1142.94	1393.9	5601.61	5144.5	4924.33	2740.09	1308	3932.51	-1.0671	0.154722	-6.89706
241	ENSMUSG00000058152.8	chr18;chr18;chr18;chr18;chr18;chr18;chr18;chr18;chr18;chr18;chr18;chr18;chr18;chr18	59175401;59175453;59175650;59179265;59179265;59179265;59408884;59408884;59416355;59516394;59518664;59519152;59527198;59535764	59176484;59176484;59176484;59179548;59182021;59179548;59411336;59411288;59416439;59516740;59518738;59519233;59527306;59535999	+;+;+;+;+;+;+;+;+;+;+;+;+;+	7228	Chsy3	278	241	226	453	477	368	171	204	246	486	259	298	155	137	152	415	328	310	304.969	241.629	248.458	424.413	418.65	356.368	181.25	199.998	188.243	386.946	317.903	363.015	152.813	119.621	127.175	433.061	385.955	352.876	265.018	133.203	289.075	-0.9953	0.144401	-6.89272
242	ENSMUSG00000033214.10	chr14;chr14;chr14;chr14	111675097;111675849;111678938;111678938	111675723;111676280;111683141;111679342	+;+;+;+	5263	Slitrk5	1109	1039	1172	2235	2147	1944	1054	972	1268	2217	1630	1594	767	765	908	1717	1657	1491	1216.58	1041.71	1288.46	2093.96	1884.37	1882.56	1117.18	952.929	970.295	1765.14	2000.7	1941.77	756.179	667.955	759.701	1791.72	1949.78	1697.22	1182.25	727.945	1432.12	-0.6992	0.101456	-6.89194
243	ENSMUSG00000000085.16	chr4;chr4;chr4;chr4;chr4;chr4;chr4;chr4;chr4;chr4;chr4;chr4;chr4;chr4;chr4;chr4;chr4;chr4;chr4;chr4;chr4;chr4;chr4;chr4;chr4;chr4;chr4;chr4;chr4;chr4;chr4;chr4;chr4;chr4;chr4;chr4;chr4;chr4;chr4;chr4;chr4;chr4;chr4;chr4;chr4;chr4;chr4;chr4;chr4;chr4;chr4;chr4;chr4;chr4;chr4;chr4;chr4;chr4;chr4;chr4;chr4;chr4;chr4;chr4;chr4;chr4;chr4;chr4;chr4;chr4;chr4;chr4;chr4;chr4;chr4;chr4;chr4;chr4;chr4;chr4…	120405281;120405307;120405366;120405381;120405428;120447033;120447033;120447033;120447033;120447033;120447147;120453243;120453244;120453244;120453244;120453244;120453244;120453752;120453752;120453752;120453752;120453752;120453752;120456285;120462013;120462013;120462013;120462013;120462080;120463075;120463075;120463075;120463075;120463075;120463075;120468235;120468235;120468235;120468235;120478002…	120405456;120405456;120405456;120405456;120405456;120448732;120447161;120447161;120447161;120447161;120447161;120453306;120453306;120453306;120453306;120453306;120453306;120453775;120453775;120453775;120453775;120454515;120453775;120456509;120462155;120462155;120462155;120462155;120462155;120463145;120463145;120463145;120463084;120463119;120463145;120468469;120468469;120468469;120468469;120478090…	+;+;+;+;+;+;+;+;+;+;+;+;+;+;+;+;+;+;+;+;+;+;+;+;+;+;+;+;+;+;+;+;+;+;+;+;+;+;+;+;+;+;+;+;+;+;+;+;+;+;+;+;+;+;+;+;+;+;+;+;+;+;+;+;+;+;+;+;+;+;+;+;+;+;+;+;+;+;+;+;+;+;+;+;+;+;+;+;+;+;+;+;+;+;+;+;+;+;+;+;+;+;+;+;+;+;+;+	7731	Scmh1	866	995	789	963	1055	922	843	911	1051	981	661	672	603	650	830	840	689	738	950.01	997.597	867.402	902.229	925.946	892.858	893.533	893.126	804.243	781.057	811.327	818.611	594.493	567.543	694.44	876.557	810.741	840.074	938.337	618.825	828.988	-0.5999	0.0872162	-6.87875
244	ENSMUSG00000024589.18	chr18;chr18;chr18;chr18;chr18;chr18;chr18;chr18;chr18;chr18;chr18;chr18;chr18;chr18;chr18;chr18;chr18;chr18;chr18;chr18;chr18;chr18;chr18;chr18;chr18;chr18;chr18;chr18;chr18;chr18;chr18;chr18;chr18;chr18;chr18;chr18;chr18;chr18;chr18;chr18;chr18;chr18;chr18;chr18;chr18;chr18;chr18;chr18;chr18;chr18;chr18;chr18;chr18;chr18;chr18;chr18;chr18;chr18;chr18;chr18;chr18;chr18;chr18;chr18;chr18;chr18;chr…	64887705;64887832;64887832;64887848;64887958;64888048;64888370;64888929;64888990;64888991;64889015;64889029;64890493;64921117;64921117;64921129;64976831;64997348;64997348;64997348;64997348;64997348;64997348;64997348;64997348;64997348;64997348;64997348;64997348;64997348;64997348;64997348;65023549;65023683;65023724;65023841;65025802;65050919;65050990;65074724;65074724;65074724;65074724;65074724;650…	64888095;64888095;64888095;64888095;64888095;64888095;64888881;64889012;64889109;64889071;64889071;64889050;64890770;64921267;64921267;64921267;64976983;64997421;64997421;64997421;64997421;64997421;64997421;64997421;64997421;64997421;64997421;64997421;64997421;64997421;64997421;64997421;65023989;65023989;65023989;65023899;65026084;65051172;65051172;65074805;65074805;65074805;65074805;65074805;650…	+;+;+;+;+;+;+;+;+;+;+;+;+;+;+;+;+;+;+;+;+;+;+;+;+;+;+;+;+;+;+;+;+;+;+;+;+;+;+;+;+;+;+;+;+;+;+;+;+;+;+;+;+;+;+;+;+;+;+;+;+;+;+;+;+;+;+;+;+;+;+;+;+;+;+;+;+;+;+;+;+;+;+;+;+;+;+;+;+;+;+;+;+;+;+;+;+;+;+;+;+;+;+;+;+;+;+;+;+;+;+;+;+;+;+;+;+;+;+;+;+;+;+;+;+;+;+;+;+;+;+;+;+;+;+;+;+;+;+;+;+;+;+;+;+;+;+;+;+;+;+;+;+;+;+;+;+;+;+;+;+;+;+;+;+;+;+;+;+;+;+;+;+;+;+;+;+;+;+;+;+;+;+;+;+;+;+;+;+;+;+;+;+;+;+;+;+;+;+;+…	19400	Nedd4l	2706	2926	2325	3914	3832	3191	2595	2363	2827	4040	2813	2874	1865	1778	2064	3302	3302	2943	2968.51	2933.64	2556.03	3667	3363.25	3090.14	2750.55	2316.64	2163.27	3216.59	3452.74	3501.02	1838.69	1552.45	1726.9	3445.7	3885.44	3350.05	2819.39	1706.01	2876.59	-0.7251	0.105481	-6.87452
245	ENSMUSG00000083596.4	chrX	151215167	151215649	-	483	Rpl21-ps15	377	476	407	408	433	470	485	539	625	585	367	416	730	810	795	381	355	351	413.572	477.242	447.443	382.253	380.033	455.144	514.073	528.425	478.261	465.768	450.465	506.759	719.701	707.246	665.156	397.581	417.726	399.547	446.086	697.368	489.244	0.6429	0.0936262	6.86691
246	ENSMUSG00000028266.17	chr3;chr3;chr3;chr3;chr3;chr3;chr3;chr3;chr3;chr3;chr3;chr3;chr3;chr3;chr3;chr3;chr3;chr3;chr3;chr3;chr3;chr3;chr3;chr3;chr3;chr3;chr3;chr3	144188530;144188530;144188632;144188683;144189062;144193896;144193896;144193896;144193896;144193988;144194407;144194407;144194407;144194407;144194407;144200783;144201623;144201813;144201813;144201813;144201813;144201813;144202248;144202248;144202793;144204820;144204820;144204820	144189305;144189305;144189305;144189305;144189305;144194051;144194051;144194051;144194051;144194051;144194503;144194818;144194503;144194503;144194503;144202051;144202051;144202051;144202051;144202332;144202051;144202051;144202300;144202396;144202963;144205180;144205220;144205220	-;-;-;-;-;-;-;-;-;-;-;-;-;-;-;-;-;-;-;-;-;-;-;-;-;-;-;-	3530	Lmo4	1105	1419	1360	6183	6281	5482	1394	1197	1247	7478	4790	5522	789	860	837	5114	4778	4297	1212.2	1422.7	1495.14	5792.81	5512.67	5308.73	1477.56	1173.51	954.226	5953.87	5879.36	6726.74	777.869	750.904	700.297	5336.56	5622.24	4891.32	1376.68	743.023	3388.26	-0.8902	0.129655	-6.86584
247	ENSMUSG00000032382.14	chr9;chr9;chr9;chr9;chr9;chr9;chr9;chr9;chr9;chr9;chr9;chr9;chr9;chr9;chr9;chr9;chr9;chr9;chr9;chr9;chr9;chr9;chr9;chr9;chr9;chr9;chr9;chr9;chr9;chr9;chr9;chr9;chr9;chr9	66088133;66089118;66089124;66089528;66090587;66090587;66093159;66094187;66094359;66094622;66096558;66096558;66096559;66097399;66097399;66097406;66098331;66098331;66098331;66101341;66101341;66101341;66104475;66104873;66104873;66105521;66105521;66105521;66109142;66109517;66109517;66124607;66124607;66126443	66088569;66089189;66089189;66089608;66091347;66090730;66093364;66094735;66094452;66094735;66096591;66096633;66096633;66097477;66097477;66097477;66098472;66098472;66098472;66101384;66101698;66101384;66104936;66104936;66104936;66105724;66105648;66105648;66109628;66109628;66109628;66124797;66124886;66126587	-;-;-;-;-;-;-;-;-;-;-;-;-;-;-;-;-;-;-;-;-;-;-;-;-;-;-;-;-;-;-;-;-;-	4339	Snx1	996	1021	917	842	868	839	1003	1178	1431	1077	686	708	1525	1548	1684	873	744	765	1092.62	1023.66	1008.12	788.864	761.821	812.481	1063.12	1154.89	1095.03	857.491	842.013	862.465	1503.49	1351.63	1408.96	910.993	875.46	870.808	1041.47	1421.36	1015.77	0.4481	0.0653061	6.86116
248	ENSMUSG00000025202.8	chr19;chr19;chr19;chr19;chr19;chr19;chr19;chr19;chr19	44203269;44215402;44234223;44235771;44237815;44238376;44238376;44241660;44241660	44203547;44215684;44234353;44235976;44237877;44238608;44238608;44244016;44242018	+;+;+;+;+;+;+;+;+	3552	Scd3	58	87	66	93	100	87	93	86	145	92	78	81	221	180	250	109	70	72	63.6265	87.2271	72.5584	87.1311	87.7674	84.2502	98.5748	84.3127	110.957	73.249	95.7391	98.6719	217.882	157.166	209.169	113.744	82.3685	81.9584	74.4707	194.739	105.908	1.3826	0.201761	6.85287
249	ENSMUSG00000043079.17	chr18;chr18;chr18;chr18;chr18;chr18;chr18;chr18;chr18;chr18;chr18;chr18;chr18;chr18;chr18;chr18;chr18;chr18;chr18;chr18;chr18;chr18;chr18;chr18;chr18;chr18;chr18;chr18;chr18;chr18;chr18;chr18	60593973;60593982;60593990;60593991;60600206;60600207;60600209;60600395;60602113;60602113;60602233;60604109;60604260;60605883;60609907;60609911;60609911;60623231;60624171;60624171;60624171;60624489;60629452;60629452;60629452;60629498;60645658;60648196;60648196;60648219;60652923;60660102	60596488;60596488;60596488;60596488;60604490;60604490;60604490;60600497;60604490;60604490;60604490;60604490;60604490;60607024;60610001;60610105;60610001;60623325;60624262;60624236;60624336;60624573;60630085;60630085;60629853;60630085;60645794;60648272;60648319;60648272;60653031;60660142	-;-;-;-;-;-;-;-;-;-;-;-;-;-;-;-;-;-;-;-;-;-;-;-;-;-;-;-;-;-;-;-	9533	Synpo	1473	1744	1005	5333	5755	4659	1493	1124	1354	6244	4241	4099	717	856	788	5208	4444	4316	1615.89	1748.55	1104.87	4996.45	5051.01	4511.74	1582.5	1101.95	1036.1	4971.38	5205.51	4993.28	706.885	747.411	659.3	5434.65	5229.22	4912.95	1489.77	704.532	3089.43	-1.0808	0.15771	-6.85286
250	ENSMUSG00000056854.4	chrX	110814280	110817207	+	2928	Pou3f4	293	465	341	137	142	160	246	341	324	111	100	80	195	157	153	103	69	95	321.424	466.214	374.885	128.354	124.63	154.943	260.746	334.31	247.93	88.3765	122.742	97.4537	192.249	137.084	128.011	107.483	81.1918	108.14	387.507	152.448	193.12	-1.3505	0.197709	-6.83089
251	ENSMUSG00000020644.9	chr12;chr12;chr12;chr12;chr12;chr12;chr12;chr12	25093799;25093801;25095130;25095311;25095311;25095663;25095663;25096605	25094576;25094576;25096087;25095374;25095374;25096092;25096253;25097140	-;-;-;-;-;-;-;-	2438	Id2	743	917	783	1638	1631	1576	931	1083	1330	2275	1383	1468	1273	1508	1357	1405	1160	1293	815.078	919.394	860.806	1534.63	1431.49	1526.19	986.808	1061.75	1017.74	1811.32	1697.53	1788.28	1255.04	1316.7	1135.37	1466.15	1364.96	1471.84	865.092	1235.7	1303.39	0.5132	0.0751308	6.83009
252	ENSMUSG00000053310.11	chr9;chr9;chr9;chr9;chr9;chr9;chr9	37544492;37544954;37545700;37545700;37545948;37546088;37552537	37545331;37545331;37545717;37545717;37546174;37546138;37552904	-;-;-;-;-;-;-	1453	Nrgn	5304	6661	3127	18632	20445	15274	5256	3451	3792	20712	14902	15587	2033	2176	2240	17050	13021	13439	5818.54	6678.39	3437.73	17456.2	17944	14791.2	5571.07	3383.29	2901.7	16490.6	18291.1	18987.6	2004.32	1899.96	1874.15	17792	15321.7	15297.8	5311.55	1926.14	10330.1	-1.4635	0.214366	-6.82726
253	ENSMUSG00000074170.5	chr7;chr7	38216972;38227941	38222158;38228016	-;-	5263	Plekhf1	81	71	57	43	41	44	94	86	160	47	25	29	190	309	225	42	56	58	88.8578	71.1853	62.6641	40.2864	35.9846	42.6093	99.6347	84.3127	122.435	37.4207	30.6856	35.327	187.32	269.801	188.252	43.8278	65.8948	66.022	74.2357	215.124	87.3622	1.5362	0.225038	6.82656
254	ENSMUSG00000023905.15	chr17;chr17;chr17;chr17;chr17;chr17;chr17;chr17;chr17;chr17;chr17;chr17;chr17;chr17;chr17;chr17;chr17;chr17;chr17	23675445;23675493;23675645;23675709;23675823;23676139;23676139;23676139;23676139;23676139;23676519;23676519;23676519;23676613;23677121;23677327;23677327;23677327;23677327	23676046;23676046;23676046;23676046;23676046;23676273;23676553;23676182;23676273;23676273;23676623;23676623;23676623;23677427;23677197;23677420;23677427;23677429;23677468	-;-;-;-;-;-;-;-;-;-;-;-;-;-;-;-;-;-;-	1932	Tnfrsf12a	43	52	46	51	55	64	67	85	110	75	43	48	159	138	149	87	51	70	47.1714	52.1357	50.571	47.7816	48.2721	61.9771	71.0162	83.3323	84.1739	59.7139	52.7792	58.4722	156.757	120.494	124.665	90.7862	60.0113	79.6818	49.9594	133.972	74.9884	1.4188	0.207943	6.82317
255	ENSMUSG00000051469.14	chr18;chr18;chr18;chr18;chr18;chr18;chr18;chr18;chr18;chr18	24009702;24013925;24017284;24017284;24017668;24017668;24017971;24019832;24020218;24020712	24014685;24014685;24017431;24017431;24018168;24018168;24018168;24020370;24020320;24020810	-;-;-;-;-;-;-;-;-;-	6271	Zfp24	880	817	826	746	786	752	1024	1092	1447	1058	646	662	1368	1644	1413	770	670	704	965.368	819.133	908.079	698.923	689.851	728.231	1085.38	1070.57	1107.27	842.364	792.916	806.429	1348.7	1435.45	1182.22	803.51	788.384	801.371	897.527	1322.12	937.453	0.5592	0.0820655	6.81428
256	ENSMUSG00000022314.10	chr15;chr15;chr15;chr15;chr15;chr15;chr15;chr15;chr15;chr15;chr15;chr15;chr15;chr15;chr15;chr15;chr15;chr15;chr15	51962240;51964955;51966582;51967788;51968351;51969921;51971746;51972202;51973086;51973837;51973837;51976099;51976099;51978045;51978045;51982529;51982529;51991235;51991547	51964247;51965038;51966731;51967936;51968522;51970144;51971868;51972327;51973292;51973943;51973943;51976198;51976198;51978174;51978174;51982703;51982703;51991510;51991747	-;-;-;-;-;-;-;-;-;-;-;-;-;-;-;-;-;-;-	4232	Rad21	2255	2362	2064	2496	2609	2401	2241	2701	3491	3093	1896	2011	3409	3773	3558	2305	2024	2145	2473.76	2368.17	2269.1	2338.49	2289.85	2325.11	2375.33	2648.01	2671.37	2462.6	2327.2	2449.74	3360.91	3294.37	2976.89	2405.31	2381.63	2441.68	2370.34	3210.72	2547.75	0.4374	0.0642426	6.80845
257	ENSMUSG00000085269.1	chr5;chr5;chr5;chr5	100670859;100671537;100672974;100677813	100671133;100671656;100673161;100678105	+;+;+;+	876	Gm15777	118	116	126	120	147	154	100	106	117	141	72	96	48	67	58	84	94	76	129.447	116.303	138.52	112.427	129.018	149.132	105.994	103.92	89.5304	112.262	88.3745	116.944	47.3228	58.5006	48.5271	87.6557	110.609	86.5116	128.09	51.4502	101.722	-1.3125	0.192999	-6.80035
258	ENSMUSG00000056211.13	chr1;chr1;chr1;chr1;chr1;chr1;chr1;chr1;chr1;chr1;chr1;chr1;chr1;chr1;chr1;chr1;chr1;chr1;chr1;chr1;chr1;chr1;chr1;chr1;chr1;chr1;chr1;chr1;chr1;chr1;chr1;chr1;chr1;chr1;chr1;chr1;chr1;chr1;chr1;chr1;chr1;chr1;chr1;chr1;chr1;chr1;chr1;chr1;chr1;chr1;chr1;chr1;chr1;chr1;chr1;chr1;chr1;chr1;chr1;chr1;chr1;chr1;chr1;chr1;chr1;chr1;chr1;chr1;chr1;chr1;chr1;chr1;chr1;chr1;chr1;chr1;chr1;chr1;chr1;chr1…	128103301;128103321;128103324;128103324;128103331;128141964;128141987;128151744;128151744;128151744;128151744;128151744;128151744;128151814;128153189;128153189;128153189;128153189;128153189;128153189;128162202;128162202;128162769;128162769;128162769;128167893;128167893;128167893;128167893;128167893;128167893;128168979;128168979;128168979;128168979;128168979;128168979;128171631;128174693;128174949…	128103483;128103483;128103483;128103483;128111788;128142092;128142092;128151952;128151952;128151952;128151952;128151952;128151952;128151952;128153326;128153399;128153399;128153399;128153399;128153399;128162243;128162243;128162858;128162858;128162858;128168007;128168007;128168007;128168007;128168007;128168007;128169057;128169057;128169057;128169057;128169057;128169057;128178143;128175008;128175008…	+;+;+;+;+;+;+;+;+;+;+;+;+;+;+;+;+;+;+;+;+;+;+;+;+;+;+;+;+;+;+;+;+;+;+;+;+;+;+;+;+;+;+;+;+;+;+;+;+;+;+;+;+;+;+;+;+;+;+;+;+;+;+;+;+;+;+;+;+;+;+;+;+;+;+;+;+;+;+;+;+;+;+;+;+;+;+;+;+;+;+;+;+;+;+;+;+;+;+;+;+;+;+;+;+;+;+;+;+;+;+;+;+;+;+;+;+;+;+;+;+;+;+;+;+;+;+	31486	R3hdm1	3601	4214	3822	10097	10730	9354	3494	3673	4310	11773	8105	7308	2940	3168	3734	9716	7872	7781	3950.33	4225	4201.79	9459.81	9417.44	9058.34	3703.44	3600.94	3298.09	9373.48	9948.27	8902.4	2898.52	2766.12	3124.14	10138.8	9262.93	8857.2	4125.71	2929.59	6454.84	-0.4939	0.0726316	-6.79942
259	ENSMUSG00000041124.11	chr9;chr9;chr9;chr9;chr9;chr9	4376562;4376569;4383535;4383537;4384739;4384739	4376623;4378468;4384142;4384142;4386870;4386861	+;+;+;+;+;+	4647	Msantd4	1196	1190	1013	1109	1091	959	1193	1285	1790	1499	902	1016	1857	1928	2068	1115	999	944	1312.02	1193.11	1113.66	1039.02	957.542	928.688	1264.51	1259.79	1369.74	1193.48	1107.14	1237.66	1830.8	1683.42	1730.24	1163.52	1175.52	1074.57	1206.26	1748.16	1257.47	0.535	0.0787147	6.79666
260	ENSMUSG00000048154.17	chr15;chr15;chr15;chr15;chr15;chr15;chr15;chr15;chr15;chr15;chr15;chr15;chr15;chr15;chr15;chr15;chr15;chr15;chr15;chr15;chr15;chr15;chr15;chr15;chr15;chr15;chr15;chr15;chr15;chr15;chr15;chr15;chr15;chr15;chr15;chr15;chr15;chr15;chr15;chr15;chr15;chr15;chr15;chr15;chr15;chr15;chr15;chr15;chr15;chr15;chr15;chr15;chr15;chr15;chr15;chr15;chr15;chr15;chr15;chr15;chr15;chr15;chr15;chr15;chr15;chr15;chr…	98831669;98831672;98834301;98834716;98834716;98834716;98834908;98834908;98834908;98835182;98835182;98835182;98836581;98837075;98837075;98837075;98837295;98837295;98839277;98839277;98840561;98840561;98840762;98840762;98841410;98841410;98841739;98841739;98842028;98842028;98842743;98842743;98843059;98843059;98843352;98843352;98843595;98843595;98846643;98846643;98846744;98846974;98846974;98846974;988…	98834592;98834592;98834592;98834824;98834824;98834824;98834981;98834981;98834981;98835467;98835467;98835467;98836628;98837164;98837205;98837205;98837431;98837431;98840417;98840417;98840688;98840688;98840894;98840894;98841540;98841540;98841914;98841914;98842103;98842103;98842902;98842902;98843226;98843226;98843492;98843492;98846546;98846546;98846875;98846875;98846875;98847040;98847040;98847040;988…	-;-;-;-;-;-;-;-;-;-;-;-;-;-;-;-;-;-;-;-;-;-;-;-;-;-;-;-;-;-;-;-;-;-;-;-;-;-;-;-;-;-;-;-;-;-;-;-;-;-;-;-;-;-;-;-;-;-;-;-;-;-;-;-;-;-;-;-;-;-;-;-;-;-;-;-;-;-;-;-;-;-;-;-;-;-;-;-;-;-;-;-;-;-;-;-;-;-;-;-;-;-;-;-;-;-;-;-;-;-;-;-;-;-;-;-;-;-;-;-;-;-;-;-;-;-;-;-	19931	Kmt2d	3821	3767	3904	5613	5635	5212	3521	4114	5192	4924	3172	3113	3041	3347	3781	4947	4425	4164	4191.67	3776.83	4291.94	5258.78	4945.69	5047.26	3732.06	4033.28	3973.01	3920.41	3893.39	3792.17	2998.1	2922.41	3163.47	5162.29	5206.87	4739.93	4086.81	3027.99	4169.42	-0.4322	0.0636044	-6.79465
261	ENSMUSG00000029153.11	chr5;chr5;chr5;chr5;chr5;chr5;chr5;chr5;chr5;chr5;chr5;chr5;chr5;chr5;chr5;chr5;chr5;chr5;chr5;chr5;chr5;chr5;chr5;chr5;chr5;chr5;chr5;chr5;chr5;chr5;chr5;chr5;chr5;chr5;chr5;chr5	73322199;73322199;73322213;73322213;73323346;73326281;73326281;73326281;73327663;73327663;73327663;73327663;73327663;73327665;73329267;73329267;73329267;73329267;73329267;73329267;73332104;73332104;73332104;73332104;73332104;73335820;73335820;73335820;73335820;73335820;73338531;73338531;73338531;73338531;73338531;73340861	73323847;73323847;73323847;73323847;73323847;73326398;73326398;73326398;73327710;73327710;73327710;73327710;73327710;73327710;73329320;73329320;73329298;73329320;73329320;73329320;73332200;73332200;73332200;73332200;73332200;73335945;73335945;73335945;73335945;73335945;73338558;73338948;73338951;73338992;73338948;73341028	-;-;-;-;-;-;-;-;-;-;-;-;-;-;-;-;-;-;-;-;-;-;-;-;-;-;-;-;-;-;-;-;-;-;-;-	2722	Ociad2	634	800	480	1121	1324	1112	867	801	1058	1646	1084	997	1172	1725	1408	1601	1231	1361	695.504	802.088	527.697	1050.26	1162.04	1076.85	918.971	785.284	809.6	1310.52	1330.53	1214.52	1155.47	1506.17	1178.04	1670.68	1448.51	1549.24	675.096	1279.89	1121.78	0.9221	0.135718	6.79455
262	ENSMUSG00000002997.15	chr12;chr12;chr12;chr12;chr12;chr12;chr12;chr12;chr12;chr12;chr12;chr12;chr12;chr12;chr12;chr12;chr12;chr12;chr12;chr12;chr12;chr12;chr12;chr12;chr12;chr12;chr12;chr12;chr12;chr12;chr12;chr12;chr12;chr12	31958476;31958476;31958480;31960382;31962999;31962999;31962999;31963898;31963898;31963898;31965115;31965115;31965115;31967213;31967213;31967213;31972050;31972050;31972050;31975919;31975919;31975919;31987880;31987880;31987880;31993731;31993731;31993731;32038622;32038622;32038622;32060316;32060782;32060782	31960522;31958721;31960522;31960522;31963137;31963137;31963137;31963963;31963963;31963963;31965189;31965189;31965189;31967314;31967314;31967314;31972203;31972203;31972203;31976025;31976025;31976025;31987963;31987963;31987963;31993783;31993783;31993783;32038657;32038657;32038657;32060589;32061296;32061235	-;-;-;-;-;-;-;-;-;-;-;-;-;-;-;-;-;-;-;-;-;-;-;-;-;-;-;-;-;-;-;-;-;-	3652	Prkar2b	1674	2097	1775	1503	1534	1330	1292	1597	1897	1892	1148	1224	1463	1287	1506	1125	1104	1061	1836.39	2102.47	1951.38	1408.15	1346.35	1287.96	1369.45	1565.67	1451.62	1506.38	1409.08	1491.04	1442.36	1123.74	1260.03	1173.96	1299.07	1207.75	1963.42	1275.38	1457.38	-0.6236	0.091827	-6.79149
263	ENSMUSG00000051853.10	chr15;chr15;chr15;chr15;chr15;chr15;chr15;chr15;chr15;chr15	98736634;98740991;98741057;98741324;98741324;98742593;98742593;98762725;98762980;98762980	98740494;98741115;98741115;98741434;98741434;98742829;98742829;98762992;98763214;98763211	-;-;-;-;-;-;-;-;-;-	4824	Arf3	15920	17816	15309	25817	28444	22154	16385	14359	19184	29703	21147	20374	12083	13117	14776	23648	20647	20855	17464.4	17862.5	16830.2	24187.8	24964.6	21453.8	17367.2	14077.3	14679.9	23649.1	25956.3	24819	11912.5	11453	12362.7	24677.2	24295.2	23739.5	17385.7	11909.4	19541.8	-0.5458	0.0804054	-6.78814
264	ENSMUSG00000059146.12	chr7;chr7;chr7;chr7;chr7;chr7;chr7;chr7;chr7;chr7;chr7;chr7;chr7;chr7;chr7;chr7;chr7;chr7;chr7;chr7;chr7;chr7;chr7;chr7;chr7;chr7;chr7;chr7;chr7;chr7;chr7;chr7;chr7;chr7;chr7;chr7;chr7;chr7;chr7;chr7;chr7;chr7;chr7;chr7;chr7;chr7;chr7;chr7;chr7;chr7;chr7;chr7;chr7;chr7;chr7;chr7;chr7;chr7;chr7;chr7;chr7;chr7;chr7;chr7;chr7;chr7;chr7;chr7;chr7;chr7;chr7;chr7;chr7;chr7;chr7;chr7;chr7;chr7;chr7;chr7…	78175959;78180883;78190416;78192380;78192407;78198793;78198793;78198793;78204103;78204103;78229487;78247155;78247155;78247155;78247388;78250701;78250701;78250701;78250701;78260284;78260284;78260284;78260284;78261808;78300690;78302323;78302631;78304292;78304292;78356027;78356027;78356027;78356027;78356027;78356027;78356095;78377706;78449625;78450887;78450887;78450887;78450887;78450887;78451891;784…	78192744;78182940;78192743;78192744;78192744;78198951;78198951;78198951;78204144;78204144;78229561;78247398;78247398;78247398;78247398;78250873;78250873;78250873;78250873;78260414;78260414;78260414;78260414;78261887;78302747;78302747;78302747;78304426;78304426;78356215;78356133;78356215;78356215;78356215;78356215;78356215;78377822;78450989;78450989;78450989;78450989;78450989;78450989;78451955;784…	-;-;-;-;-;-;-;-;-;-;-;-;-;-;-;-;-;-;-;-;-;-;-;-;-;-;-;-;-;-;-;-;-;-;-;-;-;-;-;-;-;-;-;-;-;-;-;-;-;-;-;-;-;-;-;-;-;-;-;-;-;-;-;-;-;-;-;-;-;-;-;-;-;-;-;-;-;-;-;-;-;-;-;-;-;-;-;-;-;-;-;-;-;-;-;-;-;-;-;-;-;-;-;-;-;-;-;-;-;-;-;-;-;-;-;-;-;-;-;-;-;-;-;-;-;-;-;-;-;-;-;-;-;-;-;-;-;-	30170	Ntrk3	3691	4356	4448	6436	6907	5978	4015	4073	4464	6847	5100	4570	2613	2940	3746	5678	5178	5222	4049.06	4367.37	4889.99	6029.85	6062.09	5789.05	4255.67	3993.09	3415.93	5451.48	6259.86	5567.04	2576.14	2567.04	3134.18	5925.11	6092.92	5944.26	4435.48	2759.12	4798.34	-0.6846	0.100956	-6.78079
265	ENSMUSG00000031431.13	chrX;chrX;chrX;chrX;chrX;chrX;chrX;chrX;chrX;chrX;chrX;chrX;chrX;chrX;chrX;chrX;chrX	140539528;140539528;140539537;140540262;140540351;140542105;140542105;140542105;140542105;140542511;140542846;140542846;140543103;140548196;140548196;140598128;140600437	140541107;140541107;140542156;140541107;140541107;140542156;140542156;140542156;140542156;140542668;140543187;140543101;140543411;140548529;140548338;140598558;140600659	-;-;-;-;-;-;-;-;-;-;-;-;-;-;-;-;-	4341	Tsc22d3	1331	823	759	766	842	668	1081	963	1720	883	584	633	2320	2936	2706	1252	1266	1135	1460.12	825.148	834.421	717.66	739.001	646.886	1145.8	944.106	1316.17	703.031	716.816	771.102	2287.27	2563.55	2264.04	1306.49	1489.69	1291.98	1039.9	2371.62	1223.52	1.1898	0.175595	6.77608
266	ENSMUSG00000038418.7	chr18;chr18;chr18;chr18;chr18	34859823;34861207;34861370;34862465;34862465	34861786;34861333;34861786;34864956;34864984	+;+;+;+;+	4484	Egr1	2199	3314	3410	8016	7170	5485	2826	1925	3313	7331	3331	4422	1080	1417	1804	6214	5055	4899	2412.32	3322.65	3748.85	7510.14	6292.92	5311.63	2995.4	1887.23	2535.16	5836.83	4088.55	5386.75	1064.76	1237.24	1509.36	6484.43	5948.18	5576.59	3161.27	1270.46	4063.83	-1.3148	0.194107	-6.77377
267	ENSMUSG00000071341.4	chr6;chr6	85511121;85513265	85512943;85513589	-;-	2148	Egr4	391	567	875	1126	1069	1036	617	391	601	1037	537	736	175	265	278	797	748	664	428.931	568.48	961.948	1054.94	938.233	1003.25	653.985	383.329	459.896	825.644	659.127	896.574	172.531	231.383	232.596	831.685	880.166	755.838	653.12	212.17	663.252	-1.6206	0.239256	-6.7734
268	ENSMUSG00000006435.16	chr19;chr19;chr19;chr19;chr19;chr19;chr19;chr19;chr19;chr19;chr19;chr19;chr19;chr19;chr19;chr19;chr19;chr19;chr19	47178820;47179022;47179151;47228911;47239802;47239802;47239802;47239802;47240350;47240350;47240350;47240350;47241302;47253119;47253119;47256712;47256712;47257417;47257417	47179551;47179551;47179551;47229096;47240043;47240043;47240043;47240043;47240671;47240671;47243611;47240671;47241396;47253808;47253808;47256858;47256858;47259435;47259441	+;+;+;+;+;+;+;+;+;+;+;+;+;+;+;+;+;+;+	7284	Neurl1a	2344	2386	2843	4350	4947	4139	2309	2300	2563	5545	3831	3681	1820	1913	1994	4303	3711	3820	2571.39	2392.23	3125.51	4075.49	4341.85	4008.18	2447.41	2254.87	1961.25	4414.84	4702.26	4484.09	1794.32	1670.32	1668.33	4490.27	4366.71	4348.35	2696.37	1710.99	3284.31	-0.6562	0.0971096	-6.75687
269	ENSMUSG00000028277.13	chr4;chr4;chr4;chr4;chr4;chr4;chr4;chr4;chr4;chr4;chr4;chr4;chr4;chr4;chr4;chr4;chr4;chr4;chr4;chr4	33031416;33031528;33036709;33036728;33038199;33038199;33038199;33040733;33040733;33040733;33041356;33041356;33041356;33043857;33043857;33043857;33045080;33045080;33049682;33049682	33031616;33031616;33036782;33036782;33038330;33038330;33038330;33040817;33040817;33040817;33041461;33041461;33041461;33043986;33043986;33043986;33045199;33045199;33052363;33052363	+;+;+;+;+;+;+;+;+;+;+;+;+;+;+;+;+;+;+;+	3530	Ube2j1	1727	1919	1602	2312	2348	2112	1762	1827	2515	3051	1846	1938	2573	2671	3008	2138	1902	1866	1894.54	1924.01	1761.19	2166.1	2060.78	2045.25	1867.62	1791.15	1924.52	2429.16	2265.82	2360.82	2536.7	2332.17	2516.72	2231.05	2238.07	2124.09	1859.91	2461.86	2137.21	0.404	0.05981	6.75448
270	ENSMUSG00000044254.6	chr4;chr4;chr4;chr4;chr4;chr4;chr4;chr4;chr4;chr4;chr4;chr4	106442329;106444677;106446596;106447130;106447507;106448860;106450040;106454225;106454513;106456865;106458837;106463695	106443558;106444858;106446773;106447278;106447680;106449043;106450236;106454366;106454646;106456988;106459028;106464329	-;-;-;-;-;-;-;-;-;-;-;-	3521	Pcsk9	48	76	62	47	54	41	31	51	48	101	63	60	19	18	26	61	53	51	52.6564	76.1984	68.1609	44.034	47.3944	39.7041	32.8583	49.9994	36.7304	80.4147	77.3277	73.0903	18.7319	15.7166	21.7535	63.6547	62.3647	58.0539	65.6719	18.734	51.0469	-1.8103	0.268226	-6.74922
271	ENSMUSG00000061410.6	chr8;chr8;chr8;chr8;chr8;chr8;chr8;chr8;chr8;chr8;chr8;chr8;chr8;chr8;chr8;chr8;chr8;chr8;chr8;chr8;chr8;chr8;chr8	121598703;121600350;121603808;121603808;121605350;121606187;121606214;121606877;121606877;121608390;121608585;121609080;121609080;121609221;121610117;121610117;121611326;121611326;121618635;121618635;121628566;121628566;121651725	121602331;121602249;121605268;121604514;121605490;121606317;121606317;121607218;121606968;121608672;121608672;121609315;121609134;121609315;121610226;121610226;121611397;121611397;121618708;121618708;121628610;121628689;121652901	-;-;-;-;-;-;-;-;-;-;-;-;-;-;-;-;-;-;-;-;-;-;-	7780	Zcchc14	2073	2117	2307	2192	2400	2058	2080	2106	2682	2467	1517	1483	1623	1945	2029	2044	1913	1955	2274.1	2122.53	2536.24	2053.67	2106.42	1992.95	2204.68	2064.68	2052.31	1964.19	1862	1806.55	1600.1	1698.26	1697.61	2132.95	2251.01	2225.4	2310.96	1665.33	2035.87	-0.4718	0.0699616	-6.74368
272	ENSMUSG00000007656.13	chr9;chr9;chr9;chr9;chr9;chr9;chr9;chr9;chr9;chr9;chr9;chr9;chr9;chr9;chr9;chr9;chr9;chr9;chr9;chr9;chr9;chr9;chr9;chr9;chr9;chr9;chr9;chr9;chr9;chr9;chr9;chr9;chr9;chr9;chr9;chr9	75037614;75037614;75037677;75037677;75037679;75037718;75037749;75037819;75037907;75037907;75037907;75037907;75037907;75037917;75043213;75051977;75052051;75052233;75052233;75052233;75052233;75052233;75052233;75052233;75052233;75056635;75056635;75056635;75056635;75056635;75056635;75056635;75056635;75056635;75056635;75057165	75037719;75037719;75037719;75037723;75037719;75037961;75037965;75037961;75037961;75038473;75037961;75037961;75037961;75037961;75043298;75052003;75052355;75052355;75052355;75052355;75052355;75052355;75052355;75052355;75052355;75057383;75058076;75056822;75056805;75056893;75060313;75056916;75056838;75060294;75060313;75057710	+;+;+;+;+;+;+;+;+;+;+;+;+;+;+;+;+;+;+;+;+;+;+;+;+;+;+;+;+;+;+;+;+;+;+;+	4957	Arpp19	4491	5658	2503	6524	6723	4577	2955	3210	3369	8055	5616	4953	1890	2236	1577	5822	4851	4627	4926.67	5672.77	2751.72	6112.29	5900.6	4432.33	3132.13	3147.02	2578.02	6413.27	6893.21	6033.6	1863.34	1952.35	1319.44	6075.37	5708.14	5266.97	4450.39	1711.71	4454.4	-1.3788	0.204742	-6.73414
273	ENSMUSG00000015656.17	chr9;chr9;chr9;chr9;chr9;chr9;chr9;chr9;chr9;chr9;chr9;chr9;chr9;chr9;chr9;chr9;chr9;chr9;chr9;chr9;chr9;chr9;chr9;chr9;chr9;chr9;chr9;chr9;chr9;chr9;chr9;chr9;chr9;chr9;chr9;chr9;chr9;chr9;chr9;chr9;chr9;chr9;chr9;chr9	40800984;40801276;40801279;40801287;40801289;40801302;40801302;40801461;40801918;40801918;40801918;40801918;40801918;40801989;40802342;40802418;40802418;40802418;40802418;40802418;40802418;40802739;40802739;40802739;40802739;40802796;40802974;40802974;40802974;40802974;40802974;40803214;40803740;40803740;40803740;40804165;40804165;40804165;40804463;40804463;40804484;40804932;40804932;40809943	40801348;40801348;40801313;40801348;40802127;40801348;40801348;40801620;40802127;40802127;40802127;40802623;40802127;40802127;40802623;40802561;40802623;40802623;40802498;40802891;40802623;40802912;40802891;40802891;40802891;40802891;40803529;40803026;40803379;40805199;40803529;40803529;40803942;40803942;40803942;40804363;40804337;40804363;40804695;40804695;40804695;40805200;40805200;40810087	+;+;+;+;+;+;+;+;+;+;+;+;+;+;+;+;+;+;+;+;+;+;+;+;+;+;+;+;+;+;+;+;+;+;+;+;+;+;+;+;+;+;+;+	4301	Hspa8	26857	28131	23211	31492	30562	27179	24782	26642	35078	37143	24127	27174	47787	43591	50895	41167	32713	31369	29462.4	28204.4	25517.5	29504.7	26823.5	26319.9	26267.5	26119.3	26842.3	29572.7	29614.1	33102.6	47112.8	38061.2	42582.6	42958.6	38493.2	35707.7	27728.1	42585.5	32348.2	0.619	0.0919835	6.72934
274	ENSMUSG00000051790.15	chr11;chr11;chr11;chr11;chr11;chr11;chr11;chr11;chr11;chr11;chr11;chr11;chr11;chr11;chr11;chr11;chr11;chr11;chr11;chr11;chr11	69823122;69823122;69826744;69826744;69827716;69827716;69827739;69828018;69828018;69828018;69828044;69828365;69828365;69828365;69828365;69830563;69830563;69833982;69833982;69833982;69837048	69826079;69826079;69827340;69827340;69827908;69827908;69827908;69828203;69828203;69828203;69828203;69828559;69828514;69828514;69828514;69830613;69830613;69834259;69834677;69834849;69837784	-;-;-;-;-;-;-;-;-;-;-;-;-;-;-;-;-;-;-;-;-	5785	Nlgn2	3748	3975	3813	6125	6173	5141	3388	3727	4897	6139	4161	3920	2967	3186	3816	4469	4280	4003	4111.59	3985.38	4191.9	5738.47	5417.88	4978.51	3591.09	3653.88	3747.27	4887.78	5107.31	4775.23	2925.14	2781.84	3192.75	4663.49	5036.25	4556.66	4096.29	2966.58	4296.8	-0.4652	0.0691879	-6.72407
275	ENSMUSG00000019874.11	chr10;chr10;chr10;chr10;chr10;chr10;chr10	57784881;57784923;57785506;57785506;57786265;57786265;57788123	57785081;57785081;57785678;57785678;57786366;57786812;57788450	+;+;+;+;+;+;+	1250	Fabp7	416	469	469	284	261	341	389	412	599	374	191	170	1147	973	1173	312	228	304	456.356	470.224	515.604	266.078	229.073	330.222	412.318	403.916	458.365	297.773	234.438	207.089	1130.82	849.569	981.419	325.578	268.286	346.047	480.728	987.269	454.621	1.0379	0.154351	6.72401
276	ENSMUSG00000025370.7	chr15;chr15;chr15;chr15;chr15;chr15;chr15;chr15;chr15;chr15;chr15;chr15;chr15;chr15;chr15;chr15;chr15;chr15;chr15;chr15;chr15;chr15;chr15	16728756;16778061;16778101;16823159;16823159;16828344;16828344;16828942;16828942;16830887;16830887;16832025;16832025;16848486;16848486;16849081;16849081;16850292;16850292;16850774;16850774;16855755;16855755	16729035;16778325;16778325;16823453;16823453;16828463;16828463;16829109;16829109;16831074;16831074;16832278;16832278;16848622;16848622;16849202;16849202;16850409;16850409;16851025;16851025;16856767;16857094	+;+;+;+;+;+;+;+;+;+;+;+;+;+;+;+;+;+;+;+;+;+;+	3539	Cdh9	242	325	186	452	559	503	309	207	155	517	344	386	99	67	77	330	245	270	265.476	325.848	204.483	423.476	490.62	487.101	327.523	202.939	118.609	411.627	422.234	470.214	97.6033	58.5006	64.424	344.361	288.29	307.344	265.269	73.5093	295.037	-1.8568	0.276332	-6.71946
277	ENSMUSG00000022548.14	chr16;chr16;chr16;chr16;chr16;chr16;chr16;chr16;chr16;chr16;chr16;chr16;chr16;chr16;chr16;chr16;chr16;chr16;chr16;chr16;chr16;chr16;chr16;chr16	31296192;31297122;31297156;31297420;31297513;31300395;31300395;31300395;31300395;31300395;31303410;31303410;31303410;31303410;31303410;31303505;31311014;31311014;31311014;31311014;31314399;31314399;31314552;31314552	31297576;31297576;31297576;31297665;31297576;31300483;31300483;31300483;31300483;31300483;31303445;31303678;31303531;31303531;31303531;31303531;31311348;31311164;31311164;31311164;31314594;31314468;31314804;31314808	-;-;-;-;-;-;-;-;-;-;-;-;-;-;-;-;-;-;-;-;-;-;-;-	2577	Apod	2294	1794	1592	849	716	1129	3129	2870	3912	1181	514	656	5724	7156	6118	893	738	1375	2516.54	1798.68	1750.2	795.423	628.414	1093.32	3316.56	2813.69	2993.53	940.294	630.896	799.12	5643.25	6248.22	5118.78	931.863	868.399	1565.18	2021.81	5670.08	2247.35	1.4878	0.221685	6.71127
278	ENSMUSG00000037624.15	chr1;chr1;chr1;chr1;chr1;chr1;chr1;chr1;chr1;chr1;chr1;chr1;chr1;chr1;chr1;chr1;chr1;chr1;chr1;chr1;chr1;chr1;chr1;chr1;chr1;chr1;chr1;chr1;chr1;chr1;chr1;chr1;chr1;chr1;chr1;chr1;chr1;chr1;chr1;chr1;chr1;chr1;chr1;chr1;chr1;chr1;chr1;chr1;chr1;chr1;chr1;chr1;chr1;chr1;chr1	189207930;189207937;189207937;189209744;189209753;189209790;189209790;189210025;189210062;189214967;189242887;189242887;189242887;189242887;189242887;189242887;189242887;189242887;189243237;189256568;189256568;189256568;189256568;189256568;189256568;189258738;189258738;189258738;189258738;189258738;189258738;189258738;189295594;189295594;189295594;189295594;189295594;189295594;189339785;189339785…	189210107;189210107;189210107;189210107;189210107;189210107;189210107;189210107;189210107;189215217;189243026;189243026;189243026;189243026;189243026;189243026;189243026;189243026;189243434;189256754;189256754;189256754;189256754;189256754;189256754;189258898;189258898;189258898;189258898;189258898;189258898;189258898;189295711;189295711;189295711;189295711;189295711;189295711;189340095;189340095…	-;-;-;-;-;-;-;-;-;-;-;-;-;-;-;-;-;-;-;-;-;-;-;-;-;-;-;-;-;-;-;-;-;-;-;-;-;-;-;-;-;-;-;-;-;-;-;-;-;-;-;-;-;-;-	4943	Kcnk2	1022	1605	805	800	833	601	989	870	1168	942	590	599	581	631	680	590	523	557	1121.14	1609.19	884.992	749.515	731.102	582.004	1048.28	852.931	893.774	750.006	724.18	729.685	572.803	550.954	568.939	615.677	615.41	634.039	1205.11	564.232	790.813	-1.0955	0.163492	-6.70092
279	ENSMUSG00000059824.12	chr7;chr7;chr7;chr7;chr7;chr7;chr7;chr7;chr7;chr7;chr7;chr7;chr7;chr7;chr7	45705088;45705269;45705284;45706606;45706606;45707104;45707889;45708260;45708260;45708260;45709665;45709665;45709665;45709665;45709665	45705762;45705762;45705762;45706716;45707016;45708471;45708471;45708471;45708471;45708471;45710028;45709896;45710114;45710114;45710203	+;+;+;+;+;+;+;+;+;+;+;+;+;+;+	2993	Dbp	991	1396	780	850	959	782	933	1064	1329	1060	632	820	601	638	723	415	370	374	1087.14	1399.64	857.508	796.36	841.689	757.283	988.928	1043.12	1016.97	843.956	775.732	998.9	592.521	557.066	604.916	433.061	435.376	425.728	1114.76	584.834	803.106	-0.9314	0.139091	-6.69657
280	ENSMUSG00000030007.8	chr6;chr6;chr6;chr6;chr6;chr6;chr6;chr6;chr6;chr6;chr6;chr6;chr6;chr6;chr6;chr6;chr6;chr6;chr6;chr6;chr6;chr6;chr6;chr6;chr6;chr6;chr6;chr6;chr6;chr6;chr6;chr6;chr6;chr6;chr6;chr6;chr6;chr6;chr6;chr6;chr6;chr6;chr6;chr6	85451514;85452019;85452052;85452092;85459115;85459115;85459115;85459942;85459942;85460738;85461045;85461087;85461508;85461508;85461508;85461508;85461771;85462026;85462026;85462026;85462026;85462152;85464780;85464780;85464780;85464780;85464780;85465900;85465900;85465900;85465900;85465900;85466624;85466624;85466624;85467027;85467027;85467027;85467579;85467579;85467579;85468053;85468053;85468053	85452127;85455902;85452127;85452127;85459268;85459268;85459268;85460048;85460048;85461170;85461170;85461170;85461560;85461560;85461560;85461560;85462197;85462197;85462197;85462197;85462197;85462197;85464944;85464910;85464944;85464944;85464944;85465937;85466088;85466088;85466088;85466088;85466721;85466721;85466721;85467159;85467159;85467159;85467785;85467785;85467785;85468282;85468282;85468475	+;+;+;+;+;+;+;+;+;+;+;+;+;+;+;+;+;+;+;+;+;+;+;+;+;+;+;+;+;+;+;+;+;+;+;+;+;+;+;+;+;+;+;+	6778	Cct7	2516	2587	2318	2568	2733	2293	2355	2613	3460	3123	2206	2178	3757	4003	4088	2871	2338	2362	2760.08	2593.75	2548.34	2405.94	2398.68	2220.52	2496.17	2561.73	2647.65	2486.49	2707.7	2653.18	3704	3495.19	3420.33	2995.95	2751.11	2688.69	2634.06	3539.84	2751.97	0.4262	0.0636873	6.69168
281	ENSMUSG00000002028.13	chr9;chr9;chr9;chr9;chr9;chr9;chr9;chr9;chr9;chr9;chr9;chr9;chr9;chr9;chr9;chr9;chr9;chr9;chr9;chr9;chr9;chr9;chr9;chr9;chr9;chr9;chr9;chr9;chr9;chr9;chr9;chr9;chr9;chr9;chr9;chr9;chr9;chr9;chr9;chr9;chr9;chr9;chr9;chr9;chr9;chr9;chr9;chr9;chr9;chr9;chr9;chr9;chr9;chr9;chr9;chr9;chr9;chr9;chr9;chr9;chr9;chr9;chr9;chr9;chr9;chr9;chr9;chr9;chr9;chr9;chr9;chr9;chr9;chr9;chr9;chr9;chr9;chr9;chr9;chr9…	44803355;44803355;44809064;44809064;44809715;44809715;44810636;44810636;44810902;44810902;44812987;44812987;44814575;44814575;44814680;44816595;44816595;44816595;44817605;44817706;44817706;44818283;44818283;44818283;44822687;44822687;44822735;44823228;44823228;44823228;44824325;44824325;44824325;44824521;44824521;44824521;44825390;44825390;44825390;44826822;44826822;44826822;44828784;44828784;448…	44808177;44808177;44809193;44809193;44809798;44809798;44810739;44810739;44811080;44811080;44813061;44813061;44814745;44814745;44814745;44816659;44816659;44816659;44817786;44817786;44817786;44820115;44822519;44822519;44822869;44822869;44822869;44823388;44823388;44823388;44824403;44824403;44824403;44824638;44824638;44824638;44825548;44825548;44825548;44826959;44826959;44826959;44828890;44828890;448…	-;-;-;-;-;-;-;-;-;-;-;-;-;-;-;-;-;-;-;-;-;-;-;-;-;-;-;-;-;-;-;-;-;-;-;-;-;-;-;-;-;-;-;-;-;-;-;-;-;-;-;-;-;-;-;-;-;-;-;-;-;-;-;-;-;-;-;-;-;-;-;-;-;-;-;-;-;-;-;-;-;-;-;-;-;-;-;-;-;-;-;-;-;-;-;-;-;-;-;-;-;-;-;-;-;-;-;-;-;-;-;-;-;-	16670	Kmt2a	4382	4765	4538	5886	5751	5629	3840	4606	5703	5853	3617	3652	3675	4062	4693	5246	4572	4639	4807.09	4777.44	4988.94	5514.56	5047.5	5451.08	4070.18	4515.63	4364.03	4660.07	4439.59	4448.76	3623.15	3546.71	3926.51	5474.3	5379.84	5280.62	4857.82	3698.79	4684.22	-0.393	0.0588254	-6.68001
282	ENSMUSG00000039735.16	chr3;chr3;chr3;chr3;chr3;chr3;chr3;chr3;chr3;chr3;chr3;chr3;chr3;chr3;chr3;chr3;chr3;chr3;chr3;chr3;chr3;chr3;chr3;chr3;chr3;chr3;chr3;chr3;chr3;chr3;chr3;chr3;chr3;chr3;chr3;chr3;chr3;chr3;chr3;chr3;chr3;chr3;chr3;chr3;chr3;chr3;chr3;chr3;chr3;chr3;chr3;chr3;chr3;chr3;chr3;chr3;chr3;chr3;chr3;chr3	122538719;122538725;122538725;122538725;122542125;122544544;122544544;122544544;122544544;122546300;122546300;122546300;122546300;122546943;122546943;122546943;122546943;122548068;122549156;122549156;122549156;122549156;122552136;122552136;122556412;122556412;122556412;122557903;122557903;122557903;122557903;122557909;122559020;122559020;122559020;122559020;122559020;122560833;122560833;122560833…	122540924;122542283;122542283;122542283;122542283;122544692;122544692;122544692;122544692;122546394;122546394;122546394;122546394;122547075;122547075;122547075;122547075;122555112;122549265;122549265;122549265;122549265;122552150;122552150;122556570;122556570;122556570;122558106;122558106;122558106;122558106;122558106;122559244;122559166;122559166;122559166;122559166;122560961;122560961;122560961…	-;-;-;-;-;-;-;-;-;-;-;-;-;-;-;-;-;-;-;-;-;-;-;-;-;-;-;-;-;-;-;-;-;-;-;-;-;-;-;-;-;-;-;-;-;-;-;-;-;-;-;-;-;-;-;-;-;-;-;-	12376	Fnbp1l	3806	5021	3589	5498	5926	5681	2910	3709	4316	6808	4585	4444	2634	3563	2787	5982	5006	5427	4175.22	5034.11	3945.64	5151.04	5201.09	5501.44	3084.44	3636.23	3302.68	5420.43	5627.74	5413.55	2596.84	3111.01	2331.81	6242.34	5890.53	6177.61	4384.99	2679.89	4546.87	-0.7106	0.106432	-6.67678
283	ENSMUSG00000064339.1	chrM	1094	2675	+	1582	mt-Rnr2	57398	54123	51224	53830	66149	63402	56522	58954	81999	96936	72897	78131	129779	114306	110117	74163	55158	77385	62966.1	54264.3	56314.1	50433	58057.2	61398	59910.2	57797.3	62747	77179	89475.5	95176.9	127948	99805.6	92132.1	77390.6	64904	88088.2	57848.2	106629	74221.5	0.8822	0.132199	6.67359
284	ENSMUSG00000022773.19	chr16;chr16;chr16;chr16;chr16;chr16;chr16;chr16;chr16;chr16;chr16;chr16;chr16;chr16;chr16;chr16;chr16;chr16;chr16;chr16;chr16;chr16;chr16;chr16;chr16;chr16;chr16;chr16;chr16;chr16;chr16;chr16;chr16;chr16;chr16;chr16;chr16	17069696;17070158;17070198;17070199;17070226;17070229;17070304;17074627;17074627;17077193;17077775;17077775;17077775;17077775;17077775;17077775;17077836;17081598;17081598;17081598;17081598;17081598;17081598;17081598;17082068;17082068;17082068;17082068;17082068;17082068;17082068;17082557;17084516;17084516;17084516;17084516;17086772	17070363;17070363;17070363;17070363;17070363;17070363;17070363;17074752;17074752;17077402;17078054;17078054;17078054;17078619;17078054;17078054;17078054;17081641;17081641;17081641;17081641;17081641;17081641;17081641;17082176;17082176;17082176;17082176;17082094;17082176;17082176;17082694;17084602;17084752;17086341;17086736;17087045	+;+;+;+;+;+;+;+;+;+;+;+;+;+;+;+;+;+;+;+;+;+;+;+;+;+;+;+;+;+;+;+;+;+;+;+;+	4635	Ypel1	238	279	227	942	983	947	208	228	265	1007	706	744	140	204	189	750	636	662	261.088	279.728	249.557	882.554	862.753	917.068	220.468	223.527	202.782	801.758	866.561	906.319	138.025	178.121	158.131	782.64	748.377	753.562	263.458	158.093	524.057	-0.7338	0.109994	-6.67156
285	ENSMUSG00000015002.18	chr15;chr15;chr15;chr15;chr15;chr15;chr15;chr15;chr15;chr15;chr15;chr15;chr15;chr15;chr15;chr15;chr15;chr15;chr15;chr15;chr15;chr15;chr15;chr15;chr15;chr15;chr15;chr15;chr15;chr15;chr15;chr15;chr15;chr15;chr15;chr15;chr15;chr15;chr15;chr15;chr15;chr15;chr15;chr15;chr15;chr15;chr15;chr15;chr15;chr15;chr15;chr15;chr15;chr15;chr15;chr15;chr15;chr15;chr15;chr15;chr15;chr15;chr15;chr15;chr15;chr15;chr…	65787034;65787040;65787041;65787041;65787042;65787046;65787048;65787048;65787840;65788302;65790140;65790140;65790140;65810234;65815335;65815335;65815335;65815335;65815335;65815335;65815335;65818433;65818433;65818433;65818433;65818433;65818433;65818433;65819720;65819720;65819720;65819720;65819720;65819720;65819720;65824614;65824614;65824614;65824614;65829727;65829727;65829727;65829727;65837435;658…	65787246;65787246;65787246;65787246;65787246;65787246;65787246;65787246;65787900;65788381;65790840;65790834;65791351;65810324;65815411;65815478;65815411;65815411;65815411;65815411;65815411;65818560;65818560;65818560;65818560;65818560;65818560;65818560;65822540;65819870;65819860;65819870;65819870;65819870;65819870;65824735;65825467;65824735;65824735;65829876;65829808;65829876;65829876;65837572;658…	+;+;+;+;+;+;+;+;+;+;+;+;+;+;+;+;+;+;+;+;+;+;+;+;+;+;+;+;+;+;+;+;+;+;+;+;+;+;+;+;+;+;+;+;+;+;+;+;+;+;+;+;+;+;+;+;+;+;+;+;+;+;+;+;+;+;+;+;+;+;+;+;+;+;+;+;+;+;+;+;+;+;+;+;+;+;+;+;+;+;+;+;+;+;+;+;+;+;+;+;+;+;+;+;+;+;+;+;+;+;+	11399	Efr3a	1266	1232	1080	3240	3182	2674	1799	1471	2063	3260	2467	2629	2228	2324	2572	2981	2821	2561	1388.81	1235.22	1187.32	3035.54	2792.76	2589.48	1906.84	1442.14	1578.64	2595.56	3028.06	3202.57	2196.57	2029.19	2151.93	3110.73	3319.45	2915.21	1270.45	2125.89	2317	0.7427	0.111351	6.67031
286	ENSMUSG00000020684.14	chr11;chr11;chr11;chr11;chr11;chr11;chr11;chr11;chr11;chr11;chr11;chr11;chr11;chr11;chr11;chr11	83409137;83409688;83409688;83410072;83412478;83412478;83412478;83412478;83417852;83417852;83417852;83417852;83418465;83418560;83418560;83418560	83409375;83409881;83409881;83410591;83412834;83412834;83412834;83412834;83417976;83417976;83417976;83417976;83421037;83421038;83421039;83418834	+;+;+;+;+;+;+;+;+;+;+;+;+;+;+;+	4010	Rasl10b	5406	6050	4363	5438	6181	5190	4560	4643	5099	6961	5188	4636	3637	4208	3854	5710	4789	4792	5930.43	6065.79	4796.55	5094.83	5424.9	5025.96	4833.34	4551.9	3901.84	5542.24	6367.88	5647.44	3585.69	3674.19	3224.54	5958.5	5635.18	5454.79	5597.59	3494.81	5039.78	-0.6798	0.101969	-6.66666
287	ENSMUSG00000001419.17	chr3;chr3;chr3;chr3;chr3;chr3;chr3;chr3;chr3;chr3;chr3;chr3;chr3;chr3;chr3;chr3;chr3;chr3;chr3;chr3;chr3;chr3;chr3;chr3;chr3;chr3;chr3;chr3;chr3;chr3;chr3;chr3;chr3;chr3;chr3;chr3;chr3;chr3;chr3;chr3;chr3;chr3;chr3;chr3;chr3;chr3;chr3;chr3;chr3;chr3;chr3	88142372;88142416;88142572;88142572;88142574;88155678;88155678;88155678;88155678;88155678;88156322;88156322;88156322;88156322;88158034;88158034;88158034;88158221;88159122;88159122;88159122;88159122;88159536;88159536;88159536;88159536;88161191;88161191;88161191;88161191;88161781;88162958;88162958;88162958;88162958;88162960;88167515;88167515;88167515;88167515;88167515;88168038;88168038;88168038;881…	88142674;88142674;88142674;88142674;88142674;88156003;88155862;88155862;88155862;88155862;88156525;88156525;88156525;88156525;88158171;88158171;88158171;88158355;88159332;88159332;88159332;88159332;88159592;88159592;88159592;88159592;88161381;88161381;88161381;88161381;88161801;88163087;88163087;88163087;88163087;88163087;88167734;88167734;88167734;88167734;88167734;88168344;88168344;88169930;881…	+;+;+;+;+;+;+;+;+;+;+;+;+;+;+;+;+;+;+;+;+;+;+;+;+;+;+;+;+;+;+;+;+;+;+;+;+;+;+;+;+;+;+;+;+;+;+;+;+;+;+	5985	Mef2d	3310	3698	3254	6290	6643	5584	3378	3302	3988	6778	4477	4404	2765	2898	3357	5323	4808	4698	3631.1	3707.65	3577.35	5893.06	5830.39	5407.5	3580.49	3237.21	3051.69	5396.54	5495.18	5364.83	2725.99	2530.37	2808.72	5554.66	5657.54	5347.79	3638.7	2688.36	4377.67	-0.4368	0.0655714	-6.661
288	ENSMUSG00000035781.14	chr10;chr10;chr10;chr10;chr10;chr10;chr10;chr10;chr10;chr10;chr10;chr10;chr10;chr10;chr10;chr10;chr10;chr10;chr10;chr10;chr10;chr10;chr10;chr10;chr10;chr10;chr10;chr10;chr10;chr10;chr10;chr10;chr10;chr10;chr10;chr10;chr10	79910052;79910238;79910702;79910785;79911942;79911942;79911942;79912075;79912075;79912396;79912396;79912396;79912396;79912649;79912649;79912649;79912649;79912712;79913225;79913225;79913225;79913225;79913235;79913419;79913557;79913557;79913557;79913557;79913634;79914146;79916823;79916823;79916823;79916823;79916823;79920485;79920998	79911139;79910532;79911139;79911139;79911997;79912160;79911997;79912160;79912160;79912481;79912481;79912481;79912481;79912769;79912687;79912769;79912769;79912769;79913346;79913346;79913346;79913346;79913346;79916927;79913711;79913681;79913711;79913711;79913711;79914255;79916919;79916928;79916919;79917006;79917006;79920633;79921208	-;-;-;-;-;-;-;-;-;-;-;-;-;-;-;-;-;-;-;-;-;-;-;-;-;-;-;-;-;-;-;-;-;-;-;-;-	5584	R3hdm4	2142	2540	2011	4123	4465	3864	2264	2118	2376	4389	2967	2600	1615	1786	1816	3472	3035	3117	2349.79	2546.63	2210.83	3862.81	3918.81	3741.87	2399.71	2076.44	1818.16	3494.46	3641.77	3167.25	1592.22	1559.43	1519.4	3623.1	3571.26	3548.12	2369.09	1557.02	2813.45	-0.606	0.0910429	-6.65586
289	ENSMUSG00000035934.16	chr9;chr9;chr9;chr9;chr9;chr9;chr9;chr9;chr9;chr9;chr9;chr9;chr9;chr9;chr9;chr9;chr9;chr9;chr9;chr9;chr9;chr9;chr9;chr9;chr9;chr9;chr9;chr9;chr9;chr9;chr9;chr9;chr9;chr9;chr9;chr9;chr9;chr9;chr9;chr9;chr9;chr9;chr9;chr9;chr9;chr9;chr9;chr9;chr9;chr9;chr9;chr9;chr9;chr9;chr9;chr9;chr9;chr9;chr9;chr9;chr9;chr9;chr9;chr9;chr9;chr9;chr9;chr9;chr9;chr9;chr9;chr9;chr9;chr9;chr9;chr9;chr9;chr9;chr9;chr9…	36890982;36890982;36890985;36892478;36892642;36894320;36894320;36894320;36894320;36894320;36895311;36895311;36895311;36895311;36895311;36909629;36909629;36909629;36909629;36909629;36910512;36910512;36910512;36910512;36910512;36911134;36911134;36911134;36911134;36911134;36922343;36923584;36923584;36923584;36923584;36923584;36934654;36936321;36936321;36936321;36936321;36936321;36936321;36936426;369…	36893057;36893057;36893057;36893057;36893057;36894498;36894498;36894498;36894498;36894498;36895387;36895387;36895387;36895387;36895387;36909748;36909748;36909748;36909748;36909748;36910609;36910609;36910609;36910609;36910609;36911263;36911263;36911263;36911263;36911263;36923772;36923772;36923772;36923772;36923772;36923772;36936492;36936492;36936492;36936492;36936492;36936492;36936492;36936492;369…	-;-;-;-;-;-;-;-;-;-;-;-;-;-;-;-;-;-;-;-;-;-;-;-;-;-;-;-;-;-;-;-;-;-;-;-;-;-;-;-;-;-;-;-;-;-;-;-;-;-;-;-;-;-;-;-;-;-;-;-;-;-;-;-;-;-;-;-;-;-;-;-;-;-;-;-;-;-;-;-;-;-;-;-;-;-;-;-;-;-;-;-;-;-;-;-;-	10335	Pknox2	670	751	700	1879	1882	1687	579	686	809	2023	1260	1370	479	669	572	1297	1161	1191	734.996	752.96	769.558	1760.42	1651.78	1633.68	613.707	672.541	619.061	1610.68	1546.55	1668.89	472.242	584.133	478.578	1353.45	1366.14	1355.73	752.505	511.651	1091.39	-0.5554	0.0835197	-6.65051
290	ENSMUSG00000024530.8	chr18;chr18;chr18;chr18;chr18;chr18;chr18;chr18;chr18;chr18;chr18;chr18;chr18;chr18;chr18;chr18;chr18;chr18;chr18	67464866;67464884;67464891;67472857;67472857;67472857;67472872;67473741;67473741;67473741;67473741;67476795;67476795;67476795;67476964;67476964;67477950;67479068;67479072	67464956;67464956;67464956;67473025;67473025;67473025;67473025;67473830;67474297;67473830;67473830;67478410;67476865;67476865;67477120;67477066;67478061;67479835;67479352	+;+;+;+;+;+;+;+;+;+;+;+;+;+;+;+;+;+;+	3201	Prelid3a	412	503	409	653	704	616	408	409	535	740	445	472	324	349	381	585	530	495	451.968	504.313	449.642	611.792	617.882	596.53	432.457	400.975	409.391	589.177	546.204	574.977	319.429	304.727	318.773	610.459	623.647	563.464	468.641	314.31	495.878	-0.5781	0.0869915	-6.64533
291	ENSMUSG00000040441.12	chr10;chr10;chr10;chr10;chr10;chr10;chr10;chr10;chr10;chr10;chr10;chr10;chr10;chr10;chr10;chr10;chr10;chr10;chr10;chr10;chr10;chr10;chr10;chr10;chr10;chr10;chr10;chr10;chr10;chr10;chr10;chr10;chr10;chr10;chr10;chr10;chr10;chr10;chr10;chr10;chr10;chr10;chr10;chr10;chr10;chr10;chr10;chr10;chr10;chr10;chr10;chr10;chr10;chr10;chr10;chr10;chr10;chr10;chr10;chr10;chr10;chr10;chr10	127171393;127171511;127172426;127172430;127173275;127173275;127173275;127173275;127173482;127173482;127173482;127173624;127173624;127173624;127173805;127173805;127173805;127173909;127173909;127173909;127173909;127174099;127174099;127174099;127174284;127174284;127174284;127174284;127174785;127174806;127174806;127174985;127174985;127174985;127174985;127176243;127176572;127176572;127176572;127176572…	127172576;127172576;127172576;127172576;127173808;127173381;127173381;127173381;127173536;127173536;127173536;127173706;127173706;127173706;127173808;127173808;127173808;127174025;127174168;127174025;127174025;127174168;127174168;127174168;127175113;127174390;127174390;127174901;127174901;127174901;127174901;127175062;127175062;127175062;127175062;127176685;127176685;127176685;127176685;127176685…	-;-;-;-;-;-;-;-;-;-;-;-;-;-;-;-;-;-;-;-;-;-;-;-;-;-;-;-;-;-;-;-;-;-;-;-;-;-;-;-;-;-;-;-;-;-;-;-;-;-;-;-;-;-;-;-;-;-;-;-;-;-;-	4519	Slc26a10	79	122	89	74	100	44	64	80	66	54	48	20	18	24	33	58	63	75	86.6637	122.318	97.8439	69.3301	87.7674	42.6093	67.8364	78.4304	50.5043	42.994	58.9164	24.3634	17.7461	20.9554	27.6103	60.5241	74.1317	85.3733	102.275	22.1039	61.9955	-2.2043	0.331973	-6.64014
292	ENSMUSG00000047496.6	chr1;chr1;chr1;chr1;chr1	105276914;105276917;105355041;105356343;105356343	105284954;105284954;105355163;105356670;105356710	-;-;-;-;-	8532	Rnf152	416	538	291	663	613	435	451	697	896	542	340	367	977	1369	1190	342	383	302	456.356	539.404	319.916	621.16	538.014	421.251	478.035	683.325	685.635	431.532	417.324	447.069	963.216	1195.33	995.643	356.884	450.673	343.77	438.559	1051.4	574.697	1.2607	0.189947	6.63706
293	ENSMUSG00000022234.15	chr15;chr15;chr15;chr15;chr15;chr15;chr15;chr15;chr15;chr15;chr15;chr15;chr15;chr15;chr15;chr15;chr15;chr15;chr15;chr15;chr15;chr15;chr15;chr15;chr15	31590800;31591982;31592285;31592646;31592646;31592867;31592867;31593445;31593515;31594097;31594097;31594334;31594345;31595441;31595645;31595645;31597411;31597411;31597411;31598000;31598000;31598000;31601302;31601601;31601601	31591055;31592465;31592465;31592783;31592783;31593052;31593061;31593634;31593634;31594528;31594246;31594526;31594526;31595843;31595843;31595843;31597575;31597575;31597575;31598060;31598060;31598060;31601539;31601740;31601804	-;-;-;-;-;-;-;-;-;-;-;-;-;-;-;-;-;-;-;-;-;-;-;-;-	2766	Cct5	2186	2340	2047	2122	2124	1989	2306	2260	2980	2725	1684	1877	3341	3405	3793	2373	1987	1970	2398.06	2346.11	2250.41	1988.09	1864.18	1926.13	2444.23	2215.66	2280.35	2169.6	2066.98	2286.51	3293.86	2973.05	3173.51	2476.27	2338.09	2242.47	2331.53	3146.81	2374.09	0.4323	0.0651804	6.63264
294	ENSMUSG00000044288.6	chr4;chr4;chr4;chr4;chr4;chr4;chr4	33924593;33924632;33926202;33926609;33935212;33943552;33943552	33925158;33925158;33926694;33926694;33935316;33948819;33948831	+;+;+;+;+;+;+	6444	Cnr1	3406	4598	2973	5696	5896	5027	2908	2101	2655	6961	4941	4714	1919	2030	2655	5563	5263	5224	3736.41	4610	3268.42	5336.55	5174.76	4868.11	3082.32	2059.78	2031.65	5542.24	6064.7	5742.46	1891.93	1772.48	2221.37	5805.1	6192.94	5946.54	3871.61	1961.93	4185.99	-0.9807	0.148311	-6.61227
295	ENSMUSG00000050587.14	chr2;chr2;chr2;chr2;chr2;chr2;chr2;chr2;chr2;chr2;chr2;chr2;chr2;chr2;chr2;chr2;chr2;chr2;chr2;chr2	96318169;96318216;96568570;96568570;96830681;96830681;97094614;97094614;97231537;97426611;97426611;97467657;97468089;97603489;97603489;97603489;97628989;97628989;97628989;97628989	96318583;96318583;96568750;96568750;96830769;96830769;97094750;97094750;97231752;97426704;97426704;97468420;97468420;97603540;97603540;97603540;97631664;97629063;97630983;97631666	+;+;+;+;+;+;+;+;+;+;+;+;+;+;+;+;+;+;+;+	4626	Lrrc4c	1660	1555	1685	3161	3113	2726	1338	1365	1657	4134	2777	3020	1241	1098	1389	2324	2086	1988	1821.04	1559.06	1852.44	2961.52	2732.2	2639.84	1418.2	1338.22	1267.96	3291.43	3408.56	3678.88	1223.49	958.712	1162.14	2425.14	2454.58	2262.96	1744.18	1114.78	2136.46	-0.6459	0.0977887	-6.60555
296	ENSMUSG00000028747.10	chr4;chr4;chr4;chr4;chr4;chr4;chr4	139061108;139061409;139062074;139062074;139074042;139074042;139075433	139061863;139061863;139062232;139062232;139074789;139075329;139075570	-;-;-;-;-;-;-	2341	Htr6	84	127	103	186	216	144	78	89	89	213	140	132	56	42	45	173	152	131	92.1488	127.332	113.235	174.262	189.577	139.448	82.6756	87.2538	68.1043	169.587	171.839	160.799	55.2099	36.672	37.6504	180.529	178.857	149.119	110.905	43.1774	123.017	-1.3741	0.208035	-6.60509
297	ENSMUSG00000057841.5	chr6;chr6;chr6;chr6;chr6;chr6;chr6	115805505;115805512;115806986;115806986;115807802;115807802;115808698	115805688;115805688;115807167;115807167;115807902;115808348;115808747	-;-;-;-;-;-;-	963	Rpl32	1245	1315	1104	1145	1268	1101	1332	1467	2032	1598	1071	1076	1940	2206	2116	1423	1091	1386	1365.78	1318.43	1213.7	1072.74	1112.89	1066.2	1411.85	1438.22	1554.92	1272.3	1314.57	1310.75	1912.63	1926.15	1770.4	1484.93	1283.77	1577.7	1299.3	1869.73	1411.55	0.5247	0.0794546	6.60381
298	ENSMUSG00000041115.16	chrX;chrX;chrX;chrX;chrX;chrX;chrX;chrX;chrX;chrX;chrX;chrX;chrX;chrX;chrX;chrX;chrX;chrX;chrX;chrX;chrX;chrX;chrX;chrX;chrX;chrX;chrX;chrX;chrX;chrX;chrX;chrX;chrX;chrX;chrX;chrX;chrX;chrX;chrX;chrX;chrX;chrX;chrX;chrX;chrX;chrX;chrX;chrX;chrX;chrX;chrX;chrX;chrX;chrX;chrX;chrX;chrX;chrX;chrX;chrX;chrX;chrX;chrX;chrX;chrX;chrX	152144268;152144272;152144272;152166934;152166934;152166934;152178964;152178964;152178964;152178964;152180997;152180997;152193866;152193866;152202908;152202908;152202908;152202908;152202908;152203932;152203932;152203932;152203932;152203932;152208770;152208770;152208770;152208770;152211210;152211210;152211210;152211210;152212022;152212022;152212022;152212022;152213287;152213287;152213287;152213287…	152145179;152145179;152145179;152166963;152166963;152166963;152179090;152179090;152179090;152179090;152181092;152181092;152194601;152194601;152203169;152203169;152203169;152203169;152203169;152204333;152204004;152204333;152204333;152204333;152209665;152209665;152209665;152209665;152211371;152211371;152211371;152211371;152212144;152212144;152212144;152212144;152213453;152213453;152213453;152213453…	+;+;+;+;+;+;+;+;+;+;+;+;+;+;+;+;+;+;+;+;+;+;+;+;+;+;+;+;+;+;+;+;+;+;+;+;+;+;+;+;+;+;+;+;+;+;+;+;+;+;+;+;+;+;+;+;+;+;+;+;+;+;+;+;+;+	6980	Iqsec2	1953	2157	2055	5332	6056	4946	2121	1920	2397	6043	4311	4272	1552	1644	1833	5048	4423	4170	2142.46	2162.63	2259.2	4995.52	5315.19	4789.67	2248.14	1882.33	1834.23	4811.34	5291.43	5204.03	1530.1	1435.45	1533.62	5267.69	5204.51	4746.76	2188.1	1499.73	3480.79	-0.545	0.082572	-6.60051
299	ENSMUSG00000070044.15	chr8;chr8;chr8;chr8;chr8;chr8;chr8;chr8;chr8;chr8;chr8;chr8;chr8;chr8;chr8;chr8;chr8;chr8;chr8;chr8;chr8;chr8;chr8;chr8;chr8;chr8;chr8;chr8;chr8;chr8;chr8;chr8;chr8;chr8;chr8;chr8;chr8;chr8;chr8;chr8;chr8;chr8	45336717;45336725;45338759;45340983;45340983;45340983;45341156;45341156;45341156;45342382;45342391;45342391;45344458;45344458;45344458;45344972;45344972;45344972;45348442;45348442;45348442;45348951;45348951;45348951;45350401;45350401;45350401;45351663;45351663;45351663;45353819;45353819;45353819;45355232;45355232;45355232;45355622;45355622;45355622;45358398;45358398;45381153	45339372;45339372;45339372;45341061;45341061;45341061;45341284;45341284;45341284;45342514;45342514;45342514;45344661;45344661;45344661;45345084;45345084;45345084;45348596;45348596;45348596;45349141;45349141;45349141;45350571;45350571;45350571;45351788;45351788;45351788;45353961;45353961;45353961;45355370;45355370;45355370;45355729;45355729;45355729;45358762;45358865;45382291	-;-;-;-;-;-;-;-;-;-;-;-;-;-;-;-;-;-;-;-;-;-;-;-;-;-;-;-;-;-;-;-;-;-;-;-;-;-;-;-;-;-	5954	Fam149a	569	558	564	765	807	727	697	807	1077	1013	783	685	940	1018	1034	879	694	719	624.198	559.456	620.044	716.724	708.283	704.021	738.781	791.167	824.139	806.535	961.073	834.447	926.738	888.86	865.122	917.254	816.625	818.446	601.233	893.573	784.551	0.572	0.0867122	6.59674
300	ENSMUSG00000046949.16	chr13;chr13;chr13;chr13;chr13;chr13;chr13;chr13;chr13;chr13;chr13;chr13;chr13;chr13;chr13;chr13;chr13;chr13;chr13;chr13;chr13;chr13;chr13;chr13;chr13;chr13;chr13;chr13;chr13;chr13;chr13;chr13;chr13;chr13;chr13;chr13	33964687;33964687;33964751;33965006;33966045;33966045;33967153;33968190;33968190;33968190;33968190;33972312;33972312;33972312;33972312;33972312;33979532;33979532;33979532;33979532;33979532;33981425;33981425;33981425;33981425;33981425;33982448;33982448;33982448;33982448;33982448;33985316;33985316;33985316;33985316;33985316	33964800;33964800;33964800;33965052;33966126;33966126;33967223;33968277;33968277;33968277;33968277;33972476;33972476;33972476;33972476;33972476;33979662;33979662;33979662;33979662;33979662;33981538;33981538;33981538;33981538;33981538;33982549;33982549;33982549;33982549;33982549;33985639;33985358;33985646;33988443;33985646	+;+;+;+;+;+;+;+;+;+;+;+;+;+;+;+;+;+;+;+;+;+;+;+;+;+;+;+;+;+;+;+;+;+;+;+	4042	Nqo2	150	134	122	111	129	126	157	224	240	139	93	90	261	350	326	114	94	88	164.551	134.35	134.123	103.995	113.22	122.017	166.411	219.605	183.652	110.67	114.15	109.635	257.318	305.6	272.756	118.961	110.609	100.171	144.341	278.558	157.878	0.9508	0.144687	6.5712
301	ENSMUSG00000058260.2	chr12;chr12;chr12;chr12;chr12;chr12;chr12	103994743;103998121;104001227;104008259;104008276;104013603;104013608	103997191;103998268;104001500;104008908;104008908;104013652;104013755	-;-;-;-;-;-;-	3674	Serpina9	255	494	175	2	3	8	125	225	216	7	3	3	57	76	23	8	6	12	279.737	495.289	192.39	1.8738	2.633	7.7471	132.493	220.585	165.287	5.5733	3.6823	3.6545	56.1958	66.3589	19.2435	8.3482	7.0602	13.6597	322.472	47.2661	93.434	-2.7741	0.422362	-6.56818
302	ENSMUSG00000021025.8	chr12;chr12;chr12;chr12;chr12;chr12;chr12;chr12;chr12;chr12	55489410;55490406;55490407;55490771;55490771;55491120;55491120;55491670;55491670;55492300	55489969;55490666;55490666;55490859;55490859;55491330;55491330;55491810;55491778;55492647	-;-;-;-;-;-;-;-;-;-	1610	Nfkbia	196	216	192	185	190	182	260	234	363	250	141	162	458	724	414	243	249	256	215.014	216.564	211.079	173.325	166.758	176.248	275.585	229.409	277.774	199.046	173.067	197.344	451.538	632.156	346.383	253.575	292.997	291.408	214.219	476.693	265.515	1.1537	0.175681	6.56686
303	ENSMUSG00000023034.7	chr15;chr15;chr15;chr15;chr15;chr15;chr15;chr15;chr15;chr15;chr15;chr15;chr15;chr15;chr15;chr15;chr15;chr15;chr15;chr15	101254269;101258308;101266846;101266846;101268928;101270083;101270083;101270083;101271736;101271736;101272153;101272153;101272718;101272718;101272861;101273015;101273015;101273015;101273996;101273996	101254351;101258426;101266971;101266971;101269103;101270124;101270969;101270969;101271865;101271865;101272304;101272304;101272920;101272920;101272920;101273847;101273193;101273193;101274795;101274795	+;+;+;+;+;+;+;+;+;+;+;+;+;+;+;+;+;+;+;+	3509	Nr4a1	728	1220	1166	3842	4126	3364	762	592	804	2911	1502	1727	440	655	629	2402	2492	2134	798.623	1223.18	1281.86	3599.55	3621.28	3257.67	807.677	580.385	615.235	2317.69	1843.59	2103.78	433.793	571.909	526.268	2506.53	2932.32	2429.16	1101.22	510.657	1747.25	-1.1081	0.168743	-6.56675
304	ENSMUSG00000117011.1	chr17;chr17;chr17;chr17;chr17;chr17;chr17;chr17;chr17;chr17;chr17;chr17;chr17;chr17;chr17;chr17;chr17;chr17	43146041;43149357;43149362;43151964;43151964;43151964;43153921;43153921;43153921;43154257;43154257;43154257;43154870;43156416;43156416;43157770;43157770;43157770	43146533;43151720;43151720;43152145;43152145;43152145;43154053;43154053;43154053;43154414;43154414;43154402;43156033;43156477;43156477;43158291;43158196;43158266	-;-;-;-;-;-;-;-;-;-;-;-;-;-;-;-;-;-	5078	E130008D07Rik	190	206	288	72	81	84	144	202	169	101	50	90	86	90	108	80	55	83	208.432	206.538	316.618	67.4563	71.0916	81.345	152.632	198.037	129.322	80.4147	61.3712	109.635	84.7867	78.5829	90.3609	83.4816	64.7181	94.4798	243.863	84.5768	121.072	-1.5266	0.232822	-6.55691
305	ENSMUSG00000039637.15	chr16;chr16;chr16;chr16;chr16;chr16;chr16;chr16;chr16;chr16;chr16;chr16;chr16;chr16;chr16;chr16;chr16;chr16;chr16;chr16;chr16;chr16;chr16;chr16;chr16;chr16;chr16;chr16;chr16;chr16;chr16;chr16;chr16;chr16;chr16;chr16;chr16;chr16;chr16;chr16;chr16;chr16;chr16;chr16;chr16;chr16;chr16;chr16;chr16;chr16;chr16;chr16;chr16;chr16;chr16;chr16;chr16;chr16;chr16;chr16;chr16;chr16;chr16;chr16;chr16;chr16;chr…	4626133;4627377;4627610;4627610;4628184;4628184;4628676;4628676;4628752;4629056;4629056;4629059;4630188;4630188;4630364;4630364;4631449;4631449;4631811;4631811;4631878;4631987;4631987;4631987;4632219;4632219;4632219;4632246;4632413;4632413;4632413;4632413;4633255;4633255;4633255;4633277;4633324;4633714;4633714;4633714;4633714;4633714;4633714;4634299;4634299;4634299;4634299;4634299;4634589;4634589…	4627499;4627499;4627696;4627696;4628275;4628275;4628811;4628871;4628811;4629666;4629172;4629172;4630277;4630277;4630505;4630505;4631534;4631534;4631915;4631915;4631915;4632129;4632129;4632129;4632305;4632305;4632305;4632305;4632521;4632521;4632521;4632521;4633396;4633430;4633430;4633430;4633430;4633837;4633837;4633837;4633859;4633837;4633837;4634430;4634430;4634907;4634430;4634430;4634681;4634907…	-;-;-;-;-;-;-;-;-;-;-;-;-;-;-;-;-;-;-;-;-;-;-;-;-;-;-;-;-;-;-;-;-;-;-;-;-;-;-;-;-;-;-;-;-;-;-;-;-;-;-;-;-;-;-;-;-;-;-;-;-;-;-;-;-;-;-;-;-;-;-;-;-;-;-;-;-;-;-;-;-;-;-;-;-;-;-;-;-;-;-;-;-;-;-;-;-;-;-;-;-;-;-;-;-;-	7423	Coro7	1305	1558	1108	1574	1605	1359	1222	1112	1512	1429	980	1002	840	777	1134	1102	1042	963	1431.6	1562.07	1218.1	1474.67	1408.67	1316.05	1295.25	1090.18	1157.01	1137.75	1202.88	1220.61	828.149	678.433	948.789	1149.96	1226.11	1096.19	1403.92	818.457	1191.25	-0.7786	0.119027	-6.54141
306	ENSMUSG00000028137.9	chr3;chr3;chr3;chr3;chr3;chr3;chr3;chr3;chr3;chr3;chr3;chr3;chr3;chr3;chr3;chr3;chr3;chr3;chr3;chr3;chr3;chr3;chr3;chr3;chr3;chr3;chr3;chr3;chr3;chr3;chr3;chr3;chr3;chr3;chr3;chr3;chr3;chr3;chr3;chr3;chr3;chr3;chr3;chr3;chr3;chr3;chr3;chr3;chr3;chr3;chr3;chr3;chr3;chr3;chr3;chr3;chr3;chr3;chr3;chr3;chr3;chr3;chr3;chr3;chr3;chr3;chr3;chr3;chr3;chr3;chr3;chr3;chr3;chr3;chr3;chr3;chr3;chr3;chr3;chr3…	94478295;94478296;94478335;94478494;94478831;94479078;94479117;94479146;94479146;94479146;94480268;94480268;94480268;94480268;94480268;94480268;94480268;94482555;94482722;94484327;94484364;94484371;94484492;94484817;94484817;94484817;94484817;94484817;94484817;94484817;94484817;94484817;94484817;94484817;94485273;94485273;94485273;94485273;94485273;94485273;94485273;94485276;94485276;94485276;944…	94478376;94478376;94478376;94479251;94479251;94479251;94479251;94479251;94479251;94479251;94480350;94480350;94480350;94480350;94480350;94480350;94480350;94482602;94482818;94484865;94484402;94484402;94484683;94484865;94484865;94484865;94484865;94484865;94484865;94484865;94484865;94484865;94484865;94484865;94485401;94485401;94485401;94485401;94485401;94485401;94485318;94485401;94485401;94485401;944…	+;+;+;+;+;+;+;+;+;+;+;+;+;+;+;+;+;+;+;+;+;+;+;+;+;+;+;+;+;+;+;+;+;+;+;+;+;+;+;+;+;+;+;+;+;+;+;+;+;+;+;+;+;+;+;+;+;+;+;+;+;+;+;+;+;+;+;+;+;+;+;+;+;+;+;+;+;+;+;+;+;+;+;+;+;+;+;+;+;+;+;+;+;+;+;+;+;+;+;+;+;+;+;+;+;+;+;+;+;+;+;+;+;+;+;+;+;+;+;+;+;+;+;+;+;+;+;+;+;+;+;+;+;+;+;+;+;+;+	5473	Celf3	2131	3127	2677	3867	3862	3888	2107	2510	2716	3692	2472	2390	1610	1481	2242	2738	2659	2774	2337.73	3135.16	2943.01	3622.97	3389.58	3765.11	2233.3	2460.75	2078.33	2939.51	3034.19	2911.43	1587.29	1293.13	1875.82	2857.16	3128.83	3157.67	2805.3	1585.41	2708.39	-0.8233	0.125861	-6.54124
307	ENSMUSG00000063358.17	chr16;chr16;chr16;chr16;chr16;chr16;chr16;chr16;chr16;chr16;chr16;chr16;chr16;chr16;chr16;chr16;chr16;chr16;chr16;chr16;chr16;chr16;chr16;chr16;chr16;chr16;chr16;chr16;chr16;chr16;chr16;chr16;chr16;chr16;chr16;chr16;chr16;chr16;chr16;chr16;chr16;chr16;chr16;chr16	16983382;16983382;16983567;17015898;17015898;17015898;17018286;17018286;17018286;17018413;17023452;17023452;17023452;17023452;17026026;17026026;17026026;17026026;17026042;17026358;17026358;17026358;17026358;17026366;17035338;17035442;17035442;17035442;17035442;17035442;17035592;17035670;17038314;17038314;17038314;17038314;17038314;17038314;17038314;17043686;17043686;17043686;17043686;17043686	16983739;16983739;16983739;17016080;17016080;17016080;17018475;17018475;17018475;17018475;17024055;17023568;17023568;17023568;17026140;17026140;17026140;17026140;17026140;17027194;17026489;17026489;17026489;17026489;17035551;17035551;17035551;17035551;17035551;17035551;17035651;17035723;17038439;17038705;17038439;17038439;17039040;17038439;17038434;17043863;17044136;17044009;17047453;17044749	+;+;+;+;+;+;+;+;+;+;+;+;+;+;+;+;+;+;+;+;+;+;+;+;+;+;+;+;+;+;+;+;+;+;+;+;+;+;+;+;+;+;+;+	7110	Mapk1	7945	9056	8567	13489	14145	12250	8635	8121	9817	16705	10849	11303	6894	7759	7495	11132	10354	10170	8715.74	9079.64	9418.3	12637.8	12414.7	11862.8	9152.62	7961.66	7512.14	13300.3	13316.3	13769	6796.74	6774.72	6270.88	11616.5	12183.5	11576.6	9071.22	6614.11	10242.2	-0.4559	0.069767	-6.53394
308	ENSMUSG00000026090.16	chr1;chr1;chr1;chr1;chr1;chr1;chr1;chr1;chr1;chr1;chr1;chr1;chr1;chr1;chr1;chr1;chr1;chr1	37611677;37611677;37613337;37613337;37614481;37614481;37623761;37623761;37628217;37631321;37631816;37637861;37637986;37644561;37644561;37676342;37719570;37719570	37612396;37612399;37613481;37613481;37614668;37614668;37626068;37625242;37628426;37631482;37631951;37638029;37638029;37644640;37644640;37676779;37719795;37720085	-;-;-;-;-;-;-;-;-;-;-;-;-;-;-;-;-;-	5075	2010300C02Rik	3454	3128	4818	4655	4915	4352	4638	3683	3559	5600	3725	3842	1808	2283	1633	4250	3773	3722	3789.07	3136.16	5296.76	4361.24	4313.77	4214.44	4916.02	3610.74	2723.41	4458.63	4572.15	4680.21	1782.49	1993.39	1366.29	4434.96	4439.66	4236.79	4074	1714.06	3795.9	-1.2491	0.191295	-6.52946
309	ENSMUSG00000048022.11	chr6	24951141	24956297	-	5157	Tmem229a	1768	1542	1552	1242	1476	1248	2072	1937	2840	1529	1046	1018	2950	2860	2992	1184	988	1046	1939.51	1546.02	1706.22	1163.62	1295.45	1208.55	2196.2	1899	2173.22	1217.37	1283.89	1240.1	2908.38	2497.19	2503.33	1235.53	1162.57	1190.67	1730.59	2636.3	1687.05	0.6073	0.0931673	6.51828
310	ENSMUSG00000057182.15	chr2;chr2;chr2;chr2;chr2;chr2;chr2;chr2;chr2;chr2;chr2;chr2;chr2;chr2;chr2;chr2;chr2;chr2;chr2;chr2;chr2;chr2;chr2;chr2;chr2;chr2;chr2;chr2;chr2;chr2;chr2;chr2;chr2;chr2;chr2;chr2;chr2;chr2;chr2;chr2;chr2;chr2;chr2;chr2;chr2;chr2;chr2;chr2;chr2;chr2;chr2;chr2;chr2;chr2;chr2;chr2;chr2;chr2;chr2;chr2;chr2;chr2;chr2;chr2;chr2;chr2;chr2;chr2;chr2;chr2;chr2;chr2;chr2;chr2;chr2;chr2;chr2;chr2;chr2;chr2…	65457118;65458263;65464715;65464715;65466922;65466922;65468067;65468067;65469012;65469012;65469926;65469926;65472279;65472279;65482151;65482151;65483043;65483043;65483142;65484346;65484346;65484346;65487854;65490770;65493125;65494923;65494923;65494923;65497370;65497370;65497370;65497650;65497650;65497650;65498867;65498867;65498867;65498867;65498867;65506017;65506017;65506017;65506017;65506017;655…	65461737;65461737;65464985;65464985;65467026;65467026;65468204;65468204;65469065;65469065;65470198;65470198;65472401;65472401;65482324;65482324;65483197;65483197;65483197;65484466;65484466;65484466;65487881;65490852;65495396;65495231;65495396;65495396;65498599;65497726;65497726;65497726;65497726;65497726;65499040;65499040;65499040;65499040;65499040;65506255;65506255;65506255;65506255;65506255;655…	-;-;-;-;-;-;-;-;-;-;-;-;-;-;-;-;-;-;-;-;-;-;-;-;-;-;-;-;-;-;-;-;-;-;-;-;-;-;-;-;-;-;-;-;-;-;-;-;-;-;-;-;-;-;-;-;-;-;-;-;-;-;-;-;-;-;-;-;-;-;-;-;-;-;-;-;-;-;-;-;-;-;-;-;-;-;-;-;-;-;-;-;-;-;-;-;-;-	12717	Scn3a	1703	2089	1682	1305	1320	1223	1318	1501	1908	1668	1063	1171	1416	1295	1701	1128	962	1023	1868.21	2094.45	1849.14	1222.65	1158.53	1184.34	1397.01	1471.55	1460.03	1328.04	1304.75	1426.48	1396.02	1130.72	1423.18	1177.09	1131.98	1164.49	1937.27	1316.64	1399.37	-0.5578	0.0856553	-6.51197
311	ENSMUSG00000027692.16	chr3;chr3;chr3;chr3;chr3;chr3;chr3;chr3;chr3;chr3;chr3;chr3;chr3;chr3;chr3;chr3;chr3;chr3;chr3;chr3;chr3;chr3;chr3;chr3;chr3;chr3;chr3;chr3;chr3;chr3;chr3;chr3;chr3;chr3;chr3;chr3;chr3;chr3;chr3;chr3;chr3;chr3;chr3;chr3;chr3;chr3;chr3;chr3;chr3;chr3;chr3;chr3;chr3;chr3;chr3;chr3;chr3;chr3;chr3;chr3;chr3;chr3;chr3;chr3;chr3;chr3;chr3;chr3;chr3;chr3;chr3;chr3;chr3;chr3;chr3;chr3;chr3;chr3;chr3;chr3…	28263214;28263215;28263276;28263276;28263563;28263563;28263563;28263582;28263643;28263643;28263643;28263643;28263643;28358991;28358991;28358991;28358991;28358991;28358991;28358991;28358991;28358991;28358991;28358991;28358991;28409431;28493967;28493967;28493967;28493967;28493967;28493967;28493967;28493967;28493967;28493967;28493967;28493967;28505753;28505753;28505753;28505753;28505753;28505753;285…	28263699;28263699;28263699;28263699;28263699;28263699;28263699;28264866;28263699;28263699;28263699;28263699;28263699;28359056;28359056;28359056;28359056;28359056;28359056;28359056;28360786;28359056;28359056;28359056;28359056;28409549;28494023;28494023;28494023;28494023;28494023;28494023;28494023;28494023;28494023;28494134;28494023;28494023;28505878;28505878;28505878;28505878;28505878;28505878;285…	+;+;+;+;+;+;+;+;+;+;+;+;+;+;+;+;+;+;+;+;+;+;+;+;+;+;+;+;+;+;+;+;+;+;+;+;+;+;+;+;+;+;+;+;+;+;+;+;+;+;+;+;+;+;+;+;+;+;+;+;+;+;+;+;+;+;+;+;+;+;+;+;+;+;+;+;+;+;+;+;+;+;+;+;+;+;+;+;+;+;+;+;+;+;+;+;+;+;+;+;+;+;+;+;+;+;+;+;+;+;+;+;+;+;+;+;+;+;+;+;+;+;+;+;+;+;+;+;+;+;+;+;+;+;+;+;+;+;+;+;+;+;+;+;+;+;+;+;+;+;+;+;+;+;+;+;+;+;+;+;+;+;+;+;+;+;+;+;+;+;+;+;+;+;+;+;+;+;+;+;+;+;+;+;+;+;+;+;+;+;+;+;+;+;+;+;+;+;+;+…	19282	Tnik	4080	4714	5579	5729	6174	5654	4425	4287	4884	6895	4387	4371	3213	3216	3975	4384	4242	4025	4475.8	4726.3	6133.38	5367.46	5418.76	5475.29	4690.25	4202.89	3737.32	5489.69	5384.71	5324.63	3167.67	2808.03	3325.78	4574.79	4991.53	4581.7	5111.83	3100.49	4659.78	-0.7213	0.11081	-6.50892
312	ENSMUSG00000002459.17	chr1;chr1;chr1;chr1;chr1;chr1;chr1;chr1;chr1;chr1;chr1;chr1;chr1;chr1;chr1;chr1;chr1;chr1;chr1;chr1;chr1;chr1;chr1;chr1;chr1;chr1;chr1;chr1	4909576;4909576;4910402;4910474;4912314;4912314;4912314;4912314;4912342;4916897;4916897;4916897;4916897;4916897;4922528;4923847;4923847;4923847;4923847;5018576;5019311;5019311;5019311;5020738;5062779;5070010;5070010;5070010	4910662;4910662;4910662;4910662;4912548;4912548;4912548;4912548;4912548;4916980;4916980;4916980;4916980;4916980;4923989;4923989;4923989;4923989;4923989;5018735;5019379;5019379;5019539;5021037;5063184;5070282;5070273;5070285	-;-;-;-;-;-;-;-;-;-;-;-;-;-;-;-;-;-;-;-;-;-;-;-;-;-;-;-	4239	Rgs20	702	564	614	556	535	557	559	576	706	717	394	459	448	423	406	467	420	409	770.101	565.472	675.013	520.913	469.555	539.395	592.509	564.699	540.243	570.865	483.605	559.141	441.68	369.34	339.69	487.324	494.211	465.569	670.195	383.57	524.962	-0.8064	0.123925	-6.50725
313	ENSMUSG00000024330.17	chr17;chr17;chr17;chr17;chr17;chr17;chr17;chr17;chr17;chr17;chr17;chr17;chr17;chr17;chr17;chr17;chr17;chr17;chr17;chr17;chr17;chr17;chr17;chr17;chr17;chr17;chr17;chr17;chr17;chr17;chr17;chr17;chr17;chr17;chr17;chr17;chr17;chr17;chr17;chr17;chr17;chr17;chr17;chr17;chr17;chr17;chr17;chr17;chr17;chr17;chr17;chr17;chr17;chr17;chr17;chr17;chr17;chr17;chr17;chr17;chr17;chr17;chr17;chr17;chr17;chr17;chr…	34039437;34039472;34039472;34039472;34039472;34039472;34039655;34042160;34042160;34042160;34042160;34042160;34042160;34042160;34042401;34042401;34042401;34042401;34042401;34042401;34042401;34043234;34043234;34043234;34043234;34043234;34043234;34043234;34044819;34044819;34044819;34044819;34044819;34044819;34044819;34045771;34045771;34045771;34046440;34046440;34046440;34047098;34047098;34047098;340…	34039736;34039736;34039736;34039736;34039736;34039736;34039736;34042309;34042309;34042309;34042309;34042309;34042309;34042309;34042611;34042611;34042611;34042611;34042611;34042611;34042611;34043396;34043396;34043396;34043396;34043396;34043396;34043396;34045010;34045010;34045010;34045010;34045010;34045010;34045010;34045848;34045848;34045848;34046502;34046502;34046502;34047277;34047277;34047277;340…	+;+;+;+;+;+;+;+;+;+;+;+;+;+;+;+;+;+;+;+;+;+;+;+;+;+;+;+;+;+;+;+;+;+;+;+;+;+;+;+;+;+;+;+;+;+;+;+;+;+;+;+;+;+;+;+;+;+;+;+;+;+;+;+;+;+;+;+;+;+;+;+;+;+;+;+;+;+;+;+;+;+;+;+;+;+;+;+;+;+;+;+;+;+;+;+;+;+;+;+;+;+;+;+;+;+;+;+;+;+;+;+;+;+;+;+;+;+;+;+;+;+;+;+;+;+;+;+;+;+;+;+;+;+;+;+;+;+;+;+;+;+;+;+;+;+;+;+;+;+;+;+;+;+;+;+;+;+;+;+;+;+;+;+;+;+;+;+;+;+;+;+;+;+;+;+;+;+;+;+;+;+;+;+;+;+;+;+;+;+;+;+;+;+;+;+;+;+;+;+…	6874	Col11a2	389	432	399	409	511	421	591	606	654	374	280	243	264	263	332	266	228	260	426.737	433.128	438.648	383.19	448.491	407.693	626.427	594.11	500.452	297.773	343.679	296.016	260.276	229.637	277.776	277.576	268.286	295.961	432.837	255.896	378.103	-0.758	0.116551	-6.50382
314	ENSMUSG00000039194.16	chr7;chr7;chr7;chr7;chr7;chr7;chr7;chr7;chr7;chr7;chr7;chr7;chr7;chr7;chr7;chr7;chr7;chr7;chr7;chr7;chr7;chr7;chr7;chr7;chr7;chr7;chr7;chr7;chr7;chr7;chr7;chr7;chr7;chr7;chr7;chr7;chr7;chr7;chr7;chr7;chr7;chr7;chr7;chr7;chr7;chr7;chr7	79374870;79374871;79375528;79375897;79375897;79375897;79375904;79377227;79377227;79377227;79377227;79379959;79379959;79379959;79379959;79380124;79381633;79381633;79381633;79381633;79381633;79381796;79383612;79383612;79383612;79383612;79383612;79383612;79383858;79383934;79383934;79383934;79383934;79383934;79383934;79384659;79384659;79384659;79384659;79384659;79384659;79386338;79386470;79386470;793…	79375718;79375718;79375718;79376007;79376007;79376007;79376007;79377385;79377385;79377703;79377385;79380137;79380137;79380137;79380137;79380137;79381837;79381837;79381837;79381837;79381837;79381837;79383740;79383740;79383740;79383740;79383740;79383740;79383962;79383962;79384044;79383962;79384112;79384044;79383962;79384779;79384779;79384779;79384779;79384779;79384779;79386474;79386541;79386605;793…	-;-;-;-;-;-;-;-;-;-;-;-;-;-;-;-;-;-;-;-;-;-;-;-;-;-;-;-;-;-;-;-;-;-;-;-;-;-;-;-;-;-;-;-;-;-;-	2954	Rlbp1	100	124	115	256	252	294	186	179	302	323	252	239	225	337	276	272	239	288	109.701	124.324	126.427	239.845	221.174	284.707	197.15	175.488	231.096	257.168	309.311	291.143	221.826	294.249	230.922	283.837	281.23	327.834	120.151	248.999	233.746	1.0518	0.161763	6.50223
315	ENSMUSG00000025903.14	chr1;chr1;chr1;chr1;chr1;chr1;chr1;chr1;chr1;chr1;chr1;chr1;chr1;chr1;chr1;chr1;chr1;chr1;chr1;chr1;chr1;chr1;chr1;chr1;chr1;chr1;chr1;chr1;chr1;chr1;chr1;chr1;chr1;chr1;chr1;chr1;chr1;chr1;chr1;chr1;chr1;chr1;chr1;chr1;chr1;chr1;chr1;chr1;chr1;chr1;chr1;chr1;chr1;chr1;chr1;chr1;chr1;chr1;chr1	4807788;4807823;4807830;4807896;4807898;4807911;4808237;4808455;4808455;4808455;4808455;4808455;4808455;4808455;4828584;4828584;4828584;4828584;4828584;4828584;4828584;4830268;4830268;4830268;4830268;4830268;4830268;4832311;4832311;4832311;4832311;4832311;4832311;4832311;4836905;4837001;4837001;4837001;4837001;4837001;4837001;4839387;4839387;4839387;4839387;4839387;4840956;4840956;4840956;4840956…	4807982;4807982;4807982;4807982;4807982;4807982;4808365;4808486;4808486;4808486;4808486;4808486;4808486;4808486;4828649;4828649;4828649;4828649;4828649;4828649;4828649;4830315;4830315;4830315;4830315;4830315;4830315;4832381;4832381;4832381;4832368;4832381;4832381;4832381;4839488;4837074;4837074;4837074;4837074;4837074;4837074;4839488;4839488;4839488;4839488;4839488;4842827;4841093;4841132;4840969…	+;+;+;+;+;+;+;+;+;+;+;+;+;+;+;+;+;+;+;+;+;+;+;+;+;+;+;+;+;+;+;+;+;+;+;+;+;+;+;+;+;+;+;+;+;+;+;+;+;+;+;+;+;+;+;+;+;+;+	7145	Lypla1	289	352	325	373	412	396	407	464	560	537	359	346	543	771	590	354	308	336	317.036	352.919	357.295	349.461	361.602	383.483	431.397	454.896	428.522	427.551	440.645	421.487	535.339	673.194	493.638	369.406	362.421	382.473	342.416	567.39	419.043	0.7283	0.112139	6.49496
316	ENSMUSG00000063694.5	chr6;chr6;chr6;chr6;chr6	50562563;50565237;50565492;50565492;50566416	50565385;50565385;50565949;50565668;50566538	-;-;-;-;-	3404	Cycs	1439	1570	1377	1597	1530	1344	1584	1763	2229	2333	1424	1736	2312	2591	2490	1622	1420	1380	1578.6	1574.1	1513.83	1496.22	1342.84	1301.52	1678.95	1728.41	1705.67	1857.5	1747.85	2114.75	2279.38	2262.32	2083.32	1692.59	1670.9	1570.87	1555.51	2208.34	1733.31	0.5052	0.0777881	6.49456
317	ENSMUSG00000060568.14	chr1;chr1;chr1;chr1;chr1;chr1;chr1;chr1;chr1;chr1;chr1;chr1;chr1;chr1;chr1;chr1;chr1	167001417;167001417;167001432;167001466;167001580;167001589;167078537;167078537;167078537;167078537;167078537;167078537;167087978;167087978;167087978;167087978;167087978	167001828;167001828;167001828;167001828;167001828;167001828;167079785;167081124;167079467;167079465;167079465;167079785;167091009;167088724;167089077;167091302;167091302	+;+;+;+;+;+;+;+;+;+;+;+;+;+;+;+;+	6325	Fam78b	486	490	601	747	821	753	517	485	599	919	624	607	361	412	368	708	659	650	533.146	491.279	660.721	699.86	720.57	729.2	547.991	475.484	458.365	731.694	765.913	739.43	355.907	359.735	307.896	738.812	775.441	739.902	561.716	341.18	601.741	-0.7194	0.110835	-6.49028
318	ENSMUSG00000021701.8	chr13;chr13;chr13;chr13;chr13;chr13;chr13;chr13;chr13;chr13;chr13;chr13;chr13;chr13;chr13;chr13;chr13;chr13;chr13;chr13;chr13;chr13;chr13;chr13;chr13;chr13;chr13;chr13	110395046;110395048;110395048;110396012;110396015;110396276;110396276;110396276;110396591;110396591;110396907;110396907;110396907;110397471;110397471;110397688;110397688;110397797;110397974;110397974;110398373;110398373;110398679;110399021;110399021;110399380;110399763;110400033	110395437;110397363;110396122;110396122;110396122;110396720;110396392;110396392;110396720;110396720;110396952;110396994;110396994;110397566;110397566;110397724;110397886;110397886;110398121;110398121;110398808;110398470;110398808;110399035;110399261;110399509;110399873;110400844	+;+;+;+;+;+;+;+;+;+;+;+;+;+;+;+;+;+;+;+;+;+;+;+;+;+;+;+	4491	Plk2	1804	2761	1743	3767	4206	3459	2314	1752	1940	4864	2819	3205	1033	1382	1009	3602	3413	3193	1979	2768.21	1916.2	3529.28	3691.5	3349.67	2452.71	1717.63	1484.52	3872.64	3460.11	3904.24	1018.43	1206.68	844.205	3758.76	4016.05	3634.63	2221.14	1023.11	2700.25	-1.1187	0.172474	-6.48628
319	ENSMUSG00000024640.9	chr19;chr19;chr19;chr19;chr19;chr19;chr19;chr19;chr19;chr19;chr19;chr19;chr19;chr19;chr19;chr19;chr19;chr19;chr19;chr19;chr19;chr19;chr19;chr19;chr19;chr19;chr19;chr19;chr19;chr19;chr19;chr19;chr19;chr19;chr19	15904678;15905127;15905130;15906930;15906930;15906930;15909301;15909301;15909301;15914864;15914864;15915009;15916839;15917063;15917077;15917077;15917077;15918206;15918206;15918206;15918206;15918403;15919455;15919455;15919455;15919455;15920500;15920936;15920936;15920936;15920936;15924304;15924864;15924864;15947285	15906151;15906151;15906151;15907067;15907067;15907067;15909712;15909429;15909429;15915033;15915033;15915033;15916957;15917249;15917249;15917249;15917249;15918337;15918411;15918411;15918411;15918411;15919524;15919524;15919524;15919524;15920996;15921409;15920996;15920996;15920996;15924622;15924930;15925059;15947337	-;-;-;-;-;-;-;-;-;-;-;-;-;-;-;-;-;-;-;-;-;-;-;-;-;-;-;-;-;-;-;-;-;-;-	4254	Psat1	1808	1636	1737	1489	1634	1504	2285	2162	3056	1860	1266	1333	2862	3473	2937	1590	1320	1398	1983.39	1640.27	1909.6	1395.03	1434.12	1456.46	2421.97	2119.58	2338.5	1480.9	1553.92	1623.82	2821.62	3032.43	2457.31	1659.2	1553.23	1591.36	1844.42	2770.45	1915.15	0.5872	0.0906339	6.47906
320	ENSMUSG00000000823.16	chr2;chr2;chr2;chr2;chr2;chr2;chr2;chr2;chr2;chr2;chr2;chr2;chr2;chr2;chr2;chr2;chr2;chr2;chr2;chr2;chr2;chr2;chr2;chr2;chr2;chr2;chr2;chr2;chr2;chr2;chr2;chr2;chr2;chr2;chr2;chr2;chr2;chr2;chr2;chr2;chr2;chr2;chr2;chr2;chr2;chr2;chr2;chr2;chr2;chr2;chr2;chr2;chr2;chr2;chr2;chr2;chr2;chr2;chr2;chr2	181582103;181582105;181584590;181585178;181585184;181585673;181585673;181585673;181585673;181586299;181586299;181586299;181586299;181586299;181586719;181586719;181586721;181587047;181587047;181587047;181587117;181587729;181587729;181587729;181587981;181587981;181587981;181588067;181588214;181588214;181588214;181588214;181588396;181588396;181588396;181588396;181588625;181588655;181588655;181588655…	181585073;181585073;181585073;181585516;181585771;181585771;181585771;181585771;181585771;181586309;181586361;181586403;181586361;181586361;181586820;181586820;181586820;181587646;181587241;181587241;181587241;181587899;181587899;181587899;181588103;181588079;181588079;181588103;181588306;181588306;181588306;181588306;181588520;181588520;181588520;181588520;181588801;181588740;181588801;181588801…	-;-;-;-;-;-;-;-;-;-;-;-;-;-;-;-;-;-;-;-;-;-;-;-;-;-;-;-;-;-;-;-;-;-;-;-;-;-;-;-;-;-;-;-;-;-;-;-;-;-;-;-;-;-;-;-;-;-;-;-	6810	Zfp512b	1146	1541	1453	2082	2319	2151	1230	1310	1593	2030	1356	1136	973	911	1160	1470	1440	1537	1257.17	1545.02	1597.38	1950.61	2035.33	2083.01	1303.73	1284.3	1218.99	1616.26	1664.39	1383.84	959.273	795.434	970.543	1533.97	1694.44	1749.58	1466.53	908.417	1480.18	-0.6914	0.106764	-6.47607
321	ENSMUSG00000083808.1	chr10	80954454	80954710	-	257	Gm3828	48	58	50	6	4	7	42	62	48	9	0	5	7	11	8	9	5	2	52.6564	58.1514	54.9685	5.6214	3.5107	6.7787	44.5176	60.7835	36.7304	7.1657	0	6.0909	6.9012	9.6046	6.6934	9.3917	5.8835	2.2766	55.2588	7.7331	20.9848	-2.8354	0.438196	-6.47071
322	ENSMUSG00000037419.9	chr9;chr9;chr9;chr9;chr9;chr9;chr9	14353990;14356532;14379503;14380671;14380671;14380671;14381439	14357887;14357887;14379608;14380850;14381242;14380983;14381507	-;-;-;-;-;-;-	4645	Endod1	2430	2087	1940	1840	1927	1690	2365	2648	3624	2119	1297	1504	3605	4644	3857	1904	1698	1687	2665.73	2092.45	2132.78	1723.88	1691.28	1636.58	2506.77	2596.05	2773.15	1687.12	1591.97	1832.13	3554.14	4054.88	3227.05	1986.86	1998.02	1920.33	2296.99	3612.02	2315.06	0.6533	0.100994	6.4683
323	ENSMUSG00000022176.11	chr14;chr14;chr14;chr14;chr14;chr14;chr14;chr14;chr14;chr14;chr14;chr14;chr14	54476100;54476240;54476252;54477471;54477471;54477471;54477474;54478028;54478028;54478954;54478954;54479024;54479450	54476374;54476374;54476374;54477815;54477815;54477815;54477894;54478101;54478101;54479679;54479161;54479117;54480431	+;+;+;+;+;+;+;+;+;+;+;+;+	2251	Rem2	294	464	258	102	71	78	386	318	323	99	47	51	147	150	121	52	52	59	322.521	465.211	283.637	95.5631	62.3148	75.5346	409.138	311.761	247.165	78.8223	57.6889	62.1267	144.926	130.971	101.238	54.263	61.188	67.1604	357.123	125.712	168.402	-1.5096	0.233981	-6.45176
324	ENSMUSG00000036777.8	chr9;chr9;chr9;chr9;chr9;chr9;chr9;chr9;chr9;chr9;chr9;chr9;chr9;chr9;chr9;chr9;chr9;chr9;chr9;chr9;chr9;chr9;chr9;chr9;chr9;chr9;chr9;chr9;chr9;chr9;chr9;chr9;chr9;chr9;chr9;chr9;chr9;chr9;chr9;chr9;chr9;chr9;chr9;chr9;chr9;chr9	22332012;22333127;22334002;22334002;22334153;22337932;22337932;22337932;22339002;22339002;22339002;22348077;22349247;22350920;22350920;22350920;22351876;22351876;22351933;22352214;22352214;22352214;22352783;22352783;22352783;22353330;22353330;22353330;22356052;22356052;22358120;22358613;22360410;22360822;22362686;22363990;22367960;22368386;22372156;22372156;22373141;22374927;22376137;22380050;223…	22333173;22333173;22334174;22334174;22334174;22338039;22338039;22338039;22339088;22339088;22339088;22352282;22349300;22351256;22351032;22351032;22351897;22351897;22352115;22352252;22352252;22352252;22352839;22352839;22352839;22353378;22353347;22353378;22356166;22356178;22358302;22358748;22360557;22360967;22362921;22364100;22368512;22368512;22372224;22372263;22373331;22375140;22376522;22380355;223…	-;-;-;-;-;-;-;-;-;-;-;-;-;-;-;-;-;-;-;-;-;-;-;-;-;-;-;-;-;-;-;-;-;-;-;-;-;-;-;-;-;-;-;-;-;-	9063	Anln	903	740	715	245	247	389	1218	1201	1613	285	151	162	2021	2816	2123	324	198	354	990.599	741.932	786.049	229.539	216.785	376.705	1291.01	1177.44	1234.3	226.913	185.341	197.344	1992.49	2458.77	1776.26	338.1	232.985	402.962	839.527	2075.84	825.307	1.3062	0.20254	6.44935
325	ENSMUSG00000040412.17	chr3;chr3;chr3;chr3;chr3;chr3;chr3;chr3;chr3;chr3;chr3;chr3;chr3;chr3;chr3;chr3;chr3;chr3;chr3;chr3;chr3;chr3;chr3;chr3;chr3;chr3;chr3;chr3;chr3;chr3;chr3;chr3;chr3;chr3;chr3;chr3;chr3;chr3;chr3;chr3;chr3;chr3;chr3;chr3;chr3;chr3;chr3;chr3;chr3;chr3;chr3;chr3;chr3;chr3;chr3;chr3;chr3;chr3;chr3;chr3;chr3;chr3;chr3;chr3;chr3;chr3;chr3;chr3;chr3;chr3;chr3;chr3	108455694;108458069;108458069;108459685;108459685;108459685;108460939;108460939;108460939;108461196;108461196;108461196;108462890;108462890;108462890;108463470;108463470;108463470;108463536;108464255;108464255;108464255;108464255;108464638;108465606;108465606;108465606;108467753;108467753;108467753;108467756;108469528;108469528;108469528;108469528;108469902;108469902;108469902;108469902;108471348…	108458468;108458468;108458468;108459850;108459850;108459850;108461117;108461117;108461117;108461322;108461322;108461322;108462991;108462991;108462991;108463566;108463566;108463566;108463566;108464435;108464435;108464435;108464435;108464964;108465779;108465779;108465779;108468016;108468016;108468016;108468016;108469665;108469665;108469665;108469665;108470081;108470007;108470007;108470007;108471438…	-;-;-;-;-;-;-;-;-;-;-;-;-;-;-;-;-;-;-;-;-;-;-;-;-;-;-;-;-;-;-;-;-;-;-;-;-;-;-;-;-;-;-;-;-;-;-;-;-;-;-;-;-;-;-;-;-;-;-;-;-;-;-;-;-;-;-;-;-;-;-;-	6304	5330417C22Rik	942	1226	932	1172	1205	1119	837	939	1120	1311	775	850	725	673	936	1072	891	896	1033.38	1229.2	1024.61	1098.04	1057.6	1083.63	887.173	920.577	857.043	1043.8	951.254	1035.45	714.772	587.626	783.128	1118.65	1048.43	1019.93	1095.73	695.175	971.905	-0.657	0.102008	-6.44074
326	ENSMUSG00000040857.15	chr7;chr7;chr7;chr7;chr7;chr7;chr7	25242561;25245447;25245634;25246088;25246088;25250579;25250579	25245531;25245749;25245749;25246322;25246322;25250730;25250761	-;-;-;-;-;-;-	3607	Erf	596	692	520	1031	1135	951	538	710	756	1212	747	720	334	505	373	679	680	726	653.818	693.806	571.672	965.937	996.16	920.941	570.25	696.07	578.504	964.976	916.886	877.083	329.288	440.938	312.08	708.55	800.151	826.414	639.765	360.768	712.418	-0.8265	0.128331	-6.4404
327	ENSMUSG00000030357.10	chr6;chr6;chr6;chr6;chr6;chr6;chr6;chr6;chr6;chr6;chr6;chr6;chr6;chr6;chr6;chr6;chr6;chr6;chr6;chr6;chr6;chr6;chr6;chr6;chr6;chr6;chr6;chr6;chr6;chr6;chr6;chr6;chr6	128429735;128430103;128432422;128432422;128433106;128433106;128433215;128433526;128433526;128433526;128433703;128433703;128433762;128434305;128434305;128434305;128434305;128434752;128434752;128434752;128434752;128435714;128435714;128435714;128435714;128436570;128436570;128436570;128436570;128437610;128438068;128438406;128438406	128430880;128430880;128432661;128432661;128433291;128433291;128433291;128433609;128433609;128433793;128433793;128433793;128433793;128434461;128434461;128434461;128434461;128434872;128434872;128434872;128434872;128435856;128435856;128435856;128435856;128436714;128436714;128436714;128436714;128437653;128438140;128438677;128438677	-;-;-;-;-;-;-;-;-;-;-;-;-;-;-;-;-;-;-;-;-;-;-;-;-;-;-;-;-;-;-;-;-	2795	Fkbp4	2401	2455	2168	1919	1984	1908	2097	2540	3520	2250	1428	1690	4119	3927	4693	2429	1861	1953	2633.92	2461.41	2383.43	1797.9	1741.3	1847.69	2222.7	2490.16	2693.56	1791.42	1752.76	2058.71	4060.89	3428.84	3926.51	2534.71	2189.83	2223.12	2492.92	3805.41	2457.72	0.6101	0.0947857	6.43685
328	ENSMUSG00000029798.11	chr6;chr6;chr6;chr6;chr6;chr6;chr6;chr6;chr6;chr6;chr6;chr6;chr6;chr6;chr6;chr6;chr6;chr6;chr6;chr6;chr6;chr6;chr6;chr6;chr6;chr6;chr6;chr6;chr6;chr6;chr6;chr6;chr6;chr6;chr6;chr6;chr6;chr6;chr6;chr6;chr6;chr6;chr6	57581000;57581008;57583173;57583173;57584550;57584550;57598429;57599965;57604073;57604073;57606511;57607042;57607042;57607433;57607634;57607634;57610803;57610803;57610803;57610826;57611775;57611775;57611775;57611775;57618613;57618613;57618613;57618613;57619445;57619445;57619445;57625896;57625896;57646127;57647065;57652032;57654389;57658009;57659676;57660091;57662066;57662343;57662700	57581232;57581255;57583332;57583332;57584590;57584626;57598656;57600059;57604200;57604200;57610888;57607178;57607178;57607707;57607707;57607707;57610921;57610921;57610921;57610921;57611834;57611834;57611834;57611834;57618706;57618671;57618706;57618706;57619928;57619634;57619634;57626177;57626050;57646231;57647172;57652169;57654532;57658175;57659739;57660161;57662249;57662445;57664632	+;+;+;+;+;+;+;+;+;+;+;+;+;+;+;+;+;+;+;+;+;+;+;+;+;+;+;+;+;+;+;+;+;+;+;+;+;+;+;+;+;+;+	9292	Herc6	78	85	63	463	551	422	112	135	125	680	512	390	165	204	194	413	425	387	85.5667	85.2219	69.2603	433.782	483.598	408.662	118.714	132.351	95.6521	541.406	628.441	475.087	162.672	178.121	162.315	430.974	500.095	440.526	80.0163	167.703	301.802	1.0663	0.165675	6.43589
329	ENSMUSG00000031166.13	chrX;chrX;chrX;chrX;chrX;chrX;chrX;chrX;chrX;chrX;chrX;chrX;chrX;chrX;chrX;chrX;chrX;chrX;chrX;chrX;chrX;chrX;chrX;chrX;chrX;chrX;chrX;chrX;chrX;chrX;chrX;chrX;chrX;chrX;chrX;chrX;chrX;chrX;chrX;chrX;chrX;chrX;chrX;chrX;chrX;chrX;chrX;chrX;chrX;chrX;chrX;chrX;chrX;chrX;chrX;chrX;chrX;chrX;chrX;chrX;chrX;chrX;chrX;chrX;chrX;chrX;chrX;chrX	8123301;8123303;8123324;8125304;8125408;8125701;8126081;8126081;8126081;8126081;8126081;8126081;8127811;8127811;8127811;8127811;8127811;8127811;8128034;8128034;8128034;8128034;8128034;8128034;8128034;8128969;8128969;8128969;8128969;8128969;8128969;8129141;8129718;8130003;8130003;8130003;8130003;8130003;8130003;8130003;8130256;8130256;8130256;8130256;8130256;8130256;8130256;8130256;8131385;8131385…	8125729;8125729;8125729;8125729;8125729;8125729;8126199;8126199;8126199;8126199;8126199;8126199;8127952;8127952;8127952;8127952;8127952;8127952;8128214;8128517;8128214;8128214;8128214;8128214;8128214;8129276;8129276;8129276;8129276;8129276;8129276;8129276;8130133;8130133;8130133;8130133;8130133;8130133;8130133;8130133;8130365;8130365;8130365;8130365;8130365;8130365;8130365;8130365;8131625;8131591…	-;-;-;-;-;-;-;-;-;-;-;-;-;-;-;-;-;-;-;-;-;-;-;-;-;-;-;-;-;-;-;-;-;-;-;-;-;-;-;-;-;-;-;-;-;-;-;-;-;-;-;-;-;-;-;-;-;-;-;-;-;-;-;-;-;-;-;-	5277	Wdr13	3029	3630	3327	5651	6403	5093	3194	3333	4033	6328	4540	4345	2720	2855	3209	4946	4277	4522	3322.84	3639.47	3657.6	5294.39	5619.74	4932.02	3385.46	3267.61	3086.12	5038.26	5572.51	5292.95	2681.63	2492.83	2684.89	5161.25	5032.72	5147.44	3539.97	2619.78	4183.87	-0.4345	0.0677185	-6.41619
330	ENSMUSG00000047712.8	chr10;chr10;chr10;chr10;chr10;chr10;chr10;chr10;chr10;chr10;chr10;chr10;chr10;chr10;chr10	8204756;8204809;8245903;8245903;8248089;8248089;8251171;8251872;8298056;8298056;8302192;8307408;8330068;8390888;8518150	8207670;8207670;8246060;8246060;8248186;8248186;8251292;8252043;8298209;8298209;8302242;8307487;8330223;8390931;8518825	-;-;-;-;-;-;-;-;-;-;-;-;-;-;-	4626	Ust	603	629	651	340	343	306	784	590	806	383	224	253	386	436	470	270	253	228	661.497	630.642	715.689	318.544	301.042	296.328	830.996	578.424	616.765	304.939	274.943	308.197	380.554	380.691	393.237	281.75	297.703	259.535	669.276	384.827	435.082	-0.7978	0.124347	-6.41583
331	ENSMUSG00000042453.14	chr5;chr5;chr5;chr5;chr5;chr5;chr5;chr5;chr5;chr5;chr5;chr5;chr5;chr5;chr5;chr5;chr5;chr5;chr5;chr5;chr5;chr5;chr5;chr5;chr5;chr5;chr5;chr5;chr5;chr5;chr5;chr5;chr5;chr5;chr5;chr5;chr5;chr5;chr5;chr5;chr5;chr5;chr5;chr5;chr5;chr5;chr5;chr5;chr5;chr5;chr5;chr5;chr5;chr5;chr5;chr5;chr5;chr5;chr5;chr5;chr5;chr5;chr5;chr5;chr5;chr5;chr5;chr5;chr5;chr5;chr5;chr5;chr5;chr5;chr5;chr5;chr5;chr5;chr5;chr5…	21884454;21884895;21885250;21890542;21891562;21891562;21894905;21895633;21895989;21895989;21895989;21895989;21896747;21896747;21896747;21898724;21898986;21898986;21898986;21901605;21901605;21901605;21902778;21902778;21902778;21904665;21904665;21904665;21909941;21909941;21909941;21910813;21910813;21910813;21912976;21912976;21912976;21913199;21913199;21913199;21914983;21914983;21914983;21919015;219…	21885569;21885569;21885569;21893896;21891567;21891697;21895233;21895988;21896087;21896087;21896068;21896087;21896944;21896944;21896944;21899205;21899046;21899205;21899205;21901762;21901762;21901762;21902939;21902939;21902939;21904738;21904738;21904738;21910116;21910116;21910116;21911055;21911055;21911055;21913082;21913082;21913082;21913374;21913374;21913374;21915160;21915160;21915160;21919229;219…	-;-;-;-;-;-;-;-;-;-;-;-;-;-;-;-;-;-;-;-;-;-;-;-;-;-;-;-;-;-;-;-;-;-;-;-;-;-;-;-;-;-;-;-;-;-;-;-;-;-;-;-;-;-;-;-;-;-;-;-;-;-;-;-;-;-;-;-;-;-;-;-;-;-;-;-;-;-;-;-;-;-;-;-;-;-;-;-;-;-;-;-;-;-;-;-;-;-;-;-;-;-;-;-;-;-;-;-;-;-;-;-;-;-;-;-;-;-;-;-;-;-;-;-;-;-;-;-;-;-;-;-;-;-;-;-;-;-;-;-;-;-;-;-;-;-;-;-;-;-;-;-;-;-;-;-;-;-;-;-;-;-;-;-;-;-;-;-;-;-;-;-;-;-;-;-;-;-;-;-;-;-;-;-;-;-;-;-;-;-;-;-;-;-;-;-;-;-;-;-…	23738	Reln	2074	2526	2180	2282	2309	1829	1511	1921	2010	2338	1523	1419	945	1829	1191	1506	1663	1658	2275.2	2532.59	2396.63	2137.99	2026.55	1771.19	1601.58	1883.31	1538.09	1861.48	1869.37	1728.59	931.668	1596.98	996.48	1571.54	1956.84	1887.32	2401.47	1175.04	1809.08	-1.0309	0.160865	-6.40835
332	ENSMUSG00000010797.6	chr6;chr6;chr6;chr6;chr6	17988940;18008584;18023061;18027924;18030205	17990043;18008848;18023338;18028150;18030585	-;-;-;-;-	2255	Wnt2	77	104	52	51	55	44	69	84	66	42	40	44	25	26	12	60	73	59	84.4697	104.272	57.1672	47.7816	48.2721	42.6093	73.1361	82.3519	50.5043	33.4398	49.097	53.5995	24.6473	22.7017	10.0401	62.6112	85.8986	67.1604	81.9695	19.1297	55.5422	-2.115	0.330364	-6.40195
333	ENSMUSG00000035914.11	chr9;chr9;chr9;chr9;chr9;chr9;chr9;chr9;chr9;chr9;chr9;chr9;chr9;chr9;chr9;chr9;chr9;chr9;chr9;chr9;chr9;chr9;chr9	58524298;58524300;58526277;58527519;58527519;58527519;58528452;58528452;58528452;58530596;58530596;58530596;58535456;58535456;58535576;58536559;58537269;58537269;58537269;58540667;58540667;58540667;58555022	58526361;58526361;58526361;58527554;58527554;58527554;58528493;58528493;58528493;58530730;58530730;58530730;58535752;58535752;58535752;58536612;58537471;58537607;58537607;58540714;58540941;58540940;58555437	-;-;-;-;-;-;-;-;-;-;-;-;-;-;-;-;-;-;-;-;-;-;-	3658	Cd276	190	218	222	291	313	264	187	204	254	286	208	186	108	151	158	188	147	134	208.432	218.569	244.06	272.636	274.712	255.656	198.209	199.998	194.365	227.709	255.304	226.58	106.476	131.845	132.195	196.182	172.974	152.534	223.687	123.505	203.802	-0.8516	0.133068	-6.3995
334	ENSMUSG00000057359.7	chr3;chr3;chr3	122255958;122286877;122293325	122257534;122293720;122293547	-;-;-	8421	Gm17494	130	208	158	207	202	176	106	153	164	190	138	117	81	80	104	157	104	127	142.611	208.543	173.7	193.937	177.29	170.437	112.354	149.998	125.496	151.275	169.385	142.526	79.8572	69.8515	87.0142	163.833	122.376	144.565	174.952	78.9076	143.614	-1.1505	0.180193	-6.38497
335	ENSMUSG00000031626.18	chr8;chr8;chr8;chr8;chr8;chr8;chr8;chr8;chr8;chr8;chr8;chr8;chr8;chr8;chr8;chr8;chr8;chr8;chr8;chr8;chr8;chr8;chr8;chr8;chr8;chr8;chr8;chr8;chr8;chr8;chr8;chr8;chr8;chr8;chr8;chr8;chr8;chr8;chr8;chr8;chr8;chr8;chr8;chr8;chr8;chr8;chr8;chr8;chr8;chr8;chr8;chr8;chr8;chr8;chr8;chr8;chr8;chr8;chr8;chr8;chr8;chr8;chr8;chr8;chr8;chr8;chr8;chr8;chr8;chr8;chr8;chr8;chr8;chr8;chr8;chr8;chr8;chr8;chr8;chr8…	45507788;45507788;45507794;45507795;45507808;45507818;45507918;45507918;45627739;45627745;45627803;45628185;45628201;45645761;45645761;45645761;45648196;45658292;45658354;45658670;45658676;45658696;45658705;45658709;45658784;45658803;45658803;45658803;45658803;45658803;45658803;45658803;45658803;45658803;45658803;45658803;45658803;45658803;45658804;45661993;45661996;45688333;45688337;45694558;457…	45510365;45507957;45507957;45507957;45507957;45507957;45507957;45507957;45628272;45628272;45628272;45628272;45628272;45645852;45645852;45645852;45649302;45658471;45658471;45658941;45658941;45658941;45658941;45658941;45658941;45658941;45658941;45658941;45658941;45658941;45658941;45658941;45658941;45658941;45658941;45658941;45658941;45658941;45658941;45662081;45662081;45688447;45688447;45694613;457…	+;+;+;+;+;+;+;+;+;+;+;+;+;+;+;+;+;+;+;+;+;+;+;+;+;+;+;+;+;+;+;+;+;+;+;+;+;+;+;+;+;+;+;+;+;+;+;+;+;+;+;+;+;+;+;+;+;+;+;+;+;+;+;+;+;+;+;+;+;+;+;+;+;+;+;+;+;+;+;+;+;+;+;+;+;+;+;+;+;+;+;+;+;+;+;+;+;+;+;+;+;+;+;+;+;+;+;+;+;+;+;+;+;+;+;+;+;+;+;+;+;+;+;+;+;+;+;+;+;+;+;+;+;+;+;+;+;+;+;+;+;+;+;+;+;+;+;+;+;+;+;+;+;+;+;+;+;+;+;+;+;+;+;+;+;+;+;+;+;+;+;+;+;+;+;+;+;+;+;+;+;+;+;+;+;+;+;+;+;+;+;+;+;+;+;+;+;+;+;+…	28634	Sorbs2	2283	2996	2832	5552	5805	5174	2557	2839	2926	7867	5134	4853	1755	2338	2090	4557	4316	3960	2504.47	3003.82	3113.41	5201.63	5094.9	5010.46	2710.28	2783.3	2239.03	6263.59	6301.6	5911.79	1730.24	2041.41	1748.65	4755.32	5078.61	4507.71	2873.9	1840.1	3888.9	-0.6431	0.100842	-6.37777
336	ENSMUSG00000051177.16	chr2;chr2;chr2;chr2;chr2;chr2;chr2;chr2;chr2;chr2;chr2;chr2;chr2;chr2;chr2;chr2;chr2;chr2;chr2;chr2;chr2;chr2;chr2;chr2;chr2;chr2;chr2;chr2;chr2;chr2;chr2;chr2;chr2;chr2;chr2;chr2;chr2;chr2;chr2;chr2;chr2;chr2;chr2;chr2;chr2;chr2;chr2;chr2;chr2;chr2;chr2;chr2;chr2;chr2;chr2;chr2;chr2;chr2;chr2;chr2;chr2;chr2;chr2;chr2;chr2;chr2;chr2;chr2;chr2;chr2;chr2;chr2;chr2;chr2;chr2;chr2;chr2;chr2;chr2;chr2…	134786067;134786159;134786175;134786229;134786530;134813601;134813601;134813601;134813601;134813601;134988124;134988124;134988124;134988124;134988124;135220718;135220718;135220718;135220718;135220718;135220765;135249173;135249971;135249971;135249971;135249971;135249971;135249971;135249971;135251521;135251733;135251733;135251733;135251733;135251733;135251733;135251733;135252775;135252775;135252775…	134786631;134786631;134786631;134786631;134786631;134813678;134813678;134813678;134813678;134813678;134988192;134989373;134988192;134988192;134988192;135220855;135220855;135220855;135220855;135220855;135220855;135249268;135250050;135250050;135250050;135250050;135250050;135250050;135250050;135251594;135251786;135251786;135251786;135251786;135251786;135251786;135251786;135252850;135252850;135252850…	+;+;+;+;+;+;+;+;+;+;+;+;+;+;+;+;+;+;+;+;+;+;+;+;+;+;+;+;+;+;+;+;+;+;+;+;+;+;+;+;+;+;+;+;+;+;+;+;+;+;+;+;+;+;+;+;+;+;+;+;+;+;+;+;+;+;+;+;+;+;+;+;+;+;+;+;+;+;+;+;+;+;+;+;+;+;+;+;+;+;+;+;+;+;+;+;+;+;+;+;+;+;+;+;+;+;+;+;+;+;+;+;+;+;+;+;+;+;+;+;+;+;+;+	11115	Plcb1	3746	3930	3228	5325	5767	4027	3338	2761	3090	6327	4417	3960	2353	2240	2429	4172	4095	3529	4109.4	3940.26	3548.76	4988.96	5061.54	3899.72	3538.09	2706.83	2364.52	5037.46	5421.53	4823.96	2319.8	1955.84	2032.28	4353.56	4818.56	4017.1	3866.14	2102.64	3829.9	-0.8789	0.13781	-6.37776
337	ENSMUSG00000028656.14	chr4;chr4;chr4;chr4;chr4;chr4;chr4;chr4;chr4;chr4;chr4;chr4;chr4;chr4;chr4;chr4;chr4;chr4;chr4;chr4;chr4;chr4;chr4;chr4;chr4;chr4;chr4;chr4;chr4;chr4;chr4;chr4;chr4;chr4;chr4;chr4;chr4;chr4;chr4;chr4;chr4;chr4;chr4;chr4;chr4;chr4;chr4;chr4;chr4;chr4;chr4;chr4;chr4	122859047;122859047;122859047;122861934;122861934;122861934;122862405;122862405;122862405;122862416;122862623;122862623;122862623;122862623;122862901;122862901;122862901;122864581;122864581;122864581;122864581;122865170;122865170;122865170;122867485;122867485;122867485;122867514;122867653;122867653;122867653;122867653;122869694;122869694;122869694;122869694;122871033;122871397;122871397;122871397…	122860217;122860217;122860217;122862077;122862077;122862077;122862487;122862487;122862487;122862487;122863085;122862746;122862746;122862746;122863085;122863085;122863085;122864632;122864758;122864758;122864758;122865275;122865275;122865275;122867570;122867570;122867570;122867570;122867796;122867796;122867796;122867796;122869771;122869771;122869771;122869771;122871497;122871497;122871497;122871497…	-;-;-;-;-;-;-;-;-;-;-;-;-;-;-;-;-;-;-;-;-;-;-;-;-;-;-;-;-;-;-;-;-;-;-;-;-;-;-;-;-;-;-;-;-;-;-;-;-;-;-;-;-	3494	Cap1	4174	4393	4541	4236	4343	3888	4321	4360	4596	4662	3270	3209	3299	3760	3485	3959	3562	3603	4578.92	4404.47	4992.24	3968.68	3811.74	3765.11	4580.02	4274.46	3516.94	3711.81	4013.68	3909.11	3252.46	3283.02	2915.81	4131.29	4191.38	4101.33	4658.54	3150.43	3966.8	-0.5644	0.0885687	-6.37249
338	ENSMUSG00000032500.10	chr9;chr9;chr9;chr9;chr9	111439081;111467478;111482618;111484917;111488525	111439352;111469315;111482750;111485084;111489118	+;+;+;+;+	3005	Dclk3	1219	1689	986	987	1092	852	937	1087	1142	1185	889	762	829	803	655	943	839	811	1337.25	1693.41	1083.98	924.714	958.42	825.071	993.167	1065.67	873.878	943.479	1091.18	928.247	817.304	701.134	548.022	984.039	987.245	923.17	1371.55	688.82	982.188	-0.9952	0.156171	-6.37235
339	ENSMUSG00000002107.18	chr2;chr2;chr2;chr2;chr2;chr2;chr2;chr2;chr2;chr2;chr2;chr2;chr2;chr2;chr2;chr2;chr2;chr2;chr2;chr2;chr2;chr2;chr2;chr2;chr2;chr2;chr2;chr2;chr2;chr2;chr2;chr2;chr2;chr2;chr2;chr2;chr2;chr2;chr2;chr2;chr2;chr2;chr2;chr2;chr2;chr2;chr2;chr2;chr2;chr2;chr2;chr2;chr2;chr2;chr2;chr2;chr2;chr2;chr2;chr2;chr2;chr2;chr2;chr2;chr2;chr2;chr2;chr2;chr2;chr2;chr2;chr2;chr2;chr2;chr2;chr2;chr2;chr2;chr2;chr2…	6539694;6539705;6539705;6539705;6541869;6543430;6544807;6544841;6544841;6545635;6546240;6546240;6546334;6546859;6546872;6547042;6547042;6547042;6547042;6547042;6547042;6547042;6547042;6547042;6549832;6549832;6549832;6549832;6549832;6549832;6549832;6549832;6549832;6549832;6549832;6553785;6553785;6553785;6553785;6553785;6553785;6553785;6553785;6553785;6553785;6553785;6553785;6553785;6553785;6553785…	6545675;6546779;6547213;6545675;6545675;6545675;6546779;6545675;6545675;6545675;6547213;6547213;6547213;6547213;6547213;6547213;6547213;6547213;6547213;6547213;6547213;6547213;6547213;6547213;6549975;6549975;6549975;6549975;6549975;6549975;6549975;6549975;6549975;6549975;6549975;6553964;6553964;6553964;6553964;6553982;6553964;6553964;6553964;6553964;6553964;6553964;6553964;6553964;6553964;6553964…	-;-;-;-;-;-;-;-;-;-;-;-;-;-;-;-;-;-;-;-;-;-;-;-;-;-;-;-;-;-;-;-;-;-;-;-;-;-;-;-;-;-;-;-;-;-;-;-;-;-;-;-;-;-;-;-;-;-;-;-;-;-;-;-;-;-;-;-;-;-;-;-;-;-;-;-;-;-;-;-;-;-;-;-;-;-;-;-;-;-;-;-;-;-;-;-;-;-;-;-;-;-;-;-;-;-;-;-;-;-;-;-;-;-;-;-;-;-;-;-;-;-;-;-;-;-;-;-;-;-;-;-;-;-;-;-;-;-;-;-;-;-;-;-;-;-;-;-;-;-;-;-;-;-;-;-;-;-;-;-;-;-;-;-;-;-;-;-;-;-;-;-;-;-;-;-;-;-;-;-;-;-;-;-;-;-;-;-;-;-;-;-;-;-;-;-;-;-;-;-…	25884	Celf2	6506	7795	8449	10616	11110	10054	7787	6561	7697	11829	8384	7598	5074	5384	6036	9427	8629	8399	7137.14	7815.35	9288.57	9946.06	9750.96	9736.22	8253.78	6432.27	5889.88	9418.07	10290.7	9255.67	5002.42	4701.01	5050.17	9837.26	10153.7	9560.67	8080.35	4917.86	8195.55	-0.7164	0.112748	-6.35375
340	ENSMUSG00000046688.14	chr3;chr3;chr3;chr3;chr3;chr3;chr3;chr3;chr3;chr3;chr3;chr3;chr3	127789805;127789910;127789912;127790655;127790804;127791473;127791473;127796569;127796569;127796569;127796569;127819424;127832060	127790171;127790171;127790171;127790749;127791529;127791529;127791529;127797954;127797954;127798389;127798389;127819508;127832164	+;+;+;+;+;+;+;+;+;+;+;+;+	3199	Tifa	78	107	54	71	100	73	132	124	190	138	79	93	187	249	238	100	63	91	85.5667	107.279	59.3659	66.5194	87.7674	70.6927	139.913	121.567	145.391	109.874	96.9665	113.29	184.362	217.413	199.129	104.352	74.1317	103.586	84.0707	200.301	115.954	1.2485	0.196691	6.34777
341	ENSMUSG00000034928.16	chr13;chr13;chr13;chr13;chr13;chr13;chr13;chr13;chr13;chr13;chr13;chr13;chr13;chr13;chr13;chr13;chr13;chr13;chr13;chr13;chr13;chr13;chr13;chr13;chr13;chr13;chr13;chr13;chr13;chr13;chr13;chr13;chr13;chr13;chr13;chr13;chr13;chr13;chr13;chr13;chr13;chr13;chr13;chr13;chr13;chr13;chr13;chr13;chr13;chr13;chr13;chr13;chr13;chr13;chr13;chr13;chr13;chr13;chr13;chr13;chr13;chr13;chr13;chr13;chr13;chr13;chr…	54679399;54679401;54679410;54679410;54679414;54681565;54681934;54681934;54681934;54681934;54681934;54681934;54682113;54682113;54682113;54682113;54682113;54682113;54682327;54682327;54682327;54682327;54682327;54682327;54682580;54682580;54682580;54682580;54682580;54682580;54682647;54682789;54682789;54682789;54682789;54682789;54682789;54683043;54683043;54683043;54683043;54683043;54683043;54683043;546…	54681811;54681811;54681811;54681811;54681811;54681811;54682033;54682033;54682033;54682033;54682033;54682033;54682234;54682234;54682234;54682234;54682234;54682234;54682414;54682414;54682414;54682414;54682414;54682414;54682701;54682701;54682701;54682701;54682701;54682701;54682950;54682950;54682950;54682950;54682950;54682950;54682950;54683216;54683216;54683219;54683219;54683216;54683219;54683216;546…	-;-;-;-;-;-;-;-;-;-;-;-;-;-;-;-;-;-;-;-;-;-;-;-;-;-;-;-;-;-;-;-;-;-;-;-;-;-;-;-;-;-;-;-;-;-;-;-;-;-;-;-;-;-;-;-;-;-;-;-;-;-;-;-;-;-;-;-;-;-;-;-;-;-;-;-;-;-;-;-;-;-;-;-;-;-;-;-;-;-;-;-;-;-;-;-;-;-;-;-;-;-;-;-;-;-;-	5202	Rnf44	2276	2438	2285	3392	3528	3127	2215	2311	2877	3602	2520	2424	2087	2247	2343	2900	2645	2633	2496.79	2444.36	2512.06	3177.94	3096.43	3028.16	2347.78	2265.66	2201.53	2867.86	3093.11	2952.85	2057.56	1961.95	1960.33	3026.21	3112.35	2997.17	2484.41	1993.28	2644.45	-0.3181	0.050137	-6.34549
342	ENSMUSG00000061911.15	chr12;chr12;chr12;chr12;chr12;chr12;chr12;chr12;chr12;chr12;chr12;chr12;chr12;chr12;chr12;chr12;chr12;chr12;chr12;chr12;chr12;chr12;chr12;chr12;chr12;chr12;chr12;chr12;chr12;chr12;chr12;chr12;chr12;chr12;chr12;chr12;chr12;chr12;chr12;chr12;chr12;chr12;chr12;chr12;chr12;chr12;chr12;chr12;chr12;chr12;chr12;chr12;chr12;chr12;chr12;chr12;chr12;chr12;chr12;chr12;chr12;chr12;chr12;chr12;chr12;chr12;chr…	29528384;29528384;29528401;29533385;29534586;29534615;29535222;29566700;29566702;29566702;29566702;29566702;29566702;29566702;29644313;29644313;29644313;29644313;29644313;29730941;29730941;29730941;29730941;29730941;29775440;29775440;29775440;29775440;29775440;29783621;29783621;29783621;29783621;29783855;29783855;29783855;29783855;29784251;29784251;29784251;29784251;29811373;29811373;29811373;298…	29528796;29528796;29531579;29533535;29534794;29535229;29535368;29566797;29566797;29566797;29566998;29566968;29566797;29566797;29644419;29644419;29644419;29644419;29644419;29731076;29731076;29731076;29731076;29731076;29775585;29775593;29775593;29775593;29775593;29783675;29783675;29783675;29783675;29783888;29783888;29783888;29783888;29785278;29784313;29784313;29784313;29811734;29811734;29811734;298…	+;+;+;+;+;+;+;+;+;+;+;+;+;+;+;+;+;+;+;+;+;+;+;+;+;+;+;+;+;+;+;+;+;+;+;+;+;+;+;+;+;+;+;+;+;+;+;+;+;+;+;+;+;+;+;+;+;+;+;+;+;+;+;+;+;+;+;+;+;+;+;+;+;+;+;+;+;+;+;+;+;+;+;+;+;+;+;+;+;+;+;+;+;+;+;+;+;+;+;+;+;+;+;+;+;+;+;+	14018	Myt1l	3771	4576	3694	5596	5525	5047	3514	3564	3983	5888	4290	4163	3011	2846	3595	5026	4637	4289	4136.82	4587.94	4061.07	5242.86	4849.15	4887.48	3724.64	3494.07	3047.86	4687.94	5265.65	5071.25	2968.52	2484.97	3007.85	5244.73	5456.33	4882.22	4261.95	2820.44	4283.41	-0.5958	0.0939088	-6.34459
343	ENSMUSG00000105736.1	chr5;chr5;chr5;chr5	137274093;137282442;137283284;137288565	137274153;137282488;137283464;137288662	-;-;-;-	387	Gm42456	38	33	56	56	74	61	30	38	28	65	41	39	5	13	9	69	37	42	41.6864	33.0861	61.5647	52.466	64.9479	59.0719	31.7983	37.2544	21.4261	51.752	50.3244	47.5087	4.9295	11.3509	7.5301	72.0029	43.5376	47.8091	45.4457	7.9368	41.1137	-2.4985	0.393842	-6.34405
344	ENSMUSG00000074776.4	chr10;chr10;chr10;chr10;chr10;chr10	97681414;97682102;97752506;97807488;97922952;97966989	97682658;97682416;97752612;97807575;97923042;97967090	-;-;-;-;-;-	1633	Gm10754	52	121	41	11	16	20	33	35	29	17	10	19	14	13	5	26	28	29	57.0445	121.316	45.0741	10.3058	14.0428	19.3679	34.9781	34.3133	22.1913	13.5351	12.2742	23.1453	13.8025	11.3509	4.1834	27.1315	32.9474	33.011	74.4782	9.7789	29.4453	-2.9495	0.465115	-6.34147
345	ENSMUSG00000015843.10	chr1;chr1;chr1;chr1;chr1;chr1;chr1;chr1;chr1;chr1;chr1;chr1;chr1;chr1;chr1;chr1;chr1;chr1;chr1;chr1;chr1;chr1;chr1;chr1;chr1;chr1;chr1;chr1;chr1;chr1;chr1;chr1;chr1;chr1;chr1;chr1;chr1;chr1;chr1;chr1;chr1	167598384;167598460;167598480;167598695;167598699;167613704;167613704;167613704;167618309;167624928;167624928;167624928;167624928;167627292;167627292;167627292;167627292;167630962;167630962;167630962;167630962;167631230;167631230;167631230;167631230;167632515;167632515;167632515;167632515;167634435;167634435;167634435;167634435;167635700;167635700;167635700;167635700;167639126;167639126;167639126…	167598800;167598568;167598652;167598800;167598800;167613951;167613951;167613951;167618495;167625072;167625072;167625072;167625072;167627471;167627471;167627471;167627471;167631122;167631122;167631122;167631122;167631359;167631359;167631359;167631359;167632647;167632647;167632647;167632647;167634526;167634526;167634526;167634526;167635805;167635805;167635805;167635805;167639621;167639618;167639424…	+;+;+;+;+;+;+;+;+;+;+;+;+;+;+;+;+;+;+;+;+;+;+;+;+;+;+;+;+;+;+;+;+;+;+;+;+;+;+;+;+	2297	Rxrg	472	1098	319	100	86	98	318	443	419	115	108	84	199	178	234	134	124	118	517.788	1100.87	350.699	93.6894	75.4799	94.9025	337.062	434.308	320.626	91.5613	132.562	102.326	196.192	155.42	195.782	139.832	145.91	134.321	656.451	182.465	256.629	-1.8481	0.291519	-6.33958
346	ENSMUSG00000074923.10	chr2;chr2;chr2;chr2;chr2;chr2;chr2;chr2;chr2;chr2;chr2;chr2;chr2;chr2;chr2;chr2;chr2;chr2;chr2;chr2;chr2;chr2;chr2;chr2;chr2;chr2;chr2;chr2;chr2;chr2;chr2;chr2;chr2;chr2	118663303;118663762;118664064;118664783;118664783;118664783;118677229;118677263;118677723;118677723;118677723;118677723;118688797;118688797;118688797;118689734;118689734;118689734;118693227;118693227;118693227;118693867;118693867;118693867;118694294;118694294;118694515;118694515;118695207;118695207;118695207;118696407;118696407;118696407	118664023;118664023;118664313;118664866;118664956;118664866;118677301;118677301;118677828;118677770;118677828;118677828;118689005;118689005;118689005;118690390;118690390;118690390;118693724;118693724;118693724;118694640;118694000;118694000;118694420;118694420;118694640;118694640;118695341;118695341;118695341;118697236;118698018;118698020	+;+;+;+;+;+;+;+;+;+;+;+;+;+;+;+;+;+;+;+;+;+;+;+;+;+;+;+;+;+;+;+;+;+	5211	Pak6	996	1150	1018	2062	2030	1721	868	949	1028	2389	1581	1373	801	837	915	1615	1441	1586	1092.62	1153	1119.16	1931.87	1781.68	1666.6	920.031	930.38	786.643	1902.09	1940.56	1672.55	789.699	730.821	765.557	1685.28	1695.61	1805.36	1121.59	762.026	1353.86	-0.5583	0.0880628	-6.3395
347	ENSMUSG00000008683.16	chr7;chr7;chr7;chr7;chr7;chr7;chr7;chr7;chr7;chr7;chr7;chr7;chr7;chr7;chr7;chr7;chr7;chr7;chr7;chr7;chr7;chr7;chr7;chr7;chr7;chr7;chr7;chr7	118104372;118104378;118109064;118109169;118109663;118109933;118109933;118109933;118109933;118109998;118114785;118114785;118114785;118114785;118114785;118114785;118114785;118115109;118115109;118115109;118115109;118115109;118115109;118115109;118115472;118115740;118116097;118116136	118109193;118109193;118109193;118109193;118110018;118110018;118110018;118110018;118110018;118110018;118114864;118114864;118114864;118114864;118114864;118114864;118114864;118115246;118115228;118115246;118115246;118115554;118115256;118115246;118115677;118116129;118116128;118116188	-;-;-;-;-;-;-;-;-;-;-;-;-;-;-;-;-;-;-;-;-;-;-;-;-;-;-;-	6270	Rps15a	1904	2028	1912	2117	2076	1953	2078	2277	3380	2764	1801	1968	2909	3493	3261	2051	1779	2007	2088.71	2033.29	2101.99	1983.4	1822.05	1891.27	2202.56	2232.32	2586.43	2200.65	2210.59	2397.36	2867.96	3049.89	2728.4	2140.26	2093.34	2284.59	2074.66	2882.08	2273.06	0.4743	0.0748566	6.33587
348	ENSMUSG00000017734.15	chr2;chr2;chr2;chr2;chr2;chr2;chr2;chr2;chr2;chr2;chr2;chr2;chr2;chr2;chr2;chr2;chr2;chr2;chr2;chr2;chr2;chr2;chr2;chr2;chr2	164486106;164486455;164486455;164486481;164486877;164486927;164487821;164488242;164488242;164488242;164488242;164488242;164488568;164488568;164488568;164488568;164488568;164488568;164490136;164490136;164490136;164490136;164490136;164490136;164490644	164486243;164486687;164486687;164486687;164487004;164487004;164488388;164488388;164488388;164488388;164488388;164488388;164488705;164488705;164488705;164488705;164488705;164488705;164490216;164493319;164490767;164491275;164490767;164490544;164490767	+;+;+;+;+;+;+;+;+;+;+;+;+;+;+;+;+;+;+;+;+;+;+;+;+	4389	Dbndd2	1334	1196	1323	891	988	1057	1767	1766	2157	1184	694	767	2424	2984	2455	877	640	879	1463.41	1199.12	1454.47	834.772	867.142	1023.59	1872.92	1731.35	1650.57	942.683	851.832	934.337	2389.8	2605.46	2054.04	915.167	753.084	1000.58	1372.33	2349.77	1363.57	0.7761	0.122565	6.33253
349	ENSMUSG00000038780.14	chr5;chr5;chr5;chr5;chr5;chr5;chr5;chr5;chr5;chr5;chr5;chr5;chr5;chr5;chr5;chr5;chr5;chr5;chr5;chr5;chr5;chr5;chr5;chr5;chr5;chr5;chr5;chr5;chr5;chr5;chr5;chr5;chr5;chr5;chr5;chr5;chr5;chr5;chr5;chr5;chr5;chr5;chr5;chr5;chr5;chr5;chr5;chr5;chr5;chr5;chr5;chr5;chr5;chr5;chr5;chr5;chr5;chr5;chr5;chr5;chr5;chr5;chr5;chr5;chr5;chr5;chr5;chr5	144876495;144876495;144876502;144879111;144880625;144880625;144880625;144880625;144881618;144881618;144881618;144882507;144882507;144882507;144882507;144883569;144883569;144883569;144883569;144884583;144884583;144884583;144884583;144884592;144886362;144886362;144886362;144886362;144886362;144889699;144889699;144889699;144889699;144891315;144891315;144891315;144891315;144893161;144893161;144893161…	144879456;144879456;144879456;144879456;144880700;144880709;144880709;144881819;144881819;144881819;144881819;144882627;144882627;144882627;144882627;144883706;144883706;144883706;144883706;144884761;144884761;144884761;144884761;144884761;144886476;144886476;144886476;144886476;144886476;144889802;144889802;144889802;144889802;144891513;144891513;144891513;144891513;144893307;144893307;144893307…	-;-;-;-;-;-;-;-;-;-;-;-;-;-;-;-;-;-;-;-;-;-;-;-;-;-;-;-;-;-;-;-;-;-;-;-;-;-;-;-;-;-;-;-;-;-;-;-;-;-;-;-;-;-;-;-;-;-;-;-;-;-;-;-;-;-;-;-	6336	Smurf1	938	1197	1011	1743	1919	1750	979	997	1260	1890	1302	1381	809	802	999	1729	1446	1486	1028.99	1200.12	1111.46	1633.01	1684.26	1694.69	1037.69	977.439	964.174	1504.79	1598.11	1682.29	797.587	700.261	835.838	1804.25	1701.5	1691.53	1113.53	777.895	1313.78	-0.5182	0.0818489	-6.33077
350	ENSMUSG00000016528.10	chr1;chr1;chr1;chr1;chr1;chr1;chr1;chr1;chr1;chr1;chr1;chr1;chr1;chr1;chr1;chr1	131053700;131055759;131055929;131056414;131056889;131056889;131057494;131057494;131058001;131058001;131058352;131058352;131058623;131058623;131072340;131097289	131055235;131055839;131056014;131056538;131056964;131056964;131057620;131057620;131058080;131058080;131058416;131058416;131058762;131058762;131072526;131097826	-;-;-;-;-;-;-;-;-;-;-;-;-;-;-;-	3041	Mapkapk2	375	431	355	632	776	692	531	640	828	840	582	515	656	925	722	777	730	641	411.378	432.125	390.276	592.117	681.075	670.128	562.83	627.443	633.6	668.795	714.361	627.358	646.745	807.658	604.079	810.815	858.986	729.657	411.26	686.161	637.19	0.7381	0.116611	6.32957
351	ENSMUSG00000027466.15	chr2;chr2;chr2;chr2;chr2;chr2;chr2;chr2;chr2;chr2;chr2;chr2;chr2;chr2;chr2;chr2;chr2;chr2;chr2;chr2;chr2;chr2;chr2;chr2;chr2;chr2;chr2;chr2;chr2;chr2;chr2;chr2;chr2;chr2;chr2;chr2;chr2;chr2;chr2;chr2;chr2;chr2;chr2;chr2;chr2;chr2;chr2;chr2;chr2;chr2;chr2	152316334;152316334;152316334;152318312;152318312;152318312;152318312;152318713;152318713;152318713;152318713;152318780;152319124;152319124;152319124;152319124;152319124;152322160;152322160;152322160;152322160;152322160;152322938;152323172;152323172;152323172;152323172;152324267;152324267;152324267;152324525;152324525;152324525;152324540;152326216;152326216;152326216;152326404;152327056;152327247…	152316914;152316914;152316914;152318455;152318455;152318455;152318455;152318811;152318811;152318811;152318811;152318811;152319420;152319303;152319303;152319303;152319303;152322271;152322271;152322271;152322271;152322997;152324440;152323498;152323332;152323332;152323332;152324364;152324440;152324440;152324616;152324640;152324640;152324640;152326414;152326414;152326414;152326414;152327111;152327340…	-;-;-;-;-;-;-;-;-;-;-;-;-;-;-;-;-;-;-;-;-;-;-;-;-;-;-;-;-;-;-;-;-;-;-;-;-;-;-;-;-;-;-;-;-;-;-;-;-;-;-	4601	Rbck1	1601	1885	1385	1657	1752	1585	1366	1570	1942	1752	1152	1249	1294	1344	1507	1438	1265	1314	1756.31	1889.92	1522.63	1552.43	1537.68	1534.9	1447.88	1539.2	1486.05	1394.92	1413.99	1521.5	1275.74	1173.51	1260.87	1500.58	1488.52	1495.74	1722.95	1236.71	1488.47	-0.4793	0.0757727	-6.32532
352	ENSMUSG00000020482.4	chr11;chr11;chr11;chr11;chr11	5528887;5534243;5534765;5541373;5541877	5531533;5534380;5534989;5541423;5542187	-;-;-;-;-	3372	Ccdc117	266	341	262	341	357	326	356	429	557	374	259	256	552	706	544	416	282	343	291.805	341.89	288.035	319.481	313.329	315.696	377.34	420.583	426.226	297.773	317.903	311.852	544.212	616.439	455.151	434.104	331.827	390.441	307.243	538.601	377.449	0.8079	0.127737	6.32489
353	ENSMUSG00000037791.15	chr11;chr11;chr11;chr11;chr11;chr11;chr11;chr11;chr11;chr11;chr11;chr11;chr11;chr11;chr11;chr11;chr11;chr11;chr11;chr11;chr11;chr11;chr11;chr11;chr11;chr11;chr11;chr11;chr11;chr11;chr11;chr11;chr11;chr11;chr11;chr11;chr11;chr11;chr11;chr11;chr11;chr11;chr11;chr11;chr11;chr11;chr11;chr11;chr11;chr11	77982754;77982802;77984016;77984016;78006727;78006727;78009401;78009401;78013171;78013171;78015498;78015498;78018065;78018065;78022358;78022358;78023027;78023027;78023381;78023595;78023629;78023696;78023719;78024813;78024813;78024813;78024813;78024961;78024961;78024961;78024961;78024961;78025024;78025885;78025885;78025885;78025885;78025885;78025885;78025938;78027320;78027320;78028110;78028227;780…	77983377;77983377;77984197;77984197;78006799;78006799;78009794;78009794;78013291;78013291;78015630;78015630;78018229;78018229;78022516;78022516;78023819;78023819;78023819;78023819;78023819;78023819;78023819;78024929;78024867;78025086;78024867;78025086;78025086;78025086;78025086;78025086;78025086;78026016;78026028;78025961;78026182;78026192;78026028;78026214;78027418;78027418;78028309;78028309;780…	+;+;+;+;+;+;+;+;+;+;+;+;+;+;+;+;+;+;+;+;+;+;+;+;+;+;+;+;+;+;+;+;+;+;+;+;+;+;+;+;+;+;+;+;+;+;+;+;+;+	4909	Phf12	948	1149	1049	1271	1271	1166	958	1088	1414	1288	890	871	833	970	1009	993	921	941	1039.96	1152	1153.24	1190.79	1115.52	1129.15	1015.43	1066.65	1082.02	1025.49	1092.41	1061.03	821.248	846.949	844.205	1036.22	1083.73	1071.15	1115.07	837.467	1045.95	-0.413	0.0653169	-6.32332
354	ENSMUSG00000041852.15	chr15;chr15;chr15;chr15;chr15;chr15;chr15;chr15;chr15;chr15;chr15;chr15;chr15;chr15;chr15;chr15;chr15	82808436;82808626;82814481;82815611;82815611;82825231;82825231;82851513;82851513;82856793;82856908;82857130;82899502;82911986;82911986;82963421;82987616	82809787;82809787;82814603;82815660;82815660;82825324;82825324;82857284;82857284;82857284;82857284;82857284;82899811;82912107;82912134;82963558;82987872	-;-;-;-;-;-;-;-;-;-;-;-;-;-;-;-;-	8245	Tcf20	2314	2636	2471	2859	2903	2630	2054	2276	2739	3106	2058	2348	2020	2087	2424	2575	2474	2421	2538.48	2642.88	2716.54	2678.58	2547.89	2546.87	2177.12	2231.34	2095.93	2472.95	2526.04	2860.27	1991.5	1822.25	2028.1	2687.06	2911.14	2755.85	2632.63	1947.28	2457.27	-0.4351	0.0689305	-6.31261
355	ENSMUSG00000070871.10	chr1;chr1;chr1;chr1;chr1;chr1;chr1;chr1;chr1;chr1;chr1;chr1;chr1;chr1;chr1;chr1;chr1;chr1;chr1;chr1;chr1;chr1;chr1;chr1;chr1;chr1;chr1;chr1;chr1;chr1;chr1;chr1;chr1;chr1;chr1;chr1;chr1	64690455;64690822;64691183;64691213;64691213;64691345;64700969;64700969;64700969;64700969;64702346;64702346;64702346;64702346;64708378;64708378;64708378;64708378;64711418;64711418;64711418;64711418;64713111;64713111;64713111;64714569;64714569;64714569;64718131;64718131;64718131;64721627;64721627;64721627;64723523;64723523;64723523	64690676;64690966;64691400;64691400;64691400;64691400;64701043;64701043;64701043;64701043;64702380;64702380;64702380;64702380;64708478;64708478;64708478;64708478;64711453;64711453;64711453;64711453;64713162;64713162;64713162;64714688;64714688;64714688;64718297;64718297;64718297;64721789;64721789;64721789;64725640;64723946;64725644	+;+;+;+;+;+;+;+;+;+;+;+;+;+;+;+;+;+;+;+;+;+;+;+;+;+;+;+;+;+;+;+;+;+;+;+;+	3456	Ccnyl1	398	489	361	402	469	403	410	425	515	468	256	301	269	344	273	318	275	276	436.61	490.276	396.872	376.631	411.629	390.262	434.577	416.661	394.087	372.615	314.221	366.67	265.205	300.361	228.412	331.839	323.591	314.174	441.253	264.659	364.705	-0.7397	0.117253	-6.30819
356	ENSMUSG00000032267.8	chr9;chr9;chr9;chr9;chr9;chr9;chr9;chr9;chr9;chr9;chr9;chr9;chr9;chr9;chr9;chr9;chr9;chr9;chr9;chr9;chr9;chr9;chr9;chr9;chr9;chr9;chr9;chr9;chr9;chr9;chr9;chr9;chr9;chr9;chr9;chr9;chr9;chr9;chr9;chr9;chr9;chr9;chr9;chr9;chr9;chr9;chr9;chr9;chr9;chr9;chr9;chr9;chr9;chr9;chr9;chr9;chr9;chr9;chr9;chr9;chr9;chr9;chr9;chr9;chr9;chr9;chr9;chr9;chr9;chr9;chr9;chr9;chr9;chr9;chr9;chr9;chr9;chr9	48985375;48985385;48985414;48985465;49000351;49000351;49000351;49001508;49001508;49001508;49002991;49002991;49002991;49003823;49003823;49003823;49008429;49008429;49009096;49009096;49010243;49010243;49011263;49011263;49015102;49015102;49016682;49016682;49016751;49018285;49018372;49018372;49018372;49023678;49023906;49023906;49023906;49023981;49025768;49025768;49025768;49025768;49026819;49026819;490…	48985537;48985537;48985537;48985537;49000428;49000576;49000428;49001640;49001640;49001640;49003096;49003096;49003096;49003982;49003982;49003909;49008515;49008515;49009233;49009233;49010316;49010316;49011342;49011342;49015250;49015250;49016809;49016809;49016809;49018467;49018467;49018467;49018467;49024085;49024085;49024085;49024085;49024085;49025894;49025988;49025988;49025988;49026889;49026889;490…	+;+;+;+;+;+;+;+;+;+;+;+;+;+;+;+;+;+;+;+;+;+;+;+;+;+;+;+;+;+;+;+;+;+;+;+;+;+;+;+;+;+;+;+;+;+;+;+;+;+;+;+;+;+;+;+;+;+;+;+;+;+;+;+;+;+;+;+;+;+;+;+;+;+;+;+;+;+	5832	Usp28	566	913	625	854	974	914	630	638	714	965	662	586	415	444	550	654	609	653	620.907	915.383	687.106	800.107	854.854	885.111	667.765	625.482	546.365	768.318	812.555	713.848	409.145	387.676	460.171	682.462	716.606	743.317	741.132	418.997	683.177	-0.8234	0.130657	-6.30229
357	ENSMUSG00000044534.8	chr9;chr9;chr9;chr9;chr9;chr9;chr9;chr9;chr9;chr9;chr9;chr9	121898355;121898395;121902037;121906164;121906264;121906354;121906354;121906354;121908550;121908550;121908550;121908550	121898503;121898503;121902148;121906185;121906582;121906582;121906582;121906582;121908761;121911064;121908643;121911074	+;+;+;+;+;+;+;+;+;+;+;+	3127	Ackr2	45	49	32	39	74	54	13	27	34	61	63	40	1	14	4	43	37	49	49.3654	49.1279	35.1798	36.5389	64.9479	52.2932	13.7793	26.4703	26.0174	48.5673	77.3277	48.7269	0.9859	12.224	3.3467	44.8714	43.5376	55.7772	44.5577	5.5189	38.2825	-2.9876	0.47448	-6.29653
358	ENSMUSG00000019936.10	chr10;chr10;chr10;chr10;chr10;chr10;chr10;chr10;chr10;chr10;chr10;chr10;chr10;chr10;chr10	97644068;97647089;97647373;97649688;97649688;97670498;97670498;97674677;97674677;97675646;97675646;97676988;97676988;97681100;97681100	97644089;97647462;97647462;97649864;97649864;97670672;97670672;97674835;97674835;97675848;97675848;97677083;97677083;97682454;97681900	+;+;+;+;+;+;+;+;+;+;+;+;+;+;+	2561	Epyc	105	180	75	22	61	39	100	80	90	44	43	15	26	22	10	32	30	57	115.186	180.47	82.4527	20.6117	53.5381	37.7673	105.994	78.4304	68.8695	35.0321	52.7792	18.2726	25.6332	19.2092	8.3667	33.3926	35.3008	64.8837	126.036	17.7364	57.5661	-2.8416	0.45177	-6.28982
359	ENSMUSG00000086119.2	chr9;chr9;chr9;chr9;chr9;chr9;chr9;chr9;chr9;chr9	118890075;118890158;118891317;118902619;118905371;118905606;118924452;118926134;118926134;118926134	118890349;118890349;118891423;118903226;118905475;118906241;118926455;118926258;118926269;118926259	-;-;-;-;-;-;-;-;-;-	3735	Gm2415	376	421	312	402	418	364	257	357	413	543	368	318	226	277	257	386	335	285	412.476	422.099	343.003	376.631	366.868	352.495	272.406	349.996	316.035	432.328	451.692	387.378	222.812	241.861	215.025	402.799	394.192	324.419	392.526	226.566	349.14	-0.7937	0.12625	-6.28682
360	ENSMUSG00000041762.16	chr2;chr2;chr2;chr2;chr2;chr2;chr2;chr2;chr2;chr2;chr2;chr2;chr2;chr2;chr2;chr2;chr2;chr2;chr2;chr2;chr2;chr2;chr2;chr2;chr2;chr2;chr2;chr2;chr2;chr2;chr2;chr2;chr2;chr2;chr2;chr2;chr2;chr2;chr2;chr2;chr2;chr2;chr2;chr2;chr2;chr2;chr2;chr2;chr2;chr2;chr2;chr2;chr2;chr2;chr2;chr2;chr2;chr2;chr2;chr2;chr2;chr2;chr2;chr2;chr2;chr2;chr2;chr2;chr2;chr2;chr2;chr2;chr2;chr2;chr2;chr2;chr2;chr2;chr2;chr2…	73341506;73341958;73342990;73347647;73348137;73348137;73348137;73348137;73349627;73349627;73349627;73349627;73350892;73350892;73351849;73351849;73351849;73351849;73351849;73353617;73353617;73353617;73353617;73353617;73353617;73356598;73356598;73356598;73356598;73356598;73356598;73362420;73362425;73362425;73362425;73362425;73362425;73362425;73363932;73363932;73363932;73363932;73363932;73363932;733…	73343757;73343757;73343757;73347759;73348274;73348274;73348274;73348274;73349691;73349691;73349691;73349691;73351084;73351944;73351944;73351944;73351944;73351944;73351944;73353753;73353753;73353753;73353753;73353753;73353753;73356702;73356702;73356702;73356702;73356702;73356702;73362635;73362635;73362635;73362511;73362635;73362635;73362635;73364022;73364022;73364022;73364022;73364022;73364022;733…	-;-;-;-;-;-;-;-;-;-;-;-;-;-;-;-;-;-;-;-;-;-;-;-;-;-;-;-;-;-;-;-;-;-;-;-;-;-;-;-;-;-;-;-;-;-;-;-;-;-;-;-;-;-;-;-;-;-;-;-;-;-;-;-;-;-;-;-;-;-;-;-;-;-;-;-;-;-;-;-;-;-;-;-;-;-;-;-;-;-;-;-;-;-	6679	Gpr155	1857	2182	1430	1259	1289	1200	1763	1511	1548	1298	951	995	1111	1197	1172	1102	938	949	2037.15	2187.7	1572.1	1179.55	1131.32	1162.07	1868.68	1481.35	1184.56	1033.45	1167.28	1212.08	1095.33	1045.15	980.583	1149.96	1103.74	1080.26	1932.31	1040.35	1315.13	-0.8937	0.142232	-6.28363
361	ENSMUSG00000036585.16	chr18;chr18;chr18;chr18;chr18;chr18;chr18;chr18;chr18;chr18;chr18;chr18;chr18;chr18;chr18;chr18;chr18;chr18;chr18;chr18;chr18;chr18;chr18;chr18;chr18;chr18;chr18;chr18;chr18;chr18;chr18;chr18;chr18;chr18;chr18;chr18	38838673;38838675;38840177;38841899;38841907;38846577;38846577;38846577;38847047;38847047;38847047;38847047;38847084;38847125;38854954;38858546;38858546;38858546;38858546;38858546;38858546;38858546;38858546;38858546;38858546;38858568;38866057;38866551;38866551;38866835;38866835;38918547;38918547;38929106;38929106;38929266	38842121;38842121;38842121;38842121;38842121;38847150;38847150;38847150;38847150;38847150;38847150;38847150;38847150;38847150;38855043;38858748;38858748;38858861;38858748;38858748;38858748;38858748;38858748;38858748;38858748;38858748;38866132;38866747;38866747;38867003;38867003;38918697;38918771;38929157;38929472;38929404	-;-;-;-;-;-;-;-;-;-;-;-;-;-;-;-;-;-;-;-;-;-;-;-;-;-;-;-;-;-;-;-;-;-;-;-	5463	Fgf1	1768	1514	1657	1015	1121	1107	1631	1760	2507	1185	908	876	2916	2880	3573	1154	882	1056	1939.51	1517.95	1821.65	950.947	983.872	1072.01	1728.77	1725.47	1918.4	943.479	1114.5	1067.12	2874.86	2514.65	2989.44	1204.22	1037.84	1202.06	1759.71	2792.98	1589.26	0.6669	0.106164	6.28167
362	ENSMUSG00000023048.13	chr15;chr15;chr15;chr15;chr15;chr15;chr15;chr15;chr15;chr15;chr15;chr15;chr15;chr15;chr15;chr15;chr15;chr15;chr15	102459028;102459175;102459202;102459232;102459464;102460083;102460108;102460108;102460108;102460108;102460370;102460370;102460370;102460370;102460370;102462171;102462171;102462171;102462171	102459132;102459255;102459255;102459581;102459581;102460146;102460146;102460146;102460146;102460146;102460719;102460719;102460719;102460719;102460588;102462784;102462776;102462806;102462782	+;+;+;+;+;+;+;+;+;+;+;+;+;+;+;+;+;+;+	1562	Prr13	406	516	372	568	541	543	414	531	675	629	438	396	734	781	918	572	450	526	445.386	517.347	408.965	532.156	474.822	525.837	438.817	520.582	516.522	500.8	537.612	482.396	723.645	681.925	768.067	596.893	529.512	598.752	457.233	724.546	544.446	0.6628	0.105525	6.28093
363	ENSMUSG00000036180.15	chr8;chr8;chr8;chr8;chr8;chr8;chr8;chr8;chr8;chr8;chr8;chr8;chr8;chr8;chr8;chr8;chr8;chr8;chr8;chr8;chr8;chr8;chr8;chr8;chr8;chr8;chr8;chr8;chr8;chr8;chr8;chr8;chr8;chr8;chr8;chr8;chr8;chr8;chr8;chr8;chr8;chr8;chr8;chr8;chr8;chr8;chr8;chr8;chr8;chr8;chr8;chr8;chr8;chr8;chr8;chr8;chr8;chr8;chr8	69907076;69908470;69908656;69908657;69911677;69911677;69911677;69911677;69912164;69912164;69912164;69912902;69912923;69912923;69912923;69914519;69914519;69914519;69914519;69916284;69916284;69916284;69916284;69916560;69916569;69916569;69916569;69917443;69917443;69917443;69917443;69917723;69917723;69917723;69917723;69917761;69917946;69917946;69917946;69917946;69917946;69918037;69935779;69935779;699…	69909974;69909974;69909974;69909974;69911869;69911869;69911869;69911869;69912238;69912238;69912238;69913224;69913224;69913224;69913224;69914798;69914798;69914798;69914798;69916448;69916448;69916451;69916448;69916700;69916700;69916700;69916700;69917532;69917532;69917532;69917532;69917854;69917854;69917854;69917854;69917854;69918078;69918078;69918078;69918078;69918078;69918078;69936036;69936036;699…	-;-;-;-;-;-;-;-;-;-;-;-;-;-;-;-;-;-;-;-;-;-;-;-;-;-;-;-;-;-;-;-;-;-;-;-;-;-;-;-;-;-;-;-;-;-;-;-;-;-;-;-;-;-;-;-;-;-;-	5589	Gatad2a	502	502	425	515	619	523	613	707	877	581	397	371	716	903	868	457	412	467	550.699	503.31	467.232	482.5	543.28	506.469	649.746	693.129	671.095	462.583	487.287	451.942	705.899	788.449	726.234	476.889	484.798	531.591	507.08	740.194	565.729	0.5463	0.087016	6.2787
364	ENSMUSG00000055670.14	chr11;chr11;chr11;chr11;chr11;chr11;chr11;chr11;chr11;chr11;chr11;chr11;chr11;chr11;chr11;chr11;chr11;chr11;chr11;chr11;chr11;chr11;chr11;chr11;chr11;chr11;chr11;chr11;chr11;chr11;chr11;chr11;chr11;chr11;chr11;chr11;chr11;chr11;chr11;chr11;chr11;chr11;chr11;chr11;chr11;chr11;chr11;chr11;chr11;chr11;chr11;chr11;chr11;chr11;chr11;chr11;chr11;chr11;chr11;chr11;chr11;chr11;chr11;chr11;chr11;chr11;chr…	72796226;72796226;72796226;72796254;72817931;72817931;72817931;72817931;72821755;72821755;72821755;72821755;72823380;72823380;72823380;72823380;72824075;72824075;72824075;72824075;72826052;72826052;72826052;72826052;72830578;72830578;72830578;72830578;72831543;72831543;72831543;72831543;72837183;72837183;72837183;72837183;72842994;72843256;72843256;72843256;72843256;72843256;72844339;72844339;728…	72796650;72796650;72796650;72796650;72818075;72818075;72818075;72818075;72821949;72821949;72821949;72821949;72823551;72823551;72823551;72823551;72824274;72824274;72824274;72824274;72826262;72826262;72826262;72826262;72830694;72830694;72830694;72830694;72831721;72831721;72831721;72831721;72837281;72837281;72837281;72837281;72843125;72843347;72843347;72843347;72843347;72843347;72844487;72844487;728…	+;+;+;+;+;+;+;+;+;+;+;+;+;+;+;+;+;+;+;+;+;+;+;+;+;+;+;+;+;+;+;+;+;+;+;+;+;+;+;+;+;+;+;+;+;+;+;+;+;+;+;+;+;+;+;+;+;+;+;+;+;+;+;+;+;+;+;+;+;+;+;+;+;+;+;+;+;+;+;+;+;+;+;+;+;+;+;+;+;+;+;+;+;+;+;+;+;+;+;+;+;+;+;+;+;+;+;+;+;+;+;+;+;+;+;+;+;+;+;+;+;+;+;+;+;+;+;+;+;+;+;+;+;+;+;+;+;+;+;+;+;+;+;+;+;+;+;+;+;+;+;+;+;+;+;+;+;+;+;+;+;+;+;+;+;+;+;+;+;+;+;+;+;+;+;+;+;+;+;+;+;+;+;+;+;+;+;+;+;+;+;+;+;+;+;+;+;+	16450	Zzef1	1643	1918	1624	2278	2308	1981	1579	1667	2140	2207	1520	1429	1335	1488	1756	1863	1547	1559	1802.39	1923.01	1785.38	2134.24	2025.67	1918.39	1673.65	1634.29	1637.56	1757.18	1865.68	1740.77	1316.17	1299.24	1469.2	1944.08	1820.34	1774.63	1836.92	1361.53	1751.21	-0.4317	0.0687626	-6.27852
365	ENSMUSG00000031112.10	chrX;chrX;chrX;chrX;chrX;chrX;chrX;chrX;chrX;chrX;chrX;chrX;chrX;chrX;chrX;chrX;chrX;chrX;chrX;chrX;chrX;chrX;chrX;chrX;chrX;chrX;chrX;chrX;chrX;chrX;chrX;chrX;chrX;chrX;chrX;chrX;chrX	50841047;50841441;50841441;50841679;50841679;50841679;50870256;50870256;50870256;50878388;50879489;50879489;50879489;50879489;50884578;50885589;50885589;50885787;50885787;50885787;50886651;50886651;50886651;50887861;50887861;50887861;50889016;50889016;50889016;50889689;50889689;50889833;50889833;50889842;50891300;50891300;50891300	50841546;50841546;50841546;50841835;50841835;50841835;50870486;50870486;50870486;50878479;50879545;50879545;50880074;50879545;50885697;50885697;50885697;50885944;50885944;50885944;50886836;50886836;50886836;50888009;50888009;50888009;50889109;50889109;50889109;50889751;50889751;50889969;50889969;50889969;50891848;50893097;50893097	+;+;+;+;+;+;+;+;+;+;+;+;+;+;+;+;+;+;+;+;+;+;+;+;+;+;+;+;+;+;+;+;+;+;+;+;+	5271	Stk26	365	506	443	105	133	115	331	490	452	151	112	119	189	293	194	94	72	117	400.408	507.321	487.021	98.3738	116.731	111.365	350.841	480.386	345.878	120.224	137.471	144.962	186.334	255.831	162.315	98.0909	84.7219	133.182	464.917	201.493	234.525	-1.2065	0.192425	-6.26989
366	ENSMUSG00000109233.1	chr7;chr7;chr7;chr7	119720811;119723522;119724451;119735683	119720904;119723645;119724545;119735760	-;-;-;-	391	Gm44866	50	65	65	19	19	29	85	75	110	17	6	7	157	188	176	47	40	56	54.8505	65.1697	71.459	17.801	16.6758	28.0834	90.0952	73.5285	84.1739	13.5351	7.3645	8.5272	154.785	164.151	147.255	49.0454	47.0677	63.7454	63.8264	155.397	64.2952	1.2832	0.204769	6.26646
367	ENSMUSG00000029406.15	chr5;chr5;chr5;chr5;chr5;chr5;chr5;chr5;chr5;chr5;chr5;chr5;chr5;chr5;chr5;chr5;chr5;chr5;chr5;chr5;chr5;chr5;chr5;chr5;chr5;chr5;chr5;chr5;chr5;chr5;chr5;chr5;chr5;chr5;chr5;chr5;chr5;chr5;chr5;chr5;chr5;chr5;chr5;chr5;chr5;chr5;chr5;chr5;chr5;chr5;chr5;chr5;chr5;chr5;chr5;chr5;chr5;chr5;chr5;chr5;chr5;chr5;chr5;chr5;chr5;chr5;chr5;chr5;chr5;chr5;chr5;chr5;chr5;chr5;chr5;chr5;chr5;chr5;chr5;chr5…	124118690;124118690;124118691;124119747;124120294;124121075;124121668;124121668;124121668;124121668;124121668;124121668;124121873;124121873;124121873;124121873;124121873;124121873;124122570;124122570;124122570;124122570;124122570;124122889;124122889;124122889;124122889;124122889;124123125;124123125;124123125;124123125;124123125;124123543;124123543;124123543;124123543;124123543;124123939;124123939…	124121586;124121586;124121586;124121586;124121586;124121586;124121796;124121796;124121796;124121796;124121796;124121796;124122100;124122056;124122056;124122056;124122056;124122056;124122719;124122719;124122719;124122719;124122719;124123037;124123037;124123037;124123037;124123037;124123241;124123241;124123241;124123241;124123241;124123659;124123659;124123659;124123659;124123659;124124554;124124087…	-;-;-;-;-;-;-;-;-;-;-;-;-;-;-;-;-;-;-;-;-;-;-;-;-;-;-;-;-;-;-;-;-;-;-;-;-;-;-;-;-;-;-;-;-;-;-;-;-;-;-;-;-;-;-;-;-;-;-;-;-;-;-;-;-;-;-;-;-;-;-;-;-;-;-;-;-;-;-;-;-;-;-;-;-;-;-;-;-;-;-;-;-;-;-;-;-;-;-;-;-;-;-;-;-;-;-;-;-;-;-;-;-;-;-;-;-;-;-;-;-;-;-;-;-;-;-;-;-;-	12843	Pitpnm2	3269	3363	3200	7147	7564	6764	2778	3707	4060	7428	5324	4964	2473	3021	2916	6814	6371	6050	3586.12	3371.78	3517.98	6695.98	6638.72	6550.21	2944.52	3634.27	3106.78	5914.06	6534.81	6047	2438.11	2637.77	2439.74	7110.54	7496.71	6886.78	3491.96	2505.21	4863.99	-0.4789	0.0764372	-6.26537
368	ENSMUSG00000053580.16	chr11;chr11;chr11;chr11;chr11;chr11;chr11;chr11;chr11;chr11;chr11;chr11;chr11;chr11;chr11;chr11;chr11;chr11;chr11;chr11;chr11;chr11;chr11;chr11;chr11;chr11;chr11;chr11;chr11;chr11;chr11;chr11;chr11;chr11;chr11;chr11;chr11;chr11;chr11;chr11;chr11;chr11;chr11;chr11;chr11;chr11;chr11;chr11;chr11;chr11;chr11;chr11;chr11;chr11;chr11;chr11;chr11;chr11;chr11;chr11;chr11;chr11;chr11;chr11;chr11;chr11	105589986;105589991;105625035;105625035;105625038;105673420;105673420;105673420;105673422;105713382;105713382;105713382;105713382;105713540;105714187;105758922;105776806;105776806;105776806;105779939;105798561;105810472;105834949;105840619;105857397;105863917;105867167;105886358;105895846;105896468;105896479;105899684;105899684;105899722;105901983;105902060;105902060;105902060;105908995;105908995…	105590249;105590249;105625124;105625124;105625124;105673491;105673491;105673491;105673491;105715553;105713564;105713453;105713564;105713564;105714829;105759032;105776897;105776954;105776834;105780125;105798824;105810597;105835230;105840752;105857628;105864083;105867774;105886466;105895968;105896704;105896704;105899869;105899869;105899869;105902153;105902153;105902153;105902153;105909128;105909128…	+;+;+;+;+;+;+;+;+;+;+;+;+;+;+;+;+;+;+;+;+;+;+;+;+;+;+;+;+;+;+;+;+;+;+;+;+;+;+;+;+;+;+;+;+;+;+;+;+;+;+;+;+;+;+;+;+;+;+;+;+;+;+;+;+;+	16605	Tanc2	3562	4196	3983	6605	6644	5531	3328	3493	4549	6752	4764	4501	3078	3078	3820	5056	4465	4257	3907.55	4206.95	4378.79	6188.18	5831.26	5356.18	3527.49	3424.47	3480.97	5375.84	5847.45	5482.99	3034.58	2687.54	3196.1	5276.04	5253.93	4845.79	4164.43	2972.74	4516.78	-0.4863	0.0777234	-6.25724
[truncated: 18,640 more rows]
[truncated: 3 more columns]
