# Supplementary material for: Differences in the neural basis and transcriptomic patterns in acute and persistent pain-related anxiety-like behaviors
Source: Front Mol Neurosci. 2023 May 26;16:1185243. doi: 10.3389/fnmol.2023.1185243 (PMC10297165; doi:10.3389/fnmol.2023.1185243)
Supplement: Supplementary file 3 [file Table_2.XLSX]

## Sheet: CFA_mPFC_minus_ctr
	Geneid	Chr	Start	End	Strand	Length	gene_name	con.BNST1_L1_115A15_sort.bam	con.BNST2_L1_116A16_sort.bam	con.BNST4_L2_118A18_sort.bam	con.mPFC2_L2_119A19_sort.bam	con.mPFC3_L2_120A20_sort.bam	con.mPFC4_L2_121A21_sort.bam	FORMALIN.BNST1_L3_102A02_sort.bam	FORMALIN.BNST2_L2_103A03_sort.bam	FORMALIN.BNST3_L2_104A04_sort.bam	FORMALIN.mPFC1_L2_105A05_sort.bam	FORMALIN.mPFC2_L2_106A06_sort.bam	FORMALIN.mPFC3_L2_108A08_sort.bam	CFA.BNST1_L2_109A09_sort.bam	CFA.BNST2_L2_110A10_sort.bam	CFA.BNST3_L2_111A11_sort.bam	CFA.mPFC1_L2_112A12_sort.bam	CFA.mPFC2_L2_113A13_sort.bam	CFA.mPFC3_L2_114A14_sort.bam	con.BNST1_L1_115A15_sort.bam_norm_count	con.BNST2_L1_116A16_sort.bam_norm_count	con.BNST4_L2_118A18_sort.bam_norm_count	con.mPFC2_L2_119A19_sort.bam_norm_count	con.mPFC3_L2_120A20_sort.bam_norm_count	con.mPFC4_L2_121A21_sort.bam_norm_count	FORMALIN.BNST1_L3_102A02_sort.bam_norm_count	FORMALIN.BNST2_L2_103A03_sort.bam_norm_count	FORMALIN.BNST3_L2_104A04_sort.bam_norm_count	FORMALIN.mPFC1_L2_105A05_sort.bam_norm_count	FORMALIN.mPFC2_L2_106A06_sort.bam_norm_count	FORMALIN.mPFC3_L2_108A08_sort.bam_norm_count	CFA.BNST1_L2_109A09_sort.bam_norm_count	CFA.BNST2_L2_110A10_sort.bam_norm_count	CFA.BNST3_L2_111A11_sort.bam_norm_count	CFA.mPFC1_L2_112A12_sort.bam_norm_count	CFA.mPFC2_L2_113A13_sort.bam_norm_count	CFA.mPFC3_L2_114A14_sort.bam_norm_count	ctrl_mPFC	CFA_mPFC	baseMean	log2FoldChange	lfcSE	stat
1	ENSMUSG00000024222.17	chr17;chr17;chr17;chr17;chr17;chr17;chr17;chr17;chr17;chr17;chr17;chr17;chr17;chr17;chr17;chr17;chr17;chr17;chr17;chr17;chr17;chr17;chr17;chr17;chr17;chr17;chr17;chr17;chr17;chr17;chr17;chr17;chr17;chr17;chr17;chr17;chr17;chr17;chr17;chr17;chr17;chr17;chr17;chr17;chr17;chr17;chr17;chr17;chr17;chr17;chr17;chr17;chr17;chr17;chr17;chr17;chr17;chr17;chr17;chr17;chr17;chr17;chr17;chr17;chr17;chr17;chr…	28399094;28399097;28399105;28399226;28400638;28400958;28402609;28402609;28402609;28402609;28402609;28402609;28402683;28402696;28406085;28406085;28406085;28406085;28406085;28406085;28406085;28406085;28406085;28410510;28410510;28410510;28410510;28410510;28410510;28410510;28410510;28412034;28412034;28412034;28412034;28412034;28412034;28412034;28415869;28415869;28415869;28415869;28415869;28415869;284…	28401151;28401151;28401151;28401151;28401151;28401151;28402848;28402848;28402848;28402848;28402848;28402848;28402848;28402848;28406270;28406270;28406270;28406155;28406270;28406270;28406270;28406270;28406270;28410593;28410593;28410593;28410593;28410593;28410593;28410593;28410593;28412124;28412124;28412124;28412124;28412124;28412124;28412124;28416025;28416025;28416025;28416025;28416025;28416025;284…	-;-;-;-;-;-;-;-;-;-;-;-;-;-;-;-;-;-;-;-;-;-;-;-;-;-;-;-;-;-;-;-;-;-;-;-;-;-;-;-;-;-;-;-;-;-;-;-;-;-;-;-;-;-;-;-;-;-;-;-;-;-;-;-;-;-;-;-;-;-;-;-;-;-;-;-;-;-;-;-;-;-;-;-;-;-;-;-;-;-;-;-;-;-;-;-;-;-;-	9468	Fkbp5	506	512	532	353	371	368	654	494	632	492	281	311	847	1068	1005	740	811	662	555.087	513.336	584.865	330.723	325.617	356.368	693.203	484.308	483.617	391.723	344.906	378.851	835.051	932.517	840.858	772.205	954.298	753.562	337.57	826.688	585.061	1.292	0.138143	9.35256
2	ENSMUSG00000002831.14	chr17;chr17;chr17;chr17;chr17;chr17;chr17;chr17;chr17;chr17;chr17;chr17;chr17;chr17;chr17;chr17;chr17;chr17;chr17;chr17;chr17;chr17;chr17;chr17;chr17;chr17	56100591;56100591;56100591;56102409;56102409;56102409;56103110;56103110;56103110;56103417;56103417;56103417;56106096;56106117;56108588;56108588;56108588;56109313;56109313;56109313;56109538;56109538;56109538;56109693;56109693;56109693	56102330;56102330;56102330;56102495;56102495;56102495;56103297;56103297;56103297;56105501;56107374;56105522;56107374;56107374;56108646;56108646;56108646;56109451;56109451;56109451;56109605;56109605;56109605;56109803;56109803;56109802	-;-;-;-;-;-;-;-;-;-;-;-;-;-;-;-;-;-;-;-;-;-;-;-;-;-	6350	Plin4	127	41	65	32	39	39	82	160	149	35	29	25	797	1544	758	258	277	262	139.32	41.107	71.459	29.9806	34.2293	37.7673	86.9154	156.861	114.017	27.8665	35.5953	30.4543	785.756	1348.13	634.199	269.228	325.944	298.238	33.9924	297.803	248.171	3.1312	0.350031	8.94558
3	ENSMUSG00000030711.16	chr7;chr7;chr7;chr7;chr7;chr7;chr7;chr7;chr7;chr7;chr7;chr7;chr7;chr7;chr7;chr7;chr7;chr7;chr7;chr7	126672865;126672870;126673417;126674087;126674087;126674268;126674271;126674271;126675049;126675049;126675049;126675228;126675228;126675228;126675444;126675444;126675444;126676302;126676302;126676302	126673255;126673597;126673597;126674181;126674181;126674451;126674397;126674397;126675146;126675146;126675146;126675353;126675353;126675353;126675583;126675583;126675583;126676375;126676357;126676432	-;-;-;-;-;-;-;-;-;-;-;-;-;-;-;-;-;-;-;-	1507	Sult1a1	145	142	144	112	114	134	109	166	195	137	109	89	360	450	434	224	229	267	159.066	142.371	158.309	104.932	100.055	129.765	115.534	162.743	149.217	109.077	133.789	108.417	354.921	392.915	363.117	233.748	269.463	303.929	111.584	269.047	193.965	1.2707	0.157808	8.05237
4	ENSMUSG00000020387.15	chr11;chr11;chr11;chr11;chr11;chr11;chr11;chr11;chr11;chr11;chr11;chr11;chr11;chr11;chr11;chr11;chr11;chr11;chr11;chr11;chr11;chr11;chr11;chr11;chr11;chr11;chr11;chr11;chr11;chr11;chr11;chr11;chr11;chr11;chr11;chr11;chr11;chr11;chr11;chr11	51813455;51813455;51813460;51818497;51818497;51818497;51821079;51821079;51821079;51824943;51824943;51824943;51826559;51826559;51826559;51828266;51828266;51828266;51830416;51830416;51830416;51831253;51831253;51831253;51835573;51835573;51835573;51842301;51846606;51846606;51846606;51848994;51848994;51848994;51848994;51854880;51857032;51857311;51857311;51857311	51817657;51817700;51817700;51818628;51818628;51818628;51821196;51821196;51821196;51825407;51825407;51825407;51826675;51826675;51826675;51828433;51828433;51828433;51830627;51830627;51830627;51831413;51831413;51831413;51835730;51835730;51835730;51846700;51846700;51846700;51846700;51849051;51849051;51849051;51849051;51854967;51857125;51857396;51857653;51857653	-;-;-;-;-;-;-;-;-;-;-;-;-;-;-;-;-;-;-;-;-;-;-;-;-;-;-;-;-;-;-;-;-;-;-;-;-;-;-;-	10760	Jade2	1300	1398	1401	1803	1936	1429	1191	1452	1797	2110	1338	1453	1492	1794	1775	2489	2129	2116	1426.11	1401.65	1540.22	1689.22	1699.18	1383.83	1262.39	1423.51	1375.1	1679.95	1642.29	1770	1470.95	1566.42	1485.1	2597.32	2505.18	2408.67	1590.74	2503.72	1684.84	0.654	0.0825812	7.91974
5	ENSMUSG00000055866.9	chr1;chr1;chr1;chr1;chr1;chr1;chr1;chr1;chr1;chr1;chr1;chr1;chr1;chr1;chr1;chr1;chr1;chr1;chr1;chr1;chr1;chr1;chr1;chr1;chr1;chr1	91415982;91419375;91420406;91421368;91423690;91427739;91429384;91430774;91430978;91432808;91433396;91434622;91435017;91435650;91438334;91439887;91440832;91444585;91445501;91447722;91448708;91448708;91449813;91449813;91450605;91459173	91418020;91419525;91420598;91421554;91424486;91427978;91429548;91430880;91431140;91432892;91433521;91434730;91435170;91435756;91438412;91440029;91440883;91444786;91445622;91447744;91448862;91448862;91449865;91449878;91450843;91459324	-;-;-;-;-;-;-;-;-;-;-;-;-;-;-;-;-;-;-;-;-;-;-;-;-;-	5856	Per2	548	513	549	879	859	802	541	599	716	980	536	666	422	515	511	1288	1142	1040	601.161	514.339	603.554	823.529	753.922	776.651	573.43	587.247	547.895	780.261	657.899	811.302	416.046	449.669	427.541	1344.05	1343.78	1183.84	784.701	1290.56	733.118	0.7181	0.093317	7.6955
7	ENSMUSG00000017692.8	chr11;chr11;chr11;chr11;chr11;chr11;chr11;chr11;chr11;chr11;chr11;chr11;chr11	80300912;80302664;80319558;80319690;80323359;80323359;80330557;80331795;80337487;80346403;80346826;80353412;80353412	80301271;80302687;80319716;80319716;80324158;80323583;80330705;80331907;80337587;80346883;80346886;80353682;80355955	+;+;+;+;+;+;+;+;+;+;+;+;+	4734	Rhbdl3	519	499	617	363	291	385	543	576	705	496	324	333	462	473	537	523	590	651	569.348	500.303	678.311	340.092	255.403	372.831	575.549	564.699	539.478	394.908	397.685	405.651	455.482	412.997	449.294	545.761	694.249	741.04	322.776	660.35	494.06	1.0334	0.145995	7.07835
8	ENSMUSG00000047945.6	chr4;chr4	129513581;129514717	129513916;129515985	+;+	1605	Marcksl1	927	872	896	1012	1114	1199	878	1011	1525	1313	829	1130	781	824	948	520	500	419	1016.93	874.276	985.035	948.136	977.729	1161.1	930.631	991.164	1166.96	1045.39	1017.53	1376.53	769.982	719.47	793.168	542.63	588.346	476.952	1028.99	535.976	910.109	-0.9409	0.133736	-7.0354
9	ENSMUSG00000027351.14	chr2;chr2;chr2;chr2;chr2;chr2;chr2;chr2;chr2;chr2;chr2;chr2	117121374;117121638;117152992;117152992;117163498;117163498;117164946;117164946;117171928;117171928;117175344;117177302	117121756;117121756;117153166;117153166;117163666;117163666;117164995;117164995;117172086;117172854;117175445;117182279	+;+;+;+;+;+;+;+;+;+;+;+	6784	Spred1	3390	3285	3393	4573	5120	4120	3251	3671	4338	6127	4649	4177	4399	4268	4347	6343	5464	5438	3718.86	3293.57	3730.16	4284.41	4493.69	3989.78	3445.88	3598.97	3319.51	4878.22	5706.29	5088.3	4336.94	3726.58	3637.03	6619.05	6429.45	6190.14	4255.96	6412.88	4471.49	0.5914	0.0853139	6.93224
10	ENSMUSG00000026247.13	chr1;chr1;chr1;chr1;chr1;chr1;chr1;chr1;chr1;chr1;chr1;chr1;chr1;chr1;chr1;chr1;chr1;chr1;chr1;chr1;chr1;chr1;chr1;chr1;chr1;chr1;chr1;chr1;chr1;chr1;chr1;chr1;chr1;chr1;chr1;chr1;chr1;chr1;chr1;chr1;chr1;chr1;chr1;chr1;chr1;chr1;chr1;chr1;chr1;chr1;chr1;chr1;chr1;chr1;chr1;chr1;chr1;chr1	87147655;87147658;87147662;87147882;87148226;87148226;87148226;87148226;87148625;87148625;87148625;87148625;87149134;87149134;87149134;87149496;87149496;87149496;87149784;87149784;87149784;87150477;87150477;87150477;87150606;87150606;87150606;87150900;87150900;87150900;87151135;87151135;87151135;87151449;87151449;87151449;87151983;87151983;87151983;87152819;87152819;87152819;87153120;87153120;871…	87148086;87148086;87148086;87148086;87148302;87148302;87148302;87148302;87148720;87148916;87148720;87148720;87149199;87149199;87149199;87149620;87149620;87149620;87149851;87149851;87149851;87150528;87150528;87150528;87150664;87150664;87150664;87151003;87151003;87151003;87151209;87151209;87151209;87151547;87151547;87151547;87152205;87152205;87152205;87152943;87152943;87152943;87153212;87153212;871…	-;-;-;-;-;-;-;-;-;-;-;-;-;-;-;-;-;-;-;-;-;-;-;-;-;-;-;-;-;-;-;-;-;-;-;-;-;-;-;-;-;-;-;-;-;-;-;-;-;-;-;-;-;-;-;-;-;-	3500	Ecel1	1518	1485	1416	42	43	41	914	1364	1848	70	47	35	1843	1519	2273	83	102	126	1665.26	1488.88	1556.71	39.3495	37.74	39.7041	968.789	1337.24	1414.12	55.7329	57.6889	42.636	1817	1326.31	1901.76	86.6121	120.023	143.427	38.9312	116.687	783.276	1.5808	0.228173	6.92811
11	ENSMUSG00000105843.1	chr3	88030878	88033150	+	2273	Gm19439	81	73	69	24	41	54	166	121	229	35	20	31	475	754	475	125	120	113	88.8578	73.1905	75.8565	22.4854	35.9846	52.2932	175.951	118.626	175.235	27.8665	24.5485	37.7633	468.299	658.35	397.421	130.44	141.203	128.629	36.9211	133.424	157.389	1.8562	0.268646	6.90963
12	ENSMUSG00000061887.14	chr4;chr4;chr4;chr4;chr4;chr4;chr4;chr4;chr4;chr4;chr4;chr4;chr4;chr4;chr4;chr4;chr4;chr4;chr4;chr4;chr4;chr4;chr4;chr4;chr4;chr4;chr4;chr4;chr4;chr4;chr4;chr4;chr4;chr4;chr4;chr4;chr4;chr4;chr4;chr4;chr4;chr4;chr4;chr4;chr4;chr4;chr4;chr4;chr4;chr4;chr4;chr4;chr4;chr4;chr4;chr4;chr4;chr4;chr4;chr4;chr4;chr4;chr4;chr4;chr4;chr4;chr4;chr4;chr4;chr4;chr4;chr4;chr4;chr4;chr4;chr4;chr4;chr4;chr4;chr4…	106910701;106911470;106911511;106911533;106911667;106911861;106912298;106912903;106912903;106912903;106912903;106912903;106912903;106912903;106913205;106913205;106913205;106913205;106913205;106913205;106913205;106915645;106915645;106915645;106915645;106915645;106915645;106915645;106923185;106923225;106941698;106955859;106966426;107009679;107009679;107009679;107009679;107009679;107009679;107009679…	106910748;106911912;106911912;106911912;106911912;106911912;106912358;106912975;106912975;106912975;106912975;106912975;106912975;106912975;106913266;106913266;106913266;106913266;106913266;106913266;106913266;106915729;106915729;106915729;106915729;106915729;106915729;106915729;106923337;106923337;106941954;106956128;106966514;107009768;107009768;107009768;107009768;107009768;107009768;107010534…	+;+;+;+;+;+;+;+;+;+;+;+;+;+;+;+;+;+;+;+;+;+;+;+;+;+;+;+;+;+;+;+;+;+;+;+;+;+;+;+;+;+;+;+;+;+;+;+;+;+;+;+;+;+;+;+;+;+;+;+;+;+;+;+;+;+;+;+;+;+;+;+;+;+;+;+;+;+;+;+;+;+;+;+;+;+;+;+;+;+;+;+;+;+;+;+;+;+;+;+;+;+;+;+;+;+;+;+;+;+;+;+;+;+;+;+;+;+;+;+;+;+;+;+;+;+;+;+;+;+;+;+;+;+;+;+;+;+;+;+;+;+;+;+;+;+;+;+;+;+;+;+;+;+;+;+;+;+;+;+;+	6582	Ssbp3	1504	1658	1522	2937	3139	3000	1410	1698	2204	3570	2371	2375	1820	2037	2250	3377	3086	3203	1649.9	1662.33	1673.24	2751.66	2755.02	2905.18	1494.52	1664.68	1686.54	2842.38	2910.22	2893.16	1794.32	1778.59	1882.52	3523.97	3631.27	3646.01	2803.95	3600.42	2396.97	0.3607	0.0529626	6.81103
13	ENSMUSG00000104572.5	chr9;chr9;chr9;chr9;chr9;chr9;chr9;chr9;chr9;chr9;chr9	109516388;109520272;109520696;109522351;109524312;109524379;109525838;109525838;109532477;109533855;109534736	109516573;109520396;109520874;109522570;109524470;109524470;109526047;109526047;109532595;109534044;109534858	-;-;-;-;-;-;-;-;-;-;-	1511	Fbxw23	0	3	3	3	3	1	7	7	13	5	6	1	120	131	110	24	35	50	0	3.0078	3.2981	2.8107	2.633	0.9684	7.4196	6.8627	9.9478	3.9809	7.3645	1.2182	118.307	114.382	92.0342	25.0445	41.1843	56.9156	2.1374	41.0481	27.6322	4.2455	0.647862	6.55316
14	ENSMUSG00000050121.9	chr19;chr19;chr19;chr19;chr19;chr19;chr19;chr19;chr19	41061710;41062473;41066499;41066499;41067657;41067657;41069918;41072196;41077034	41063979;41063979;41066555;41066555;41067779;41068123;41069953;41072231;41077113	-;-;-;-;-;-;-;-;-	2946	Opalin	591	422	500	189	208	323	870	695	964	210	90	169	243	393	238	52	33	72	648.332	423.101	549.685	177.073	182.556	312.791	922.151	681.364	737.669	167.199	110.468	205.871	239.572	343.145	199.129	54.263	38.8309	81.9584	224.14	58.3508	337.509	-1.94	0.299364	-6.48048
15	ENSMUSG00000028655.11	chr4;chr4;chr4;chr4;chr4;chr4;chr4;chr4;chr4;chr4;chr4;chr4;chr4;chr4;chr4;chr4;chr4;chr4;chr4;chr4;chr4;chr4;chr4;chr4;chr4;chr4;chr4;chr4;chr4;chr4;chr4;chr4	122946850;122946850;122948532;122948532;122948801;122948801;122949267;122949479;122950152;122950152;122950414;122950414;122950661;122950661;122951191;122951191;122951789;122951789;122951990;122951990;122956732;122956732;122956732;122956759;122959270;122959270;122959270;122959270;122959892;122960941;122960941;122960941	122947304;122947304;122948708;122948708;122948944;122948944;122949379;122949562;122950235;122950235;122950535;122950535;122950751;122950751;122951348;122951348;122951867;122951867;122952128;122952128;122956856;122956856;122956856;122956856;122959398;122959401;122959401;122959401;122959990;122961188;122961188;122961152	-;-;-;-;-;-;-;-;-;-;-;-;-;-;-;-;-;-;-;-;-;-;-;-;-;-;-;-;-;-;-;-	2250	Mfsd2a	214	196	266	225	230	295	185	208	286	270	199	214	557	399	526	531	436	414	234.76	196.512	292.432	210.801	201.865	285.676	196.09	203.919	218.852	214.97	244.257	260.689	549.142	348.384	440.091	554.109	513.038	471.261	232.781	512.803	313.158	1.141	0.180681	6.31512
16	ENSMUSG00000059824.12	chr7;chr7;chr7;chr7;chr7;chr7;chr7;chr7;chr7;chr7;chr7;chr7;chr7;chr7;chr7	45705088;45705269;45705284;45706606;45706606;45707104;45707889;45708260;45708260;45708260;45709665;45709665;45709665;45709665;45709665	45705762;45705762;45705762;45706716;45707016;45708471;45708471;45708471;45708471;45708471;45710028;45709896;45710114;45710114;45710203	+;+;+;+;+;+;+;+;+;+;+;+;+;+;+	2993	Dbp	991	1396	780	850	959	782	933	1064	1329	1060	632	820	601	638	723	415	370	374	1087.14	1399.64	857.508	796.36	841.689	757.283	988.928	1043.12	1016.97	843.956	775.732	998.9	592.521	557.066	604.916	433.061	435.376	425.728	798.444	431.389	803.106	-0.8884	0.142208	-6.24727
17	ENSMUSG00000050211.14	chr2;chr2;chr2;chr2;chr2;chr2;chr2;chr2;chr2;chr2;chr2;chr2;chr2;chr2;chr2;chr2;chr2;chr2;chr2;chr2;chr2;chr2;chr2;chr2;chr2;chr2;chr2;chr2;chr2;chr2;chr2;chr2;chr2;chr2;chr2;chr2;chr2;chr2;chr2;chr2;chr2;chr2;chr2;chr2;chr2;chr2;chr2;chr2;chr2;chr2;chr2;chr2;chr2;chr2;chr2;chr2;chr2	120166412;120166412;120168472;120168472;120170029;120170029;120171108;120171108;120171718;120171718;120172173;120173653;120173653;120174253;120174253;120174253;120176722;120176722;120176722;120181417;120181417;120181417;120182704;120182704;120182704;120184571;120184571;120184571;120185000;120185000;120185000;120185189;120185189;120185189;120186347;120186347;120186347;120187196;120188510;120188510…	120168050;120168050;120168655;120168655;120170195;120170195;120171311;120171311;120171825;120171825;120173790;120173790;120173790;120174367;120174367;120174367;120176944;120176944;120176944;120181553;120181553;120181553;120182839;120182839;120182839;120184608;120184608;120184608;120185086;120185086;120185086;120185349;120185349;120185349;120187238;120186410;120187238;120187238;120188550;120188550…	-;-;-;-;-;-;-;-;-;-;-;-;-;-;-;-;-;-;-;-;-;-;-;-;-;-;-;-;-;-;-;-;-;-;-;-;-;-;-;-;-;-;-;-;-;-;-;-;-;-;-;-;-;-;-;-;-	6960	Pla2g4e	49	110	67	327	337	251	67	77	99	317	170	186	35	48	61	114	114	90	53.7535	110.287	73.6577	306.364	295.776	243.066	71.0162	75.4892	75.7565	252.391	208.662	226.58	34.5062	41.9109	51.0372	118.961	134.143	102.448	281.736	118.517	137.545	-1.2503	0.201558	-6.20314
18	ENSMUSG00000020601.8	chr12;chr12;chr12;chr12;chr12;chr12;chr12;chr12;chr12;chr12;chr12	15791727;15793318;15809696;15809696;15809963;15815231;15815231;15815884;15816783;15816783;15816783	15794076;15794076;15809988;15809988;15809988;15815486;15816785;15816598;15816877;15816890;15816922	-;-;-;-;-;-;-;-;-;-;-	4335	Trib2	905	970	858	895	1040	734	976	867	1135	1184	850	758	1035	843	1160	1506	1316	1095	992.793	972.532	943.259	838.52	912.781	710.8	1034.51	849.989	868.521	942.683	1043.31	923.374	1020.4	736.06	970.543	1571.54	1548.53	1246.45	820.7	1455.51	1007.03	0.8262	0.133722	6.17879
19	ENSMUSG00000001768.16	chr2;chr2;chr2;chr2;chr2;chr2;chr2;chr2;chr2;chr2;chr2;chr2;chr2;chr2;chr2;chr2;chr2;chr2;chr2;chr2;chr2;chr2;chr2;chr2;chr2;chr2;chr2;chr2;chr2;chr2;chr2;chr2;chr2;chr2;chr2;chr2;chr2;chr2;chr2;chr2;chr2;chr2;chr2;chr2;chr2;chr2;chr2;chr2;chr2;chr2;chr2;chr2;chr2;chr2;chr2;chr2;chr2;chr2;chr2;chr2;chr2;chr2;chr2;chr2	145675215;145675367;145677084;145701197;145712455;145712455;145712455;145737383;145737383;145751913;145784734;145785980;145786116;145786116;145786162;145786322;145786322;145786322;145786322;145786322;145822150;145822265;145822265;145822265;145822265;145822265;145822265;145822289;145822610;145822610;145822610;145822610;145844711;145844711;145844711;145844711;145844711;145848765;145848765;145848765…	145675584;145675584;145677179;145701322;145712578;145714989;145712578;145737454;145737454;145753672;145784936;145786179;145786179;145786179;145786414;145786414;145786414;145786414;145786414;145787327;145822172;145822365;145822365;145822365;145822365;145822302;145822365;145822365;145822761;145822704;145822761;145822761;145844818;145845087;145844903;145844903;145844903;145848876;145848876;145848876…	+;+;+;+;+;+;+;+;+;+;+;+;+;+;+;+;+;+;+;+;+;+;+;+;+;+;+;+;+;+;+;+;+;+;+;+;+;+;+;+;+;+;+;+;+;+;+;+;+;+;+;+;+;+;+;+;+;+;+;+;+;+;+;+	11271	Rin2	496	487	477	413	463	389	587	746	956	572	399	406	832	1392	1039	635	582	618	544.117	488.271	524.399	386.937	406.363	376.705	622.187	731.363	731.548	455.418	489.742	494.578	820.262	1215.42	869.305	662.635	684.835	703.476	390.002	683.649	622.642	0.8093	0.131903	6.13528
20	ENSMUSG00000007682.6	chr12;chr12	90724552;90738063	90729990;90738438	-;-	5815	Dio2	577	779	512	1730	2018	1613	737	557	688	2753	1774	1698	835	1025	774	3126	2341	3111	632.974	781.033	562.877	1620.83	1771.15	1562.02	781.179	546.072	526.469	2191.9	2177.45	2068.45	823.22	894.972	647.586	3262.04	2754.64	3541.29	1651.33	3185.99	1508.12	0.9481	0.156036	6.07604
21	ENSMUSG00000024039.15	chr17;chr17;chr17;chr17;chr17;chr17;chr17;chr17;chr17;chr17;chr17;chr17;chr17;chr17;chr17;chr17;chr17;chr17;chr17;chr17;chr17;chr17;chr17;chr17;chr17;chr17;chr17;chr17;chr17;chr17;chr17;chr17;chr17;chr17;chr17;chr17;chr17;chr17;chr17;chr17;chr17;chr17;chr17;chr17;chr17;chr17;chr17;chr17;chr17;chr17;chr17;chr17;chr17;chr17;chr17;chr17;chr17;chr17;chr17;chr17;chr17;chr17;chr17;chr17;chr17;chr17;chr…	31608894;31612623;31612640;31612641;31612645;31612648;31614529;31614529;31615474;31615474;31615474;31615474;31615474;31615474;31616046;31616046;31616046;31616046;31616046;31616046;31617127;31617127;31617127;31617127;31617127;31617127;31617388;31617388;31617388;31617388;31617388;31617388;31619138;31619138;31619138;31619138;31619138;31620929;31620929;31620929;31620929;31620929;31620947;31621438;316…	31613293;31613293;31613293;31613293;31613293;31613293;31614570;31614570;31615558;31615558;31615558;31615558;31615558;31615558;31616154;31616154;31616154;31616154;31616154;31616154;31617261;31617261;31617261;31617261;31617261;31617261;31617462;31617873;31617462;31617462;31617462;31617462;31619243;31619243;31619243;31619243;31619243;31621013;31621013;31621013;31621013;31621013;31621013;31621563;316…	-;-;-;-;-;-;-;-;-;-;-;-;-;-;-;-;-;-;-;-;-;-;-;-;-;-;-;-;-;-;-;-;-;-;-;-;-;-;-;-;-;-;-;-;-;-;-;-;-;-;-;-;-;-;-;-;-;-;-;-;-;-;-;-;-;-;-;-;-;-;-;-;-;-;-;-;-;-;-;-;-;-;-;-;-;-;-;-;-;-;-;-;-;-;-;-;-;-;-;-;-;-;-;-;-;-;-;-;-;-;-	7485	Cbs	629	534	636	506	525	574	580	663	920	528	384	414	960	868	1163	845	655	867	690.019	535.394	699.199	474.068	460.779	555.857	614.768	649.992	704	420.386	471.331	504.323	946.456	757.889	973.053	881.774	770.734	986.916	496.901	879.808	672.052	0.825	0.136864	6.02789
22	ENSMUSG00000032807.5	chr11;chr11;chr11;chr11;chr11;chr11;chr11;chr11;chr11;chr11;chr11;chr11;chr11;chr11;chr11	69156989;69158274;69162668;69162893;69163121;69163508;69163927;69164332;69165851;69166230;69166774;69167356;69168778;69169218;69169546	69157393;69158478;69162749;69162985;69163243;69163611;69164099;69164475;69166054;69166316;69166943;69167477;69168878;69169388;69169792	+;+;+;+;+;+;+;+;+;+;+;+;+;+;+	2431	Alox12b	2	7	3	79	95	87	3	6	9	107	58	66	9	11	18	161	160	161	2.194	7.0183	3.2981	74.0146	83.379	84.2502	3.1798	5.8823	6.887	85.1918	71.1906	80.3993	8.873	9.6046	15.0601	168.007	188.271	183.268	80.5479	179.849	59.9982	1.1578	0.192189	6.02437
23	ENSMUSG00000019726.12	chr13;chr13;chr13;chr13;chr13;chr13;chr13;chr13;chr13;chr13;chr13;chr13;chr13;chr13;chr13;chr13;chr13;chr13;chr13;chr13;chr13;chr13;chr13;chr13;chr13;chr13;chr13;chr13;chr13;chr13;chr13;chr13;chr13;chr13;chr13;chr13;chr13;chr13;chr13;chr13;chr13;chr13;chr13;chr13;chr13;chr13;chr13;chr13;chr13;chr13;chr13;chr13;chr13;chr13;chr13;chr13;chr13;chr13;chr13;chr13;chr13;chr13;chr13;chr13;chr13;chr13;chr…	13590397;13590397;13590409;13613842;13613842;13613842;13616547;13616547;13616547;13631009;13631009;13631009;13634030;13634030;13634030;13637368;13637368;13639911;13640034;13640034;13641067;13641067;13641067;13643438;13643438;13643438;13644065;13644065;13647028;13647028;13648540;13648540;13650324;13651577;13656834;13658597;13660928;13663940;13669840;13670803;13673256;13674330;13677649;13678963;136…	13590496;13590496;13590496;13613927;13613927;13613927;13616745;13616745;13616745;13631099;13631099;13631099;13636109;13636109;13636259;13638376;13638376;13640195;13640195;13640195;13641223;13641223;13641223;13643586;13643664;13643664;13644131;13644131;13647137;13647137;13650117;13648966;13650468;13651750;13656994;13658787;13661173;13664113;13669989;13670940;13673454;13674461;13678264;13679140;136…	+;+;+;+;+;+;+;+;+;+;+;+;+;+;+;+;+;+;+;+;+;+;+;+;+;+;+;+;+;+;+;+;+;+;+;+;+;+;+;+;+;+;+;+;+;+;+;+;+;+;+;+;+;+;+;+;+;+;+;+;+;+;+;+;+;+;+;+;+;+;+;+;+;+;+;+;+;+;+;+;+;+;+;+;+;+;+;+;+;+;+	17459	Lyst	1370	1617	1461	1580	1679	1305	1457	1434	1882	1788	1340	1386	1241	1433	1310	2258	1993	1605	1502.9	1621.22	1606.18	1480.29	1473.61	1263.75	1544.34	1405.86	1440.14	1423.58	1644.75	1688.39	1223.49	1251.21	1096.04	2356.27	2345.15	1826.99	1405.89	2176.14	1566.34	0.6302	0.107068	5.88571
24	ENSMUSG00000023067.14	chr17;chr17;chr17;chr17;chr17;chr17;chr17;chr17;chr17;chr17;chr17;chr17	29090976;29090979;29093769;29093781;29097900;29098397;29098397;29098403;29099344;29099344;29099344;29099344	29091933;29091101;29093861;29094041;29098837;29098837;29098837;29098837;29099577;29100727;29099701;29100722	+;+;+;+;+;+;+;+;+;+;+;+	3553	Cdkn1a	156	129	159	366	400	358	164	212	298	557	405	336	433	887	602	730	581	643	171.133	129.337	174.8	342.903	351.07	346.685	173.831	207.84	228.035	443.475	497.107	409.306	426.891	774.478	503.678	761.769	683.659	731.934	346.886	725.787	408.774	1.0652	0.18101	5.88499
25	ENSMUSG00000022797.16	chr16;chr16;chr16;chr16;chr16;chr16;chr16;chr16;chr16;chr16;chr16;chr16;chr16;chr16;chr16;chr16;chr16;chr16;chr16;chr16;chr16;chr16;chr16;chr16;chr16;chr16;chr16;chr16;chr16;chr16;chr16;chr16;chr16;chr16;chr16;chr16;chr16;chr16;chr16;chr16;chr16;chr16;chr16;chr16;chr16;chr16;chr16;chr16;chr16	32608920;32608983;32609250;32613168;32613168;32613168;32614566;32614566;32615193;32615193;32615232;32616749;32616749;32616749;32617097;32617097;32618218;32618218;32618279;32618633;32618633;32618633;32619037;32619037;32619037;32620366;32620366;32620366;32620389;32621175;32621175;32621175;32623057;32623057;32623057;32623372;32623372;32623372;32624369;32624442;32624768;32624984;32624984;32626549;326…	32609036;32609036;32609356;32613226;32613226;32613226;32614767;32614767;32615394;32615394;32615394;32617156;32616898;32616898;32617199;32617199;32618331;32618331;32618331;32618731;32618731;32618731;32619176;32619176;32619176;32620881;32620523;32620523;32620523;32621297;32621297;32621297;32623142;32623142;32623142;32623741;32623741;32623435;32624436;32624826;32624826;32625065;32625065;32626770;326…	+;+;+;+;+;+;+;+;+;+;+;+;+;+;+;+;+;+;+;+;+;+;+;+;+;+;+;+;+;+;+;+;+;+;+;+;+;+;+;+;+;+;+;+;+;+;+;+;+	6185	Tfrc	1602	1672	1822	2662	3113	2310	2254	1758	2364	3659	2496	2247	1246	1756	1818	1430	1294	1297	1757.41	1676.36	2003.05	2494.01	2732.2	2236.99	2389.11	1723.51	1808.97	2913.24	3063.65	2737.23	1228.42	1533.24	1521.07	1492.23	1522.64	1476.39	2487.73	1497.09	2017.21	-0.7329	0.125401	-5.8441
26	ENSMUSG00000042608.15	chr4;chr4;chr4;chr4;chr4;chr4;chr4;chr4;chr4;chr4;chr4;chr4;chr4;chr4;chr4;chr4;chr4;chr4;chr4;chr4;chr4;chr4;chr4;chr4;chr4;chr4;chr4;chr4;chr4;chr4;chr4;chr4;chr4;chr4;chr4;chr4;chr4;chr4	126103957;126103972;126104001;126104035;126117464;126117464;126118272;126118274;126118274;126123716;126123716;126123716;126123716;126125083;126125083;126125083;126125083;126125675;126125675;126125675;126128819;126128819;126128819;126128819;126129698;126129698;126129698;126132667;126135012;126135012;126136770;126136770;126137077;126137077;126137761;126137761;126138810;126138810	126104146;126104146;126104146;126104146;126117698;126117750;126118462;126118340;126118340;126123835;126123835;126123835;126123835;126125111;126125168;126125168;126125168;126125818;126125818;126125818;126128968;126129046;126129046;126129046;126129750;126129750;126129750;126132798;126135127;126135127;126136914;126136914;126137196;126137196;126137845;126137845;126141029;126141028	+;+;+;+;+;+;+;+;+;+;+;+;+;+;+;+;+;+;+;+;+;+;+;+;+;+;+;+;+;+;+;+;+;+;+;+;+;+	4117	Stk40	510	440	423	801	938	802	476	501	622	1024	703	628	508	548	659	1099	911	1027	559.475	441.149	465.033	750.452	823.258	776.651	504.533	491.17	475.965	815.293	862.879	765.012	500.833	478.483	551.369	1146.83	1071.97	1169.05	783.453	1129.28	702.744	0.5274	0.0910738	5.79088
27	ENSMUSG00000051351.14	chr4;chr4;chr4;chr4;chr4;chr4;chr4;chr4;chr4;chr4;chr4;chr4;chr4;chr4;chr4	136284683;136284775;136285069;136285907;136286067;136286104;136286427;136287072;136287072;136287189;136287189;136289963;136289963;136289963;136289963	136285095;136285095;136285095;136286475;136286481;136286481;136286481;136287315;136287315;136287315;136287315;136293942;136290248;136290327;136290084	+;+;+;+;+;+;+;+;+;+;+;+;+;+;+	5212	Zfp46	536	714	578	1122	1198	976	607	562	734	1285	906	865	458	490	547	703	615	595	587.997	715.864	635.436	1051.19	1051.45	945.151	643.386	550.973	561.669	1023.1	1112.05	1053.72	451.538	427.84	457.661	733.594	723.666	677.295	1015.93	711.519	744.643	-0.5139	0.0898884	-5.71756
28	ENSMUSG00000028268.14	chr3;chr3;chr3;chr3;chr3;chr3;chr3;chr3;chr3;chr3;chr3;chr3;chr3;chr3;chr3;chr3;chr3;chr3;chr3;chr3;chr3;chr3;chr3;chr3;chr3;chr3;chr3;chr3;chr3;chr3;chr3;chr3;chr3;chr3;chr3;chr3;chr3;chr3;chr3;chr3;chr3;chr3;chr3;chr3;chr3;chr3;chr3;chr3;chr3;chr3;chr3	142560026;142560052;142560143;142560145;142560175;142560411;142560496;142560721;142560721;142560721;142561234;142561740;142561740;142561740;142561740;142561740;142561740;142561740;142564106;142564106;142564106;142564106;142564106;142564106;142564948;142564948;142564948;142564948;142564948;142565247;142565247;142565247;142565247;142566346;142566346;142566346;142567547;142567547;142567547;142569048…	142560283;142560283;142560283;142560283;142560283;142560690;142560690;142560858;142560932;142560858;142561279;142561935;142561935;142561935;142561935;142561935;142561935;142561935;142564233;142564233;142564233;142564233;142564183;142564233;142565054;142565057;142565057;142565057;142565057;142565443;142565508;142565443;142565443;142566591;142566591;142566591;142567827;142567827;142567827;142569260…	+;+;+;+;+;+;+;+;+;+;+;+;+;+;+;+;+;+;+;+;+;+;+;+;+;+;+;+;+;+;+;+;+;+;+;+;+;+;+;+;+;+;+;+;+;+;+;+;+;+;+	3265	Gbp3	34	52	41	61	77	65	61	75	86	60	36	44	58	61	47	18	9	26	37.2983	52.1357	45.0741	57.1505	67.5809	62.9455	64.6566	73.5285	65.8087	47.7711	44.1873	53.5995	57.1817	53.2618	39.3237	18.7834	10.5902	29.5961	62.559	19.6566	48.9152	-1.6674	0.291653	-5.71702
29	ENSMUSG00000045193.13	chr10;chr10;chr10;chr10;chr10;chr10;chr10;chr10;chr10;chr10;chr10;chr10;chr10;chr10;chr10;chr10;chr10;chr10;chr10;chr10;chr10;chr10;chr10;chr10;chr10;chr10;chr10;chr10;chr10;chr10;chr10	80165985;80167778;80167840;80167863;80167886;80169808;80169808;80169808;80169808;80169808;80170016;80170016;80170016;80170016;80170202;80170202;80170202;80170202;80170227;80170425;80170425;80170425;80170425;80170694;80170694;80170694;80170982;80171982;80172414;80172637;80172637	80166076;80167916;80167916;80167916;80167916;80170129;80169916;80169916;80169916;80169916;80170122;80170122;80170122;80170122;80170340;80170340;80170316;80170340;80170340;80171204;80170506;80170506;80170506;80171137;80170764;80170764;80171655;80172512;80172512;80172698;80172786	+;+;+;+;+;+;+;+;+;+;+;+;+;+;+;+;+;+;+;+;+;+;+;+;+;+;+;+;+;+;+	2604	Cirbp	796	993	1077	1002	1005	1016	1008	1128	1545	1147	787	667	647	721	887	526	531	537	873.219	995.592	1184.02	938.767	882.062	983.887	1068.42	1105.87	1182.26	913.224	965.983	812.52	637.872	629.537	742.13	548.891	624.824	611.273	934.905	594.996	872.242	-0.6524	0.114802	-5.68296
30	ENSMUSG00000006205.13	chr7;chr7;chr7;chr7;chr7;chr7;chr7;chr7;chr7;chr7;chr7;chr7;chr7;chr7;chr7;chr7;chr7;chr7;chr7;chr7;chr7;chr7;chr7;chr7;chr7;chr7;chr7	130936111;130936203;130943489;130961513;130961513;130961513;130961973;130961973;130961973;130979301;130979301;130979301;130979952;130979952;130981657;130981657;130981670;130982237;130982237;130982237;130982730;130983660;130983660;130983660;130984963;130984963;130984963	130936743;130936743;130943594;130961612;130961612;130961612;130962177;130962177;130962177;130979495;130979495;130979934;130979984;130979984;130981771;130981771;130981771;130982443;130982294;130982294;130982781;130983755;130983755;130983755;130985396;130985660;130985660	+;+;+;+;+;+;+;+;+;+;+;+;+;+;+;+;+;+;+;+;+;+;+;+;+;+;+	2879	Htra1	2279	1757	1869	2256	2295	2355	1686	1700	2299	2384	1836	1644	3876	3568	4051	3626	2609	2954	2500.08	1761.59	2054.72	2113.63	2014.26	2280.56	1787.07	1666.65	1759.23	1898.1	2253.55	2002.67	3821.32	3115.38	3389.37	3783.8	3069.99	3362.57	2136.15	3405.46	2479.7	0.6731	0.121756	5.52861
31	ENSMUSG00000029392.12	chr5;chr5;chr5;chr5;chr5;chr5;chr5;chr5;chr5;chr5;chr5;chr5;chr5;chr5;chr5;chr5;chr5;chr5;chr5;chr5;chr5	124493080;124493537;124493652;124493664;124495899;124496183;124501840;124501840;124501840;124501840;124503555;124503555;124503555;124503555;124503870;124514519;124514519;124514519;124515518;124521251;124530675	124493844;124493844;124493844;124493844;124495922;124496270;124501932;124501932;124501932;124501932;124503733;124503733;124503733;124503733;124503971;124514743;124514659;124514743;124515636;124521401;124531391	-;-;-;-;-;-;-;-;-;-;-;-;-;-;-;-;-;-;-;-;-	2463	Rilpl1	409	462	395	1057	1091	938	457	533	590	1345	905	918	486	615	547	1222	1128	1074	448.677	463.206	434.251	990.297	957.542	908.352	484.394	522.542	451.478	1070.87	1110.82	1118.28	479.144	536.983	457.661	1275.18	1327.31	1222.55	952.064	1275.01	792.196	0.421	0.0768923	5.47565
32	ENSMUSG00000015656.17	chr9;chr9;chr9;chr9;chr9;chr9;chr9;chr9;chr9;chr9;chr9;chr9;chr9;chr9;chr9;chr9;chr9;chr9;chr9;chr9;chr9;chr9;chr9;chr9;chr9;chr9;chr9;chr9;chr9;chr9;chr9;chr9;chr9;chr9;chr9;chr9;chr9;chr9;chr9;chr9;chr9;chr9;chr9;chr9	40800984;40801276;40801279;40801287;40801289;40801302;40801302;40801461;40801918;40801918;40801918;40801918;40801918;40801989;40802342;40802418;40802418;40802418;40802418;40802418;40802418;40802739;40802739;40802739;40802739;40802796;40802974;40802974;40802974;40802974;40802974;40803214;40803740;40803740;40803740;40804165;40804165;40804165;40804463;40804463;40804484;40804932;40804932;40809943	40801348;40801348;40801313;40801348;40802127;40801348;40801348;40801620;40802127;40802127;40802127;40802623;40802127;40802127;40802623;40802561;40802623;40802623;40802498;40802891;40802623;40802912;40802891;40802891;40802891;40802891;40803529;40803026;40803379;40805199;40803529;40803529;40803942;40803942;40803942;40804363;40804337;40804363;40804695;40804695;40804695;40805200;40805200;40810087	+;+;+;+;+;+;+;+;+;+;+;+;+;+;+;+;+;+;+;+;+;+;+;+;+;+;+;+;+;+;+;+;+;+;+;+;+;+;+;+;+;+;+;+	4301	Hspa8	26857	28131	23211	31492	30562	27179	24782	26642	35078	37143	24127	27174	47787	43591	50895	41167	32713	31369	29462.4	28204.4	25517.5	29504.7	26823.5	26319.9	26267.5	26119.3	26842.3	29572.7	29614.1	33102.6	47112.8	38061.2	42582.6	42958.6	38493.2	35707.7	27549.4	39053.1	32348.2	0.5034	0.091994	5.47254
33	ENSMUSG00000029701.15	chr6;chr6;chr6;chr6;chr6;chr6;chr6;chr6;chr6;chr6;chr6;chr6;chr6;chr6;chr6;chr6;chr6;chr6;chr6;chr6;chr6;chr6;chr6;chr6;chr6;chr6;chr6;chr6;chr6;chr6;chr6;chr6;chr6;chr6;chr6;chr6;chr6;chr6;chr6;chr6;chr6;chr6;chr6;chr6;chr6;chr6;chr6;chr6	29123576;29125142;29125181;29127798;29127798;29128429;29128429;29128429;29131267;29131267;29131267;29131627;29131627;29135408;29135408;29137579;29137579;29137579;29138503;29138503;29138503;29139553;29139553;29139553;29143554;29143554;29143554;29152282;29152282;29152282;29154754;29154754;29155027;29156680;29157068;29157090;29158170;29158170;29158170;29158847;29158847;29158847;29159656;29159656;291…	29125524;29125524;29125524;29127900;29127900;29128685;29128685;29128685;29131302;29131341;29131341;29131776;29131776;29135566;29135566;29137643;29137643;29137643;29138638;29138638;29138638;29139626;29139626;29139626;29143663;29143663;29143663;29152850;29152354;29152354;29155091;29154893;29155189;29157139;29157139;29157139;29158262;29158262;29158262;29158922;29158922;29158922;29159750;29159931;291…	-;-;-;-;-;-;-;-;-;-;-;-;-;-;-;-;-;-;-;-;-;-;-;-;-;-;-;-;-;-;-;-;-;-;-;-;-;-;-;-;-;-;-;-;-;-;-;-	5663	Rbm28	1220	1321	1203	1400	1383	1371	1047	1297	1344	1410	1005	888	1306	1331	1428	1868	1418	1556	1338.35	1324.45	1322.54	1311.65	1213.82	1327.67	1109.76	1271.55	1028.45	1122.62	1233.56	1081.74	1287.57	1162.15	1194.77	1949.3	1668.55	1771.21	1284.38	1796.35	1317.76	0.4848	0.0887104	5.46494
34	ENSMUSG00000029570.5	chr5;chr5;chr5;chr5;chr5;chr5;chr5;chr5;chr5;chr5;chr5;chr5;chr5;chr5;chr5;chr5;chr5;chr5;chr5;chr5;chr5	140607320;140611509;140611685;140611850;140611850;140612291;140612291;140612291;140612503;140612503;140612503;140612760;140612760;140612760;140613156;140613156;140613156;140614191;140614191;140614407;140614407	140607844;140611532;140611898;140611898;140611898;140612390;140612390;140612390;140612656;140612656;140612656;140612845;140612845;140612845;140613321;140613332;140613321;140614276;140614276;140614674;140615545	+;+;+;+;+;+;+;+;+;+;+;+;+;+;+;+;+;+;+;+;+	2505	Lfng	357	357	425	245	320	283	430	489	738	345	252	228	453	651	643	385	390	399	391.632	357.932	467.232	229.539	280.856	274.055	455.776	479.406	564.73	274.684	309.311	277.743	446.609	568.417	537.982	401.755	458.91	454.186	261.483	438.284	401.709	0.7439	0.137395	5.41467
35	ENSMUSG00000038894.7	chr8;chr8	10984681;11004470	10987014;11008458	-;-	6323	Irs2	2073	1786	1811	1604	1624	1481	1734	1974	2900	1801	1048	1200	2898	3061	3421	1932	1832	1783	2274.1	1790.66	1990.96	1502.78	1425.34	1434.19	1837.94	1935.27	2219.13	1433.93	1286.34	1461.81	2857.11	2672.69	2862.26	2016.08	2155.7	2029.61	1454.1	2067.13	1954.77	0.5074	0.0937153	5.41418
36	ENSMUSG00000031431.13	chrX;chrX;chrX;chrX;chrX;chrX;chrX;chrX;chrX;chrX;chrX;chrX;chrX;chrX;chrX;chrX;chrX	140539528;140539528;140539537;140540262;140540351;140542105;140542105;140542105;140542105;140542511;140542846;140542846;140543103;140548196;140548196;140598128;140600437	140541107;140541107;140542156;140541107;140541107;140542156;140542156;140542156;140542156;140542668;140543187;140543101;140543411;140548529;140548338;140598558;140600659	-;-;-;-;-;-;-;-;-;-;-;-;-;-;-;-;-	4341	Tsc22d3	1331	823	759	766	842	668	1081	963	1720	883	584	633	2320	2936	2706	1252	1266	1135	1460.12	825.148	834.421	717.66	739.001	646.886	1145.8	944.106	1316.17	703.031	716.816	771.102	2287.27	2563.55	2264.04	1306.49	1489.69	1291.98	701.183	1362.72	1223.52	0.9583	0.17705	5.41281
37	ENSMUSG00000027669.14	chr3;chr3;chr3;chr3;chr3;chr3;chr3;chr3;chr3;chr3;chr3;chr3;chr3;chr3;chr3;chr3;chr3;chr3;chr3;chr3;chr3;chr3;chr3;chr3;chr3;chr3;chr3;chr3;chr3;chr3;chr3;chr3;chr3;chr3;chr3;chr3;chr3;chr3;chr3;chr3;chr3;chr3;chr3;chr3;chr3;chr3;chr3;chr3;chr3;chr3;chr3;chr3;chr3;chr3;chr3;chr3;chr3;chr3;chr3	32580332;32583998;32583998;32585055;32587561;32587561;32587561;32587561;32587706;32589709;32589709;32589709;32589709;32589709;32589997;32589997;32589997;32589997;32591111;32591111;32591111;32591111;32591111;32591134;32592211;32593158;32593158;32593158;32593158;32593158;32596277;32596277;32596277;32596277;32596277;32596277;32597640;32598126;32598126;32598126;32598126;32598126;32598126;32598126;325…	32585226;32585226;32585226;32585226;32587777;32587777;32587777;32587777;32587777;32589910;32589910;32590063;32589910;32589910;32590063;32590063;32590063;32590063;32591273;32591273;32591273;32591273;32591273;32591273;32596383;32593221;32593221;32593221;32593221;32593221;32596383;32596383;32596383;32596383;32596383;32596383;32597784;32598164;32598164;32598178;32598164;32598164;32598164;32598164;326…	-;-;-;-;-;-;-;-;-;-;-;-;-;-;-;-;-;-;-;-;-;-;-;-;-;-;-;-;-;-;-;-;-;-;-;-;-;-;-;-;-;-;-;-;-;-;-;-;-;-;-;-;-;-;-;-;-;-;-	12692	Gnb4	838	1120	1092	753	833	861	802	878	1103	1023	597	636	612	685	689	485	463	435	919.294	1122.92	1200.51	705.481	731.102	833.786	850.075	860.774	844.034	814.497	732.772	774.757	603.366	598.103	576.469	506.107	544.809	495.165	756.79	515.36	761.89	-0.5543	0.102492	-5.4082
38	ENSMUSG00000026556.15	chr1;chr1;chr1;chr1;chr1;chr1;chr1;chr1;chr1;chr1;chr1;chr1;chr1;chr1;chr1;chr1;chr1;chr1;chr1;chr1;chr1;chr1;chr1;chr1;chr1;chr1;chr1;chr1;chr1;chr1;chr1;chr1;chr1;chr1;chr1;chr1;chr1;chr1;chr1;chr1	172000960;172000960;172004429;172004763;172006090;172006090;172006090;172006090;172007911;172007911;172007911;172007911;172008507;172008507;172008507;172008507;172008799;172008799;172009441;172009441;172009441;172009850;172009933;172012828;172012828;172012828;172012828;172012828;172013083;172013083;172013083;172013083;172013083;172022477;172026591;172026998;172026998;172026998;172026998;172028365	172004862;172004862;172004862;172004862;172006321;172006321;172006321;172006321;172008046;172008046;172008046;172008046;172008643;172008643;172008643;172008643;172009029;172008918;172010048;172010048;172010048;172010048;172010048;172012948;172012948;172012948;172012948;172012948;172013345;172013345;172013345;172013345;172013345;172022586;172026711;172027268;172027295;172028045;172027295;172028444	-;-;-;-;-;-;-;-;-;-;-;-;-;-;-;-;-;-;-;-;-;-;-;-;-;-;-;-;-;-;-;-;-;-;-;-;-;-;-;-	6990	Vangl2	375	335	405	323	310	329	339	388	586	340	153	188	345	395	427	167	151	137	411.378	335.874	445.245	302.617	272.079	318.601	359.321	380.387	448.417	270.703	187.796	229.016	340.133	344.892	357.26	174.268	177.681	155.949	297.766	169.299	306.201	-0.8136	0.151306	-5.3775
39	ENSMUSG00000071753.13	chrX;chrX;chrX;chrX;chrX;chrX;chrX;chrX;chrX;chrX;chrX;chrX;chrX;chrX;chrX;chrX;chrX;chrX;chrX;chrX;chrX;chrX;chrX;chrX;chrX;chrX;chrX;chrX;chrX;chrX;chrX;chrX;chrX;chrX;chrX;chrX;chrX;chrX;chrX;chrX;chrX;chrX;chrX;chrX;chrX;chrX;chrX;chrX;chrX;chrX;chrX;chrX;chrX;chrX;chrX;chrX;chrX;chrX	61116378;61116378;61116386;61116386;61116386;61116386;61116386;61116398;61118214;61118214;61118214;61118214;61118214;61118214;61118214;61118587;61118587;61118587;61118587;61118587;61118587;61118587;61118587;61119342;61119342;61119342;61119342;61119342;61119342;61119342;61122012;61122012;61122012;61122012;61122012;61133366;61133366;61133366;61133366;61133366;61133366;61134713;61134721;61134721;611…	61116424;61116424;61116424;61116424;61116424;61116424;61116424;61116458;61118247;61118247;61118247;61118247;61118247;61118247;61118247;61118691;61118691;61118691;61118691;61118691;61120651;61118691;61118691;61119424;61119424;61119424;61119424;61119424;61119424;61119424;61122159;61122159;61122159;61122159;61122159;61133503;61133503;61133503;61133503;61133503;61133503;61134796;61134796;61134796;611…	+;+;+;+;+;+;+;+;+;+;+;+;+;+;+;+;+;+;+;+;+;+;+;+;+;+;+;+;+;+;+;+;+;+;+;+;+;+;+;+;+;+;+;+;+;+;+;+;+;+;+;+;+;+;+;+;+;+	22140	Cdr1os	3913	4115	4379	3128	3112	3222	3433	3729	4317	4800	2999	3364	3400	3231	3971	4065	3282	3572	4292.6	4125.74	4814.14	2930.6	2731.32	3120.16	3638.79	3655.84	3303.44	3821.69	3681.04	4097.93	3352.03	2821.13	3322.44	4241.91	3861.91	4066.05	2927.36	4056.62	3659.93	0.471	0.0877014	5.37036
40	ENSMUSG00000031239.5	chrX;chrX;chrX;chrX;chrX;chrX	107397099;107398096;107398771;107399096;107399567;107403106	107397979;107398246;107398881;107399293;107399698;107403376	-;-;-;-;-;-	1744	Itm2a	391	692	406	625	766	613	589	488	710	766	412	373	381	526	268	202	269	219	428.931	693.806	446.344	585.558	672.298	593.625	624.307	478.425	543.304	609.878	505.699	454.378	375.625	459.274	224.229	210.791	316.53	249.29	617.16	258.87	470.683	-1.2547	0.233973	-5.36275
41	ENSMUSG00000031775.5	chr8;chr8;chr8;chr8;chr8;chr8;chr8;chr8;chr8;chr8;chr8	94674894;94675711;94675854;94677226;94677226;94677226;94678538;94679345;94679345;94679995;94696036	94676279;94676279;94676279;94677348;94677348;94677348;94678606;94679518;94679518;94680082;94696278	-;-;-;-;-;-;-;-;-;-;-	2083	Pllp	340	286	264	164	169	202	369	416	595	195	88	115	230	241	230	81	81	69	372.983	286.747	290.233	153.651	148.327	195.615	391.119	407.838	455.304	155.256	108.013	140.09	226.755	210.428	192.435	84.5251	95.3121	78.5435	165.864	86.1269	221.843	-0.9449	0.178919	-5.28108
42	ENSMUSG00000020246.13	chr10;chr10;chr10;chr10;chr10;chr10;chr10;chr10;chr10;chr10;chr10;chr10;chr10;chr10;chr10;chr10;chr10;chr10;chr10;chr10;chr10;chr10;chr10;chr10;chr10;chr10;chr10;chr10;chr10;chr10	82696160;82699007;82699211;82700919;82700919;82700919;82702443;82702443;82702443;82709009;82709009;82709964;82709964;82711835;82711835;82712050;82712050;82723619;82724344;82728253;82728349;82732603;82732603;82734350;82734350;82738279;82738279;82738980;82738980;82741281	82696207;82699306;82699306;82701067;82701067;82701067;82702603;82702603;82702603;82709217;82709057;82710048;82710048;82711941;82711941;82712230;82712238;82723786;82724396;82728427;82728427;82732676;82732676;82734481;82734481;82738464;82738464;82741395;82739265;82742428	+;+;+;+;+;+;+;+;+;+;+;+;+;+;+;+;+;+;+;+;+;+;+;+;+;+;+;+;+;+	5485	Hcfc2	426	472	503	829	963	749	541	525	661	1148	819	738	538	670	650	1037	938	927	467.326	473.232	552.983	776.685	845.2	725.326	573.43	514.699	505.808	914.02	1005.26	899.01	530.41	585.006	543.839	1082.13	1103.74	1055.21	782.404	1080.36	730.74	0.4647	0.0883504	5.25989
43	ENSMUSG00000031425.15	chrX;chrX;chrX;chrX;chrX;chrX;chrX;chrX;chrX;chrX;chrX;chrX;chrX;chrX;chrX;chrX;chrX;chrX	136822671;136822790;136831071;136831071;136831162;136831953;136831953;136831953;136833251;136833268;136833268;136834155;136834155;136834155;136835099;136835099;136836040;136836040	136822917;136822917;136831257;136831257;136831257;136832592;136832109;136832214;136833436;136833436;136833436;136834685;136834228;136834228;136835164;136835164;136837798;136839733	+;+;+;+;+;+;+;+;+;+;+;+;+;+;+;+;+;+	5551	Plp1	40186	33229	30833	12333	13470	17414	51713	46287	73673	13066	6237	9289	38156	47903	32754	7130	4458	6310	44084.4	33315.7	33896.9	11554.7	11822.3	16863.6	54812.9	45378.8	56375.8	10403	7655.44	11315.6	37617.7	41826.2	27404.4	7440.3	5245.7	7182.74	13413.5	6622.91	25788.7	-1.0181	0.19467	-5.22976
44	ENSMUSG00000057841.5	chr6;chr6;chr6;chr6;chr6;chr6;chr6	115805505;115805512;115806986;115806986;115807802;115807802;115808698	115805688;115805688;115807167;115807167;115807902;115808348;115808747	-;-;-;-;-;-;-	963	Rpl32	1245	1315	1104	1145	1268	1101	1332	1467	2032	1598	1071	1076	1940	2206	2116	1423	1091	1386	1365.78	1318.43	1213.7	1072.74	1112.89	1066.2	1411.85	1438.22	1554.92	1272.3	1314.57	1310.75	1912.63	1926.15	1770.4	1484.93	1283.77	1577.7	1083.94	1448.8	1411.55	0.4188	0.0808688	5.17935
45	ENSMUSG00000026566.15	chr1;chr1;chr1;chr1;chr1;chr1;chr1;chr1;chr1;chr1;chr1;chr1;chr1;chr1;chr1;chr1;chr1;chr1;chr1;chr1;chr1;chr1;chr1;chr1;chr1;chr1;chr1;chr1;chr1;chr1;chr1;chr1;chr1;chr1;chr1;chr1;chr1;chr1;chr1;chr1;chr1;chr1;chr1;chr1;chr1;chr1;chr1;chr1	165592240;165592240;165593368;165593374;165593410;165593413;165593654;165601750;165601750;165601750;165601816;165604230;165604610;165604610;165604610;165604610;165604610;165605609;165605609;165605609;165605609;165605609;165605609;165605609;165605609;165605644;165605712;165608438;165608438;165608438;165608438;165608438;165608438;165608438;165608438;165608438;165608438;165609476;165610461;165613925…	165593677;165593677;165593677;165593677;165593677;165593677;165593677;165601864;165601855;165601855;165601855;165604742;165604742;165604742;165604742;165604742;165604742;165605822;165605753;165605822;165605822;165605797;165605822;165605822;165605822;165605822;165605822;165608604;165608604;165608604;165608604;165608604;165608604;165608604;165608529;165608604;165608604;165609546;165610618;165613979…	-;-;-;-;-;-;-;-;-;-;-;-;-;-;-;-;-;-;-;-;-;-;-;-;-;-;-;-;-;-;-;-;-;-;-;-;-;-;-;-;-;-;-;-;-;-;-;-	3550	Mpzl1	525	547	448	415	445	434	493	543	786	352	244	242	472	457	421	250	173	249	575.93	548.428	492.517	388.811	390.565	420.282	522.552	532.346	601.461	280.257	299.491	294.798	465.341	399.027	352.24	260.88	203.568	283.44	399.886	249.296	406.219	-0.6798	0.131276	-5.17835
46	ENSMUSG00000027333.18	chr2;chr2;chr2;chr2;chr2;chr2;chr2;chr2;chr2;chr2;chr2;chr2;chr2;chr2;chr2;chr2;chr2;chr2;chr2;chr2;chr2;chr2;chr2;chr2;chr2;chr2;chr2;chr2;chr2;chr2;chr2;chr2;chr2;chr2;chr2;chr2;chr2;chr2;chr2;chr2;chr2;chr2;chr2;chr2;chr2;chr2;chr2;chr2;chr2;chr2;chr2;chr2;chr2;chr2;chr2;chr2;chr2;chr2;chr2;chr2;chr2;chr2;chr2;chr2;chr2;chr2;chr2;chr2;chr2;chr2;chr2;chr2;chr2;chr2;chr2;chr2;chr2;chr2;chr2;chr2…	131491496;131491764;131491923;131491943;131491943;131491943;131491943;131491943;131491943;131491943;131491943;131491964;131491993;131492264;131508952;131511984;131511984;131511984;131511984;131511984;131511984;131511984;131511984;131511984;131511984;131511984;131511984;131511984;131511984;131511984;131516198;131516217;131516217;131516217;131516217;131516217;131516217;131516217;131516217;131516217…	131491653;131492036;131492036;131492036;131492036;131492036;131492036;131492036;131492036;131492036;131492036;131492036;131492036;131492483;131509046;131512214;131512177;131512217;131512217;131512217;131512217;131512217;131512217;131512217;131512217;131512217;131512217;131512217;131512217;131512217;131516443;131516443;131516443;131516443;131516443;131516443;131516443;131516443;131516443;131516443…	+;+;+;+;+;+;+;+;+;+;+;+;+;+;+;+;+;+;+;+;+;+;+;+;+;+;+;+;+;+;+;+;+;+;+;+;+;+;+;+;+;+;+;+;+;+;+;+;+;+;+;+;+;+;+;+;+;+;+;+;+;+;+;+;+;+;+;+;+;+;+;+;+;+;+;+;+;+;+;+;+;+;+;+;+;+;+;+;+	3894	Smox	706	641	597	681	724	685	543	715	1074	642	482	476	1168	1154	1283	1051	775	879	774.489	642.673	656.323	638.025	635.436	663.349	575.549	700.972	821.843	511.151	591.618	579.85	1151.52	1007.61	1073.45	1096.74	911.937	1000.58	645.603	1003.08	779.617	0.6364	0.12301	5.17351
47	ENSMUSG00000021750.16	chr14;chr14;chr14;chr14;chr14;chr14;chr14;chr14;chr14;chr14;chr14;chr14;chr14;chr14;chr14;chr14	8296274;8296274;8297556;8299510;8299510;8299510;8299539;8301059;8301059;8301059;8301059;8301353;8309485;8309485;8309639;8317505	8298797;8298797;8298797;8299666;8299666;8299666;8299666;8301233;8301233;8301233;8301233;8301536;8309779;8309777;8309795;8318023	-;-;-;-;-;-;-;-;-;-;-;-;-;-;-;-	3870	Fam107a	10546	5298	6979	6492	6493	7250	6658	7005	8568	9753	6998	6622	13122	13161	15759	12396	9005	11385	11569.1	5311.83	7672.5	6082.31	5698.74	7020.85	7057.11	6867.56	6556.38	7765.19	8589.51	8066.73	12936.9	11491.4	13185.2	12935.5	10596.1	12959.7	6267.3	12163.8	9020.14	0.9567	0.185238	5.16481
48	ENSMUSG00000057101.8	chr7;chr7;chr7;chr7;chr7;chr7;chr7;chr7;chr7;chr7;chr7;chr7;chr7;chr7;chr7;chr7;chr7;chr7;chr7;chr7;chr7	24081924;24081924;24081947;24081954;24085426;24085426;24085426;24085426;24086488;24097266;24097821;24097821;24097821;24101448;24101448;24101448;24101453;24104405;24104405;24104405;24104405	24082238;24082238;24082238;24082238;24085506;24085506;24085506;24085506;24086591;24097895;24097895;24097895;24097895;24101526;24101568;24101568;24101568;24104558;24107692;24107713;24107698	+;+;+;+;+;+;+;+;+;+;+;+;+;+;+;+;+;+;+;+;+	4560	Zfp180	1115	1187	821	1218	1313	1028	967	1000	1206	1457	1029	936	1110	1172	1145	1822	1316	1365	1223.17	1190.1	902.582	1141.14	1152.39	995.508	1024.97	980.38	922.852	1160.04	1263.02	1140.21	1094.34	1023.32	957.993	1901.29	1548.53	1553.79	1096.34	1667.87	1176.42	0.6055	0.117539	5.15163
49	ENSMUSG00000109233.1	chr7;chr7;chr7;chr7	119720811;119723522;119724451;119735683	119720904;119723645;119724545;119735760	-;-;-;-	391	Gm44866	50	65	65	19	19	29	85	75	110	17	6	7	157	188	176	47	40	56	54.8505	65.1697	71.459	17.801	16.6758	28.0834	90.0952	73.5285	84.1739	13.5351	7.3645	8.5272	154.785	164.151	147.255	49.0454	47.0677	63.7454	20.8534	53.2862	64.2952	1.361	0.268168	5.07522
50	ENSMUSG00000020154.10	chr10;chr10;chr10;chr10;chr10;chr10;chr10;chr10;chr10;chr10;chr10;chr10;chr10;chr10;chr10;chr10;chr10;chr10;chr10;chr10;chr10;chr10;chr10;chr10;chr10;chr10;chr10;chr10;chr10;chr10;chr10;chr10;chr10;chr10;chr10;chr10;chr10;chr10;chr10;chr10;chr10;chr10;chr10;chr10;chr10;chr10;chr10;chr10;chr10;chr10;chr10;chr10;chr10;chr10;chr10;chr10;chr10;chr10;chr10;chr10;chr10;chr10;chr10;chr10;chr10;chr10;chr…	116275523;116275523;116275550;116277172;116277172;116277172;116283414;116283414;116301372;116302108;116302108;116302108;116313814;116313814;116313814;116315042;116315042;116315042;116317366;116317366;116317366;116319333;116319333;116319333;116322425;116322425;116327950;116327950;116331209;116331209;116338616;116338616;116339418;116339418;116340891;116340891;116341380;116341380;116343793;116343793…	116275631;116275631;116275631;116277567;116277567;116277701;116283877;116283877;116301679;116302381;116302381;116302381;116314092;116314092;116314092;116315299;116315299;116315299;116317629;116317629;116317629;116319602;116319602;116319921;116322685;116322685;116328216;116328216;116331472;116331472;116338879;116338879;116339681;116339681;116341154;116341154;116341649;116341649;116344056;116344056…	+;+;+;+;+;+;+;+;+;+;+;+;+;+;+;+;+;+;+;+;+;+;+;+;+;+;+;+;+;+;+;+;+;+;+;+;+;+;+;+;+;+;+;+;+;+;+;+;+;+;+;+;+;+;+;+;+;+;+;+;+;+;+;+;+;+;+;+;+;+;+;+;+;+;+;+	13333	Ptprb	232	378	362	500	692	644	331	346	601	586	277	288	285	243	247	256	275	236	254.506	378.987	397.972	468.447	607.35	623.645	350.841	339.211	459.896	466.564	339.997	350.833	280.979	212.174	206.659	267.141	323.591	268.641	566.481	286.458	366.524	-0.9844	0.194826	-5.05277
51	ENSMUSG00000044734.16	chr13;chr13;chr13;chr13;chr13;chr13;chr13;chr13;chr13;chr13;chr13;chr13;chr13;chr13;chr13;chr13;chr13;chr13;chr13	32842092;32844210;32845309;32845309;32845671;32845671;32845673;32847304;32847390;32847390;32848619;32848619;32848619;32850239;32850239;32850239;32850982;32851142;32851142	32843222;32844348;32845476;32845476;32845790;32845813;32845813;32847507;32847507;32847507;32848756;32848756;32848756;32850414;32850414;32850414;32851167;32851164;32851185	-;-;-;-;-;-;-;-;-;-;-;-;-;-;-;-;-;-;-	2303	Serpinb1a	290	189	172	56	64	68	320	292	440	62	22	32	229	299	210	20	6	23	318.133	189.493	189.091	52.466	56.1711	65.8507	339.182	286.271	336.695	49.3635	27.0033	38.9815	225.769	261.07	175.702	20.8704	7.0602	26.1812	58.1626	18.0372	148.075	-1.6785	0.332278	-5.05146
52	ENSMUSG00000038173.15	chr8;chr8;chr8;chr8;chr8;chr8;chr8;chr8;chr8;chr8;chr8;chr8;chr8;chr8;chr8;chr8;chr8;chr8;chr8;chr8;chr8;chr8;chr8;chr8;chr8;chr8;chr8;chr8;chr8	46986887;46986925;46986927;46986954;47030416;47030416;47030416;47030416;47053584;47053584;47053584;47065372;47065372;47065372;47065874;47065874;47068888;47068888;47068888;47068931;47082321;47082415;47082415;47082415;47082415;47082864;47092994;47092994;47092994	46987211;46987211;46987211;46987211;47030595;47030714;47030595;47030595;47053695;47053695;47053695;47065513;47066053;47065513;47066053;47066053;47069025;47069025;47069025;47069025;47082538;47082538;47082538;47082794;47082538;47083476;47093255;47093248;47096762	+;+;+;+;+;+;+;+;+;+;+;+;+;+;+;+;+;+;+;+;+;+;+;+;+;+;+;+;+	6412	Enpp6	284	298	242	102	136	218	426	393	580	133	63	116	207	273	251	27	14	67	311.551	298.778	266.047	95.5631	119.364	211.11	451.536	385.289	443.826	105.893	77.3277	141.308	204.08	238.368	210.005	28.175	16.4737	76.2668	142.012	40.3052	204.498	-1.8167	0.359724	-5.05033
53	ENSMUSG00000042284.10	chr13;chr13;chr13;chr13;chr13;chr13;chr13;chr13;chr13;chr13;chr13;chr13;chr13;chr13;chr13;chr13;chr13;chr13;chr13;chr13;chr13;chr13;chr13;chr13;chr13;chr13;chr13;chr13;chr13;chr13;chr13;chr13;chr13;chr13;chr13;chr13;chr13;chr13;chr13;chr13;chr13;chr13;chr13;chr13;chr13;chr13;chr13;chr13;chr13;chr13;chr13;chr13;chr13;chr13;chr13;chr13;chr13;chr13;chr13;chr13;chr13;chr13;chr13;chr13;chr13;chr13;chr…	114953096;114965598;114966516;114968204;114968457;114970479;114974093;114975598;114977600;114980773;114982219;114982732;114985072;114985072;114986130;114986130;114987603;114987603;114990060;114990060;114992267;114992267;114993794;114993794;114996921;114996921;115001539;115001539;115002250;115002250;115006904;115006904;115007697;115010579;115012160;115012160;115012160;115016112;115016112;115016112…	114960134;114965714;114966608;114968308;114968561;114970592;114974195;114975687;114977676;114980853;114982941;114982941;114985182;114985182;114986266;114986266;114987769;114987769;114990190;114990190;114992524;114992524;114993937;114993937;114997063;114997063;115001683;115001683;115002323;115002323;115007069;115007069;115009713;115012310;115012310;115012310;115012310;115016260;115016260;115016260…	-;-;-;-;-;-;-;-;-;-;-;-;-;-;-;-;-;-;-;-;-;-;-;-;-;-;-;-;-;-;-;-;-;-;-;-;-;-;-;-;-;-;-;-;-;-;-;-;-;-;-;-;-;-;-;-;-;-;-;-;-;-;-;-;-;-;-;-;-;-	18599	Itga1	109	170	181	192	228	253	150	160	189	224	123	99	91	115	90	104	77	94	119.574	170.444	198.986	179.884	200.11	245.003	158.992	156.861	144.626	178.345	150.973	120.599	89.7162	100.412	75.3007	108.526	90.6054	107.001	208.332	102.044	144.22	-1.0275	0.203619	-5.04641
54	ENSMUSG00000032135.15	chr9;chr9;chr9;chr9;chr9;chr9;chr9;chr9;chr9;chr9;chr9;chr9;chr9;chr9;chr9;chr9;chr9;chr9;chr9;chr9;chr9;chr9;chr9;chr9;chr9;chr9;chr9;chr9;chr9;chr9;chr9;chr9;chr9;chr9;chr9;chr9;chr9;chr9;chr9;chr9;chr9;chr9;chr9;chr9;chr9;chr9;chr9;chr9;chr9;chr9;chr9;chr9	44134469;44134562;44134658;44134661;44135101;44136518;44136518;44136518;44136527;44136544;44136738;44136738;44136738;44136738;44136738;44136861;44136975;44137039;44137039;44137039;44137039;44137218;44137218;44137218;44137218;44137218;44138835;44138835;44138835;44138835;44139158;44139158;44139158;44139400;44139400;44139400;44139653;44139653;44139653;44139860;44139860;44140137;44140137;44140362;441…	44134756;44134756;44134756;44134756;44135275;44136648;44136648;44136648;44136648;44136648;44136891;44136945;44136945;44136945;44136945;44137109;44137109;44137069;44137109;44137109;44137109;44137305;44137272;44137305;44137305;44137305;44139014;44139014;44139014;44138934;44139279;44139279;44139279;44139562;44139562;44139562;44139682;44139771;44139771;44140001;44140001;44140258;44140258;44140503;441…	+;+;+;+;+;+;+;+;+;+;+;+;+;+;+;+;+;+;+;+;+;+;+;+;+;+;+;+;+;+;+;+;+;+;+;+;+;+;+;+;+;+;+;+;+;+;+;+;+;+;+;+	3350	Mcam	608	382	426	250	285	323	600	669	870	244	122	165	446	412	357	132	89	124	666.982	382.997	468.331	234.223	250.137	312.791	635.966	655.874	665.739	194.269	149.746	200.998	439.708	359.735	298.693	137.745	104.726	141.151	265.717	127.874	349.989	-1.053	0.208973	-5.03911
55	ENSMUSG00000067279.3	chr19;chr19	36731731;36736553	36734354;36736653	-;-	2725	Ppp1r3c	705	669	658	571	695	571	918	832	984	871	624	549	1074	961	1187	870	635	893	773.392	670.746	723.385	534.966	609.983	552.952	973.029	815.676	752.974	693.477	765.913	668.776	1058.85	839.091	993.133	907.862	747.2	1016.51	565.967	890.525	783.217	0.6539	0.130612	5.00666
56	ENSMUSG00000076439.12	chr17;chr17;chr17;chr17;chr17;chr17;chr17;chr17;chr17;chr17;chr17;chr17;chr17;chr17;chr17	37010743;37011504;37012063;37012063;37012336;37014750;37014750;37015068;37015068;37017488;37017488;37020371;37020371;37023112;37023112	37011517;37011517;37012083;37012083;37012452;37014770;37014770;37015088;37015088;37017601;37017601;37020718;37020718;37023199;37023398	-;-;-;-;-;-;-;-;-;-;-;-;-;-;-	1704	Mog	1598	1083	1000	465	510	553	1862	1552	2432	491	212	266	1075	1533	1143	223	163	238	1753.02	1085.83	1099.37	435.656	447.614	535.521	1973.62	1521.55	1861.01	390.927	260.214	324.034	1059.83	1338.53	956.319	232.705	191.801	270.918	472.93	231.808	874.359	-1.028	0.205922	-4.99214
57	ENSMUSG00000037992.16	chr11;chr11;chr11;chr11;chr11;chr11;chr11;chr11;chr11;chr11;chr11;chr11;chr11;chr11;chr11;chr11;chr11;chr11;chr11;chr11;chr11;chr11;chr11;chr11;chr11;chr11;chr11;chr11;chr11;chr11;chr11;chr11;chr11;chr11;chr11;chr11;chr11;chr11;chr11;chr11;chr11;chr11;chr11;chr11;chr11;chr11;chr11;chr11;chr11;chr11	98927818;98937698;98937718;98938328;98939711;98939712;98947571;98947571;98950245;98950245;98950245;98950245;98950245;98950245;98960412;98966347;98966347;98966347;98966347;98966347;98968045;98968045;98968045;98968045;98968045;98970157;98970157;98970157;98970157;98970157;98970493;98970493;98970493;98970493;98970493;98971582;98971582;98971582;98971582;98971582;98972512;98972512;98972512;98972512;989…	98927910;98937879;98937879;98938411;98939772;98939772;98947725;98947725;98950490;98950361;98950795;98950795;98950795;98950795;98961133;98966495;98966495;98966495;98966495;98966495;98968186;98968186;98968186;98968186;98968186;98970317;98970317;98970317;98970317;98970317;98970669;98970669;98970669;98970669;98970669;98971786;98971786;98971786;98971786;98971786;98972670;98972670;98972670;98972670;989…	+;+;+;+;+;+;+;+;+;+;+;+;+;+;+;+;+;+;+;+;+;+;+;+;+;+;+;+;+;+;+;+;+;+;+;+;+;+;+;+;+;+;+;+;+;+;+;+;+;+	4365	Rara	86	84	62	204	224	206	215	166	192	348	191	197	111	138	134	295	295	303	94.3428	84.2193	68.1609	191.126	196.599	199.489	227.888	162.743	146.922	277.072	234.438	239.98	109.434	120.494	112.114	307.838	347.125	344.908	195.738	333.29	192.494	0.7671	0.153888	4.9849
58	ENSMUSG00000050711.7	chr1;chr1;chr1;chr1;chr1	79434669;79434669;79436052;79439956;79439956	79435931;79437018;79437018;79440120;79440042	-;-;-;-;-	2515	Scg2	6215	8417	5024	2719	2737	2648	4634	5474	7326	4820	2576	2920	10960	8959	11107	3746	3377	3648	6817.91	8438.97	5523.23	2547.41	2402.19	2564.3	4911.78	5366.6	5605.98	3837.61	3161.84	3557.06	10805.4	7822.49	9292.95	3909.03	3973.69	4152.56	2504.64	4011.76	5260.61	0.6797	0.136894	4.96486
59	ENSMUSG00000018740.14	chr11;chr11;chr11;chr11;chr11;chr11;chr11;chr11;chr11;chr11;chr11;chr11;chr11;chr11;chr11	68968131;68968147;68968148;68968753;68970724;68970724;68970724;68971184;68971184;68971196;68971669;68971669;68971669;68971950;68971950	68969037;68968180;68969037;68969037;68970789;68970789;68970789;68971336;68971336;68971336;68971803;68971803;68971782;68974365;68972516	+;+;+;+;+;+;+;+;+;+;+;+;+;+;+	3677	Slc25a35	87	124	72	159	180	171	92	118	139	155	120	103	94	123	103	82	81	65	95.4398	124.324	79.1546	148.966	157.981	165.595	97.5148	115.685	106.365	123.409	147.291	125.472	92.6738	107.397	86.1775	85.5686	95.3121	73.9902	157.514	84.957	112.684	-0.8913	0.180057	-4.94987
60	ENSMUSG00000034853.16	chr4;chr4;chr4;chr4;chr4;chr4;chr4;chr4;chr4;chr4;chr4;chr4;chr4;chr4;chr4;chr4;chr4;chr4;chr4;chr4;chr4;chr4;chr4;chr4;chr4;chr4;chr4;chr4;chr4;chr4;chr4;chr4;chr4;chr4;chr4;chr4;chr4;chr4;chr4;chr4;chr4;chr4;chr4;chr4;chr4;chr4;chr4;chr4;chr4;chr4;chr4;chr4;chr4;chr4;chr4;chr4;chr4;chr4;chr4;chr4;chr4;chr4;chr4	106744555;106747235;106747391;106749262;106749262;106749262;106749883;106749883;106749883;106752827;106752827;106752827;106753714;106753714;106753714;106753714;106754074;106754074;106754074;106754074;106755306;106755306;106755306;106755306;106755845;106755845;106755845;106755845;106758306;106758306;106758306;106760081;106760081;106760081;106761964;106761964;106761964;106761998;106762445;106762445…	106748484;106748484;106748484;106749388;106749388;106749388;106750014;106750014;106750014;106752957;106752957;106752957;106753875;106753797;106753797;106753797;106754140;106754140;106754140;106754140;106755361;106755361;106755361;106755361;106755960;106755989;106755989;106755989;106758425;106758425;106758425;106760234;106760234;106760234;106762099;106762099;106762099;106762099;106762543;106762543…	-;-;-;-;-;-;-;-;-;-;-;-;-;-;-;-;-;-;-;-;-;-;-;-;-;-;-;-;-;-;-;-;-;-;-;-;-;-;-;-;-;-;-;-;-;-;-;-;-;-;-;-;-;-;-;-;-;-;-;-;-;-;-	6056	Acot11	880	635	670	664	724	664	690	967	1128	709	604	490	1322	1541	1591	1106	787	914	965.368	636.657	736.577	622.097	635.436	643.013	731.361	948.027	863.165	564.495	741.364	596.904	1303.35	1345.51	1331.15	1154.13	926.057	1040.42	633.515	1040.2	876.949	0.7159	0.144776	4.94474
61	ENSMUSG00000032854.12	chr3;chr3;chr3;chr3;chr3;chr3;chr3;chr3;chr3;chr3;chr3;chr3;chr3	125865271;125865506;125871585;125871585;125874149;125874149;125875489;125875489;125914266;125914638;125914638;125938453;125938453	125867579;125867579;125871804;125871804;125874225;125874225;125875631;125875631;125915461;125915885;125915461;125938551;125938619	-;-;-;-;-;-;-;-;-;-;-;-;-	4536	Ugt8a	1788	1393	1385	619	638	782	2242	2112	3010	624	328	382	1727	2128	1604	357	286	344	1961.45	1396.64	1522.63	579.937	559.956	757.283	2376.39	2070.56	2303.3	496.819	402.595	465.341	1702.64	1858.05	1342.03	372.537	336.534	391.579	632.392	366.883	1160.9	-0.7846	0.158689	-4.94431
62	ENSMUSG00000042216.13	chr5;chr5;chr5;chr5;chr5;chr5;chr5;chr5;chr5;chr5;chr5;chr5;chr5;chr5;chr5;chr5;chr5;chr5;chr5;chr5;chr5;chr5;chr5;chr5;chr5;chr5;chr5;chr5;chr5;chr5;chr5;chr5;chr5;chr5;chr5;chr5;chr5;chr5;chr5;chr5;chr5;chr5;chr5;chr5;chr5;chr5;chr5;chr5;chr5;chr5;chr5;chr5;chr5;chr5;chr5;chr5;chr5;chr5;chr5;chr5;chr5;chr5;chr5;chr5;chr5;chr5;chr5;chr5;chr5;chr5;chr5;chr5;chr5;chr5;chr5;chr5;chr5;chr5;chr5;chr5…	113243220;113243229;113250873;113250873;113252998;113252998;113255252;113255252;113257474;113258113;113258791;113258791;113258791;113258791;113260049;113260049;113260049;113260049;113263249;113263249;113263249;113263249;113265674;113265879;113265879;113265879;113265879;113266287;113266287;113266287;113266287;113266287;113266287;113268701;113268701;113268701;113268701;113268701;113268701;113273579…	113245093;113245093;113251040;113251040;113253094;113253094;113255361;113255361;113258386;113258386;113258873;113258873;113258873;113258873;113260173;113260173;113260173;113260173;113263836;113263836;113263836;113263836;113265947;113265947;113265947;113265947;113265947;113266469;113266469;113266469;113266469;113266469;113266469;113268829;113268829;113268829;113268829;113268829;113268829;113273724…	-;-;-;-;-;-;-;-;-;-;-;-;-;-;-;-;-;-;-;-;-;-;-;-;-;-;-;-;-;-;-;-;-;-;-;-;-;-;-;-;-;-;-;-;-;-;-;-;-;-;-;-;-;-;-;-;-;-;-;-;-;-;-;-;-;-;-;-;-;-;-;-;-;-;-;-;-;-;-;-;-;-;-;-;-;-;-;-;-;-;-;-;-;-;-;-;-;-;-;-;-;-;-;-;-;-;-;-;-;-;-;-;-;-;-;-;-;-;-;-;-;-;-;-;-;-;-;-	7466	Sgsm1	3235	2990	3534	3059	3280	2736	2385	2922	4076	3453	2693	2348	3817	3153	4509	4474	3666	3585	3548.83	2997.8	3885.17	2865.96	2878.77	2649.52	2527.97	2864.67	3119.03	2749.23	3305.45	2860.27	3763.15	2753.02	3772.57	4668.71	4313.76	4080.85	2798.08	4354.44	3311.37	0.6381	0.129064	4.94378
63	ENSMUSG00000039671.18	chr2;chr2;chr2;chr2;chr2;chr2;chr2;chr2;chr2;chr2;chr2;chr2;chr2;chr2;chr2;chr2;chr2;chr2;chr2;chr2;chr2;chr2;chr2;chr2;chr2;chr2;chr2;chr2;chr2;chr2;chr2;chr2;chr2;chr2;chr2;chr2;chr2;chr2;chr2;chr2;chr2;chr2;chr2;chr2;chr2;chr2;chr2;chr2;chr2;chr2;chr2;chr2;chr2;chr2;chr2;chr2;chr2;chr2;chr2;chr2;chr2;chr2;chr2;chr2;chr2;chr2;chr2;chr2;chr2;chr2;chr2;chr2;chr2;chr2;chr2;chr2;chr2;chr2;chr2;chr2…	165784152;165784152;165784155;165784155;165785282;165785309;165785309;165785519;165787164;165787164;165787164;165787164;165787164;165787164;165791905;165791905;165791905;165791905;165791905;165791905;165791905;165791905;165792804;165792804;165792804;165792804;165792804;165792804;165792812;165792812;165794395;165794395;165794395;165794395;165794395;165794395;165794395;165794395;165796083;165796083…	165785738;165785738;165785738;165785738;165785738;165785738;165785738;165785738;165787247;165787247;165787247;165787247;165787247;165787247;165791971;165791971;165791971;165791971;165791971;165791971;165791971;165791971;165792967;165792967;165792967;165792967;165792967;165792967;165792967;165792967;165794634;165794634;165794634;165794634;165794634;165794634;165794634;165794634;165796161;165796161…	-;-;-;-;-;-;-;-;-;-;-;-;-;-;-;-;-;-;-;-;-;-;-;-;-;-;-;-;-;-;-;-;-;-;-;-;-;-;-;-;-;-;-;-;-;-;-;-;-;-;-;-;-;-;-;-;-;-;-;-;-;-;-;-;-;-;-;-;-;-;-;-;-;-;-;-;-;-;-;-;-;-;-;-;-;-;-;-;-;-;-;-;-;-;-;-;-;-;-;-;-;-;-;-;-;-;-;-;-;-;-;-;-;-;-;-;-;-;-;-;-;-;-;-;-;-;-;-;-;-;-;-;-;-;-;-;-;-;-;-;-;-;-;-;-;-;-;-;-;-;-;-;-;-;-;-;-;-;-;-;-;-;-;-;-;-;-;-;-;-;-;-;-;-;-;-;-;-;-;-;-;-;-;-;-;-;-;-;-;-;-;-;-;-;-;-;-;-;-;-…	11031	Zmynd8	2105	2027	2063	3209	3493	3059	2011	2201	2771	3479	2418	2418	2084	2213	2616	3733	3226	3138	2309.2	2032.29	2268	3006.49	3065.71	2962.31	2131.55	2157.82	2120.42	2769.93	2967.91	2945.54	2054.6	1932.27	2188.74	3895.46	3796.01	3572.02	3011.51	3754.5	2676.46	0.3182	0.0643841	4.94199
64	ENSMUSG00000067578.3	chr2;chr2;chr2	172036233;172038974;172042017	172037567;172039090;172043466	-;-;-	2902	Cbln4	232	276	220	126	124	57	138	157	245	155	96	74	380	369	447	215	182	138	254.506	276.72	241.861	118.049	108.832	55.1984	146.272	153.92	187.478	123.409	117.833	90.1447	374.639	322.19	373.994	224.357	214.158	157.087	94.0262	198.534	196.703	1.0759	0.219543	4.9005
65	ENSMUSG00000052688.12	chr1;chr1;chr1;chr1;chr1;chr1;chr1;chr1;chr1;chr1;chr1;chr1;chr1;chr1;chr1;chr1;chr1;chr1;chr1;chr1;chr1;chr1;chr1;chr1;chr1;chr1	131688695;131688707;131688738;131688766;131696638;131696999;131696999;131696999;131696999;131696999;131697829;131697829;131697829;131697829;131697829;131698416;131698416;131698416;131705596;131705596;131705596;131710678;131711620;131711620;131711620;131711620	131688835;131688835;131688835;131688835;131696729;131697066;131697066;131697066;131697066;131697066;131697955;131697955;131697955;131697955;131697955;131698631;131698631;131698631;131705699;131705721;131705721;131710711;131711830;131711663;131712751;131715439	+;+;+;+;+;+;+;+;+;+;+;+;+;+;+;+;+;+;+;+;+;+;+;+;+;+	4624	Rab7b	32	30	29	21	27	22	47	47	89	26	12	22	16	25	10	2	2	1	35.1043	30.0783	31.8817	19.6748	23.6972	21.3046	49.8174	46.0779	68.1043	20.7008	14.7291	26.7998	15.7743	21.8286	8.3667	2.087	2.3534	1.1383	21.5589	1.8596	24.4177	-3.5357	0.721807	-4.89836
66	ENSMUSG00000024511.15	chr18;chr18;chr18;chr18;chr18;chr18;chr18;chr18;chr18;chr18;chr18;chr18;chr18;chr18;chr18;chr18;chr18;chr18;chr18;chr18;chr18;chr18	69979131;69983656;69983656;69986912;69986912;69986912;69989544;69989544;69989544;69994477;69994477;69994477;69996069;69996069;69996069;70049438;70053126;70053126;70138164;70141318;70141524;70141524	69985377;69985377;69985377;69987035;69987035;69987035;69989647;69989647;69989647;69994562;69994562;69994562;69996240;69996240;69996240;70049608;70053588;70053588;70141393;70141393;70141574;70141605	-;-;-;-;-;-;-;-;-;-;-;-;-;-;-;-;-;-;-;-;-;-	10679	Rab27b	845	906	858	940	967	830	678	739	970	1292	912	929	1249	1010	1230	1114	972	1113	926.973	908.365	943.259	880.68	848.711	803.766	718.642	724.501	742.261	1028.67	1119.41	1131.68	1231.38	881.875	1029.11	1162.48	1143.75	1266.94	844.385	1191.06	971.803	0.4961	0.101511	4.88702
67	ENSMUSG00000021203.15	chr12;chr12;chr12;chr12;chr12;chr12;chr12;chr12;chr12;chr12;chr12;chr12;chr12;chr12;chr12;chr12;chr12;chr12;chr12;chr12;chr12;chr12;chr12;chr12;chr12;chr12;chr12;chr12	103388682;103388698;103388766;103388985;103392497;103392654;103400196;103400196;103400196;103400196;103400196;103400949;103400949;103400949;103400949;103400949;103402817;103402817;103402817;103402817;103402817;103403234;103403234;103403234;103404226;103404226;103404226;103404226	103388873;103388873;103388873;103389108;103392923;103392923;103400291;103400291;103400291;103400291;103400291;103401067;103401067;103401067;103401067;103401067;103402901;103402901;103403428;103402901;103402901;103403428;103403428;103403428;103406350;103406345;103406345;103406339	+;+;+;+;+;+;+;+;+;+;+;+;+;+;+;+;+;+;+;+;+;+;+;+;+;+;+;+	3695	Otub2	325	369	310	670	808	611	399	383	438	879	653	556	367	395	399	1027	720	803	356.528	369.963	340.805	627.719	709.16	591.688	422.918	375.486	335.165	699.846	801.508	677.303	361.822	344.892	333.833	1071.69	847.219	914.064	642.856	944.326	565.645	0.555	0.113704	4.88139
68	ENSMUSG00000035914.11	chr9;chr9;chr9;chr9;chr9;chr9;chr9;chr9;chr9;chr9;chr9;chr9;chr9;chr9;chr9;chr9;chr9;chr9;chr9;chr9;chr9;chr9;chr9	58524298;58524300;58526277;58527519;58527519;58527519;58528452;58528452;58528452;58530596;58530596;58530596;58535456;58535456;58535576;58536559;58537269;58537269;58537269;58540667;58540667;58540667;58555022	58526361;58526361;58526361;58527554;58527554;58527554;58528493;58528493;58528493;58530730;58530730;58530730;58535752;58535752;58535752;58536612;58537471;58537607;58537607;58540714;58540941;58540940;58555437	-;-;-;-;-;-;-;-;-;-;-;-;-;-;-;-;-;-;-;-;-;-;-	3658	Cd276	190	218	222	291	313	264	187	204	254	286	208	186	108	151	158	188	147	134	208.432	218.569	244.06	272.636	274.712	255.656	198.209	199.998	194.365	227.709	255.304	226.58	106.476	131.845	132.195	196.182	172.974	152.534	267.668	173.896	203.802	-0.6201	0.12743	-4.86613
69	ENSMUSG00000040605.7	chr16;chr16;chr16;chr16;chr16;chr16;chr16;chr16;chr16;chr16;chr16;chr16;chr16;chr16;chr16;chr16;chr16;chr16;chr16;chr16;chr16	97356742;97399634;97408275;97408277;97411895;97412058;97412058;97413349;97413349;97413349;97415078;97415079;97415079;97415079;97421850;97421850;97421850;97424490;97424490;97436642;97436642	97357101;97399722;97408493;97408493;97412178;97412178;97412186;97413483;97413483;97413483;97415180;97415180;97415180;97415180;97422074;97421999;97421999;97424568;97424658;97436809;97442936	+;+;+;+;+;+;+;+;+;+;+;+;+;+;+;+;+;+;+;+;+	7887	Bace2	120	130	78	69	63	57	89	80	187	74	44	44	128	144	91	16	17	20	131.641	130.339	85.7508	64.6457	55.2934	55.1984	94.335	78.4304	143.096	58.9177	54.0067	53.5995	126.194	125.733	76.1374	16.6963	20.0038	22.7662	58.3792	19.8221	77.3769	-1.5621	0.326027	-4.79125
70	ENSMUSG00000026837.16	chr2;chr2;chr2;chr2;chr2;chr2;chr2;chr2;chr2;chr2;chr2;chr2;chr2;chr2;chr2;chr2;chr2;chr2;chr2;chr2;chr2;chr2;chr2;chr2;chr2;chr2;chr2;chr2;chr2;chr2;chr2;chr2;chr2;chr2;chr2;chr2;chr2;chr2;chr2;chr2;chr2;chr2;chr2;chr2;chr2;chr2;chr2;chr2;chr2;chr2;chr2;chr2;chr2;chr2;chr2;chr2;chr2;chr2;chr2;chr2;chr2;chr2;chr2;chr2;chr2;chr2;chr2;chr2;chr2;chr2;chr2;chr2;chr2;chr2;chr2;chr2;chr2;chr2;chr2	27886425;27922017;27928042;27929379;27949627;27950627;27951287;27952273;27952969;27958222;27958485;27960387;27962062;27964068;27965251;27965597;27966930;27968139;27969745;27971447;27973148;27973868;27974444;27974693;27975555;27980472;27981037;27985049;27986721;27989139;27990038;27991994;27995706;27995861;27996869;27997563;27998726;28001570;28002483;28003861;28004042;28005179;28007748;28009108;280…	27886924;27922184;27928255;27929541;27949758;27950758;27951526;27952446;27953025;27958263;27958547;27960461;27962154;27964124;27965304;27965650;27966983;27968192;27969798;27971491;27973201;27973912;27974497;27974737;27975608;27980516;27981090;27985093;27986774;27989246;27990091;27992047;27995750;27995914;27996913;27997616;27998779;28001623;28002590;28003950;28004095;28005286;28007855;28009161;280…	+;+;+;+;+;+;+;+;+;+;+;+;+;+;+;+;+;+;+;+;+;+;+;+;+;+;+;+;+;+;+;+;+;+;+;+;+;+;+;+;+;+;+;+;+;+;+;+;+;+;+;+;+;+;+;+;+;+;+;+;+;+;+;+;+;+;+;+;+;+;+;+;+;+;+;+;+;+;+	8559	Col5a1	52	95	89	969	908	934	94	113	140	699	329	408	47	78	73	455	430	512	57.0445	95.248	97.8439	907.85	796.928	904.479	99.6347	110.783	107.13	556.533	403.822	497.014	46.3369	68.1052	61.0773	474.801	505.978	582.815	869.752	521.198	354.079	-0.7389	0.154403	-4.78584
71	ENSMUSG00000024066.9	chr17;chr17;chr17;chr17;chr17;chr17;chr17;chr17;chr17;chr17;chr17;chr17;chr17;chr17;chr17;chr17;chr17;chr17;chr17;chr17;chr17;chr17;chr17;chr17;chr17;chr17;chr17;chr17;chr17;chr17;chr17;chr17;chr17;chr17;chr17;chr17;chr17;chr17;chr17;chr17;chr17;chr17;chr17;chr17;chr17;chr17;chr17;chr17;chr17;chr17;chr17;chr17;chr17;chr17;chr17;chr17;chr17;chr17;chr17;chr17;chr17;chr17;chr17;chr17;chr17;chr17;chr…	73883895;73883895;73883908;73883908;73884310;73884411;73886343;73886343;73886343;73886343;73886343;73886343;73886614;73887886;73888979;73891111;73891111;73891111;73891111;73892719;73892719;73892719;73892719;73892719;73893600;73893600;73893600;73893600;73893600;73895744;73895744;73895744;73895744;73895744;73897007;73897007;73897007;73897007;73897682;73897682;73897682;73897682;73898316;73898316;738…	73884483;73884483;73884483;73884483;73884483;73884483;73886750;73886519;73886519;73886519;73886519;73886519;73886842;73891299;73889410;73891299;73891299;73891299;73891299;73892784;73892784;73892784;73892784;73892784;73893714;73893714;73893714;73893714;73893714;73895781;73895796;73895796;73895796;73895796;73897081;73897081;73897081;73897081;73897810;73897810;73897810;73897810;73898411;73898411;738…	-;-;-;-;-;-;-;-;-;-;-;-;-;-;-;-;-;-;-;-;-;-;-;-;-;-;-;-;-;-;-;-;-;-;-;-;-;-;-;-;-;-;-;-;-;-;-;-;-;-;-;-;-;-;-;-;-;-;-;-;-;-;-;-;-;-;-;-;-;-;-;-;-;-;-;-;-;-;-;-;-;-;-;-;-;-;-;-;-;-;-;-;-;-;-;-;-;-;-;-;-;-;-;-;-;-;-;-;-;-;-;-;-;-;-;-;-;-;-;-;-;-;-;-;-;-;-;-;-;-;-;-;-;-;-;-;-;-;-;-;-;-;-;-;-;-;-;-;-;-;-;-;-;-;-;-;-;-;-;-;-;-	9175	Xdh	29	24	26	38	52	43	14	31	41	57	16	13	101	171	72	103	174	117	31.8133	24.0626	28.5836	35.602	45.639	41.6409	14.8392	30.3918	31.3739	45.3825	19.6388	15.8362	99.5751	149.308	60.2406	107.483	204.745	133.182	40.9606	148.47	62.1854	1.8559	0.388832	4.77307
72	ENSMUSG00000024330.17	chr17;chr17;chr17;chr17;chr17;chr17;chr17;chr17;chr17;chr17;chr17;chr17;chr17;chr17;chr17;chr17;chr17;chr17;chr17;chr17;chr17;chr17;chr17;chr17;chr17;chr17;chr17;chr17;chr17;chr17;chr17;chr17;chr17;chr17;chr17;chr17;chr17;chr17;chr17;chr17;chr17;chr17;chr17;chr17;chr17;chr17;chr17;chr17;chr17;chr17;chr17;chr17;chr17;chr17;chr17;chr17;chr17;chr17;chr17;chr17;chr17;chr17;chr17;chr17;chr17;chr17;chr…	34039437;34039472;34039472;34039472;34039472;34039472;34039655;34042160;34042160;34042160;34042160;34042160;34042160;34042160;34042401;34042401;34042401;34042401;34042401;34042401;34042401;34043234;34043234;34043234;34043234;34043234;34043234;34043234;34044819;34044819;34044819;34044819;34044819;34044819;34044819;34045771;34045771;34045771;34046440;34046440;34046440;34047098;34047098;34047098;340…	34039736;34039736;34039736;34039736;34039736;34039736;34039736;34042309;34042309;34042309;34042309;34042309;34042309;34042309;34042611;34042611;34042611;34042611;34042611;34042611;34042611;34043396;34043396;34043396;34043396;34043396;34043396;34043396;34045010;34045010;34045010;34045010;34045010;34045010;34045010;34045848;34045848;34045848;34046502;34046502;34046502;34047277;34047277;34047277;340…	+;+;+;+;+;+;+;+;+;+;+;+;+;+;+;+;+;+;+;+;+;+;+;+;+;+;+;+;+;+;+;+;+;+;+;+;+;+;+;+;+;+;+;+;+;+;+;+;+;+;+;+;+;+;+;+;+;+;+;+;+;+;+;+;+;+;+;+;+;+;+;+;+;+;+;+;+;+;+;+;+;+;+;+;+;+;+;+;+;+;+;+;+;+;+;+;+;+;+;+;+;+;+;+;+;+;+;+;+;+;+;+;+;+;+;+;+;+;+;+;+;+;+;+;+;+;+;+;+;+;+;+;+;+;+;+;+;+;+;+;+;+;+;+;+;+;+;+;+;+;+;+;+;+;+;+;+;+;+;+;+;+;+;+;+;+;+;+;+;+;+;+;+;+;+;+;+;+;+;+;+;+;+;+;+;+;+;+;+;+;+;+;+;+;+;+;+;+;+;+…	6874	Col11a2	389	432	399	409	511	421	591	606	654	374	280	243	264	263	332	266	228	260	426.737	433.128	438.648	383.19	448.491	407.693	626.427	594.11	500.452	297.773	343.679	296.016	260.276	229.637	277.776	277.576	268.286	295.961	413.125	280.608	378.103	-0.5586	0.117327	-4.76137
73	ENSMUSG00000032841.15	chr2;chr2;chr2;chr2;chr2;chr2;chr2;chr2;chr2;chr2;chr2;chr2;chr2;chr2;chr2;chr2;chr2;chr2;chr2;chr2;chr2;chr2;chr2;chr2;chr2;chr2;chr2;chr2;chr2;chr2;chr2;chr2;chr2;chr2;chr2;chr2;chr2;chr2;chr2;chr2;chr2;chr2;chr2;chr2;chr2;chr2;chr2;chr2;chr2;chr2;chr2	101714285;101714285;101716241;101717250;101729424;101729424;101729424;101729424;101734605;101734605;101734605;101734605;101741287;101741287;101741287;101741348;101746726;101746726;101746726;101746726;101758510;101758510;101758510;101758510;101758518;101770935;101770935;101770935;101770935;101770935;101772130;101772130;101772130;101772130;101772130;101772140;101772184;101772295;101797421;101797421…	101717466;101717466;101717466;101717466;101729550;101729550;101729550;101729550;101734745;101734745;101734745;101734745;101741378;101741378;101741378;101741378;101746783;101746783;101746783;101746783;101758558;101758558;101758558;101758558;101758558;101771015;101771015;101771015;101771015;101771015;101772408;101772408;101772408;101772408;101772408;101772408;101772408;101772408;101797733;101797650…	-;-;-;-;-;-;-;-;-;-;-;-;-;-;-;-;-;-;-;-;-;-;-;-;-;-;-;-;-;-;-;-;-;-;-;-;-;-;-;-;-;-;-;-;-;-;-;-;-;-;-	4967	Prr5l	292	247	262	105	128	120	387	393	562	84	63	67	318	360	347	65	47	55	320.327	247.645	288.035	98.3738	112.342	116.207	410.198	385.289	430.052	66.8795	77.3277	81.6175	313.514	314.332	290.326	67.8288	55.3046	62.6071	108.974	61.9135	207.678	-0.8116	0.171113	-4.74335
74	ENSMUSG00000020486.19	chr11;chr11;chr11;chr11;chr11;chr11;chr11;chr11;chr11;chr11;chr11;chr11;chr11;chr11;chr11;chr11;chr11;chr11;chr11;chr11;chr11;chr11;chr11;chr11;chr11;chr11;chr11;chr11;chr11;chr11;chr11;chr11;chr11;chr11;chr11;chr11;chr11;chr11;chr11;chr11;chr11;chr11;chr11;chr11;chr11;chr11;chr11;chr11;chr11;chr11;chr11;chr11;chr11;chr11;chr11;chr11;chr11;chr11;chr11;chr11;chr11;chr11;chr11;chr11;chr11;chr11;chr…	87566653;87566802;87568749;87568914;87568914;87570299;87578401;87578412;87578424;87578447;87578456;87578470;87578484;87578910;87578928;87581041;87581061;87581061;87581069;87581074;87582209;87583318;87583318;87583318;87583318;87583318;87583318;87583318;87583318;87583318;87583318;87583921;87583921;87583921;87583921;87583921;87583921;87583921;87583921;87583921;87583921;87583921;87583921;87583921;875…	87568287;87568287;87568958;87569038;87568958;87570306;87578537;87578537;87578537;87578537;87578537;87578537;87578537;87579028;87579028;87581225;87581225;87581225;87581225;87581225;87582275;87583614;87584014;87583614;87583614;87583614;87583614;87583614;87583614;87583576;87583614;87584014;87584014;87584014;87584014;87584014;87584014;87584014;87584014;87584014;87584014;87584014;87584014;87584014;875…	+;+;+;+;+;+;+;+;+;+;+;+;+;+;+;+;+;+;+;+;+;+;+;+;+;+;+;+;+;+;+;+;+;+;+;+;+;+;+;+;+;+;+;+;+;+;+;+;+;+;+;+;+;+;+;+;+;+;+;+;+;+;+;+;+;+;+;+;+;+;+;+;+;+;+;+;+;+;+;+;+;+;+;+;+;+;+;+;+;+;+;+;+;+;+;+;+;+;+;+;+;+;+;+;+;+;+;+;+;+;+;+;+;+;+;+;+;+;+;+;+;+;+;+;+;+;+;+;+;+;+;+;+;+;+;+;+;+;+;+;+;+;+;+;+;+;+;+;+;+;+;+	5432	Septin4	2525	2845	2367	1999	2207	2110	3657	3649	5382	2004	1056	1442	3424	4018	3668	1391	1222	1163	2769.95	2852.43	2602.21	1872.85	1937.03	2043.31	3876.21	3577.41	4118.4	1595.55	1296.16	1756.6	3375.69	3508.29	3068.92	1451.54	1437.92	1323.86	1951.06	1404.44	2470.24	-0.4741	0.100114	-4.73553
75	ENSMUSG00000031209.14	chrX;chrX;chrX;chrX;chrX;chrX;chrX;chrX;chrX;chrX;chrX;chrX;chrX;chrX;chrX;chrX;chrX;chrX;chrX;chrX;chrX;chrX;chrX;chrX;chrX;chrX;chrX;chrX;chrX;chrX;chrX;chrX;chrX;chrX;chrX;chrX;chrX;chrX;chrX;chrX;chrX;chrX;chrX;chrX;chrX;chrX;chrX;chrX;chrX;chrX;chrX;chrX;chrX;chrX;chrX;chrX;chrX;chrX;chrX;chrX;chrX;chrX;chrX;chrX;chrX;chrX;chrX;chrX;chrX;chrX;chrX;chrX;chrX;chrX;chrX;chrX;chrX;chrX	96455359;96456373;96456390;96456428;96456428;96459575;96459575;96459575;96459575;96459575;96462891;96462891;96462891;96462891;96462891;96465810;96465810;96465810;96465810;96465810;96469945;96469945;96469945;96469945;96469945;96470733;96470733;96470733;96470733;96470733;96472812;96472812;96472812;96472812;96472812;96475378;96475378;96475378;96475378;96475378;96484031;96484031;96484031;96484031;964…	96455713;96456615;96456615;96456615;96456615;96459769;96459769;96459769;96459769;96459769;96463091;96463091;96463091;96463091;96463091;96466054;96466054;96466054;96466054;96466054;96470157;96470157;96470157;96470157;96470157;96470915;96470915;96470915;96470915;96470915;96473066;96473066;96473066;96473066;96473066;96475546;96475821;96475546;96475546;96475546;96484167;96484167;96484167;96484167;964…	+;+;+;+;+;+;+;+;+;+;+;+;+;+;+;+;+;+;+;+;+;+;+;+;+;+;+;+;+;+;+;+;+;+;+;+;+;+;+;+;+;+;+;+;+;+;+;+;+;+;+;+;+;+;+;+;+;+;+;+;+;+;+;+;+;+;+;+;+;+;+;+;+;+;+;+;+;+	7662	Heph	402	211	215	65	72	68	223	287	440	88	49	61	654	684	684	152	95	143	440.998	211.551	236.364	60.8981	63.1925	65.8507	236.368	281.369	336.695	70.0643	60.1438	74.3085	644.773	597.23	572.285	158.615	111.786	162.779	63.3138	144.393	243.626	1.191	0.251569	4.73444
76	ENSMUSG00000117220.1	chr17;chr17;chr17;chr17;chr17;chr17;chr17	66231949;66232014;66232808;66234648;66234648;66235956;66236223	66232227;66232227;66232996;66234945;66235119;66236020;66236369	-;-;-;-;-;-;-	1152	Gm49932	1	4	3	84	127	74	3	5	7	136	73	48	0	3	0	31	21	25	1.097	4.0104	3.2981	78.6991	111.465	71.6611	3.1798	4.9019	5.3565	108.281	89.602	58.4722	0	2.6194	0	32.3491	24.7106	28.4578	87.2749	28.5058	34.8978	-1.613	0.34215	-4.71423
78	ENSMUSG00000049327.17	chr5;chr5;chr5;chr5;chr5;chr5;chr5;chr5;chr5;chr5;chr5;chr5;chr5;chr5;chr5;chr5;chr5;chr5;chr5;chr5;chr5;chr5;chr5;chr5;chr5;chr5;chr5;chr5;chr5;chr5;chr5;chr5;chr5;chr5;chr5;chr5;chr5;chr5;chr5;chr5;chr5;chr5;chr5;chr5;chr5;chr5;chr5;chr5;chr5;chr5;chr5;chr5;chr5;chr5;chr5;chr5;chr5;chr5;chr5;chr5;chr5;chr5;chr5;chr5;chr5;chr5;chr5;chr5;chr5	124439930;124439967;124439985;124445493;124445505;124445784;124445969;124445969;124446704;124446962;124447005;124447199;124447214;124447214;124447214;124447214;124447214;124447214;124447214;124447214;124450171;124450384;124450661;124450661;124450661;124450661;124450661;124450661;124450661;124450661;124450661;124450661;124451171;124451286;124451286;124451286;124451286;124451286;124451286;124451286…	124440015;124440015;124441255;124445728;124445728;124446084;124446084;124446084;124446909;124447004;124447093;124447370;124447370;124447370;124447370;124447370;124447370;124447370;124447370;124447370;124450332;124450880;124450880;124450784;124450880;124450880;124450880;124450880;124450880;124450880;124450880;124450880;124451373;124451373;124451373;124451373;124451373;124451303;124451373;124451373…	+;+;+;+;+;+;+;+;+;+;+;+;+;+;+;+;+;+;+;+;+;+;+;+;+;+;+;+;+;+;+;+;+;+;+;+;+;+;+;+;+;+;+;+;+;+;+;+;+;+;+;+;+;+;+;+;+;+;+;+;+;+;+;+;+;+;+;+;+	5307	Kmt5a	583	613	652	767	886	770	810	813	1026	1107	682	635	811	1004	871	987	836	854	639.556	614.6	716.789	718.597	777.619	745.662	858.555	797.049	785.113	881.377	837.103	773.539	799.558	876.636	728.744	1029.95	983.715	972.118	747.293	995.262	807.571	0.4134	0.0882849	4.68312
79	ENSMUSG00000079484.12	chr2;chr2;chr2;chr2;chr2;chr2;chr2;chr2;chr2;chr2;chr2;chr2;chr2;chr2;chr2;chr2;chr2;chr2;chr2;chr2;chr2;chr2;chr2;chr2;chr2;chr2;chr2;chr2;chr2;chr2;chr2;chr2;chr2;chr2;chr2;chr2;chr2;chr2;chr2;chr2;chr2;chr2;chr2;chr2;chr2;chr2;chr2;chr2;chr2;chr2;chr2;chr2;chr2;chr2;chr2;chr2;chr2;chr2;chr2;chr2;chr2;chr2;chr2;chr2;chr2;chr2;chr2;chr2;chr2;chr2;chr2;chr2;chr2;chr2;chr2;chr2;chr2;chr2;chr2;chr2…	30266203;30266529;30266721;30266735;30266819;30266849;30266851;30266856;30266863;30266863;30266863;30266863;30266863;30269689;30269689;30269689;30269689;30269689;30269689;30269689;30269689;30269689;30269689;30274470;30274470;30274470;30274470;30274470;30274470;30274470;30274470;30274470;30274676;30274676;30274676;30274676;30274676;30274676;30274676;30274676;30274676;30277003;30277003;30277003;302…	30266625;30266625;30266790;30266790;30266941;30266941;30266941;30266941;30266941;30266941;30266941;30266941;30266941;30269847;30269847;30269847;30269847;30269847;30269847;30269847;30269847;30269847;30269847;30274545;30274545;30274545;30274545;30274545;30274545;30274545;30274545;30274545;30274723;30274723;30274723;30274723;30274723;30274723;30274723;30274723;30274723;30277058;30277058;30277058;302…	+;+;+;+;+;+;+;+;+;+;+;+;+;+;+;+;+;+;+;+;+;+;+;+;+;+;+;+;+;+;+;+;+;+;+;+;+;+;+;+;+;+;+;+;+;+;+;+;+;+;+;+;+;+;+;+;+;+;+;+;+;+;+;+;+;+;+;+;+;+;+;+;+;+;+;+;+;+;+;+;+;+;+;+;+;+;+;+;+;+;+;+;+;+;+;+;+;+;+;+;+;+;+;+;+;+;+;+;+	2657	Phyhd1	71	84	72	80	98	79	71	97	104	92	54	64	117	141	146	133	102	127	77.8877	84.2193	79.1546	74.9515	86.012	76.503	75.256	95.0968	79.5826	73.249	66.2809	77.963	115.349	123.113	122.154	138.788	120.023	144.565	79.1555	134.459	95.0083	0.764	0.164261	4.65132
80	ENSMUSG00000025013.15	chr19;chr19;chr19;chr19;chr19;chr19;chr19;chr19;chr19;chr19;chr19;chr19;chr19;chr19;chr19;chr19;chr19;chr19;chr19;chr19;chr19;chr19;chr19;chr19;chr19;chr19;chr19;chr19;chr19;chr19;chr19;chr19;chr19;chr19;chr19;chr19;chr19;chr19;chr19;chr19;chr19;chr19	41082753;41083981;41086220;41086220;41088673;41088673;41091417;41091417;41092722;41092722;41095853;41095853;41097784;41097784;41098619;41098619;41103680;41103680;41104906;41104906;41105652;41105652;41112987;41112987;41117235;41117235;41120171;41121336;41128461;41128461;41130480;41130480;41135946;41135946;41140109;41140109;41159547;41159547;41183201;41183201;41206477;41206477	41084316;41084316;41086470;41086470;41088886;41088886;41091544;41091544;41092847;41092847;41096033;41096033;41097944;41097944;41098744;41098744;41103875;41103875;41105051;41105051;41105768;41105768;41113089;41113089;41117350;41117350;41120295;41121409;41128566;41128566;41130658;41130658;41136063;41136063;41140264;41140264;41159621;41159621;41183311;41183311;41206774;41206835	-;-;-;-;-;-;-;-;-;-;-;-;-;-;-;-;-;-;-;-;-;-;-;-;-;-;-;-;-;-;-;-;-;-;-;-;-;-;-;-;-;-	4732	Tll2	47	42	32	59	63	67	62	35	67	54	34	37	36	30	33	20	16	24	51.5594	42.1096	35.1798	55.2767	55.2934	64.8823	65.7165	34.3133	51.2695	42.994	41.7324	45.0723	35.4921	26.1943	27.6103	20.8704	18.8271	27.3195	58.4842	22.339	41.2063	-1.3875	0.298586	-4.64686
81	ENSMUSG00000028195.4	chr3;chr3;chr3;chr3;chr3	145646976;145648197;145648533;145649222;145649730	145647968;145648411;145648877;145649435;145649981	-;-;-;-;-	2019	Ccn1	85	85	99	206	199	218	71	68	95	116	37	67	69	108	95	75	87	98	93.2458	85.2219	108.838	193	174.657	211.11	75.256	66.6658	72.6956	92.3574	45.4147	81.6175	68.0265	94.2995	79.4841	78.264	102.372	111.555	192.922	97.3969	101.893	-0.9882	0.213546	-4.62755
82	ENSMUSG00000040957.15	chr18;chr18;chr18;chr18;chr18;chr18;chr18;chr18;chr18;chr18;chr18;chr18;chr18;chr18;chr18;chr18;chr18;chr18;chr18;chr18;chr18;chr18;chr18;chr18;chr18;chr18;chr18;chr18	11839220;11839274;11844300;11882714;11882714;11882714;11888737;11888737;11888737;11905925;11923360;11923360;11923360;11924815;11924815;11924815;11926261;11926261;11926261;11939719;11939719;11939719;11941180;11941180;11941180;11944461;11944461;11944461	11840533;11840533;11844738;11882785;11882785;11882785;11888829;11888829;11888829;11906002;11923456;11923456;11923456;11924971;11924971;11924971;11926364;11926364;11926364;11939825;11939825;11939825;11941387;11941387;11941387;11945630;11945564;11945626	+;+;+;+;+;+;+;+;+;+;+;+;+;+;+;+;+;+;+;+;+;+;+;+;+;+;+;+	3839	Cables1	320	329	257	226	212	207	225	323	461	264	209	189	469	509	565	288	263	291	351.043	329.859	282.538	211.738	186.067	200.457	238.487	316.663	352.765	210.193	256.532	230.234	462.383	444.43	472.721	300.534	309.47	331.248	199.421	313.751	304.853	0.6541	0.141607	4.61905
83	ENSMUSG00000033579.16	chr8;chr8;chr8;chr8;chr8;chr8;chr8;chr8;chr8;chr8;chr8;chr8;chr8;chr8;chr8;chr8;chr8;chr8;chr8;chr8;chr8;chr8;chr8	111345135;111345141;111345765;111346794;111347470;111347931;111347931;111347931;111348171;111349204;111349204;111349204;111355400;111355400;111355400;111356078;111356078;111356078;111366394;111366394;111366394;111393483;111393483	111346521;111346521;111346521;111346842;111348183;111348183;111348057;111347994;111348183;111349376;111349376;111349376;111355506;111355506;111355506;111356220;111356220;111356220;111366486;111366486;111366477;111393818;111393824	-;-;-;-;-;-;-;-;-;-;-;-;-;-;-;-;-;-;-;-;-;-;-	3008	Fa2h	1069	842	724	342	377	489	1205	1238	1725	302	170	240	848	1106	913	200	149	209	1172.7	844.198	795.943	320.418	330.883	473.544	1277.23	1213.71	1320	240.448	208.662	292.361	836.036	965.697	763.884	208.704	175.327	237.907	374.948	207.313	648.759	-0.8535	0.18575	-4.59475
84	ENSMUSG00000040170.13	chr1;chr1;chr1;chr1;chr1;chr1;chr1;chr1;chr1;chr1;chr1;chr1;chr1;chr1;chr1;chr1;chr1;chr1;chr1;chr1;chr1;chr1;chr1;chr1;chr1;chr1;chr1;chr1;chr1;chr1;chr1;chr1;chr1	162874317;162874322;162876436;162878013;162878013;162878013;162878039;162880382;162880382;162880382;162880576;162881990;162881990;162881990;162886309;162886309;162886309;162887568;162887568;162887568;162888078;162888696;162888696;162888696;162897681;162898174;162898174;162898174;162898174;162898394;162898672;162898672;162898672	162877079;162877079;162877079;162878085;162878085;162878085;162878085;162880737;162880737;162880737;162880731;162882189;162882189;162882189;162886451;162886515;162886451;162887730;162887730;162887730;162888884;162888884;162888884;162888884;162898311;162898311;162898311;162898665;162898311;162898484;162898720;162898726;162898712	-;-;-;-;-;-;-;-;-;-;-;-;-;-;-;-;-;-;-;-;-;-;-;-;-;-;-;-;-;-;-;-;-	5609	Fmo2	49	19	16	9	7	7	12	20	33	17	13	9	42	69	50	38	26	27	53.7535	19.0496	17.5899	8.432	6.1437	6.7787	12.7193	19.6076	25.2522	13.5351	15.9565	10.9635	41.4075	60.2469	41.8337	39.6538	30.594	30.7344	7.1182	33.6607	25.2362	2.2459	0.489668	4.58666
85	ENSMUSG00000051113.9	chr7;chr7;chr7;chr7;chr7;chr7;chr7;chr7;chr7;chr7;chr7;chr7;chr7;chr7;chr7;chr7;chr7;chr7;chr7;chr7;chr7;chr7;chr7;chr7;chr7;chr7;chr7;chr7;chr7;chr7;chr7;chr7	44496581;44496588;44496599;44496658;44496668;44496672;44496672;44496694;44496915;44496915;44496915;44496915;44496915;44496915;44497406;44497503;44497503;44497503;44497503;44497503;44497844;44500150;44500150;44500150;44500150;44500150;44500150;44500425;44500968;44500968;44500968;44501404	44496730;44497033;44496730;44496730;44496730;44497064;44496730;44496730;44497033;44497064;44497033;44497148;44497033;44497033;44497633;44497633;44497751;44497633;44497633;44497633;44498009;44500366;44500438;44501133;44500438;44500337;44500438;44500496;44501132;44501133;44501140;44501486	+;+;+;+;+;+;+;+;+;+;+;+;+;+;+;+;+;+;+;+;+;+;+;+;+;+;+;+;+;+;+;+	2154	Fam71e1	84	82	108	106	82	103	115	104	124	98	61	67	64	74	61	29	50	30	92.1488	82.214	118.732	99.3107	71.9692	99.7444	121.894	101.96	94.8869	78.0261	74.8729	81.6175	63.0971	64.6126	51.0372	30.2621	58.8347	34.1493	90.3415	41.082	78.8538	-1.1438	0.249615	-4.58233
86	ENSMUSG00000100147.2	chr1;chr1;chr1;chr1;chr1	182287990;182297909;182300834;182301073;182302969	182288230;182298021;182301198;182303325;182303287	+;+;+;+;+	2846	1700047M11Rik	368	333	317	167	157	214	502	426	601	159	78	104	219	246	241	56	68	104	403.699	333.869	348.5	156.461	137.795	207.236	532.092	417.642	459.896	126.593	95.7391	126.69	215.91	214.793	201.639	58.4371	80.0151	118.384	167.164	85.6122	235.3	-0.968	0.211249	-4.58217
87	ENSMUSG00000021194.6	chr12;chr12;chr12;chr12;chr12;chr12;chr12;chr12;chr12;chr12;chr12;chr12;chr12	102554969;102554986;102555885;102555885;102558068;102558466;102559289;102559289;102561345;102561345;102561667;102562598;102564610	102555170;102555170;102556406;102555931;102558559;102558559;102559357;102559357;102561475;102561503;102562083;102563073;102565028	+;+;+;+;+;+;+;+;+;+;+;+;+	2756	Chga	2579	2423	2527	2467	2406	2196	1993	2259	3057	3076	1790	1818	3169	2795	4108	2926	2647	2657	2829.19	2429.32	2778.11	2311.32	2111.68	2126.59	2112.47	2214.68	2339.27	2449.06	2197.09	2214.64	3124.29	2440.44	3437.06	3053.34	3114.71	3024.49	2183.2	3064.18	2572.65	0.4891	0.106873	4.57616
88	ENSMUSG00000022571.9	chr15;chr15;chr15;chr15;chr15;chr15	75916477;75917237;75918252;75918673;75919229;75921376	75917079;75917329;75918464;75918852;75919293;75921560	-;-;-;-;-;-	1339	Pycrl	304	303	306	267	214	224	279	301	408	315	194	219	418	415	538	300	279	278	333.491	303.791	336.407	250.151	187.822	216.92	295.724	295.094	312.209	250.798	238.12	266.779	412.103	362.355	450.131	313.056	328.297	316.45	218.298	319.268	303.872	0.5497	0.121486	4.52468
89	ENSMUSG00000039057.11	chr8;chr8;chr8;chr8;chr8;chr8;chr8;chr8;chr8;chr8;chr8;chr8;chr8;chr8;chr8;chr8;chr8;chr8;chr8;chr8;chr8;chr8;chr8;chr8;chr8;chr8;chr8;chr8;chr8;chr8;chr8;chr8;chr8;chr8;chr8;chr8;chr8;chr8;chr8;chr8;chr8;chr8;chr8;chr8;chr8;chr8;chr8;chr8;chr8;chr8;chr8;chr8;chr8;chr8;chr8;chr8;chr8;chr8;chr8;chr8;chr8;chr8;chr8;chr8;chr8;chr8;chr8;chr8;chr8;chr8;chr8;chr8;chr8;chr8;chr8;chr8;chr8;chr8;chr8;chr8…	10153911;10153968;10249288;10272534;10272534;10272534;10272536;10272572;10315455;10315455;10315455;10315455;10315455;10322600;10322600;10322600;10322600;10322600;10360985;10360985;10360985;10360985;10360985;10369342;10369342;10369342;10369342;10369342;10370837;10370837;10370837;10370837;10373467;10373467;10373467;10373467;10376122;10376122;10376122;10376122;10384588;10384588;10384588;10384588;103…	10154246;10154246;10249723;10272797;10272797;10272797;10272797;10272797;10315525;10315525;10315525;10315525;10315525;10322743;10322743;10322743;10322743;10322743;10361093;10361093;10361093;10361093;10361093;10369466;10369447;10369466;10369466;10369466;10370962;10370962;10370962;10370962;10373542;10373542;10373542;10373542;10376272;10376272;10376272;10376272;10384738;10384738;10384738;10384738;103…	+;+;+;+;+;+;+;+;+;+;+;+;+;+;+;+;+;+;+;+;+;+;+;+;+;+;+;+;+;+;+;+;+;+;+;+;+;+;+;+;+;+;+;+;+;+;+;+;+;+;+;+;+;+;+;+;+;+;+;+;+;+;+;+;+;+;+;+;+;+;+;+;+;+;+;+;+;+;+;+;+;+;+;+;+;+;+;+;+;+;+;+;+;+;+;+;+;+;+;+;+;+;+;+;+;+;+;+;+;+;+;+;+;+;+;+;+;+;+;+;+;+;+;+;+	7910	Myo16	399	335	344	685	679	533	400	415	686	720	461	541	461	561	506	318	362	336	437.707	335.874	378.183	641.772	595.941	516.153	423.978	406.858	524.939	573.253	565.842	659.031	454.496	489.834	423.357	331.839	425.963	382.473	584.622	380.092	475.972	-0.6229	0.137793	-4.52082
90	ENSMUSG00000024789.13	chr19;chr19;chr19;chr19;chr19;chr19;chr19;chr19;chr19;chr19;chr19;chr19;chr19;chr19;chr19;chr19;chr19;chr19;chr19;chr19;chr19;chr19;chr19;chr19;chr19;chr19;chr19;chr19;chr19;chr19;chr19;chr19;chr19;chr19;chr19;chr19;chr19;chr19;chr19;chr19;chr19;chr19;chr19;chr19;chr19;chr19;chr19;chr19;chr19;chr19;chr19;chr19;chr19;chr19;chr19;chr19;chr19;chr19;chr19;chr19;chr19;chr19;chr19;chr19;chr19;chr19;chr…	29251828;29251828;29251839;29252437;29252441;29262183;29262183;29262183;29262183;29271351;29271351;29271351;29271351;29275002;29275002;29275002;29275002;29276750;29276750;29276750;29276750;29282317;29282317;29282317;29282317;29283542;29283542;29283542;29283542;29284837;29284837;29284837;29284837;29286301;29286301;29286301;29286301;29287901;29287901;29287901;29287901;29288674;29288674;29288674;292…	29252118;29252118;29252118;29252519;29252519;29262433;29262433;29262433;29262433;29271474;29271474;29271474;29271474;29275119;29275119;29275119;29275119;29276895;29276895;29276895;29276895;29282638;29282638;29282638;29282638;29283661;29283661;29283661;29283661;29284994;29284994;29284994;29284994;29286412;29286412;29286412;29286412;29288087;29288087;29288087;29288087;29288801;29288801;29288801;292…	+;+;+;+;+;+;+;+;+;+;+;+;+;+;+;+;+;+;+;+;+;+;+;+;+;+;+;+;+;+;+;+;+;+;+;+;+;+;+;+;+;+;+;+;+;+;+;+;+;+;+;+;+;+;+;+;+;+;+;+;+;+;+;+;+;+;+;+;+;+;+;+;+;+;+;+;+;+;+;+;+;+;+;+;+;+;+	5030	Jak2	879	1117	982	919	1166	1024	1042	1082	1275	1401	919	822	938	1230	1127	1294	1038	1140	964.271	1119.92	1079.58	861.005	1023.37	991.634	1104.46	1060.77	975.652	1115.45	1128	1001.34	924.767	1073.97	942.932	1350.31	1221.41	1297.67	958.669	1289.8	1068.7	0.4282	0.0947281	4.52022
91	ENSMUSG00000006403.13	chr1;chr1;chr1;chr1;chr1;chr1;chr1;chr1;chr1;chr1;chr1;chr1;chr1;chr1;chr1;chr1;chr1;chr1;chr1;chr1;chr1;chr1;chr1;chr1;chr1;chr1	171250421;171250423;171252116;171252537;171252537;171253087;171253087;171253087;171253893;171253893;171253893;171256148;171256148;171256148;171256528;171256528;171256528;171256955;171256955;171256955;171257719;171257719;171257719;171258752;171258752;171258752	171251469;171251469;171252860;171252860;171252860;171253219;171253219;171253219;171254063;171254063;171254063;171256434;171256434;171256434;171256714;171256714;171256714;171257130;171257130;171257130;171257894;171257894;171257894;171260637;171260636;171260637	+;+;+;+;+;+;+;+;+;+;+;+;+;+;+;+;+;+;+;+;+;+;+;+;+;+	4810	Adamts4	1125	831	761	444	476	575	1256	1247	1846	398	234	264	991	1145	942	278	195	260	1234.14	833.169	836.62	415.981	417.773	556.826	1331.29	1222.53	1412.59	316.882	287.217	321.597	977.019	999.75	788.148	290.099	229.455	295.961	463.526	271.838	709.28	-0.7683	0.170118	-4.51609
92	ENSMUSG00000056608.14	chr8;chr8;chr8;chr8;chr8;chr8;chr8;chr8;chr8;chr8;chr8;chr8;chr8;chr8;chr8;chr8;chr8;chr8;chr8;chr8;chr8;chr8;chr8;chr8;chr8;chr8;chr8;chr8;chr8;chr8;chr8;chr8;chr8;chr8;chr8;chr8;chr8;chr8;chr8;chr8;chr8;chr8;chr8;chr8;chr8;chr8;chr8;chr8;chr8;chr8;chr8;chr8;chr8;chr8;chr8;chr8;chr8;chr8;chr8;chr8;chr8;chr8;chr8;chr8;chr8;chr8;chr8;chr8;chr8;chr8;chr8;chr8;chr8;chr8;chr8;chr8;chr8;chr8;chr8;chr8…	90828352;90828827;90828833;90828835;90828836;90828856;90849634;90849634;90849634;90849634;90849634;90849634;90849667;90871371;90871371;90872009;90874204;90890977;90908614;90932249;90932249;90932249;90932344;90932344;90954958;90955270;90955435;90956383;90956383;90956383;90956383;90956383;90956383;90956383;90956383;90973125;90973125;90973125;90973125;90973125;90973125;90973125;90973125;90973717;909…	90828914;90828914;90828914;90828914;90828914;90828914;90850181;90849759;90849759;90849759;90849759;90849759;90849759;90871602;90871893;90872090;90874794;90891521;90908804;90933862;90933862;90933862;90933862;90933862;90955329;90955329;90955682;90956714;90956442;90956714;90956714;90956714;90956714;90956714;90956714;90973236;90973236;90973236;90973236;90973236;90973236;90973236;90973236;90978039;909…	+;+;+;+;+;+;+;+;+;+;+;+;+;+;+;+;+;+;+;+;+;+;+;+;+;+;+;+;+;+;+;+;+;+;+;+;+;+;+;+;+;+;+;+;+;+;+;+;+;+;+;+;+;+;+;+;+;+;+;+;+;+;+;+;+;+;+;+;+;+;+;+;+;+;+;+;+;+;+;+;+;+;+;+;+;+;+;+;+;+;+;+;+;+;+;+;+;+;+;+;+;+;+;+;+;+;+;+;+;+;+;+;+;+;+;+;+;+;+;+;+;+;+;+;+;+;+;+;+;+;+;+;+;+;+;+;+;+;+;+;+;+;+;+;+;+;+;+;+;+;+;+;+;+;+;+;+;+;+;+;+;+;+;+;+;+;+;+;+;+;+;+;+;+;+;+;+;+;+;+;+;+;+;+;+;+;+;+;+;+;+;+;+;+;+;+;+;+;+;+…	23148	Chd9	1778	2027	1751	2078	2162	1874	1829	2037	2371	2579	1693	1547	1891	2220	2362	2198	1915	1983	1950.48	2032.29	1925	1946.86	1897.53	1814.77	1938.64	1997.03	1814.33	2053.36	2078.03	1884.51	1864.32	1938.38	1976.23	2293.66	2253.37	2257.27	1886.39	2268.1	1995.34	0.2658	0.0590395	4.50229
93	ENSMUSG00000101939.1	chr1	24612775	24613119	-	345	Gm28438	34	18	24	17	24	25	34	28	34	48	44	27	34	1339	675	26	506	544	37.2983	18.047	26.3849	15.9272	21.0642	24.2098	36.0381	27.4506	26.0174	38.2169	54.0067	32.8906	33.5203	1169.14	564.755	27.1315	595.407	619.241	20.4004	413.926	187.041	4.3426	0.966932	4.49116
94	ENSMUSG00000059900.14	chr6;chr6;chr6;chr6;chr6;chr6;chr6;chr6;chr6;chr6;chr6;chr6;chr6;chr6;chr6;chr6;chr6;chr6;chr6;chr6;chr6;chr6;chr6;chr6;chr6;chr6;chr6;chr6;chr6;chr6;chr6;chr6;chr6;chr6;chr6;chr6;chr6;chr6;chr6;chr6;chr6;chr6;chr6;chr6;chr6;chr6;chr6;chr6;chr6;chr6;chr6;chr6;chr6;chr6;chr6;chr6;chr6;chr6;chr6;chr6;chr6;chr6	115729131;115729141;115729143;115729533;115729571;115729633;115730436;115730436;115730436;115730436;115730436;115730436;115731007;115731007;115731007;115731007;115731007;115731007;115731185;115731185;115731185;115731185;115731185;115731185;115733654;115733654;115733654;115733654;115733654;115733654;115733995;115733995;115733995;115733995;115733995;115733995;115734810;115734810;115734810;115734810…	115729684;115729684;115729684;115729684;115729684;115729684;115730498;115730498;115730498;115730498;115730498;115730498;115731081;115731081;115731081;115731081;115731081;115731081;115731256;115731256;115731256;115731256;115731256;115731256;115733701;115733701;115733701;115733701;115733701;115733701;115734027;115734027;115734027;115734027;115734027;115734027;115734845;115734845;115735293;115734845…	-;-;-;-;-;-;-;-;-;-;-;-;-;-;-;-;-;-;-;-;-;-;-;-;-;-;-;-;-;-;-;-;-;-;-;-;-;-;-;-;-;-;-;-;-;-;-;-;-;-;-;-;-;-;-;-;-;-;-;-;-;-	2140	Tmem40	3	6	1	42	40	30	2	5	6	71	42	30	2	7	1	84	114	68	3.291	6.0157	1.0994	39.3495	35.1069	29.0518	2.1199	4.9019	4.5913	56.5291	51.5518	36.5451	1.9718	6.112	0.8367	87.6557	134.143	77.4052	34.5028	99.7346	32.1265	1.5289	0.340541	4.48963
95	ENSMUSG00000028197.4	chr3;chr3;chr3;chr3;chr3;chr3;chr3;chr3;chr3;chr3;chr3;chr3;chr3;chr3;chr3;chr3;chr3;chr3;chr3;chr3;chr3;chr3;chr3;chr3;chr3;chr3;chr3;chr3;chr3;chr3;chr3;chr3;chr3;chr3;chr3;chr3;chr3;chr3;chr3;chr3;chr3;chr3;chr3;chr3;chr3;chr3;chr3;chr3;chr3;chr3;chr3;chr3;chr3;chr3;chr3;chr3;chr3;chr3;chr3;chr3;chr3;chr3;chr3;chr3;chr3;chr3;chr3;chr3;chr3;chr3;chr3;chr3	145292472;145292527;145293033;145298819;145298819;145313991;145313991;145320661;145323355;145325683;145328731;145337818;145342453;145343676;145344662;145345933;145356929;145358523;145361857;145361989;145362260;145362512;145366845;145389546;145399306;145400527;145405044;145408623;145428185;145431857;145433298;145435412;145441348;145441614;145441765;145447635;145454723;145459130;145459540;145460807…	145293163;145292603;145293163;145298883;145298883;145314047;145315417;145320714;145323408;145325736;145328784;145337862;145342506;145343720;145344715;145345977;145356982;145358567;145361910;145362033;145362313;145362565;145366898;145389599;145399359;145400571;145405097;145408667;145428238;145431910;145433351;145435465;145441401;145441658;145441809;145447688;145454776;145459183;145459593;145460860…	+;+;+;+;+;+;+;+;+;+;+;+;+;+;+;+;+;+;+;+;+;+;+;+;+;+;+;+;+;+;+;+;+;+;+;+;+;+;+;+;+;+;+;+;+;+;+;+;+;+;+;+;+;+;+;+;+;+;+;+;+;+;+;+;+;+;+;+;+;+;+;+	7621	Col24a1	10	24	13	104	100	81	8	5	17	92	49	36	20	31	21	30	30	33	10.9701	24.0626	14.2918	97.4369	87.7674	78.4398	8.4796	4.9019	13.0087	73.249	60.1438	43.8542	19.7178	27.0675	17.5702	31.3056	35.3008	37.5643	87.8814	34.7236	38.0629	-1.3418	0.299545	-4.47959
96	ENSMUSG00000042834.15	chr18;chr18;chr18;chr18;chr18;chr18;chr18;chr18;chr18;chr18;chr18;chr18;chr18;chr18;chr18;chr18;chr18	33437019;33437022;33438439;33438688;33442816;33442816;33442816;33442816;33462021;33462021;33462021;33462021;33463378;33463378;33463378;33463600;33463853	33438839;33438839;33438839;33438839;33442893;33442893;33442893;33442893;33462087;33463435;33462087;33462087;33463739;33463419;33463419;33463854;33464029	-;-;-;-;-;-;-;-;-;-;-;-;-;-;-;-;-	3908	Nrep	875	1342	575	1195	1134	952	953	1046	1316	1171	867	662	946	1132	1147	582	430	513	959.883	1345.5	632.137	1119.59	995.282	921.91	1010.13	1025.48	1007.03	932.332	1064.18	806.429	932.654	988.399	959.666	607.328	505.978	583.954	1012.26	565.753	910.992	-0.839	0.18769	-4.47018
97	ENSMUSG00000055897.13	chr2;chr2;chr2;chr2;chr2;chr2;chr2;chr2;chr2;chr2;chr2;chr2;chr2;chr2;chr2;chr2;chr2;chr2;chr2;chr2;chr2;chr2;chr2;chr2;chr2;chr2;chr2;chr2;chr2;chr2;chr2;chr2;chr2;chr2;chr2;chr2;chr2;chr2;chr2;chr2;chr2;chr2;chr2;chr2;chr2;chr2;chr2;chr2;chr2;chr2;chr2;chr2;chr2;chr2;chr2;chr2;chr2;chr2;chr2;chr2;chr2;chr2;chr2;chr2;chr2;chr2;chr2;chr2;chr2;chr2;chr2;chr2;chr2;chr2;chr2;chr2;chr2;chr2;chr2;chr2…	173579320;173580438;173581199;173581972;173581972;173581972;173584419;173584905;173585363;173585853;173586586;173586636;173586997;173586997;173587833;173587833;173587833;173587833;173587833;173587833;173589122;173589167;173589167;173589167;173589167;173589167;173589505;173589505;173589505;173589505;173589505;173589505;173589788;173589788;173589788;173589788;173589788;173589788;173590366;173592117…	173581296;173581296;173581303;173582113;173582113;173582113;173584553;173587115;173585475;173586018;173587115;173587115;173587115;173587115;173587921;173587921;173587921;173587930;173587921;173587921;173589288;173589250;173589250;173589250;173589250;173589250;173589674;173589674;173589674;173589674;173589674;173589674;173591313;173590762;173590796;173589948;173590796;173589948;173590460;173592333…	-;-;-;-;-;-;-;-;-;-;-;-;-;-;-;-;-;-;-;-;-;-;-;-;-;-;-;-;-;-;-;-;-;-;-;-;-;-;-;-;-;-;-;-;-;-;-;-;-;-;-;-;-;-;-;-;-;-;-;-;-;-;-;-;-;-;-;-;-;-;-;-;-;-;-;-;-;-;-;-;-;-;-;-;-;-;-;-;-;-;-;-;-;-;-	12025	Ppp4r1l-ps	421	594	463	584	649	596	502	535	802	616	378	382	361	457	476	338	389	322	461.841	595.55	509.008	547.146	569.61	577.162	532.092	524.503	613.704	490.45	463.966	465.341	355.907	399.027	398.257	352.71	457.734	366.536	564.639	392.327	482.252	-0.5271	0.118254	-4.45732
98	ENSMUSG00000048939.13	chr16;chr16;chr16;chr16;chr16;chr16;chr16;chr16;chr16;chr16;chr16;chr16;chr16;chr16;chr16;chr16;chr16;chr16;chr16;chr16;chr16;chr16;chr16;chr16;chr16;chr16;chr16;chr16;chr16;chr16;chr16;chr16;chr16;chr16;chr16;chr16;chr16;chr16;chr16;chr16;chr16;chr16;chr16;chr16;chr16;chr16;chr16;chr16;chr16;chr16;chr16;chr16;chr16;chr16;chr16;chr16;chr16;chr16;chr16;chr16;chr16;chr16;chr16;chr16;chr16;chr16;chr…	29231851;29231914;29232460;29234559;29234559;29234559;29237233;29237233;29237233;29248134;29248134;29248134;29251251;29251251;29251251;29257014;29260917;29260917;29260917;29263446;29263446;29263446;29266944;29266944;29266944;29275404;29275404;29275404;29277650;29277650;29277650;29279097;29279097;29279097;29280930;29280930;29280930;29281944;29281944;29281944;29293421;29293421;29293421;29297379;292…	29232863;29232863;29232863;29234639;29234639;29234639;29237321;29237321;29237321;29248336;29248336;29248336;29251425;29251425;29251425;29257076;29260989;29260989;29260989;29263542;29263542;29263542;29267053;29267053;29267053;29275446;29275446;29275446;29277729;29277729;29277729;29279213;29279213;29279213;29281090;29281090;29281090;29282068;29282068;29282068;29293538;29293538;29293538;29297535;292…	-;-;-;-;-;-;-;-;-;-;-;-;-;-;-;-;-;-;-;-;-;-;-;-;-;-;-;-;-;-;-;-;-;-;-;-;-;-;-;-;-;-;-;-;-;-;-;-;-;-;-;-;-;-;-;-;-;-;-;-;-;-;-;-;-;-;-;-;-;-;-;-;-;-;-;-;-;-;-;-;-;-;-;-;-;-;-;-;-;-;-;-;-;-;-;-;-	4661	Atp13a5	103	167	176	230	291	283	109	142	176	207	138	124	86	69	95	110	114	142	112.992	167.436	193.489	215.486	255.403	274.055	115.534	139.214	134.678	164.81	169.385	151.053	84.7867	60.2469	79.4841	114.787	134.143	161.64	248.315	136.857	151.59	-0.8612	0.193212	-4.4571
99	ENSMUSG00000074060.10	chr9;chr9;chr9;chr9;chr9;chr9;chr9;chr9;chr9;chr9;chr9;chr9;chr9;chr9;chr9;chr9;chr9;chr9;chr9;chr9;chr9;chr9;chr9	109552602;109552609;109555147;109555147;109555561;109557079;109557159;109558146;109558146;109559719;109559719;109559719;109565335;109565335;109566766;109566766;109566806;109567113;109567113;109567113;109568141;109568141;109568141	109552769;109552769;109555271;109555271;109555739;109557289;109557289;109558304;109558304;109559928;109559928;109559928;109565453;109565453;109566929;109566929;109566929;109567150;109567150;109567150;109568248;109568250;109568262	-;-;-;-;-;-;-;-;-;-;-;-;-;-;-;-;-;-;-;-;-;-;-	1495	Fbxw15	30	36	45	17	14	22	63	83	76	23	7	17	161	191	122	45	29	57	32.9103	36.094	49.4716	15.9272	12.2874	21.3046	66.7765	81.3715	58.1565	18.3123	8.592	20.7089	158.729	166.77	102.074	46.9584	34.1241	64.8837	16.5064	48.6554	55.3029	1.5674	0.352271	4.44935
100	ENSMUSG00000037995.15	chr1;chr1;chr1;chr1;chr1;chr1;chr1;chr1;chr1;chr1;chr1;chr1;chr1;chr1;chr1;chr1;chr1;chr1;chr1;chr1;chr1;chr1;chr1;chr1;chr1;chr1;chr1;chr1;chr1;chr1;chr1;chr1;chr1;chr1;chr1;chr1;chr1;chr1;chr1;chr1;chr1;chr1;chr1;chr1;chr1;chr1;chr1;chr1;chr1;chr1;chr1;chr1;chr1;chr1;chr1;chr1;chr1;chr1;chr1;chr1;chr1;chr1;chr1;chr1;chr1;chr1;chr1;chr1;chr1;chr1;chr1;chr1;chr1;chr1;chr1;chr1;chr1;chr1;chr1;chr1…	172481788;172482199;172482206;172482215;172482220;172482220;172482231;172482314;172484281;172484281;172484281;172484281;172484281;172484281;172484281;172484281;172484782;172484782;172484782;172484782;172484782;172484782;172489496;172489513;172489513;172489513;172489513;172489513;172489513;172489513;172490289;172490289;172490289;172490289;172490655;172490655;172490655;172490661;172491087;172491615…	172481868;172482260;172482260;172482260;172482260;172482260;172482260;172482430;172484546;172484546;172484546;172484546;172484546;172484546;172484546;172484546;172484970;172484970;172484970;172484970;172484970;172484970;172489630;172489665;172489665;172491045;172489813;172489665;172489665;172489593;172490443;172490443;172490443;172490443;172490772;172490772;172490772;172490772;172491756;172491756…	+;+;+;+;+;+;+;+;+;+;+;+;+;+;+;+;+;+;+;+;+;+;+;+;+;+;+;+;+;+;+;+;+;+;+;+;+;+;+;+;+;+;+;+;+;+;+;+;+;+;+;+;+;+;+;+;+;+;+;+;+;+;+;+;+;+;+;+;+;+;+;+;+;+;+;+;+;+;+;+;+;+;+;+;+;+;+;+;+;+;+;+;+;+;+;+;+;+;+;+;+;+;+;+;+;+	6612	Igsf9	153	192	136	134	165	169	98	147	172	101	95	78	122	98	120	65	68	75	167.842	192.501	149.514	125.544	144.816	163.658	103.874	144.116	131.617	80.4147	116.605	95.0174	120.279	85.5681	100.401	67.8288	80.0151	85.3733	144.673	77.7391	119.721	-0.898	0.202224	-4.44084
101	ENSMUSG00000005483.10	chr8;chr8;chr8;chr8;chr8;chr8	83608193;83608553;83609814;83609814;83610589;83610589	83608542;83608760;83610394;83610394;83612653;83612653	+;+;+;+;+;+	3204	Dnajb1	781	876	773	1279	1309	1074	824	953	1481	1546	876	1041	1537	1696	1738	1481	1354	1254	856.764	878.287	849.812	1198.29	1148.87	1040.05	873.394	934.302	1133.29	1230.9	1075.22	1268.12	1515.32	1480.85	1454.14	1545.45	1593.24	1427.44	1129.07	1522.05	1194.65	0.4306	0.0973163	4.42518
102	ENSMUSG00000079056.12	chr2;chr2;chr2;chr2;chr2;chr2;chr2;chr2;chr2;chr2;chr2;chr2;chr2;chr2;chr2;chr2;chr2;chr2;chr2;chr2;chr2;chr2;chr2;chr2;chr2;chr2;chr2;chr2;chr2;chr2;chr2;chr2;chr2;chr2;chr2	127456498;127456498;127458130;127458240;127459330;127459330;127459330;127459330;127459983;127459983;127459983;127459983;127460433;127460433;127460433;127460433;127465048;127465048;127465048;127465048;127465349;127465349;127465349;127465349;127465854;127465854;127465854;127465854;127482005;127510829;127510829;127510829;127521238;127521238;127521776	127458388;127458388;127458388;127458388;127459392;127459392;127459392;127459392;127460087;127460087;127460087;127460087;127460540;127460540;127460540;127460540;127465118;127465118;127465118;127465118;127465418;127465418;127465418;127465418;127465974;127465978;127465978;127465974;127482499;127510994;127510994;127510994;127521370;127521370;127522094	-;-;-;-;-;-;-;-;-;-;-;-;-;-;-;-;-;-;-;-;-;-;-;-;-;-;-;-;-;-;-;-;-;-;-	3546	Kcnip3	1245	1531	1238	2829	3172	2459	1124	1184	1598	3687	2319	2241	1464	1200	1693	3484	2925	3211	1365.78	1535	1361.02	2650.47	2783.98	2381.28	1191.38	1160.77	1222.82	2935.53	2846.4	2729.92	1443.35	1047.77	1416.49	3635.62	3441.83	3655.12	2605.24	3577.52	2155.81	0.4574	0.103402	4.42382
103	ENSMUSG00000025880.11	chr18;chr18;chr18;chr18;chr18;chr18;chr18;chr18;chr18;chr18;chr18;chr18;chr18;chr18;chr18;chr18;chr18;chr18;chr18	75367529;75368883;75368990;75369976;75370895;75370895;75370895;75370895;75374914;75375874;75375874;75375874;75375874;75393827;75393827;75393827;75393827;75393827;75395038	75369568;75369568;75369568;75370076;75370948;75370948;75370948;75370948;75375055;75375948;75375948;75375948;75375948;75394365;75394001;75394451;75395935;75393986;75395479	+;+;+;+;+;+;+;+;+;+;+;+;+;+;+;+;+;+;+	4521	Smad7	455	470	392	513	596	537	503	538	744	619	399	388	649	707	608	631	565	646	499.139	471.227	430.953	480.626	523.093	520.027	533.152	527.444	569.322	492.838	489.742	472.651	639.844	617.313	508.698	658.461	664.832	735.349	507.916	686.214	546.373	0.4337	0.0982077	4.41566
104	ENSMUSG00000031170.14	chrX;chrX;chrX;chrX;chrX;chrX;chrX;chrX;chrX;chrX;chrX;chrX;chrX;chrX;chrX;chrX;chrX;chrX;chrX;chrX;chrX;chrX;chrX;chrX;chrX;chrX;chrX;chrX;chrX;chrX;chrX;chrX;chrX;chrX;chrX;chrX;chrX;chrX;chrX;chrX;chrX;chrX;chrX;chrX;chrX;chrX;chrX;chrX;chrX;chrX;chrX;chrX	8271133;8271151;8271381;8271642;8271887;8271887;8271887;8272031;8272031;8272031;8272031;8272652;8272652;8272652;8272652;8272875;8272875;8272875;8272875;8273587;8273587;8273587;8273798;8273798;8273798;8276120;8276120;8276120;8276579;8276579;8276579;8276740;8276740;8276740;8277021;8277021;8277021;8277693;8277693;8277693;8278029;8278029;8278029;8278858;8278858;8278858;8279093;8279093;8279093;8279752…	8271181;8271260;8271505;8271943;8271943;8271943;8271943;8272109;8272109;8272109;8272109;8272767;8272767;8272767;8272767;8272948;8272948;8272948;8272933;8273679;8273679;8273679;8273876;8273876;8273876;8276202;8276202;8276202;8276637;8276637;8276637;8276868;8276868;8276868;8277100;8277100;8277100;8277793;8277793;8277793;8278144;8278144;8278144;8279002;8279002;8279002;8279196;8279196;8279196;8280174…	+;+;+;+;+;+;+;+;+;+;+;+;+;+;+;+;+;+;+;+;+;+;+;+;+;+;+;+;+;+;+;+;+;+;+;+;+;+;+;+;+;+;+;+;+;+;+;+;+;+;+;+	2241	Slc38a5	15	33	35	25	51	81	64	46	77	59	48	28	14	30	14	10	12	8	16.4551	33.0861	38.4779	23.4223	44.7614	78.4398	67.8364	45.0975	58.9217	46.9749	58.9164	34.1088	13.8025	26.1943	11.7134	10.4352	14.1203	9.1065	48.8745	11.2207	35.1039	-2.1245	0.482212	-4.40565
105	ENSMUSG00000063446.4	chr4;chr4;chr4;chr4;chr4;chr4;chr4;chr4;chr4;chr4;chr4;chr4;chr4;chr4	49059273;49059282;49059456;49206388;49206388;49206388;49282256;49282256;49300921;49300921;49319761;49323348;49325619;49337646	49059617;49059617;49059617;49206495;49208600;49206495;49282444;49282444;49302269;49301053;49320011;49323524;49325750;49340259	+;+;+;+;+;+;+;+;+;+;+;+;+;+	7270	Plppr1	499	573	543	196	162	156	375	480	557	175	101	145	260	306	308	69	73	109	547.408	574.496	596.957	183.631	142.183	151.069	397.479	470.582	426.226	139.332	123.97	176.635	256.332	267.182	257.696	72.0029	85.8986	124.076	158.961	93.9925	277.398	-0.7613	0.174189	-4.3706
106	ENSMUSG00000093436.6	chr1;chr1;chr1;chr1	42694925;42694925;42740573;42743740	42695188;42695188;42740968;42744791	+;+;+;+	1712	Gm20646	37	49	44	74	99	70	50	39	61	88	65	61	16	22	32	28	36	31	40.5893	49.1279	48.3722	69.3301	86.8897	67.7875	52.9972	38.2348	46.6782	70.0643	79.7826	74.3085	15.7743	19.2092	26.7736	29.2186	42.361	35.2876	74.6691	35.6224	49.5993	-1.0763	0.246875	-4.3598
107	ENSMUSG00000022234.15	chr15;chr15;chr15;chr15;chr15;chr15;chr15;chr15;chr15;chr15;chr15;chr15;chr15;chr15;chr15;chr15;chr15;chr15;chr15;chr15;chr15;chr15;chr15;chr15;chr15	31590800;31591982;31592285;31592646;31592646;31592867;31592867;31593445;31593515;31594097;31594097;31594334;31594345;31595441;31595645;31595645;31597411;31597411;31597411;31598000;31598000;31598000;31601302;31601601;31601601	31591055;31592465;31592465;31592783;31592783;31593052;31593061;31593634;31593634;31594528;31594246;31594526;31594526;31595843;31595843;31595843;31597575;31597575;31597575;31598060;31598060;31598060;31601539;31601740;31601804	-;-;-;-;-;-;-;-;-;-;-;-;-;-;-;-;-;-;-;-;-;-;-;-;-	2766	Cct5	2186	2340	2047	2122	2124	1989	2306	2260	2980	2725	1684	1877	3341	3405	3793	2373	1987	1970	2398.06	2346.11	2250.41	1988.09	1864.18	1926.13	2444.23	2215.66	2280.35	2169.6	2066.98	2286.51	3293.86	2973.05	3173.51	2476.27	2338.09	2242.47	1926.13	2352.28	2374.09	0.2888	0.0663121	4.35579
108	ENSMUSG00000026339.18	chr1;chr1;chr1;chr1;chr1;chr1;chr1;chr1;chr1;chr1;chr1;chr1;chr1;chr1;chr1;chr1;chr1;chr1;chr1;chr1;chr1;chr1;chr1;chr1;chr1;chr1;chr1;chr1;chr1;chr1;chr1;chr1;chr1;chr1;chr1;chr1;chr1;chr1;chr1;chr1;chr1;chr1;chr1;chr1;chr1;chr1;chr1;chr1;chr1;chr1;chr1;chr1;chr1;chr1;chr1;chr1;chr1;chr1;chr1;chr1;chr1;chr1;chr1;chr1;chr1;chr1;chr1;chr1;chr1;chr1	121431049;121431075;121431095;121431108;121431110;121434533;121434533;121434533;121434533;121434533;121437796;121437796;121437796;121437796;121437796;121441782;121441782;121441782;121441782;121441782;121443732;121445640;121445640;121445640;121445640;121448224;121448224;121448224;121448224;121449356;121456071;121456071;121461464;121461464;121461887;121461887;121462233;121462236;121463099;121463099…	121431257;121431257;121431257;121431257;121431257;121434646;121434646;121434646;121434646;121434646;121437890;121437890;121437890;121437890;121437890;121441893;121441893;121441893;121441893;121441893;121444022;121445738;121445738;121445738;121445738;121448280;121448280;121449058;121448280;121449751;121456171;121456171;121461500;121461500;121461979;121461979;121462283;121462283;121463185;121463185…	+;+;+;+;+;+;+;+;+;+;+;+;+;+;+;+;+;+;+;+;+;+;+;+;+;+;+;+;+;+;+;+;+;+;+;+;+;+;+;+;+;+;+;+;+;+;+;+;+;+;+;+;+;+;+;+;+;+;+;+;+;+;+;+;+;+;+;+;+;+	11445	Ccdc93	690	697	623	852	960	811	722	717	904	982	761	646	779	895	895	1027	895	866	756.936	698.819	684.907	798.233	842.567	785.366	765.279	702.932	691.756	781.854	934.07	786.939	768.01	781.464	748.824	1071.69	1053.14	985.777	808.722	1036.87	813.254	0.3584	0.0822786	4.35545
109	ENSMUSG00000115529.1	chr14;chr14;chr14;chr14;chr14;chr14;chr14;chr14;chr14;chr14;chr14;chr14;chr14;chr14;chr14;chr14;chr14;chr14;chr14;chr14;chr14;chr14;chr14;chr14;chr14;chr14;chr14;chr14;chr14;chr14;chr14	84458639;84458724;84458838;84459669;84460041;84465230;84465230;84465230;84465230;84465230;84465898;84470668;84470668;84470668;84470668;84470668;84472213;84472213;84472213;84472213;84472213;84475889;84475889;84475889;84476009;84476009;84476348;84476348;84476348;84476348;84476348	84460454;84460454;84460454;84460454;84460454;84465334;84465334;84465334;84465334;84465334;84465995;84470731;84470731;84470731;84470731;84470731;84472704;84472242;84472290;84472242;84472340;84476039;84476039;84476039;84476039;84476039;84476383;84476367;84476370;84476424;84476424	-;-;-;-;-;-;-;-;-;-;-;-;-;-;-;-;-;-;-;-;-;-;-;-;-;-;-;-;-;-;-	2803	9630013A20Rik	134	91	85	42	65	41	110	113	219	60	18	62	51	45	41	13	10	13	146.999	91.2375	93.4464	39.3495	57.0488	39.7041	116.594	110.783	167.583	47.7711	22.0936	75.5266	50.2805	39.2915	34.3037	13.5658	11.7669	14.798	45.3675	13.3769	65.119	-1.7629	0.40619	-4.33999
110	ENSMUSG00000057706.7	chr7;chr7	82867333;82868756	82867927;82871515	+;+	3355	Mex3b	226	310	206	570	497	443	256	205	318	455	259	275	280	217	238	284	244	248	247.924	310.809	226.47	534.029	436.204	428.998	271.346	200.978	243.339	362.264	317.903	334.997	276.05	189.472	199.129	296.36	287.113	282.301	466.41	288.591	302.538	-0.6923	0.160245	-4.31997
111	ENSMUSG00000037692.14	chr4;chr4;chr4;chr4;chr4;chr4;chr4;chr4;chr4;chr4;chr4;chr4;chr4;chr4;chr4;chr4;chr4;chr4;chr4;chr4;chr4;chr4;chr4;chr4;chr4;chr4;chr4;chr4;chr4;chr4;chr4;chr4;chr4;chr4;chr4;chr4;chr4;chr4;chr4;chr4;chr4;chr4;chr4;chr4;chr4;chr4;chr4;chr4;chr4;chr4;chr4;chr4;chr4;chr4;chr4;chr4;chr4	133011260;133011506;133011506;133011543;133011565;133011838;133012050;133012092;133012190;133012190;133012190;133012190;133012193;133012204;133039493;133055013;133055013;133055013;133055013;133055013;133055013;133055013;133055013;133055013;133055160;133055295;133055295;133060662;133060662;133060662;133060676;133060676;133060676;133060781;133060781;133060781;133061027;133061027;133061027;133061027…	133011523;133011523;133011523;133011625;133011958;133011958;133012287;133012287;133012287;133012287;133012287;133012287;133012287;133012287;133039786;133055203;133055203;133055203;133055203;133055203;133055083;133055203;133055203;133055203;133055203;133055505;133055505;133060892;133060822;133060892;133060892;133060892;133060892;133060892;133060892;133060820;133061064;133061064;133061064;133061064…	+;+;+;+;+;+;+;+;+;+;+;+;+;+;+;+;+;+;+;+;+;+;+;+;+;+;+;+;+;+;+;+;+;+;+;+;+;+;+;+;+;+;+;+;+;+;+;+;+;+;+;+;+;+;+;+;+	8444	Ahdc1	1412	1467	1231	1827	1934	1545	1291	1493	2017	2020	1354	1407	1369	1587	1743	1921	1819	1758	1548.98	1470.83	1353.32	1711.7	1697.42	1496.17	1368.39	1463.71	1543.44	1608.29	1661.93	1713.97	1349.69	1385.68	1458.32	2004.6	2140.4	2001.15	1635.1	2048.72	1609.89	0.3248	0.0753926	4.30781
112	ENSMUSG00000037428.14	chr5;chr5;chr5;chr5;chr5;chr5;chr5;chr5;chr5;chr5;chr5;chr5	137026392;137028600;137029623;137030260;137030295;137030364;137030701;137030724;137030966;137030966;137030966;137030966	137026462;137028677;137029719;137030461;137030461;137030461;137030839;137030839;137033028;137031407;137033351;137033351	+;+;+;+;+;+;+;+;+;+;+;+	2973	Vgf	3801	3799	3570	5763	6143	4430	3209	3257	4589	6309	4853	4349	5506	4006	5993	7678	6579	6050	4169.73	3808.92	3924.75	5399.32	5391.55	4289.98	3401.36	3193.1	3511.58	5023.13	5956.69	5297.83	5428.32	3497.81	5014.19	8012.15	7741.46	6886.78	5026.95	7546.8	4997.15	0.5861	0.136309	4.3001
113	ENSMUSG00000033910.13	chr3;chr3;chr3;chr3;chr3;chr3;chr3;chr3;chr3;chr3;chr3;chr3;chr3;chr3;chr3;chr3;chr3;chr3;chr3;chr3;chr3;chr3;chr3;chr3;chr3;chr3;chr3	82092427;82092437;82094552;82097606;82097606;82101984;82101984;82101984;82105762;82105762;82106797;82108594;82108594;82111153;82111153;82111153;82113272;82113272;82113272;82118891;82118891;82118891;82119168;82144812;82145263;82145672;82145672	82094899;82094899;82094899;82097760;82097760;82102127;82102111;82102127;82106247;82106247;82109303;82109303;82109303;82111211;82111211;82111211;82113333;82113333;82113333;82119249;82119249;82119249;82119249;82145073;82145605;82145789;82145787	-;-;-;-;-;-;-;-;-;-;-;-;-;-;-;-;-;-;-;-;-;-;-;-;-;-;-	6968	Gucy1a1	1680	1942	1813	2268	2348	1954	1364	1570	1908	2908	1928	1845	1370	1540	1649	1530	1514	1450	1842.98	1947.07	1993.16	2124.87	2060.78	1892.24	1445.76	1539.2	1460.03	2315.31	2366.47	2247.53	1350.67	1344.64	1379.68	1596.59	1781.51	1650.55	2025.96	1676.22	1796.61	-0.2743	0.0638562	-4.29578
114	ENSMUSG00000032537.15	chr9;chr9;chr9;chr9;chr9;chr9;chr9;chr9;chr9;chr9;chr9;chr9;chr9;chr9;chr9;chr9;chr9;chr9;chr9;chr9;chr9;chr9;chr9;chr9;chr9;chr9;chr9;chr9;chr9;chr9;chr9;chr9;chr9;chr9;chr9;chr9;chr9;chr9;chr9;chr9;chr9;chr9;chr9;chr9;chr9;chr9;chr9;chr9;chr9;chr9	101922128;101922571;101922959;101922959;101922961;101927495;101927495;101927495;101927495;101929267;101929267;101929267;101929267;101929267;101936069;101936069;101936069;101936069;101936069;101940336;101940617;101940617;101963932;101963932;101971091;101971091;101984082;101995909;101995909;101996780;101996780;102001705;102001705;102010017;102010017;102039192;102041012;102041012;102066871;102066871…	101923594;101923594;101923594;101923594;101923594;101927650;101927650;101927650;101927650;101929460;101929460;101929460;101929460;101929460;101936218;101936218;101936218;101936218;101936218;101940567;101940899;101940899;101964147;101964147;101971338;101971338;101984204;101995973;101995973;101996888;101996888;102001867;102001867;102010141;102010141;102041347;102041347;102041347;102067026;102067026…	-;-;-;-;-;-;-;-;-;-;-;-;-;-;-;-;-;-;-;-;-;-;-;-;-;-;-;-;-;-;-;-;-;-;-;-;-;-;-;-;-;-;-;-;-;-;-;-;-;-	7002	Ephb1	826	903	917	880	1045	800	971	1148	1249	886	606	661	716	871	762	613	528	542	906.13	905.357	1008.12	824.466	917.169	774.714	1029.21	1125.48	955.756	705.42	743.819	805.211	705.899	760.508	637.546	639.678	621.294	616.965	838.783	625.979	815.707	-0.4226	0.0984098	-4.2945
115	ENSMUSG00000003970.9	chr15;chr15;chr15;chr15;chr15;chr15;chr15;chr15;chr15;chr15;chr15;chr15;chr15;chr15	76904078;76904102;76904303;76904303;76904539;76904539;76904539;76904818;76904818;76904818;76905856;76905856;76906121;76906121	76904109;76904450;76904450;76904450;76904680;76904680;76904680;76905036;76905351;76905036;76905971;76905971;76906314;76906314	+;+;+;+;+;+;+;+;+;+;+;+;+;+	1359	Rpl8	3669	4145	3544	3668	3887	3556	3745	4367	5858	4573	3149	3323	5300	5919	6021	3783	3470	3676	4024.93	4155.82	3896.16	3436.53	3411.52	3443.6	3969.49	4281.32	4482.64	3640.95	3865.16	4047.98	5225.23	5168.14	5037.62	3947.64	4083.12	4184.43	3430.55	4071.73	4127.9	0.2471	0.0577589	4.27779
116	ENSMUSG00000029304.14	chr5;chr5;chr5;chr5;chr5;chr5;chr5;chr5;chr5;chr5;chr5;chr5;chr5;chr5;chr5;chr5;chr5;chr5;chr5;chr5;chr5;chr5;chr5;chr5;chr5;chr5;chr5;chr5;chr5;chr5;chr5;chr5;chr5;chr5;chr5;chr5;chr5;chr5;chr5;chr5;chr5;chr5;chr5;chr5;chr5;chr5	104435118;104435118;104435121;104435139;104435142;104435158;104436192;104436266;104436272;104436272;104436375;104436375;104436375;104436541;104436541;104436541;104436541;104436541;104436541;104436541;104436901;104436901;104436901;104437655;104437655;104437655;104437655;104437655;104437655;104437655;104438226;104438226;104438226;104438226;104438226;104438226;104439265;104439265;104439265;104439265…	104435196;104435196;104435248;104435196;104435196;104435248;104436442;104436442;104436442;104436442;104436442;104436442;104436442;104436576;104436576;104436576;104436576;104436576;104436576;104436576;104436903;104436903;104436903;104437735;104437710;104437735;104437735;104437735;104437735;104437735;104438267;104438267;104438267;104438267;104438267;104438267;104439546;104439504;104439542;104439546…	+;+;+;+;+;+;+;+;+;+;+;+;+;+;+;+;+;+;+;+;+;+;+;+;+;+;+;+;+;+;+;+;+;+;+;+;+;+;+;+;+;+;+;+;+;+	1648	Spp1	162	116	103	74	69	48	177	168	226	101	68	70	384	416	285	100	113	100	177.715	116.303	113.235	69.3301	60.5595	46.4828	187.61	164.704	172.939	80.4147	83.4648	85.272	378.582	363.228	238.452	104.352	132.966	113.831	58.7908	117.05	149.413	0.99	0.231662	4.27366
117	ENSMUSG00000078235.3	chr4	138394092	138396528	-	2437	Fam43b	249	283	172	402	463	350	189	203	340	447	332	308	303	221	370	616	517	548	273.155	283.739	189.091	376.631	406.363	338.937	200.329	199.017	260.174	355.895	407.505	375.197	298.725	192.965	309.57	642.808	608.35	623.794	373.977	624.984	352.347	0.7405	0.173409	4.27042
118	ENSMUSG00000028862.6	chr4;chr4;chr4;chr4;chr4;chr4;chr4;chr4;chr4;chr4;chr4;chr4;chr4;chr4;chr4;chr4;chr4;chr4;chr4;chr4;chr4;chr4;chr4;chr4;chr4;chr4;chr4;chr4;chr4;chr4;chr4;chr4;chr4;chr4;chr4;chr4;chr4;chr4;chr4;chr4;chr4	133240818;133242818;133243053;133243311;133243675;133244982;133245506;133245778;133246258;133246630;133246875;133247080;133247202;133247202;133247278;133247414;133247581;133247581;133248013;133248013;133248013;133248388;133248792;133249662;133249930;133250208;133250649;133250849;133250924;133251342;133251342;133251611;133251611;133251859;133251859;133252055;133252055;133252400;133252400;133252652…	133241431;133242957;133243076;133243501;133243843;133245088;133245676;133245890;133246417;133246792;133246982;133247129;133247714;133247297;133247501;133247501;133247714;133247714;133248097;133248069;133248140;133248524;133248897;133249819;133250122;133250346;133250805;133251100;133251100;133251447;133251447;133251773;133251773;133251971;133251971;133252128;133252128;133252476;133252476;133252928…	+;+;+;+;+;+;+;+;+;+;+;+;+;+;+;+;+;+;+;+;+;+;+;+;+;+;+;+;+;+;+;+;+;+;+;+;+;+;+;+;+	4604	Map3k6	31	55	30	69	80	66	51	44	69	72	65	55	92	122	129	106	109	106	34.0073	55.1436	32.9811	64.6457	70.2139	63.9139	54.0571	43.1367	52.8	57.3253	79.7826	66.9994	90.7021	106.523	107.931	110.613	128.26	120.661	66.2578	119.844	74.4276	0.8524	0.200614	4.24895
119	ENSMUSG00000019647.16	chr18;chr18;chr18;chr18;chr18;chr18;chr18;chr18;chr18;chr18;chr18;chr18;chr18;chr18;chr18;chr18;chr18;chr18;chr18;chr18;chr18;chr18;chr18;chr18;chr18;chr18;chr18;chr18;chr18;chr18;chr18;chr18;chr18;chr18;chr18;chr18;chr18;chr18;chr18;chr18;chr18;chr18;chr18;chr18;chr18;chr18;chr18;chr18;chr18;chr18;chr18;chr18;chr18;chr18;chr18;chr18;chr18;chr18;chr18;chr18;chr18;chr18;chr18;chr18;chr18;chr18;chr…	47235598;47245254;47245255;47247438;47247440;47248383;47270609;47270609;47270609;47270609;47270609;47275643;47275658;47276419;47276586;47276586;47276586;47276586;47276586;47276586;47279116;47279116;47279116;47279116;47279116;47279116;47279116;47279116;47281120;47281120;47281120;47281120;47281120;47281120;47281120;47281120;47281292;47281292;47281292;47281292;47281292;47281292;47281292;47281795;472…	47235928;47249584;47249584;47249584;47249584;47249584;47270773;47270773;47270794;47270773;47270773;47276469;47276606;47276469;47276606;47276606;47276606;47276606;47276606;47276606;47279174;47279174;47279174;47279174;47279174;47279174;47279174;47279174;47281200;47281200;47281200;47281200;47281200;47281200;47281200;47281195;47281432;47281432;47281432;47281432;47281432;47281432;47281432;47281971;472…	-;-;-;-;-;-;-;-;-;-;-;-;-;-;-;-;-;-;-;-;-;-;-;-;-;-;-;-;-;-;-;-;-;-;-;-;-;-;-;-;-;-;-;-;-;-;-;-;-;-;-;-;-;-;-;-;-;-;-;-;-;-;-;-;-;-;-;-;-;-;-;-;-;-;-;-;-;-;-;-;-;-;-;-;-;-;-;-;-;-;-;-;-;-;-;-;-;-;-;-;-;-;-;-;-;-;-;-;-;-;-;-;-;-;-;-;-;-;-;-;-;-;-;-;-;-;-;-;-;-;-;-;-;-;-;-;-;-;-;-;-;-;-;-;-;-	8778	Sema6a	873	575	710	483	529	567	928	999	1462	651	281	403	834	878	1018	283	210	285	957.689	576.501	780.552	452.52	464.289	549.079	983.628	979.399	1118.75	518.316	344.906	490.923	822.234	766.62	851.735	295.316	247.106	324.419	488.629	288.947	640.221	-0.7571	0.178316	-4.24583
120	ENSMUSG00000040738.10	chr4;chr4;chr4;chr4;chr4;chr4;chr4;chr4;chr4;chr4;chr4;chr4;chr4;chr4;chr4;chr4;chr4;chr4;chr4;chr4;chr4;chr4;chr4;chr4;chr4;chr4;chr4;chr4;chr4;chr4;chr4;chr4;chr4;chr4;chr4;chr4;chr4;chr4;chr4;chr4;chr4;chr4;chr4;chr4;chr4;chr4;chr4;chr4;chr4;chr4;chr4;chr4;chr4;chr4;chr4;chr4;chr4;chr4;chr4;chr4;chr4;chr4;chr4;chr4;chr4;chr4;chr4;chr4;chr4;chr4;chr4;chr4;chr4;chr4;chr4;chr4;chr4;chr4;chr4;chr4…	11199158;11204110;11204381;11204383;11204383;11204384;11204464;11208755;11208826;11208826;11208826;11208826;11208826;11209212;11209212;11209212;11209212;11209212;11209212;11209392;11209392;11209392;11209392;11209392;11209392;11209392;11211882;11211882;11211882;11211882;11211882;11211882;11212792;11213706;11213706;11213706;11213706;11213706;11213706;11216457;11216457;11216457;11216457;11216457;112…	11199451;11204583;11204583;11204583;11204583;11204583;11204583;11208869;11208869;11208869;11208869;11208869;11208869;11209276;11209276;11209276;11209276;11209276;11209276;11209465;11209465;11209465;11209465;11209465;11209465;11209465;11211932;11211932;11211932;11211932;11213185;11211932;11212931;11213809;11213752;11213809;11213809;11213809;11213809;11216575;11216575;11216575;11216575;11216575;112…	-;-;-;-;-;-;-;-;-;-;-;-;-;-;-;-;-;-;-;-;-;-;-;-;-;-;-;-;-;-;-;-;-;-;-;-;-;-;-;-;-;-;-;-;-;-;-;-;-;-;-;-;-;-;-;-;-;-;-;-;-;-;-;-;-;-;-;-;-;-;-;-;-;-;-;-;-;-;-;-;-;-;-;-;-;-;-;-;-;-;-;-;-;-;-;-;-;-;-;-;-;-;-;-;-;-;-;-;-;-;-;-;-;-;-;-;-;-;-;-;-	7472	Ints8	473	479	510	449	514	434	494	543	742	592	402	400	750	817	815	543	468	472	518.885	480.25	560.678	420.665	451.124	420.282	523.612	532.346	567.791	471.341	493.425	487.269	739.419	713.358	681.89	566.631	550.692	537.283	430.691	551.535	539.83	0.3565	0.0841535	4.2362
121	ENSMUSG00000068115.13	chr2;chr2;chr2;chr2;chr2;chr2;chr2;chr2;chr2;chr2;chr2;chr2;chr2;chr2;chr2;chr2;chr2;chr2;chr2;chr2;chr2;chr2;chr2;chr2;chr2;chr2;chr2;chr2;chr2;chr2;chr2;chr2;chr2;chr2;chr2;chr2;chr2;chr2;chr2;chr2;chr2;chr2;chr2;chr2;chr2;chr2;chr2;chr2;chr2;chr2;chr2;chr2;chr2;chr2;chr2;chr2;chr2;chr2;chr2;chr2;chr2;chr2;chr2	150934519;150936947;150937040;150937554;150937554;150937554;150939853;150939853;150939853;150940672;150940672;150940672;150944581;150944581;150945084;150945084;150949339;150952485;150952485;150952491;150953306;150953306;150955572;150958556;150958559;150958751;150958751;150959768;150959768;150963355;150963355;150963370;150963462;150964134;150964134;150966078;150966078;150966078;150966078;150966183…	150935439;150937060;150937060;150937721;150937721;150937721;150939966;150939966;150939966;150940830;150940909;150940830;150944650;150944650;150945188;150945188;150950379;150952792;150952792;150952792;150953924;150953412;150955704;150958636;150958636;150958861;150958861;150959942;150959942;150963495;150963495;150963495;150963495;150964270;150964270;150966242;150966242;150966364;150966242;150966242…	-;-;-;-;-;-;-;-;-;-;-;-;-;-;-;-;-;-;-;-;-;-;-;-;-;-;-;-;-;-;-;-;-;-;-;-;-;-;-;-;-;-;-;-;-;-;-;-;-;-;-;-;-;-;-;-;-;-;-;-;-;-;-	5952	Ninl	69	133	113	227	282	238	95	112	131	284	172	143	71	89	76	120	118	130	75.6936	133.347	124.229	212.675	247.504	230.477	100.695	109.802	100.243	226.117	211.117	174.198	69.9983	77.7098	63.5873	125.222	138.85	147.98	230.219	137.351	142.747	-0.7469	0.176863	-4.22285
122	ENSMUSG00000025316.16	chr8;chr8;chr8;chr8;chr8;chr8;chr8;chr8;chr8;chr8;chr8;chr8;chr8;chr8;chr8;chr8;chr8;chr8;chr8;chr8;chr8;chr8;chr8;chr8;chr8;chr8;chr8;chr8;chr8;chr8;chr8;chr8;chr8;chr8;chr8;chr8;chr8;chr8;chr8;chr8;chr8;chr8;chr8;chr8;chr8;chr8;chr8;chr8;chr8;chr8;chr8;chr8;chr8;chr8;chr8;chr8;chr8;chr8;chr8;chr8;chr8;chr8;chr8;chr8;chr8;chr8;chr8;chr8;chr8;chr8;chr8;chr8;chr8;chr8;chr8;chr8;chr8;chr8;chr8;chr8…	121949750;121950492;121950544;121950575;121950580;121950585;121950596;121950605;121969784;121973843;121974427;121974427;121974427;121974427;121974427;121974427;121974427;121974427;121974448;121974496;121975900;121975900;121975900;121975900;121975900;121975900;121975900;121975900;121975900;121975900;121978322;121978555;121978555;121978555;121978555;121978555;121978555;121978579;121978602;121978602…	121949847;121950648;121950648;121950648;121950648;121950648;121950648;121950648;121969788;121973885;121974565;121974565;121974565;121974565;121974565;121974565;121974565;121974565;121974565;121974565;121976487;121975991;121975991;121975991;121975991;121975991;121975991;121975991;121975991;121975991;121978754;121978754;121978754;121978754;121978754;121978754;121978754;121978754;121978754;121978754…	+;+;+;+;+;+;+;+;+;+;+;+;+;+;+;+;+;+;+;+;+;+;+;+;+;+;+;+;+;+;+;+;+;+;+;+;+;+;+;+;+;+;+;+;+;+;+;+;+;+;+;+;+;+;+;+;+;+;+;+;+;+;+;+;+;+;+;+;+;+;+;+;+;+;+;+;+;+;+;+;+;+;+;+;+;+;+;+;+;+;+;+;+;+;+;+;+;+;+;+;+;+;+;+;+;+;+;+;+;+;+;+;+	6632	Banp	394	388	262	554	582	379	450	427	603	680	434	414	507	568	559	713	605	576	432.222	389.013	288.035	519.039	510.806	367.021	476.975	418.622	461.426	541.406	532.702	504.323	499.847	495.946	467.701	744.03	711.899	655.667	465.622	703.865	500.927	0.5955	0.141205	4.21729
123	ENSMUSG00000024395.9	chr18;chr18;chr18;chr18;chr18;chr18;chr18;chr18;chr18;chr18;chr18;chr18;chr18;chr18;chr18;chr18;chr18;chr18;chr18;chr18;chr18;chr18;chr18;chr18;chr18;chr18;chr18;chr18;chr18;chr18;chr18;chr18;chr18;chr18;chr18;chr18;chr18;chr18;chr18;chr18;chr18;chr18;chr18;chr18;chr18;chr18;chr18;chr18;chr18;chr18;chr18;chr18;chr18;chr18;chr18	31922290;31922309;31931325;31931346;31935514;31937276;31939418;31941637;31941740;31941740;31941740;31941740;31941740;31944139;31944139;31944139;31944139;31944139;31944436;31944436;31944436;31944436;31944436;31954096;31954344;31954436;31954436;31954436;31954436;31954436;31954436;31954436;31954834;31955051;31955258;31955258;31955258;31955258;31956258;31956258;31956258;31956258;31956333;31956953;319…	31922476;31922476;31931550;31931550;31935557;31937525;31939511;31941899;31941899;31941899;31941899;31941899;31941899;31944205;31944205;31944205;31944205;31944205;31944556;31944556;31944556;31944556;31944556;31954134;31954585;31954550;31954479;31954571;31954584;31954585;31954585;31954585;31955214;31955082;31955408;31955408;31955369;31955408;31956279;31956350;31956350;31956350;31956350;31957001;319…	+;+;+;+;+;+;+;+;+;+;+;+;+;+;+;+;+;+;+;+;+;+;+;+;+;+;+;+;+;+;+;+;+;+;+;+;+;+;+;+;+;+;+;+;+;+;+;+;+;+;+;+;+;+;+	3060	Lims2	174	159	156	155	176	176	148	170	226	129	94	74	186	188	205	103	80	90	190.88	159.415	171.502	145.219	154.471	170.437	156.872	166.665	172.939	102.708	115.378	90.1447	183.376	164.151	171.518	107.483	94.1354	102.448	156.709	101.355	145.541	-0.6257	0.148426	-4.21527
124	ENSMUSG00000024620.11	chr18;chr18;chr18;chr18;chr18;chr18;chr18;chr18;chr18;chr18;chr18;chr18;chr18;chr18;chr18;chr18;chr18;chr18;chr18;chr18;chr18;chr18;chr18;chr18;chr18;chr18;chr18;chr18;chr18;chr18;chr18;chr18;chr18;chr18;chr18;chr18;chr18;chr18;chr18;chr18;chr18;chr18;chr18;chr18;chr18;chr18;chr18	61045150;61045200;61046030;61060144;61060144;61061205;61061205;61063867;61063867;61064797;61064797;61065005;61065005;61065715;61065715;61066498;61066498;61068096;61068096;61068742;61068742;61071661;61071661;61072630;61072630;61073241;61073241;61073628;61073628;61076519;61076519;61077618;61077618;61078529;61078529;61078878;61078878;61079624;61079624;61080296;61080296;61080955;61080955;61081817;610…	61045572;61045572;61046100;61060189;61060189;61061525;61061525;61064133;61064133;61064924;61064924;61065179;61065179;61065907;61065907;61066613;61066613;61068219;61068219;61068956;61068956;61071755;61071755;61072762;61072762;61073345;61073345;61073738;61073738;61076678;61076678;61077778;61077778;61078647;61078647;61079000;61079000;61079735;61079735;61080395;61080395;61081060;61081060;61082049;610…	+;+;+;+;+;+;+;+;+;+;+;+;+;+;+;+;+;+;+;+;+;+;+;+;+;+;+;+;+;+;+;+;+;+;+;+;+;+;+;+;+;+;+;+;+;+;+	5478	Pdgfrb	280	322	341	445	562	533	330	384	438	512	250	269	259	197	283	294	275	257	307.163	322.841	374.885	416.918	493.253	516.153	349.781	376.466	335.165	407.647	306.856	327.688	255.346	172.009	236.779	306.795	323.591	292.546	475.441	307.644	340.104	-0.6282	0.149044	-4.21474
126	ENSMUSG00000045180.13	chrX;chrX;chrX;chrX;chrX;chrX;chrX;chrX;chrX;chrX;chrX;chrX;chrX;chrX;chrX;chrX;chrX;chrX;chrX;chrX;chrX;chrX;chrX;chrX;chrX;chrX;chrX;chrX;chrX;chrX;chrX;chrX;chrX;chrX;chrX;chrX;chrX;chrX;chrX;chrX	152609509;152609992;152609992;152612528;152613395;152613395;152613395;152613395;152617193;152617193;152617193;152617193;152618901;152618901;152618901;152618901;152618914;152619123;152623036;152623126;152623126;152623126;152623126;152623126;152643813;152643813;152644394;152657424;152657424;152657424;152659264;152659264;152659264;152673193;152673532;152673532;152695640;152695640;152769286;152769286	152612794;152612794;152612794;152612794;152613667;152613667;152613667;152613667;152617453;152617355;152617355;152617355;152619446;152619446;152619446;152619639;152619446;152619446;152623335;152623335;152623317;152623317;152623335;152623335;152643924;152644110;152644543;152657524;152657524;152657524;152661718;152661718;152661718;152673240;152673663;152673663;152695791;152695791;152769465;152769461	-;-;-;-;-;-;-;-;-;-;-;-;-;-;-;-;-;-;-;-;-;-;-;-;-;-;-;-;-;-;-;-;-;-;-;-;-;-;-;-	8375	Shroom2	1661	1632	1466	2039	2223	1743	1657	1628	2072	2359	1552	1571	1333	1456	1426	1472	1245	1274	1822.13	1636.26	1611.68	1910.33	1951.07	1687.91	1756.33	1596.06	1585.53	1878.2	1904.96	1913.75	1314.19	1271.3	1193.1	1536.06	1464.98	1450.21	1849.77	1483.75	1638	-0.3182	0.0756546	-4.20584
127	ENSMUSG00000019970.15	chr10;chr10;chr10;chr10;chr10;chr10;chr10;chr10;chr10;chr10;chr10;chr10;chr10;chr10;chr10;chr10;chr10;chr10;chr10;chr10;chr10;chr10;chr10;chr10;chr10;chr10;chr10;chr10;chr10;chr10;chr10;chr10;chr10;chr10;chr10;chr10;chr10;chr10;chr10;chr10;chr10;chr10;chr10;chr10;chr10;chr10;chr10;chr10;chr10;chr10;chr10;chr10;chr10;chr10;chr10;chr10;chr10;chr10;chr10;chr10;chr10;chr10;chr10;chr10;chr10;chr10;chr…	21882184;21882369;21898736;21928342;21928470;21969449;21969449;21978672;21978672;21990291;21992223;21992223;21993890;21994666;21994683;21994711;21994910;21994966;21994966;21994966;21994966;21994966;21994966;21994966;21994966;21994966;21995474;21995474;21995474;21995474;21995474;21995474;21995474;21995474;21995474;21995474;21995794;21995794;21995794;21995794;21995794;21995794;21995794;21995794;219…	21882707;21882707;21899145;21928551;21928551;21969524;21969524;21978982;21978982;21990402;21992407;21992407;21994181;21994825;21994825;21994825;21995041;21995041;21995041;21995041;21995041;21995041;21995041;21995041;21995041;21995041;21995549;21995549;21995601;21995549;21995549;21995549;21995549;21995549;21995549;21995549;21995898;21995898;21995898;21995898;21995874;21995898;21995898;21995893;219…	+;+;+;+;+;+;+;+;+;+;+;+;+;+;+;+;+;+;+;+;+;+;+;+;+;+;+;+;+;+;+;+;+;+;+;+;+;+;+;+;+;+;+;+;+;+;+;+;+;+;+;+;+;+;+;+;+;+;+;+;+;+;+;+;+;+;+;+;+;+;+;+;+;+;+;+;+;+;+;+;+;+;+;+;+;+;+;+;+;+;+;+;+;+;+	4903	Sgk1	975	1062	693	961	1062	1066	1851	2110	2716	1284	617	787	4372	9351	4501	1707	1471	1599	1069.58	1064.77	761.863	900.355	932.09	1032.31	1961.96	2068.6	2078.33	1022.3	757.321	958.701	4310.32	8164.77	3765.87	1781.29	1730.92	1820.16	954.917	1777.45	2010.08	0.8964	0.213189	4.20489
128	ENSMUSG00000073664.11	chr1;chr1;chr1;chr1;chr1;chr1;chr1;chr1;chr1;chr1;chr1;chr1;chr1;chr1;chr1;chr1;chr1;chr1;chr1;chr1;chr1;chr1;chr1;chr1;chr1;chr1;chr1;chr1;chr1;chr1;chr1;chr1;chr1;chr1;chr1;chr1;chr1;chr1;chr1;chr1;chr1;chr1;chr1;chr1;chr1;chr1;chr1;chr1;chr1;chr1;chr1;chr1;chr1;chr1;chr1;chr1;chr1;chr1;chr1;chr1;chr1;chr1;chr1;chr1;chr1;chr1;chr1;chr1;chr1;chr1;chr1;chr1;chr1;chr1;chr1;chr1;chr1;chr1;chr1;chr1…	60180599;60180812;60181463;60194504;60195015;60200105;60200864;60206334;60217196;60222067;60222202;60224625;60224625;60227222;60228622;60230602;60230602;60234797;60234797;60234981;60234981;60235464;60236371;60236371;60237097;60237097;60238572;60238572;60242539;60242539;60244794;60244794;60247616;60247616;60248363;60248363;60251035;60251035;60251304;60251304;60253352;60253352;60254894;60254894;602…	60180685;60185898;60181754;60194595;60195176;60200186;60200991;60206416;60217281;60222373;60222373;60224731;60224731;60229898;60228708;60230685;60230685;60234895;60234895;60235561;60235561;60235561;60236503;60236503;60237216;60237216;60238875;60238875;60242624;60242624;60244883;60244883;60247784;60247784;60248496;60248496;60251194;60251194;60251406;60251406;60253508;60253508;60255052;60255052;602…	+;+;+;+;+;+;+;+;+;+;+;+;+;+;+;+;+;+;+;+;+;+;+;+;+;+;+;+;+;+;+;+;+;+;+;+;+;+;+;+;+;+;+;+;+;+;+;+;+;+;+;+;+;+;+;+;+;+;+;+;+;+;+;+;+;+;+;+;+;+;+;+;+;+;+;+;+;+;+;+;+;+;+;+;+;+;+;+;+;+;+;+;+;+;+;+;+;+;+;+;+;+;+;+;+;+;+;+;+;+;+;+;+;+;+;+;+;+;+;+;+;+;+;+;+;+;+;+;+;+;+;+;+;+;+;+;+;+;+;+;+;+;+;+;+;+;+;+;+;+;+;+;+;+;+	28441	Nbeal1	1089	1102	999	848	996	811	1232	1381	1715	1260	881	811	1309	1690	1596	1077	827	890	1194.64	1104.88	1098.27	794.486	874.163	785.366	1305.85	1353.9	1312.35	1003.19	1081.36	987.937	1290.53	1475.61	1335.33	1123.87	973.125	1013.1	818.005	1036.7	1117.11	0.3422	0.0813917	4.20402
129	ENSMUSG00000028613.15	chr4;chr4;chr4;chr4;chr4;chr4;chr4;chr4;chr4;chr4;chr4;chr4;chr4;chr4;chr4;chr4;chr4;chr4;chr4;chr4;chr4;chr4;chr4;chr4;chr4;chr4;chr4;chr4;chr4;chr4;chr4;chr4;chr4;chr4;chr4;chr4;chr4;chr4;chr4;chr4;chr4;chr4;chr4;chr4;chr4;chr4;chr4;chr4;chr4;chr4;chr4;chr4;chr4;chr4;chr4;chr4;chr4;chr4;chr4;chr4;chr4;chr4;chr4;chr4;chr4;chr4;chr4;chr4;chr4;chr4;chr4;chr4;chr4;chr4;chr4;chr4;chr4;chr4;chr4;chr4…	107801869;107802164;107802261;107802277;107802291;107802293;107802314;107802413;107802413;107802413;107802440;107802842;107802868;107803251;107803251;107803251;107803251;107803251;107803251;107803251;107803251;107803251;107803251;107803251;107803251;107803251;107823161;107830965;107830965;107830985;107834627;107834627;107834627;107834627;107834627;107834627;107834627;107834627;107834627;107834627…	107802518;107802518;107802518;107802518;107802518;107802518;107802518;107802518;107802518;107802518;107802518;107802962;107802997;107803370;107803370;107803370;107803370;107803370;107803370;107803370;107803370;107803370;107803370;107803370;107803370;107803370;107823319;107830998;107830998;107830998;107834749;107837221;107834749;107834749;107834749;107834749;107834749;107834749;107834749;107834749…	+;+;+;+;+;+;+;+;+;+;+;+;+;+;+;+;+;+;+;+;+;+;+;+;+;+;+;+;+;+;+;+;+;+;+;+;+;+;+;+;+;+;+;+;+;+;+;+;+;+;+;+;+;+;+;+;+;+;+;+;+;+;+;+;+;+;+;+;+;+;+;+;+;+;+;+;+;+;+;+;+;+;+;+;+;+;+;+;+;+;+;+;+;+;+;+;+;+;+;+;+;+;+;+;+;+;+;+;+;+;+;+;+;+;+;+;+;+;+;+;+;+;+;+;+;+;+;+;+;+;+;+;+;+;+;+;+;+;+;+;+;+;+;+;+;+;+;+;+;+;+;+;+;+;+;+;+;+;+;+;+;+;+;+;+;+;+;+;+;+;+;+;+;+;+;+;+;+;+;+;+;+;+;+;+;+;+;+;+;+;+;+;+;+;+;+;+;+;+;+…	12689	Lrp8	1541	1722	1857	2547	2831	2350	2054	2388	2671	3024	2045	1841	1860	2811	2419	3162	2787	2712	1690.49	1726.49	2041.53	2386.27	2484.69	2275.72	2177.12	2341.15	2043.89	2407.66	2510.08	2242.65	1833.76	2454.41	2023.92	3299.61	3279.44	3087.1	2382.23	3222.05	2350.33	0.4356	0.103784	4.19713
130	ENSMUSG00000040113.14	chr1;chr1;chr1;chr1;chr1;chr1;chr1;chr1;chr1	163702256;163702999;163704003;163704003;163717083;163717083;163722469;163724902;163724902	163703288;163703288;163704163;163704252;163717258;163717258;163722526;163725232;163725232	-;-;-;-;-;-;-;-;-	1848	Mettl11b	28	18	15	14	10	8	21	15	24	23	14	10	16	19	7	31	26	36	30.7163	18.047	16.4905	13.1165	8.7767	7.7471	22.2588	14.7057	18.3652	18.3123	17.1839	12.1817	15.7743	16.5897	5.8567	32.3491	30.594	40.9792	9.8801	34.6408	18.8914	1.8097	0.431665	4.19228
131	ENSMUSG00000017009.3	chr2;chr2;chr2;chr2;chr2;chr2;chr2;chr2;chr2;chr2	164424247;164425900;164428893;164428893;164429680;164429680;164431187;164431187;164443090;164443799	164426237;164426237;164429088;164429088;164429726;164429726;164431313;164431313;164443186;164443887	-;-;-;-;-;-;-;-;-;-	2547	Sdc4	1173	776	958	636	640	720	1202	1358	1878	770	561	539	2033	2603	2013	945	762	895	1286.79	778.025	1053.2	595.864	561.711	697.243	1274.05	1331.36	1437.08	613.062	688.585	656.594	2004.32	2272.79	1684.23	986.126	896.64	1018.79	618.273	967.185	1102.03	0.6461	0.154259	4.18848
132	ENSMUSG00000055067.15	chr1;chr1;chr1;chr1;chr1;chr1;chr1;chr1;chr1;chr1;chr1;chr1;chr1;chr1;chr1;chr1;chr1;chr1;chr1;chr1;chr1;chr1;chr1;chr1;chr1;chr1;chr1;chr1;chr1;chr1;chr1;chr1;chr1;chr1;chr1;chr1;chr1;chr1;chr1;chr1;chr1;chr1	178951960;178955046;178955151;178957250;178972188;178972188;178972188;178972188;178989075;179043737;179043737;179043737;179050291;179050291;179050291;179086324;179086324;179086324;179092866;179092866;179092866;179094335;179094335;179094335;179212322;179248764;179373960;179377535;179395224;179405283;179405283;179405283;179410407;179410407;179411678;179411678;179423355;179423355;179508307;179517788…	178957562;178957562;178957562;178957562;178972296;178972296;178972296;178972296;178989345;179043911;179043911;179043911;179050378;179050378;179050378;179086434;179086434;179086434;179092968;179092968;179092968;179094402;179094402;179094402;179212433;179248840;179374103;179377799;179395831;179405419;179405419;179405419;179410464;179410464;179411785;179411785;179423418;179423418;179509135;179518005…	-;-;-;-;-;-;-;-;-;-;-;-;-;-;-;-;-;-;-;-;-;-;-;-;-;-;-;-;-;-;-;-;-;-;-;-;-;-;-;-;-;-	9184	Smyd3	573	612	584	788	809	708	484	580	733	923	607	616	580	596	769	794	870	835	628.586	613.597	642.032	738.272	710.038	685.622	513.013	568.62	560.904	734.879	745.046	750.394	571.817	520.394	643.403	828.555	1023.72	950.49	711.311	934.256	690.521	0.392	0.0936014	4.1884
133	ENSMUSG00000004328.15	chr7;chr7;chr7;chr7;chr7;chr7;chr7;chr7;chr7;chr7;chr7;chr7;chr7;chr7;chr7;chr7;chr7;chr7;chr7;chr7;chr7;chr7;chr7;chr7;chr7;chr7;chr7;chr7;chr7;chr7;chr7;chr7;chr7;chr7;chr7;chr7;chr7	17031507;17035734;17037134;17037134;17039558;17039558;17040969;17040969;17042589;17042589;17044377;17044377;17044855;17044855;17048614;17048614;17048851;17049000;17049000;17050549;17050549;17050549;17051133;17051133;17051922;17051922;17051954;17053758;17054682;17054682;17054682;17056260;17056260;17056260;17056577;17062356;17062356	17035965;17035965;17037215;17037215;17039669;17039669;17041240;17041240;17042690;17042690;17044567;17044567;17044967;17044967;17048761;17048761;17049106;17049106;17049106;17050663;17050757;17050757;17051245;17051245;17052006;17052006;17052006;17053813;17054813;17054827;17054827;17056450;17056450;17056450;17056679;17062384;17062427	-;-;-;-;-;-;-;-;-;-;-;-;-;-;-;-;-;-;-;-;-;-;-;-;-;-;-;-;-;-;-;-;-;-;-;-;-	6710	Hif3a	65	56	83	113	121	146	61	90	121	76	70	72	199	373	357	185	245	199	71.3056	56.1462	91.2477	105.869	106.198	141.385	64.6566	88.2342	92.5913	60.51	85.9197	87.7083	196.192	325.683	298.693	193.051	288.29	226.524	117.818	235.955	143.345	1.0018	0.239747	4.17853
134	ENSMUSG00000024052.17	chr17;chr17;chr17;chr17;chr17;chr17;chr17;chr17;chr17;chr17;chr17;chr17;chr17;chr17;chr17;chr17;chr17;chr17;chr17;chr17;chr17;chr17;chr17;chr17;chr17;chr17;chr17;chr17;chr17;chr17;chr17;chr17;chr17;chr17;chr17;chr17;chr17;chr17;chr17;chr17;chr17;chr17;chr17;chr17;chr17;chr17;chr17;chr17;chr17;chr17;chr17;chr17;chr17;chr17;chr17;chr17;chr17;chr17;chr17;chr17;chr17;chr17;chr17;chr17;chr17;chr17;chr…	71182560;71183556;71183723;71183978;71204654;71204676;71214964;71214964;71214964;71214964;71214964;71214964;71222055;71222055;71222055;71222055;71222055;71222055;71224940;71224940;71224940;71224940;71224940;71229308;71229308;71229308;71229308;71229310;71229819;71230272;71230272;71230272;71230272;71230272;71231183;71231183;71231183;71231183;71231183;71231433;71232078;71233828;71233828;71233828;712…	71183257;71183744;71183744;71184080;71204880;71204880;71215164;71215164;71215164;71215164;71215164;71215164;71222150;71222150;71222150;71222508;71222150;71222150;71225241;71225241;71225241;71225241;71225241;71229415;71229415;71229415;71229415;71229415;71229869;71230395;71230395;71230395;71230395;71230395;71231505;71231519;71231519;71231519;71231519;71231519;71232306;71233927;71233927;71233927;712…	+;+;+;+;+;+;+;+;+;+;+;+;+;+;+;+;+;+;+;+;+;+;+;+;+;+;+;+;+;+;+;+;+;+;+;+;+;+;+;+;+;+;+;+;+;+;+;+;+;+;+;+;+;+;+;+;+;+;+;+;+;+;+;+;+;+;+;+;+;+;+;+;+;+;+;+;+;+;+;+;+;+;+;+;+;+;+;+;+;+;+;+;+;+;+;+;+;+	12233	Lpin2	1810	2031	1746	2131	2273	1970	1634	1779	2431	2571	1666	1706	2144	2253	2685	2214	2089	2002	1985.59	2036.3	1919.5	1996.52	1994.95	1907.73	1731.95	1744.1	1860.24	2046.99	2044.89	2078.2	2113.75	1967.19	2246.47	2310.35	2458.11	2278.9	1966.4	2349.12	2040.1	0.2561	0.0613726	4.17368
135	ENSMUSG00000027346.15	chr2;chr2;chr2;chr2;chr2;chr2;chr2;chr2;chr2;chr2;chr2;chr2;chr2;chr2;chr2;chr2;chr2;chr2;chr2;chr2;chr2;chr2;chr2;chr2;chr2;chr2;chr2;chr2;chr2;chr2;chr2;chr2;chr2;chr2;chr2;chr2;chr2;chr2;chr2;chr2;chr2;chr2;chr2;chr2;chr2;chr2;chr2;chr2;chr2;chr2;chr2;chr2;chr2;chr2;chr2;chr2;chr2;chr2;chr2;chr2;chr2;chr2;chr2;chr2;chr2;chr2;chr2;chr2;chr2;chr2;chr2;chr2;chr2;chr2;chr2;chr2;chr2;chr2;chr2;chr2…	132529082;132529082;132529082;132529082;132529082;132529082;132529083;132532726;132534074;132534074;132534074;132534074;132534074;132534074;132534074;132534152;132534698;132534698;132534698;132534698;132534698;132534698;132534698;132534698;132534698;132535362;132535362;132535362;132535362;132535362;132535362;132535362;132535362;132535362;132536685;132536685;132536685;132536685;132536685;132536685…	132530742;132530742;132530742;132530742;132530742;132530742;132530742;132534234;132534234;132534234;132534234;132534234;132534234;132534234;132534234;132534234;132534833;132534833;132534833;132534833;132534833;132534833;132534833;132534833;132534833;132535498;132535498;132535498;132535498;132535498;132535498;132535498;132535498;132535498;132536750;132536750;132536750;132536750;132536750;132536750…	-;-;-;-;-;-;-;-;-;-;-;-;-;-;-;-;-;-;-;-;-;-;-;-;-;-;-;-;-;-;-;-;-;-;-;-;-;-;-;-;-;-;-;-;-;-;-;-;-;-;-;-;-;-;-;-;-;-;-;-;-;-;-;-;-;-;-;-;-;-;-;-;-;-;-;-;-;-;-;-;-;-;-;-;-;-;-;-;-;-;-;-;-;-;-;-;-;-;-;-;-;-;-;-;-;-;-;-;-;-;-;-;-;-;-;-;-;-;-;-;-;-;-;-;-;-;-;-;-;-;-;-;-;-;-;-;-;-;-;-;-;-;-;-;-;-;-;-;-;-;-;-;-;-;-;-;-;-;-;-;-;-;-;-;-;-;-;-;-;-	7289	Gpcpd1	1499	1959	1585	2036	2213	1841	1885	1620	2005	2319	1569	1433	1571	1402	1880	1351	1124	1154	1644.42	1964.11	1742.5	1907.52	1942.29	1782.81	1997.99	1588.22	1534.26	1846.35	1925.83	1745.64	1548.84	1224.15	1572.95	1409.8	1322.6	1313.61	1877.54	1348.67	1667.44	-0.4772	0.114756	-4.15857
136	ENSMUSG00000038007.14	chr4;chr4;chr4;chr4;chr4;chr4;chr4;chr4;chr4;chr4;chr4;chr4;chr4;chr4;chr4;chr4;chr4;chr4;chr4	86874396;86874414;86874414;86886158;86886158;86886158;86887024;86887024;86887024;86900482;86900482;86911616;86911616;86911616;86917394;86917394;86930691;86932032;86932032	86874596;86874596;86874596;86886272;86886272;86886272;86887165;86887165;86887165;86900619;86900619;86911753;86911753;86911753;86920875;86920875;86930842;86932491;86934822	+;+;+;+;+;+;+;+;+;+;+;+;+;+;+;+;+;+;+	7159	Acer2	91	120	98	53	67	81	97	90	184	62	38	32	212	216	163	102	97	139	99.8278	120.313	107.738	49.6554	58.8041	78.4398	102.815	88.2342	140.8	49.3635	46.6421	38.9815	209.009	188.599	136.378	106.439	114.139	158.225	62.2998	126.268	105.245	1.02	0.245407	4.15638
137	ENSMUSG00000019978.16	chr10;chr10;chr10;chr10;chr10;chr10;chr10;chr10;chr10;chr10;chr10;chr10;chr10;chr10;chr10;chr10;chr10;chr10;chr10;chr10;chr10;chr10;chr10;chr10;chr10;chr10;chr10;chr10;chr10;chr10;chr10;chr10;chr10;chr10;chr10;chr10;chr10;chr10;chr10;chr10;chr10;chr10;chr10;chr10;chr10;chr10;chr10;chr10;chr10;chr10;chr10;chr10;chr10;chr10;chr10;chr10;chr10;chr10;chr10;chr10;chr10;chr10;chr10;chr10;chr10;chr10;chr…	25359798;25359856;25398659;25403203;25408368;25408387;25432599;25432616;25441573;25441573;25441573;25441573;25441573;25441573;25441573;25441573;25441573;25441611;25443742;25443742;25443742;25443742;25443742;25443742;25443742;25460792;25460792;25460792;25460792;25460792;25460792;25460792;25466973;25468096;25468096;25468096;25468096;25468096;25468096;25468096;25468096;25469196;25469196;25469196;254…	25359981;25359981;25398871;25403509;25408442;25408442;25432862;25432883;25441871;25441927;25442057;25442057;25442057;25442019;25442057;25442057;25442057;25442057;25443954;25443954;25443954;25443954;25443954;25443954;25443954;25460896;25460896;25460896;25460896;25460896;25460896;25460896;25467042;25468138;25468138;25468138;25468138;25468138;25468138;25468138;25468138;25469271;25469271;25469271;254…	+;+;+;+;+;+;+;+;+;+;+;+;+;+;+;+;+;+;+;+;+;+;+;+;+;+;+;+;+;+;+;+;+;+;+;+;+;+;+;+;+;+;+;+;+;+;+;+;+;+;+;+;+;+;+;+;+;+;+;+;+;+;+;+;+;+;+;+;+;+;+;+;+;+;+;+;+;+;+;+;+;+;+;+;+;+;+;+;+;+;+;+;+;+;+;+;+;+;+;+;+;+;+;+;+;+;+;+;+;+;+;+;+;+;+;+;+;+;+;+;+;+;+;+;+;+;+;+;+;+;+;+;+;+;+;+;+;+;+;+;+;+;+;+;+;+;+;+;+;+;+;+;+;+;+;+;+;+;+	11843	Epb41l2	1849	1922	1701	2046	2324	2146	1849	1958	2577	2784	1804	1842	1958	1878	2116	1496	1386	1539	2028.37	1927.02	1870.03	1916.88	2039.71	2078.17	1959.84	1919.58	1971.96	2216.58	2214.27	2243.87	1930.38	1639.76	1770.4	1561.11	1630.9	1751.86	2011.59	1647.95	1926.15	-0.288	0.0693032	-4.15602
138	ENSMUSG00000043557.16	chr17;chr17;chr17;chr17;chr17;chr17;chr17;chr17;chr17;chr17;chr17;chr17;chr17;chr17;chr17;chr17;chr17;chr17;chr17;chr17;chr17;chr17;chr17;chr17;chr17;chr17;chr17;chr17;chr17;chr17;chr17;chr17;chr17;chr17;chr17;chr17;chr17;chr17;chr17;chr17;chr17;chr17;chr17;chr17;chr17;chr17;chr17;chr17;chr17;chr17;chr17;chr17;chr17;chr17;chr17;chr17;chr17;chr17;chr17;chr17;chr17;chr17;chr17;chr17;chr17;chr17;chr…	29827949;29827958;29829414;29832055;29832056;29832264;29832913;29832913;29832913;29832913;29832913;29832913;29833222;29833222;29833222;29833222;29833222;29833222;29833340;29834974;29837992;29837992;29837992;29837992;29837992;29837992;29838437;29838437;29838437;29838437;29838437;29838437;29839549;29839549;29839549;29839549;29839805;29839805;29839805;29839805;29839805;29839805;29840797;29840797;298…	29832399;29832399;29832399;29832399;29832399;29832399;29833021;29832969;29833021;29833021;29833021;29833021;29833352;29833352;29833352;29833352;29833352;29833352;29833352;29835358;29838126;29838126;29838126;29838126;29838126;29838126;29838589;29838589;29838589;29838589;29838589;29838589;29839572;29839572;29839572;29839572;29839981;29839982;29839910;29839982;29839982;29839982;29840896;29840896;298…	-;-;-;-;-;-;-;-;-;-;-;-;-;-;-;-;-;-;-;-;-;-;-;-;-;-;-;-;-;-;-;-;-;-;-;-;-;-;-;-;-;-;-;-;-;-;-;-;-;-;-;-;-;-;-;-;-;-;-;-;-;-;-;-;-;-;-;-;-;-;-;-;-;-;-;-;-;-;-;-;-;-;-;-;-;-;-;-;-	9515	Mdga1	955	554	656	281	360	320	1070	733	1124	412	284	262	885	851	1225	549	390	513	1047.64	555.446	721.186	263.267	315.962	309.886	1134.14	718.618	860.104	328.028	348.588	319.161	872.514	743.045	1024.93	572.892	458.91	583.954	296.372	538.585	621.015	0.862	0.207552	4.15309
139	ENSMUSG00000049892.7	chr11;chr11	59963181;59964520	59964366;59964944	-;-	1611	Rasd1	424	471	759	46	50	43	610	501	553	68	38	53	836	619	977	87	90	74	465.132	472.229	834.421	43.0971	43.8837	41.6409	646.566	491.17	423.165	54.1406	46.6421	64.5631	824.206	540.476	817.431	90.7862	105.902	84.235	42.8739	93.6412	338.316	1.1258	0.271499	4.14647
140	ENSMUSG00000001053.15	chr11;chr11;chr11;chr11;chr11;chr11;chr11;chr11;chr11;chr11;chr11;chr11;chr11	51643063;51644275;51645173;51645554;51645619;51645927;51645927;51645927;51648008;51650149;51650678;51650678;51650678	51644148;51644529;51645685;51645685;51645685;51646274;51646274;51646274;51648162;51650354;51650837;51650820;51650842	-;-;-;-;-;-;-;-;-;-;-;-;-	2728	N4bp3	162	189	228	329	395	375	284	394	324	439	298	278	217	350	241	533	447	533	177.715	189.493	250.656	308.238	346.681	363.147	301.024	386.27	247.93	349.525	365.772	338.652	213.939	305.6	201.639	556.196	525.982	606.72	339.355	562.966	335.288	0.7304	0.17616	4.146
141	ENSMUSG00000028649.21	chr4;chr4;chr4;chr4;chr4;chr4;chr4;chr4;chr4;chr4;chr4;chr4;chr4;chr4;chr4;chr4;chr4;chr4;chr4;chr4;chr4;chr4;chr4;chr4;chr4;chr4;chr4;chr4;chr4;chr4;chr4;chr4;chr4;chr4;chr4;chr4;chr4;chr4;chr4;chr4;chr4;chr4;chr4;chr4;chr4;chr4;chr4;chr4;chr4;chr4;chr4;chr4;chr4;chr4;chr4;chr4;chr4;chr4;chr4;chr4;chr4;chr4;chr4;chr4;chr4;chr4;chr4;chr4;chr4;chr4;chr4;chr4;chr4;chr4;chr4;chr4;chr4;chr4;chr4;chr4…	123349633;123349633;123349716;123349716;123349716;123349716;123349716;123349716;123349716;123349718;123349718;123349720;123351822;123351822;123351822;123351822;123351822;123351822;123351822;123351822;123351822;123351822;123351822;123351822;123354479;123354479;123355056;123355056;123355056;123355056;123355056;123355056;123355056;123355056;123355056;123355056;123355056;123355056;123360910;123360910…	123351145;123351145;123351145;123351145;123351145;123351145;123351145;123351145;123351145;123351145;123351145;123351145;123351951;123351951;123351951;123351951;123351951;123351951;123351951;123351951;123351951;123351951;123351951;123351951;123354580;123354580;123355267;123355267;123355267;123355267;123355267;123355267;123355267;123355267;123355267;123355267;123355267;123355267;123361027;123361027…	-;-;-;-;-;-;-;-;-;-;-;-;-;-;-;-;-;-;-;-;-;-;-;-;-;-;-;-;-;-;-;-;-;-;-;-;-;-;-;-;-;-;-;-;-;-;-;-;-;-;-;-;-;-;-;-;-;-;-;-;-;-;-;-;-;-;-;-;-;-;-;-;-;-;-;-;-;-;-;-;-;-;-;-;-;-;-;-;-;-;-;-;-;-;-;-;-;-;-;-;-;-;-;-;-;-;-;-;-;-;-;-;-;-;-;-;-;-;-;-;-;-;-;-;-;-;-;-;-;-;-;-;-;-;-;-;-;-;-;-;-;-;-;-;-;-;-;-;-;-;-;-;-;-;-;-;-;-;-;-;-;-;-;-;-;-;-;-;-;-;-;-;-;-;-;-;-;-;-;-;-;-;-;-;-;-;-;-;-;-;-;-;-;-;-;-;-;-;-;-…	32385	Macf1	12756	13573	13249	12732	13062	11832	12149	13989	17900	13851	9326	9570	12566	14991	15299	12665	11445	11421	13993.5	13608.4	14565.5	11928.5	11464.2	11458	12877.3	13714.5	13697.4	11028	11447	11657.9	12388.7	13089.3	12800.3	13216.2	13467.3	13000.7	11616.9	13228	12744.6	0.1874	0.04527	4.13878
142	ENSMUSG00000021091.8	chr12;chr12;chr12;chr12;chr12	104406729;104408654;104411127;104412334;104413412	104406795;104409307;104411400;104412484;104414329	+;+;+;+;+	2064	Serpina3n	296	261	256	237	249	264	628	335	434	306	255	238	499	645	664	451	367	341	324.715	261.681	281.438	222.044	218.541	255.656	665.645	328.427	332.104	243.632	312.993	289.925	491.96	563.178	555.552	470.627	431.846	388.164	232.08	430.213	368.785	0.8911	0.215751	4.13036
143	ENSMUSG00000036634.15	chr7;chr7;chr7;chr7;chr7;chr7;chr7;chr7;chr7;chr7;chr7;chr7;chr7;chr7;chr7;chr7;chr7;chr7;chr7;chr7;chr7;chr7;chr7;chr7;chr7;chr7;chr7;chr7;chr7;chr7;chr7;chr7;chr7;chr7;chr7;chr7;chr7;chr7;chr7;chr7;chr7;chr7;chr7;chr7;chr7;chr7;chr7;chr7;chr7;chr7;chr7;chr7;chr7;chr7;chr7;chr7;chr7;chr7;chr7;chr7;chr7;chr7;chr7;chr7;chr7	30899176;30899183;30899531;30899586;30900352;30900352;30900638;30900638;30900638;30900638;30901063;30901063;30901063;30901063;30901649;30901649;30901649;30901649;30906906;30906906;30906906;30906906;30907537;30908365;30908365;30908365;30908365;30908976;30908976;30908976;30908976;30909183;30909220;30911401;30911401;30911401;30911401;30911401;30911401;30911624;30911891;30911891;30911891;30911891;309…	30899698;30899698;30899698;30899698;30900396;30900396;30900737;30900737;30900737;30900737;30901159;30901159;30901159;30901159;30901936;30901936;30901936;30901936;30907166;30907166;30907166;30907166;30909272;30908622;30908622;30908622;30908622;30909093;30909272;30909272;30909272;30909272;30909272;30911963;30911769;30911769;30911769;30911769;30911769;30911769;30911963;30911963;30911963;30911963;309…	-;-;-;-;-;-;-;-;-;-;-;-;-;-;-;-;-;-;-;-;-;-;-;-;-;-;-;-;-;-;-;-;-;-;-;-;-;-;-;-;-;-;-;-;-;-;-;-;-;-;-;-;-;-;-;-;-;-;-;-;-;-;-;-;-	4072	Mag	4774	3450	3272	1670	1654	2140	5475	5547	7894	1416	742	1024	4412	4944	3959	1056	717	970	5237.12	3459	3597.14	1564.61	1451.67	2072.36	5803.19	5438.17	6040.62	1127.4	910.749	1247.41	4349.76	4316.82	3312.4	1101.96	843.689	1104.16	1696.21	1016.6	2943.23	-0.7381	0.178743	-4.12925
144	ENSMUSG00000034911.8	chr8;chr8;chr8;chr8;chr8;chr8;chr8;chr8;chr8;chr8;chr8;chr8;chr8;chr8;chr8;chr8;chr8;chr8;chr8;chr8;chr8;chr8;chr8;chr8;chr8;chr8;chr8;chr8;chr8;chr8;chr8;chr8;chr8;chr8;chr8;chr8;chr8	71384272;71385369;71385916;71385916;71386187;71386187;71387050;71387233;71387350;71387350;71387785;71388756;71388756;71388756;71388756;71390021;71390021;71390021;71390641;71390641;71390921;71390921;71390921;71392390;71392390;71392390;71394375;71394375;71394375;71395050;71395050;71395050;71395340;71395340;71395714;71395714;71395714	71385793;71385793;71386038;71386038;71386272;71386272;71387577;71387577;71387577;71387577;71390781;71389334;71389005;71389005;71389005;71390286;71390185;71390185;71390781;71390729;71391054;71391054;71391054;71392515;71392515;71392515;71394810;71394810;71394810;71395469;71395171;71395171;71395469;71395469;71395802;71395785;71395790	-;-;-;-;-;-;-;-;-;-;-;-;-;-;-;-;-;-;-;-;-;-;-;-;-;-;-;-;-;-;-;-;-;-;-;-;-	6461	Ushbp1	33	58	49	95	119	117	41	33	61	62	32	24	45	40	38	47	34	52	36.2013	58.1514	53.8691	89.0049	104.443	113.302	43.4577	32.3525	46.6782	49.3635	39.2776	29.2361	44.3651	34.9257	31.7936	49.0454	40.0076	59.1922	102.25	49.4151	53.0371	-1.0477	0.254573	-4.11542
145	ENSMUSG00000042082.7	chr13;chr13;chr13;chr13;chr13;chr13;chr13;chr13;chr13;chr13;chr13;chr13;chr13;chr13	93771630;93771696;93790039;93790039;93794028;93794028;93807496;93807496;93862087;93862087;93871811;93880488;93939227;93940466	93772092;93772092;93790225;93790225;93794218;93794218;93807703;93807703;93862330;93862330;93873809;93880558;93939349;93943016	+;+;+;+;+;+;+;+;+;+;+;+;+;+	6037	Arsb	1405	1559	1436	2301	2345	1998	1707	1876	2340	2594	1691	1874	1389	2053	1656	1422	1424	1337	1541.3	1563.07	1578.69	2155.79	2058.14	1934.85	1809.32	1839.19	1790.61	2065.3	2075.57	2282.85	1369.4	1792.56	1385.53	1483.89	1675.61	1521.92	2049.6	1560.47	1773.53	-0.3938	0.0956902	-4.11507
146	ENSMUSG00000025234.11	chr9;chr9;chr9;chr9;chr9;chr9;chr9;chr9;chr9;chr9;chr9;chr9;chr9;chr9;chr9;chr9;chr9;chr9;chr9;chr9;chr9;chr9;chr9;chr9;chr9;chr9;chr9;chr9;chr9;chr9;chr9;chr9;chr9;chr9;chr9;chr9;chr9;chr9;chr9;chr9;chr9;chr9;chr9;chr9;chr9;chr9;chr9;chr9;chr9;chr9;chr9;chr9;chr9;chr9;chr9	59388258;59393113;59393294;59394878;59394878;59394878;59394885;59394970;59396351;59396351;59396351;59396351;59396351;59403368;59403368;59403368;59403368;59405725;59405725;59405725;59405725;59405725;59407876;59407876;59408375;59408375;59412425;59412425;59412425;59414770;59414770;59414770;59425736;59426123;59426123;59426123;59426614;59426614;59426614;59426614;59436624;59436771;59436771;59436771;594…	59393378;59393378;59393378;59394990;59394990;59394990;59394990;59394990;59396611;59396611;59396611;59396611;59396611;59403425;59403425;59403425;59403425;59406053;59405794;59405855;59405855;59405855;59407947;59407947;59408417;59408417;59412531;59412531;59412531;59414836;59414836;59414836;59426178;59426178;59426178;59426178;59426706;59426706;59426706;59426706;59436915;59436915;59436915;59436915;594…	-;-;-;-;-;-;-;-;-;-;-;-;-;-;-;-;-;-;-;-;-;-;-;-;-;-;-;-;-;-;-;-;-;-;-;-;-;-;-;-;-;-;-;-;-;-;-;-;-;-;-;-;-;-;-	7707	Arih1	1932	2015	1825	2284	2466	2094	1972	2125	2541	2930	1961	2005	2386	2640	2706	2459	2172	2049	2119.42	2020.26	2006.35	2139.86	2164.34	2027.81	2090.21	2083.31	1944.42	2332.82	2406.98	2442.43	2352.34	2305.1	2264.04	2566.02	2555.78	2332.4	2110.67	2484.73	2230.77	0.2353	0.0571862	4.11441
147	ENSMUSG00000084898.1	chr4;chr4	36952966;36987107	36953130;36988032	+;+	1091	Gm12371	13	16	20	86	103	65	17	19	26	131	80	86	28	12	19	34	35	28	14.2611	16.0418	21.9874	80.5729	90.4004	62.9455	18.019	18.6272	19.8956	104.3	98.1939	104.763	27.605	10.4777	15.8968	35.4797	41.1843	31.8727	77.9729	36.1789	45.1402	-1.1115	0.270214	-4.11357
148	ENSMUSG00000030007.8	chr6;chr6;chr6;chr6;chr6;chr6;chr6;chr6;chr6;chr6;chr6;chr6;chr6;chr6;chr6;chr6;chr6;chr6;chr6;chr6;chr6;chr6;chr6;chr6;chr6;chr6;chr6;chr6;chr6;chr6;chr6;chr6;chr6;chr6;chr6;chr6;chr6;chr6;chr6;chr6;chr6;chr6;chr6;chr6	85451514;85452019;85452052;85452092;85459115;85459115;85459115;85459942;85459942;85460738;85461045;85461087;85461508;85461508;85461508;85461508;85461771;85462026;85462026;85462026;85462026;85462152;85464780;85464780;85464780;85464780;85464780;85465900;85465900;85465900;85465900;85465900;85466624;85466624;85466624;85467027;85467027;85467027;85467579;85467579;85467579;85468053;85468053;85468053	85452127;85455902;85452127;85452127;85459268;85459268;85459268;85460048;85460048;85461170;85461170;85461170;85461560;85461560;85461560;85461560;85462197;85462197;85462197;85462197;85462197;85462197;85464944;85464910;85464944;85464944;85464944;85465937;85466088;85466088;85466088;85466088;85466721;85466721;85466721;85467159;85467159;85467159;85467785;85467785;85467785;85468282;85468282;85468475	+;+;+;+;+;+;+;+;+;+;+;+;+;+;+;+;+;+;+;+;+;+;+;+;+;+;+;+;+;+;+;+;+;+;+;+;+;+;+;+;+;+;+;+	6778	Cct7	2516	2587	2318	2568	2733	2293	2355	2613	3460	3123	2206	2178	3757	4003	4088	2871	2338	2362	2760.08	2593.75	2548.34	2405.94	2398.68	2220.52	2496.17	2561.73	2647.65	2486.49	2707.7	2653.18	3704	3495.19	3420.33	2995.95	2751.11	2688.69	2341.72	2811.91	2751.97	0.2642	0.0644203	4.10088
149	ENSMUSG00000050022.16	chr5;chr5;chr5;chr5;chr5;chr5;chr5;chr5;chr5;chr5;chr5;chr5;chr5;chr5;chr5;chr5;chr5;chr5;chr5;chr5;chr5;chr5;chr5;chr5;chr5;chr5;chr5;chr5	140724127;140724127;140724138;140724374;140724374;140724374;140727244;140735526;140735567;140741065;140741065;140741065;140743884;140744017;140744017;140748143;140748143;140748143;140748615;140748615;140749155;140749155;140749283;140751938;140751938;140751938;140760573;140760795	140724168;140724168;140724168;140724797;140724471;140724471;140728344;140735638;140735821;140741235;140741587;140741587;140744184;140744184;140744184;140748191;140748271;140748271;140748787;140748787;140749331;140749331;140749331;140753513;140754691;140753310;140760704;140761439	+;+;+;+;+;+;+;+;+;+;+;+;+;+;+;+;+;+;+;+;+;+;+;+;+;+;+;+	6697	Amz1	349	500	356	305	375	279	287	314	459	376	235	275	273	280	337	168	195	160	382.856	501.305	391.375	285.753	329.128	270.182	304.204	307.839	351.235	299.365	288.445	334.997	269.149	244.48	281.959	175.311	229.455	182.13	295.021	195.632	301.62	-0.5962	0.145421	-4.10013
150	ENSMUSG00000051048.17	chr7;chr7;chr7;chr7;chr7;chr7;chr7;chr7;chr7;chr7;chr7;chr7;chr7;chr7;chr7;chr7;chr7;chr7;chr7;chr7;chr7;chr7;chr7;chr7;chr7;chr7;chr7;chr7;chr7;chr7;chr7;chr7;chr7;chr7;chr7;chr7;chr7;chr7;chr7;chr7;chr7;chr7;chr7;chr7;chr7;chr7;chr7;chr7;chr7	100285520;100285520;100285542;100292576;100292576;100292576;100293747;100293747;100293747;100293810;100297898;100297898;100297898;100297898;100300637;100300637;100300637;100301581;100305500;100305500;100305500;100305500;100305867;100305867;100305867;100305867;100310787;100310787;100310787;100310787;100313206;100313206;100313206;100313206;100314608;100314608;100314608;100317042;100317042;100317042…	100285768;100285726;100285726;100292718;100292718;100292718;100293970;100293970;100293970;100293970;100298687;100298047;100298047;100298047;100300688;100300688;100300688;100301672;100305663;100305663;100305663;100305663;100306043;100306043;100306043;100306043;100310851;100310851;100310851;100310851;100313365;100313365;100313365;100313365;100314670;100314670;100314670;100317110;100317110;100317110…	+;+;+;+;+;+;+;+;+;+;+;+;+;+;+;+;+;+;+;+;+;+;+;+;+;+;+;+;+;+;+;+;+;+;+;+;+;+;+;+;+;+;+;+;+;+;+;+;+	3135	P4ha3	114	92	93	40	42	48	76	81	117	49	40	35	95	139	127	69	69	62	125.059	92.2401	102.241	37.4757	36.8623	46.4828	80.5557	79.4108	89.5304	39.0131	49.097	42.636	93.6597	121.367	106.258	72.0029	81.1918	70.5753	40.2736	74.59	75.8699	0.8908	0.217351	4.0985
151	ENSMUSG00000042737.9	chr3;chr3;chr3;chr3;chr3;chr3	89259358;89266363;89266552;89266639;89266729;89266729	89259591;89266606;89266606;89267079;89267077;89267077	+;+;+;+;+;+	919	Dpm3	88	72	74	56	57	70	68	88	140	99	57	63	127	140	117	126	79	82	96.5368	72.1879	81.3533	52.466	50.0274	67.7875	72.0762	86.2734	107.13	78.8223	69.9632	76.7448	125.208	122.24	97.8909	131.483	92.9588	93.3415	56.7603	105.928	87.4718	0.9069	0.221293	4.09835
152	ENSMUSG00000013846.10	chr15;chr15;chr15;chr15;chr15;chr15;chr15;chr15;chr15;chr15;chr15;chr15;chr15;chr15;chr15;chr15;chr15;chr15;chr15;chr15;chr15;chr15;chr15;chr15;chr15;chr15;chr15;chr15;chr15;chr15;chr15;chr15;chr15;chr15;chr15;chr15	67102875;67102875;67106285;67106285;67108209;67108209;67108209;67108209;67109606;67109606;67109606;67109606;67111232;67111232;67111232;67111232;67112431;67112431;67112431;67112431;67113507;67113507;67113507;67114238;67128553;67128553;67128553;67128849;67153043;67153043;67153043;67162987;67162987;67176632;67176632;67176632	67106830;67106830;67106830;67106830;67108328;67108328;67108328;67108328;67109651;67109651;67109651;67109651;67111411;67111411;67111411;67111411;67112627;67113890;67112627;67112627;67114357;67114357;67113992;67114357;67128607;67128607;67128607;67129023;67153170;67153170;67153170;67163051;67163051;67176780;67176712;67176830	-;-;-;-;-;-;-;-;-;-;-;-;-;-;-;-;-;-;-;-;-;-;-;-;-;-;-;-;-;-;-;-;-;-;-;-	6851	St3gal1	169	196	211	900	837	960	184	239	339	797	447	654	251	215	272	536	439	492	185.395	196.512	231.967	843.204	734.613	929.657	195.03	234.311	259.409	634.559	548.659	796.684	247.459	187.726	227.576	559.327	516.568	560.049	835.825	545.315	449.372	-0.6155	0.150189	-4.09809
153	ENSMUSG00000043872.14	chr4;chr4;chr4;chr4;chr4;chr4;chr4;chr4;chr4;chr4;chr4;chr4;chr4;chr4;chr4;chr4;chr4;chr4;chr4;chr4;chr4;chr4;chr4;chr4;chr4;chr4;chr4;chr4;chr4;chr4;chr4;chr4;chr4;chr4;chr4;chr4;chr4;chr4;chr4;chr4	127047094;127047593;127047642;127047642;127048665;127050564;127050564;127050564;127050564;127050564;127050744;127050744;127050744;127050744;127050744;127051275;127051275;127051275;127051275;127051275;127053976;127054208;127054208;127054208;127054208;127054288;127054327;127057401;127058793;127058793;127058793;127058793;127058793;127059510;127059510;127059510;127060911;127060996;127060996;127060996	127049906;127049906;127049612;127049612;127049906;127050601;127050601;127050601;127050601;127050601;127050872;127050872;127050872;127050872;127050872;127051425;127051425;127051425;127051425;127051425;127054029;127054382;127054382;127054382;127054382;127054382;127054382;127057573;127059031;127058881;127059031;127058986;127059031;127059659;127059659;127059659;127061086;127061124;127061060;127061152	-;-;-;-;-;-;-;-;-;-;-;-;-;-;-;-;-;-;-;-;-;-;-;-;-;-;-;-;-;-;-;-;-;-;-;-;-;-;-;-	4164	Zmym1	358	387	466	380	391	395	358	388	518	430	299	301	423	521	567	443	415	478	392.729	388.01	512.306	356.02	343.17	382.515	379.46	380.387	396.382	342.36	367	366.67	417.032	454.908	474.395	462.279	488.328	544.113	360.568	498.24	413.781	0.4666	0.113869	4.09758
154	ENSMUSG00000005397.8	chr13;chr13;chr13;chr13;chr13;chr13;chr13;chr13;chr13;chr13;chr13;chr13;chr13;chr13;chr13;chr13;chr13;chr13;chr13;chr13;chr13;chr13;chr13;chr13;chr13;chr13;chr13;chr13;chr13;chr13;chr13;chr13;chr13;chr13;chr13;chr13;chr13	13437551;13437667;13463722;13463722;13465310;13465310;13468231;13468231;13472780;13472780;13476159;13476159;13478138;13478138;13482018;13482018;13483650;13483650;13486639;13486639;13489006;13489006;13490045;13490045;13499559;13499559;13500446;13500446;13502399;13506336;13507610;13508712;13508718;13509433;13509433;13509946;13509946	13437926;13437926;13464021;13464021;13465536;13465536;13468607;13468607;13472929;13472929;13476410;13476410;13478338;13478338;13482263;13482263;13483793;13483793;13486764;13486764;13489155;13489155;13490167;13490167;13499786;13499786;13501464;13500618;13502525;13506507;13507767;13508841;13508841;13509545;13509545;13510348;13512269	+;+;+;+;+;+;+;+;+;+;+;+;+;+;+;+;+;+;+;+;+;+;+;+;+;+;+;+;+;+;+;+;+;+;+;+;+	6943	Nid1	81	153	94	165	104	127	97	148	191	130	63	70	106	118	123	55	56	53	88.8578	153.399	103.341	154.587	91.2781	122.986	102.815	145.096	146.156	103.504	77.3277	85.272	104.504	103.031	102.911	57.3936	65.8948	60.3305	122.951	61.2063	103.816	-1.0062	0.245591	-4.09695
155	ENSMUSG00000043460.7	chr15;chr15;chr15;chr15;chr15;chr15;chr15;chr15	78667331;78670007;78674383;78674557;78675174;78710626;78717987;78718404	78674740;78674740;78674740;78674740;78675226;78710779;78718113;78718771	-;-;-;-;-;-;-;-	8112	Elfn2	2872	2932	3282	4566	4938	4191	2886	2689	3467	5439	3478	3756	2829	2825	3748	5248	4794	4764	3150.61	2939.65	3608.13	4277.86	4333.95	4058.53	3059	2636.24	2653.01	4330.45	4268.98	4575.45	2789.09	2466.63	3135.86	5476.39	5641.07	5422.91	4223.45	5513.46	3823.55	0.3845	0.0942049	4.08117
156	ENSMUSG00000047146.17	chr10;chr10;chr10;chr10;chr10;chr10;chr10;chr10;chr10;chr10;chr10;chr10;chr10;chr10;chr10;chr10;chr10;chr10;chr10;chr10;chr10;chr10;chr10;chr10;chr10;chr10;chr10;chr10;chr10;chr10;chr10;chr10;chr10;chr10;chr10;chr10;chr10;chr10;chr10;chr10;chr10;chr10;chr10;chr10	62804570;62804577;62812622;62813126;62813348;62813524;62813578;62813578;62813578;62814436;62814436;62814436;62814436;62814436;62816384;62816384;62818939;62819473;62819473;62822549;62822549;62832894;62832894;62833538;62833538;62838176;62838176;62839097;62864808;62864808;62864808;62865136;62878152;62878152;62879873;62879873;62879873;62879873;62887172;62887413;62892695;62898944;62902035;62908879	62813412;62813412;62813412;62813412;62813824;62813824;62813802;62813824;62813824;62814540;62814539;62814541;62814573;62814573;62816473;62816473;62819034;62819623;62819623;62822760;62822760;62832987;62832987;62833628;62833628;62840378;62840378;62840378;62864861;62864861;62864861;62865304;62880133;62880014;62880133;62880133;62880133;62880133;62887324;62887512;62892986;62899118;62902118;62908996	-;-;-;-;-;-;-;-;-;-;-;-;-;-;-;-;-;-;-;-;-;-;-;-;-;-;-;-;-;-;-;-;-;-;-;-;-;-;-;-;-;-;-;-	15457	Tet1	451	552	484	370	379	370	465	455	631	402	267	251	380	371	503	262	204	210	494.751	553.441	532.095	346.651	332.638	358.305	492.874	446.073	482.852	320.066	327.722	305.761	374.639	323.936	420.847	273.402	240.045	239.045	345.865	250.831	381.397	-0.461	0.113159	-4.07365
157	ENSMUSG00000035934.16	chr9;chr9;chr9;chr9;chr9;chr9;chr9;chr9;chr9;chr9;chr9;chr9;chr9;chr9;chr9;chr9;chr9;chr9;chr9;chr9;chr9;chr9;chr9;chr9;chr9;chr9;chr9;chr9;chr9;chr9;chr9;chr9;chr9;chr9;chr9;chr9;chr9;chr9;chr9;chr9;chr9;chr9;chr9;chr9;chr9;chr9;chr9;chr9;chr9;chr9;chr9;chr9;chr9;chr9;chr9;chr9;chr9;chr9;chr9;chr9;chr9;chr9;chr9;chr9;chr9;chr9;chr9;chr9;chr9;chr9;chr9;chr9;chr9;chr9;chr9;chr9;chr9;chr9;chr9;chr9…	36890982;36890982;36890985;36892478;36892642;36894320;36894320;36894320;36894320;36894320;36895311;36895311;36895311;36895311;36895311;36909629;36909629;36909629;36909629;36909629;36910512;36910512;36910512;36910512;36910512;36911134;36911134;36911134;36911134;36911134;36922343;36923584;36923584;36923584;36923584;36923584;36934654;36936321;36936321;36936321;36936321;36936321;36936321;36936426;369…	36893057;36893057;36893057;36893057;36893057;36894498;36894498;36894498;36894498;36894498;36895387;36895387;36895387;36895387;36895387;36909748;36909748;36909748;36909748;36909748;36910609;36910609;36910609;36910609;36910609;36911263;36911263;36911263;36911263;36911263;36923772;36923772;36923772;36923772;36923772;36923772;36936492;36936492;36936492;36936492;36936492;36936492;36936492;36936492;369…	-;-;-;-;-;-;-;-;-;-;-;-;-;-;-;-;-;-;-;-;-;-;-;-;-;-;-;-;-;-;-;-;-;-;-;-;-;-;-;-;-;-;-;-;-;-;-;-;-;-;-;-;-;-;-;-;-;-;-;-;-;-;-;-;-;-;-;-;-;-;-;-;-;-;-;-;-;-;-;-;-;-;-;-;-;-;-;-;-;-;-;-;-;-;-;-;-	10335	Pknox2	670	751	700	1879	1882	1687	579	686	809	2023	1260	1370	479	669	572	1297	1161	1191	734.996	752.96	769.558	1760.42	1651.78	1633.68	613.707	672.541	619.061	1610.68	1546.55	1668.89	472.242	584.133	478.578	1353.45	1366.14	1355.73	1681.96	1358.44	1091.39	-0.3082	0.0757067	-4.07137
158	ENSMUSG00000059013.12	chr2;chr2;chr2;chr2;chr2;chr2;chr2;chr2;chr2;chr2;chr2;chr2;chr2;chr2;chr2;chr2;chr2;chr2;chr2;chr2;chr2;chr2;chr2;chr2;chr2;chr2;chr2;chr2;chr2;chr2;chr2;chr2;chr2;chr2;chr2;chr2	32721055;32724937;32727706;32727706;32732792;32735281;32737519;32737519;32737519;32737519;32741210;32741490;32741492;32743221;32744751;32744751;32744751;32744751;32745835;32745835;32745835;32747022;32747022;32747022;32749153;32749153;32750952;32750952;32751514;32751514;32752614;32752614;32752989;32752989;32754396;32754396	32721195;32725399;32727806;32727806;32732925;32735922;32737558;32737558;32737558;32737558;32741321;32741667;32741667;32743676;32744879;32744879;32744844;32744879;32746289;32746289;32746289;32747064;32747146;32747146;32749685;32749685;32751067;32751067;32751685;32751685;32752725;32752725;32753195;32753195;32755512;32754994	+;+;+;+;+;+;+;+;+;+;+;+;+;+;+;+;+;+;+;+;+;+;+;+;+;+;+;+;+;+;+;+;+;+;+;+	5233	Sh2d3c	282	361	213	596	620	567	228	257	340	504	304	334	318	287	395	351	331	337	309.357	361.942	234.166	558.389	544.158	549.079	241.667	251.958	260.174	401.277	373.137	406.869	313.514	250.592	330.486	366.275	389.485	383.611	550.542	379.791	362.563	-0.536	0.131781	-4.06755
159	ENSMUSG00000031285.14	chrX;chrX;chrX;chrX;chrX;chrX;chrX;chrX;chrX;chrX;chrX;chrX;chrX;chrX;chrX;chrX;chrX;chrX;chrX;chrX;chrX;chrX;chrX;chrX;chrX;chrX;chrX;chrX;chrX;chrX;chrX;chrX;chrX;chrX;chrX;chrX;chrX;chrX;chrX	143855842;143860711;143861782;143863473;143869210;143870607;143870607;143870610;143870610;143873752;143875755;143875755;143875755;143875755;143875770;143877239;143877239;143877239;143877239;143877239;143877239;143923089;143923089;143923089;143923089;143923089;143923089;143930941;143930941;143930941;143930941;143930941;143930941;143932897;143932897;143932897;143933070;143933070;143933070	143863607;143863607;143863607;143863607;143870704;143870704;143870704;143870704;143870704;143875892;143875892;143875892;143875892;143875892;143875892;143877341;143877341;143877341;143877341;143877341;143877341;143923429;143923429;143923429;143923429;143923429;143923429;143931326;143931326;143931326;143931326;143931326;143931326;143933119;143933050;143933124;143933219;143933204;143933311	-;-;-;-;-;-;-;-;-;-;-;-;-;-;-;-;-;-;-;-;-;-;-;-;-;-;-;-;-;-;-;-;-;-;-;-;-;-;-	12647	Dcx	955	917	1679	1526	1388	1866	1123	1165	1294	1546	1030	925	682	775	821	870	714	717	1047.64	919.394	1845.84	1429.7	1218.21	1807.02	1190.32	1142.14	990.191	1230.9	1264.25	1126.81	672.378	676.686	686.91	907.862	840.159	816.169	1484.98	854.73	1100.7	-0.7966	0.195873	-4.06673
160	ENSMUSG00000020150.13	chr10;chr10;chr10;chr10;chr10;chr10;chr10;chr10;chr10;chr10;chr10;chr10;chr10;chr10;chr10;chr10;chr10;chr10;chr10	80258151;80258164;80258577;80258793;80258940;80258940;80259177;80259177;80259177;80259177;80259601;80259601;80259601;80259768;80259768;80259768;80260721;80260721;80260721	80258457;80258457;80259050;80259050;80259098;80259050;80259289;80259244;80259244;80259244;80259664;80259664;80259664;80259913;80259913;80259913;80260918;80260968;80261012	-;-;-;-;-;-;-;-;-;-;-;-;-;-;-;-;-;-;-	1444	Gamt	283	231	203	137	124	167	252	251	386	178	96	96	128	182	198	82	66	52	310.454	231.603	223.172	128.354	108.832	161.722	267.106	246.075	295.374	141.721	117.833	116.944	126.194	158.912	165.662	85.5686	77.6617	59.1922	132.969	74.1408	167.91	-0.8379	0.206048	-4.06649
161	ENSMUSG00000037625.7	chr3;chr3;chr3	31149920;31153914;31163076	31150375;31154078;31164324	+;+;+	1870	Cldn11	3659	2357	2339	1153	1017	1585	4405	3800	6218	1111	468	793	2817	3712	2505	535	382	644	4013.96	2363.15	2571.42	1080.24	892.594	1534.9	4669.05	3725.44	4758.12	884.561	574.434	966.01	2777.26	3241.11	2095.87	558.283	449.497	733.072	1169.24	580.284	2104.94	-1.0104	0.2485	-4.06612
162	ENSMUSG00000030616.16	chr7;chr7;chr7;chr7;chr7;chr7;chr7;chr7;chr7;chr7;chr7;chr7;chr7;chr7;chr7;chr7;chr7;chr7;chr7;chr7;chr7;chr7;chr7;chr7;chr7;chr7;chr7;chr7;chr7;chr7;chr7;chr7;chr7;chr7;chr7;chr7;chr7;chr7;chr7;chr7;chr7;chr7;chr7;chr7;chr7;chr7;chr7;chr7;chr7;chr7;chr7;chr7;chr7;chr7;chr7;chr7;chr7;chr7;chr7;chr7;chr7;chr7;chr7;chr7;chr7;chr7;chr7;chr7;chr7;chr7;chr7;chr7;chr7;chr7;chr7;chr7;chr7;chr7;chr7;chr7…	90302252;90348427;90348698;90348699;90348699;90348699;90348699;90348699;90348699;90358133;90358133;90358133;90358133;90358133;90358133;90358133;90358133;90360045;90360045;90360045;90360045;90360045;90360045;90360045;90360126;90371457;90371457;90371457;90371457;90371457;90371457;90371457;90371457;90372827;90372827;90372827;90372827;90372827;90372827;90372827;90372827;90375389;90375389;90375389;903…	90302743;90348892;90348892;90348892;90348892;90348892;90348892;90348892;90348892;90358284;90358284;90358284;90358284;90358284;90358284;90358284;90358284;90360177;90360177;90360177;90360177;90360177;90360177;90360177;90360177;90371538;90371538;90371538;90371538;90371538;90371538;90371538;90371538;90372941;90372941;90372941;90372941;90372941;90372941;90372941;90372941;90376192;90376192;90376192;903…	+;+;+;+;+;+;+;+;+;+;+;+;+;+;+;+;+;+;+;+;+;+;+;+;+;+;+;+;+;+;+;+;+;+;+;+;+;+;+;+;+;+;+;+;+;+;+;+;+;+;+;+;+;+;+;+;+;+;+;+;+;+;+;+;+;+;+;+;+;+;+;+;+;+;+;+;+;+;+;+;+;+;+;+;+;+;+;+;+;+;+;+;+;+;+;+;+;+;+;+;+;+;+;+;+;+;+;+;+;+;+;+;+;+;+;+;+;+;+;+;+;+;+;+;+;+;+;+;+;+;+;+;+;+;+;+;+;+;+;+;+;+;+;+;+;+;+;+;+;+;+;+;+;+;+;+;+;+;+;+;+;+;+;+;+;+;+;+;+;+;+;+;+;+;+;+;+;+;+;+;+;+;+;+;+;+;+;+;+;+;+;+;+;+;+;+	13948	Sytl2	725	808	689	2091	2391	1790	903	907	1377	2252	1507	1445	569	1078	695	1217	1172	967	795.332	810.109	757.466	1959.04	2098.52	1733.42	957.129	889.205	1053.7	1793.01	1849.73	1760.26	560.972	941.249	581.489	1269.96	1379.08	1100.75	1930.33	1249.93	1238.36	-0.6272	0.154483	-4.05983
163	ENSMUSG00000059327.9	chrX;chrX;chrX;chrX;chrX;chrX;chrX;chrX;chrX;chrX;chrX;chrX;chrX;chrX;chrX;chrX;chrX;chrX;chrX;chrX;chrX;chrX;chrX;chrX;chrX;chrX;chrX;chrX;chrX;chrX;chrX;chrX;chrX;chrX;chrX;chrX;chrX;chrX;chrX;chrX;chrX;chrX;chrX;chrX;chrX;chrX;chrX;chrX;chrX;chrX;chrX;chrX;chrX;chrX;chrX;chrX;chrX;chrX;chrX;chrX;chrX;chrX;chrX;chrX;chrX;chrX;chrX;chrX;chrX;chrX;chrX;chrX;chrX;chrX;chrX;chrX;chrX;chrX;chrX;chrX…	99975606;99975606;99975606;99975606;99975606;99975606;99975606;99975606;99975781;99975781;100309991;100309994;100309994;100309994;100309994;100309994;100309994;100309994;100309994;100309994;100381455;100381455;100381455;100381455;100381455;100381455;100385143;100387255;100389702;100389702;100389702;100389702;100389702;100389702;100389702;100389702;100389702;100389702;100389702;100391341;100391341…	99976176;99976176;99976176;99976176;99976176;99976173;99976176;99976176;99976176;99976176;100310099;100310099;100310099;100310099;100310099;100310099;100310099;100310099;100311299;100310099;100381478;100381478;100381478;100381478;100381478;100381478;100385259;100387372;100389881;100389881;100389881;100389881;100389881;100389881;100389881;100389881;100389881;100389881;100389881;100391375;100391375…	+;+;+;+;+;+;+;+;+;+;+;+;+;+;+;+;+;+;+;+;+;+;+;+;+;+;+;+;+;+;+;+;+;+;+;+;+;+;+;+;+;+;+;+;+;+;+;+;+;+;+;+;+;+;+;+;+;+;+;+;+;+;+;+;+;+;+;+;+;+;+;+;+;+;+;+;+;+;+;+;+;+;+	6825	Eda	114	131	134	149	143	152	129	132	154	157	112	73	80	104	104	80	81	61	125.059	131.342	147.315	139.597	125.507	147.196	136.733	129.41	117.843	125.001	137.471	88.9265	78.8714	90.8069	87.0142	83.4816	95.3121	69.437	137.433	82.7436	114.24	-0.7318	0.180367	-4.05702
164	ENSMUSG00000030655.15	chr7;chr7;chr7;chr7;chr7;chr7;chr7;chr7;chr7;chr7;chr7;chr7;chr7;chr7;chr7;chr7;chr7;chr7;chr7;chr7;chr7;chr7;chr7;chr7;chr7;chr7;chr7;chr7;chr7;chr7;chr7;chr7;chr7;chr7;chr7;chr7;chr7;chr7;chr7;chr7;chr7;chr7;chr7;chr7;chr7;chr7;chr7;chr7;chr7;chr7;chr7;chr7;chr7;chr7;chr7;chr7;chr7;chr7;chr7;chr7;chr7;chr7;chr7;chr7;chr7;chr7;chr7;chr7;chr7;chr7;chr7;chr7;chr7;chr7;chr7;chr7;chr7;chr7;chr7;chr7…	118131308;118134047;118135267;118135731;118136686;118136686;118136874;118136874;118139413;118139413;118139675;118139675;118140430;118140430;118140785;118141310;118141310;118141720;118141720;118141720;118143258;118143258;118145331;118145331;118145968;118145968;118146251;118146251;118148734;118148734;118152278;118152278;118152677;118152677;118154172;118154172;118154578;118154578;118155926;118155926…	118135618;118135618;118135618;118135825;118136792;118136792;118137053;118137053;118139519;118139519;118139886;118139886;118140657;118140657;118141489;118141489;118141489;118141799;118141872;118141872;118143392;118143392;118145800;118145800;118146157;118146157;118146401;118146401;118148960;118148960;118152512;118152512;118152949;118152949;118154451;118154451;118154750;118154750;118156116;118156116…	-;-;-;-;-;-;-;-;-;-;-;-;-;-;-;-;-;-;-;-;-;-;-;-;-;-;-;-;-;-;-;-;-;-;-;-;-;-;-;-;-;-;-;-;-;-;-;-;-;-;-;-;-;-;-;-;-;-;-;-;-;-;-;-;-;-;-;-;-;-;-;-;-;-;-;-;-;-;-;-;-;-;-;-;-;-;-;-;-;-;-;-;-;-;-;-;-;-;-;-;-;-;-;-;-;-;-;-;-;-;-;-;-;-;-;-;-;-;-;-;-;-;-;-;-;-;-;-;-;-;-;-;-;-;-;-;-;-;-;-;-;-;-;-;-;-;-;-;-;-;-;-;-;-;-;-;-;-;-;-;-;-;-;-;-;-;-;-;-	23984	Smg1	4645	5593	4624	5860	6213	5504	4323	4778	5702	6750	4494	4296	4359	4437	5469	6312	5514	5612	5095.61	5607.6	5083.48	5490.2	5452.99	5330.03	4582.14	4684.25	4363.27	5374.25	5516.04	5233.26	4297.5	3874.14	4575.77	6586.7	6488.29	6388.2	5424.41	6487.73	5223.54	0.2583	0.0639416	4.03898
165	ENSMUSG00000004151.17	chr12;chr12;chr12;chr12;chr12;chr12;chr12;chr12;chr12;chr12;chr12;chr12;chr12;chr12;chr12;chr12;chr12;chr12;chr12;chr12;chr12;chr12;chr12;chr12;chr12;chr12;chr12;chr12;chr12;chr12;chr12;chr12;chr12;chr12;chr12;chr12;chr12;chr12;chr12;chr12;chr12;chr12;chr12;chr12;chr12;chr12;chr12;chr12;chr12;chr12;chr12;chr12;chr12;chr12;chr12;chr12;chr12;chr12;chr12;chr12;chr12;chr12;chr12;chr12;chr12;chr12;chr…	38779380;38780082;38780284;38780319;38780349;38780520;38780848;38780848;38780848;38780848;38780848;38780848;38781113;38781129;38781799;38781799;38781799;38781799;38781799;38781799;38781799;38783238;38783238;38783238;38783238;38783238;38783238;38783238;38783470;38783481;38783509;38793171;38793171;38793171;38793171;38793171;38793171;38793171;38819543;38827778;38827778;38827778;38827778;38827778;388…	38779479;38780421;38780421;38780715;38780421;38780715;38780979;38780979;38780979;38780979;38780979;38780979;38781886;38781302;38781886;38781886;38781813;38781886;38781886;38781886;38781886;38783285;38783285;38783285;38783285;38783285;38783285;38783285;38783802;38783802;38783802;38793224;38793224;38793224;38793224;38793224;38793224;38793224;38824758;38827907;38827907;38827907;38827907;38827907;388…	+;+;+;+;+;+;+;+;+;+;+;+;+;+;+;+;+;+;+;+;+;+;+;+;+;+;+;+;+;+;+;+;+;+;+;+;+;+;+;+;+;+;+;+;+;+;+;+;+;+;+;+;+;+;+;+;+;+;+;+;+;+;+;+;+;+;+;+;+;+;+;+;+;+;+;+;+;+;+;+;+;+;+;+;+;+;+;+;+;+;+;+;+;+;+;+;+;+;+;+;+;+;+;+;+;+;+;+;+;+;+;+;+;+;+	13296	Etv1	892	1005	838	2239	2014	1760	927	1009	1207	1859	1394	1509	1713	1878	1681	1201	1319	1093	978.532	1007.62	921.271	2097.7	1767.63	1704.37	982.568	989.203	923.617	1480.11	1711.03	1838.22	1688.83	1639.76	1406.45	1253.27	1552.06	1244.17	1856.57	1349.83	1399.25	-0.4603	0.114534	-4.01902
166	ENSMUSG00000060530.2	chr15;chr15;chr15;chr15;chr15;chr15;chr15;chr15;chr15;chr15;chr15;chr15;chr15;chr15;chr15;chr15;chr15;chr15;chr15;chr15;chr15	44752280;44752284;44767184;44787769;44787784;44788485;44788485;44805235;44830263;44837861;44839383;44840439;44845513;44845513;44845513;44856464;44872185;44876490;44880767;44881341;44881419	44752364;44752364;44767264;44787890;44787890;44788623;44788623;44805827;44830331;44837917;44839491;44840589;44845645;44845665;44845665;44857668;44872279;44876513;44880790;44884740;44884302	+;+;+;+;+;+;+;+;+;+;+;+;+;+;+;+;+;+;+;+;+	6307	A930017M01Rik	400	454	423	371	418	407	341	362	563	408	268	321	479	412	600	237	204	238	438.804	455.185	465.033	347.587	366.868	394.136	361.441	354.897	430.817	324.843	328.95	391.033	472.242	359.735	502.005	247.314	240.045	270.918	369.53	252.759	375.103	-0.5477	0.13629	-4.01856
167	ENSMUSG00000014361.5	chr2;chr2;chr2;chr2;chr2;chr2;chr2;chr2;chr2;chr2;chr2;chr2;chr2;chr2;chr2;chr2;chr2;chr2;chr2;chr2;chr2;chr2;chr2;chr2;chr2;chr2;chr2;chr2;chr2;chr2	128698956;128729186;128736563;128738196;128750100;128751907;128759043;128762077;128771313;128771347;128776286;128776286;128777413;128777413;128778915;128778920;128779792;128779792;128782523;128782523;128783892;128783892;128790217;128790217;128792946;128792946;128794442;128794442;128801154;128801154	128699103;128729594;128736663;128738369;128750186;128752022;128759226;128762228;128771500;128771500;128776439;128776439;128777498;128777498;128779010;128779010;128779872;128779872;128782615;128782615;128784010;128784010;128790326;128790326;128793105;128793105;128794578;128794578;128802678;128802894	+;+;+;+;+;+;+;+;+;+;+;+;+;+;+;+;+;+;+;+;+;+;+;+;+;+;+;+;+;+	4336	Mertk	652	411	613	726	850	829	443	562	625	983	784	636	570	921	835	1067	1038	1119	715.25	412.073	673.913	680.185	746.023	802.798	469.555	550.973	478.261	782.65	962.3	774.757	561.958	804.165	698.623	1113.44	1221.41	1273.77	743.002	1202.87	762.339	0.695	0.173215	4.01217
168	ENSMUSG00000044835.15	chr1;chr1;chr1;chr1;chr1;chr1;chr1;chr1;chr1;chr1;chr1;chr1;chr1;chr1;chr1;chr1;chr1;chr1;chr1;chr1;chr1;chr1;chr1;chr1;chr1;chr1;chr1;chr1	161142691;161142712;161142723;161142740;161142767;161150965;161150965;161150965;161155246;161155246;161155246;161155246;161160667;161160667;161160667;161160667;161160667;161163267;161163267;161163267;161163267;161163267;161164172;161164172;161164172;161164172;161167712;161167712	161142718;161142840;161142840;161142840;161142840;161151317;161151317;161151317;161155413;161155413;161155413;161155413;161160761;161160761;161160761;161160761;161160761;161163405;161163405;161163405;161163405;161163295;161164191;161164214;161164214;161164214;161167839;161170498	+;+;+;+;+;+;+;+;+;+;+;+;+;+;+;+;+;+;+;+;+;+;+;+;+;+;+;+	3735	Ankrd45	1107	1143	1241	1505	1634	1433	1143	1404	1503	1711	1143	1128	1469	1676	1600	1734	1483	1508	1214.39	1145.98	1364.32	1410.02	1434.12	1387.71	1211.52	1376.45	1150.12	1362.27	1402.95	1374.1	1448.28	1463.39	1338.68	1809.46	1745.04	1716.57	1410.62	1757.02	1408.63	0.3169	0.079006	4.01089
169	ENSMUSG00000041324.14	chr13;chr13;chr13;chr13;chr13;chr13;chr13;chr13	16011851;16012200;16014451;16014475;16017182;16017182;16026243;16026243	16012090;16012386;16014532;16014532;16017683;16017683;16027211;16031621	+;+;+;+;+;+;+;+	6390	Inhba	142	265	125	285	312	318	193	132	120	415	304	195	128	109	66	628	471	616	155.775	265.692	137.421	267.015	273.834	307.949	204.569	129.41	91.8261	330.417	373.137	237.543	126.194	95.1727	55.2205	655.33	554.222	701.2	282.933	636.918	275.663	1.1709	0.292267	4.00618
170	ENSMUSG00000013089.15	chr16;chr16;chr16;chr16;chr16;chr16;chr16;chr16;chr16;chr16;chr16;chr16;chr16;chr16;chr16;chr16;chr16;chr16;chr16;chr16;chr16;chr16;chr16;chr16;chr16;chr16;chr16;chr16;chr16;chr16;chr16;chr16;chr16;chr16;chr16;chr16;chr16;chr16;chr16;chr16;chr16	22381309;22381316;22383579;22386757;22386757;22386757;22392655;22392655;22392987;22392987;22399320;22399320;22399320;22401672;22401672;22401672;22401864;22411633;22411633;22412845;22412845;22412924;22421819;22435877;22435877;22435877;22435877;22436020;22436020;22436020;22436201;22436201;22436201;22436438;22436438;22436438;22436438;22437272;22439517;22439517;22439517	22383691;22383691;22383691;22386858;22386858;22386858;22392824;22392824;22393055;22393055;22399379;22399379;22399379;22401829;22401931;22401931;22401931;22411920;22411920;22412974;22412974;22412974;22421872;22435927;22435927;22435927;22435927;22436067;22436067;22436067;22436288;22436288;22436288;22436560;22436560;22436514;22436560;22437345;22439570;22439616;22439719	-;-;-;-;-;-;-;-;-;-;-;-;-;-;-;-;-;-;-;-;-;-;-;-;-;-;-;-;-;-;-;-;-;-;-;-;-;-;-;-;-	4103	Etv5	1117	1067	1015	3397	3400	2871	843	1020	1189	3124	2392	2239	1134	1151	1452	3777	3381	3154	1225.36	1069.79	1115.86	3182.63	2984.09	2780.26	893.533	999.987	909.843	2487.28	2936	2727.49	1118	1004.99	1214.85	3941.37	3978.4	3590.23	2982.32	3836.67	2120	0.3634	0.0907749	4.00313
171	ENSMUSG00000031785.16	chr8;chr8;chr8;chr8;chr8;chr8;chr8;chr8;chr8;chr8;chr8;chr8;chr8;chr8;chr8;chr8;chr8;chr8;chr8;chr8;chr8;chr8;chr8;chr8;chr8;chr8;chr8;chr8;chr8;chr8;chr8;chr8;chr8;chr8;chr8;chr8;chr8;chr8;chr8;chr8;chr8;chr8;chr8;chr8;chr8;chr8;chr8;chr8;chr8;chr8;chr8;chr8;chr8;chr8;chr8;chr8;chr8;chr8;chr8;chr8;chr8;chr8;chr8;chr8;chr8;chr8;chr8;chr8;chr8;chr8;chr8;chr8;chr8;chr8;chr8;chr8;chr8;chr8;chr8;chr8…	94974751;94976993;94977107;94977109;94984371;94984470;94985568;94994274;94994416;94994478;94994750;94994761;94995661;94997301;95000881;95002439;95002439;95002439;95002439;95002439;95002439;95002439;95002439;95002439;95002439;95002439;95002439;95002439;95002439;95003236;95003236;95003251;95003251;95003251;95003251;95003251;95003251;95003251;95003251;95003251;95003251;95003251;95005214;95005214;950…	94974896;94977050;94977417;94977417;94984657;94984657;94985682;94994489;94994489;94994999;94994999;94994893;94995798;94997416;95000982;95002513;95002513;95002509;95002513;95002513;95002513;95002513;95002513;95002513;95002513;95002513;95002513;95002513;95002513;95003673;95003268;95003541;95003673;95003673;95003523;95003635;95003673;95003673;95003673;95003501;95003673;95003673;95005282;95005227;950…	+;+;+;+;+;+;+;+;+;+;+;+;+;+;+;+;+;+;+;+;+;+;+;+;+;+;+;+;+;+;+;+;+;+;+;+;+;+;+;+;+;+;+;+;+;+;+;+;+;+;+;+;+;+;+;+;+;+;+;+;+;+;+;+;+;+;+;+;+;+;+;+;+;+;+;+;+;+;+;+;+;+;+;+;+;+;+;+;+;+;+;+	5421	Adgrg1	1812	1732	2000	1202	1250	1438	1571	2085	2935	1225	864	866	2460	2308	3038	1641	1440	1540	1987.78	1736.52	2198.74	1126.15	1097.09	1392.55	1665.17	2044.09	2245.91	975.326	1060.49	1054.94	2425.29	2015.22	2541.82	1712.42	1694.44	1753	1205.26	1719.95	1707.05	0.5134	0.128335	4.0002
172	ENSMUSG00000039831.16	chr3;chr3;chr3;chr3;chr3;chr3;chr3;chr3;chr3;chr3;chr3;chr3;chr3;chr3;chr3;chr3;chr3;chr3;chr3;chr3;chr3;chr3;chr3;chr3;chr3;chr3;chr3;chr3;chr3;chr3;chr3;chr3;chr3;chr3;chr3;chr3;chr3;chr3;chr3;chr3;chr3;chr3;chr3;chr3;chr3;chr3;chr3;chr3;chr3;chr3;chr3;chr3;chr3;chr3;chr3;chr3;chr3;chr3;chr3;chr3;chr3;chr3;chr3;chr3;chr3;chr3;chr3;chr3;chr3;chr3;chr3;chr3;chr3;chr3;chr3;chr3;chr3;chr3;chr3;chr3…	121952541;121953229;121953230;121967829;121967829;121973879;121973879;121973879;121981550;121981815;121981815;121981815;121981815;121988489;121988489;121988489;121988489;121988489;121988869;121988912;121988912;121988912;121988912;121988912;121990309;121990309;121990309;121990309;121990309;121990985;121990985;121990985;121990985;121991862;121991862;121991862;121991862;121992334;121992334;121992334…	121953005;121953404;121953404;121967957;121967957;121974115;121973929;121974115;121981949;121981949;121981949;121981949;121981949;121988585;121988585;121988585;121988585;121988585;121988984;121988984;121988984;121988916;121988984;121988984;121992566;121990357;121990357;121990357;121990357;121991122;121991122;121991122;121991122;121991926;121991926;121991926;121991926;121992444;121992444;121992444…	+;+;+;+;+;+;+;+;+;+;+;+;+;+;+;+;+;+;+;+;+;+;+;+;+;+;+;+;+;+;+;+;+;+;+;+;+;+;+;+;+;+;+;+;+;+;+;+;+;+;+;+;+;+;+;+;+;+;+;+;+;+;+;+;+;+;+;+;+;+;+;+;+;+;+;+;+;+;+;+;+;+;+;+;+	8815	Arhgap29	174	264	202	483	498	508	246	294	341	566	328	276	262	355	230	269	237	282	190.88	264.689	222.073	452.52	437.082	491.943	260.746	288.232	260.939	450.641	402.595	336.215	258.304	309.966	192.435	280.707	278.876	321.004	460.515	293.529	316.658	-0.6496	0.163438	-3.97483
173	ENSMUSG00000030168.13	chr6;chr6;chr6;chr6;chr6;chr6;chr6;chr6;chr6;chr6;chr6;chr6;chr6;chr6;chr6;chr6;chr6;chr6;chr6;chr6;chr6;chr6;chr6;chr6;chr6;chr6;chr6;chr6;chr6;chr6;chr6;chr6;chr6;chr6;chr6	119353150;119353765;119355466;119357216;119357216;119357216;119357686;119358922;119358922;119358922;119359351;119359351;119359351;119359351;119361828;119361828;119361828;119361828;119363488;119365261;119365261;119365261;119365261;119370150;119370150;119370150;119370150;119370151;119388482;119390220;119400723;119401919;119417420;119417420;119417420	119355928;119355928;119355928;119357409;119357409;119357409;119359109;119359109;119359109;119359109;119359537;119359537;119359537;119359537;119361999;119361999;119361999;119361999;119363547;119365380;119365380;119365380;119365380;119370408;119370408;119370408;119370408;119370408;119388686;119390248;119400883;119402022;119417475;119417690;119417704	-;-;-;-;-;-;-;-;-;-;-;-;-;-;-;-;-;-;-;-;-;-;-;-;-;-;-;-;-;-;-;-;-;-;-	5979	Adipor2	1119	1056	887	830	905	881	1369	1542	1986	981	643	722	2509	3461	2808	1073	886	949	1227.55	1058.76	975.141	777.622	794.295	853.154	1451.06	1511.75	1519.72	781.057	789.234	879.52	2473.6	3021.95	2349.38	1119.7	1042.55	1080.26	808.357	1080.83	1317.02	0.4195	0.106022	3.95716
174	ENSMUSG00000100801.1	chr5	5781615	5783555	-	1941	Gm15459	546	523	362	557	622	426	403	452	637	633	422	455	849	802	1120	793	606	611	598.967	524.365	397.972	521.85	545.913	412.535	427.157	443.132	487.443	503.985	517.973	554.268	837.022	700.261	937.076	827.511	713.076	695.508	493.433	745.365	591.445	0.5949	0.150394	3.95563
175	ENSMUSG00000084616.1	chrX	36363899	36364002	+	104	Gm25047	39	32	44	12	17	15	45	44	58	37	23	31	64	52	68	36	31	23	42.7834	32.0835	48.3722	11.2427	14.9205	14.5259	47.6975	43.1367	44.3826	29.4588	28.2308	37.7633	63.0971	45.4035	56.8939	37.5667	36.4775	26.1812	13.563	33.4085	36.6788	1.3011	0.329462	3.94926
176	ENSMUSG00000024065.8	chr17;chr17;chr17;chr17;chr17;chr17;chr17	73804134;73804841;73816231;73820478;73827150;73828046;73829918	73807661;73805469;73816407;73820575;73827562;73828210;73832094	+;+;+;+;+;+;+	6558	Ehd3	993	1098	963	1541	1886	1640	1338	1095	1583	2355	1791	1754	1430	1433	1646	2084	2078	1602	1089.33	1100.87	1058.69	1443.75	1655.29	1588.16	1418.2	1073.52	1211.34	1875.02	2198.32	2136.67	1409.83	1251.21	1377.17	2174.7	2445.17	1823.57	1562.4	2147.81	1573.93	0.4589	0.116417	3.94196
177	ENSMUSG00000037313.16	chr5;chr5;chr5;chr5;chr5;chr5;chr5;chr5;chr5;chr5;chr5;chr5;chr5;chr5;chr5;chr5;chr5;chr5;chr5;chr5;chr5;chr5;chr5;chr5;chr5;chr5;chr5;chr5;chr5;chr5;chr5;chr5;chr5;chr5;chr5;chr5;chr5;chr5;chr5;chr5;chr5;chr5;chr5;chr5;chr5;chr5;chr5;chr5;chr5;chr5;chr5;chr5;chr5;chr5;chr5;chr5;chr5;chr5;chr5;chr5;chr5;chr5;chr5;chr5;chr5;chr5;chr5;chr5	33658128;33658128;33658147;33658554;33658586;33658634;33661222;33661222;33661222;33661222;33661343;33661521;33661521;33661521;33661521;33663821;33663821;33663821;33663821;33663821;33664267;33664267;33664267;33664267;33664267;33666693;33666693;33666693;33667043;33667064;33667064;33667963;33667963;33667963;33668134;33668134;33668134;33668661;33668662;33668662;33668662;33668724;33668818;33668818;336…	33658727;33658727;33658727;33658727;33658727;33658727;33662015;33661384;33661384;33661384;33661384;33661645;33661645;33661645;33661645;33663902;33663902;33663902;33663902;33663902;33664855;33664283;33664845;33664855;33664855;33666745;33666745;33666745;33667167;33667167;33667167;33668053;33668053;33668053;33668235;33668235;33668235;33668738;33668738;33668738;33668738;33668738;33668861;33668861;336…	+;+;+;+;+;+;+;+;+;+;+;+;+;+;+;+;+;+;+;+;+;+;+;+;+;+;+;+;+;+;+;+;+;+;+;+;+;+;+;+;+;+;+;+;+;+;+;+;+;+;+;+;+;+;+;+;+;+;+;+;+;+;+;+;+;+;+;+	3552	Tacc3	64	65	90	115	126	92	86	86	115	101	42	68	74	78	96	42	58	47	70.2086	65.1697	98.9432	107.743	110.587	89.0921	91.1552	84.3127	88	80.4147	51.5518	82.8357	72.956	68.1052	80.3208	43.8278	68.2482	53.5006	102.474	55.1922	78.1651	-0.8998	0.228342	-3.94077
178	ENSMUSG00000031628.9	chr8;chr8;chr8;chr8;chr8;chr8;chr8;chr8;chr8;chr8;chr8;chr8;chr8;chr8;chr8;chr8;chr8;chr8;chr8;chr8;chr8;chr8;chr8	46617291;46617395;46617407;46617442;46629734;46629734;46629734;46629734;46632317;46632317;46632317;46632317;46634198;46634198;46634198;46634198;46635377;46635377;46636202;46636202;46637919;46637919;46639408	46617501;46617496;46617501;46617501;46629801;46629801;46629801;46629801;46632441;46632441;46632441;46632441;46634368;46635082;46634326;46634326;46635552;46635552;46636322;46636322;46638717;46639689;46639566	+;+;+;+;+;+;+;+;+;+;+;+;+;+;+;+;+;+;+;+;+;+;+	3357	Casp3	120	141	146	247	239	237	138	186	221	333	194	215	143	215	165	148	125	132	131.641	141.368	160.508	231.413	209.764	229.509	146.272	182.351	169.113	265.13	238.12	261.907	140.982	187.726	138.051	154.441	147.087	150.257	223.562	150.595	182.536	-0.5686	0.144772	-3.92785
179	ENSMUSG00000075590.4	chr15;chr15;chr15;chr15;chr15;chr15;chr15;chr15;chr15;chr15;chr15;chr15;chr15;chr15;chr15;chr15;chr15;chr15;chr15;chr15;chr15;chr15;chr15;chr15;chr15;chr15;chr15;chr15;chr15;chr15;chr15;chr15;chr15;chr15;chr15;chr15;chr15;chr15;chr15;chr15;chr15;chr15;chr15;chr15;chr15;chr15;chr15;chr15;chr15;chr15;chr15;chr15;chr15;chr15;chr15;chr15;chr15;chr15;chr15;chr15;chr15;chr15;chr15;chr15;chr15;chr15;chr…	76085518;76085518;76085594;76085595;76087231;76087231;76087231;76087231;76087373;76087373;76087373;76087373;76087521;76087521;76087521;76087521;76088291;76088291;76088291;76088291;76088298;76088510;76088510;76088510;76088510;76088510;76088542;76088650;76088650;76088650;76088650;76088650;76088650;76088865;76088865;76088865;76088865;76088865;76089437;76089437;76089437;76089437;76089437;76089455;760…	76087144;76087144;76087144;76087144;76087286;76087286;76087286;76087286;76087436;76087436;76087436;76087436;76087574;76087574;76087574;76087574;76088426;76088426;76088426;76088426;76088426;76088560;76088560;76088560;76088560;76088560;76088560;76088752;76088994;76088752;76088752;76088752;76088752;76088997;76088997;76088997;76088997;76088997;76089532;76089532;76089532;76089532;76089532;76089532;760…	-;-;-;-;-;-;-;-;-;-;-;-;-;-;-;-;-;-;-;-;-;-;-;-;-;-;-;-;-;-;-;-;-;-;-;-;-;-;-;-;-;-;-;-;-;-;-;-;-;-;-;-;-;-;-;-;-;-;-;-;-;-;-;-;-;-;-;-;-;-;-;-;-;-;-;-;-;-;-;-;-;-;-;-;-;-;-;-;-;-	3894	Nrbp2	2343	3052	2131	2759	3052	3020	2662	3157	4204	2438	1574	1556	2443	2610	3727	1740	1776	1767	2570.29	3059.97	2342.76	2584.89	2678.66	2924.55	2821.57	3095.06	3216.97	1941.1	1931.97	1895.47	2408.53	2278.9	3118.29	1815.72	2089.81	2011.4	2729.37	1972.31	2488.11	-0.4689	0.119459	-3.92481
180	ENSMUSG00000040078.9	chr6	85843980	85844459	+	480	Ptges3-ps	319	289	291	250	268	275	322	338	399	347	256	232	423	513	468	309	269	318	349.946	289.754	319.916	234.223	235.217	266.308	341.302	331.368	305.322	276.276	314.221	282.616	417.032	447.923	391.564	322.448	316.53	361.983	245.249	333.654	322.442	0.4449	0.113545	3.91869
181	ENSMUSG00000041957.15	chr16;chr16;chr16;chr16;chr16;chr16;chr16;chr16;chr16;chr16;chr16;chr16;chr16;chr16;chr16;chr16;chr16;chr16;chr16;chr16;chr16;chr16	16213318;16213318;16213318;16225301;16225301;16225301;16225720;16225720;16225720;16230641;16230641;16240500;16240500;16246866;16246866;16260326;16261604;16262565;16267177;16268518;16269685;16272169	16213595;16213595;16213595;16225413;16225413;16225413;16226291;16227287;16226291;16230776;16230776;16240707;16240707;16247043;16248489;16260443;16261768;16262738;16267330;16268707;16269772;16272712	+;+;+;+;+;+;+;+;+;+;+;+;+;+;+;+;+;+;+;+;+;+	5360	Pkp2	105	202	171	83	111	113	340	178	227	132	95	88	262	269	288	174	240	138	115.186	202.527	187.992	77.7622	97.4218	109.428	360.381	174.508	173.704	105.096	116.605	107.199	258.304	234.876	240.962	181.572	282.406	157.087	94.8708	207.022	176.834	1.125	0.287182	3.91728
182	ENSMUSG00000029298.15	chr5;chr5;chr5;chr5;chr5;chr5;chr5;chr5;chr5;chr5;chr5;chr5;chr5;chr5;chr5;chr5;chr5;chr5;chr5;chr5;chr5;chr5;chr5;chr5;chr5;chr5;chr5;chr5;chr5;chr5;chr5;chr5;chr5;chr5;chr5;chr5;chr5	105077630;105077631;105079298;105080136;105080623;105081130;105081130;105081130;105081130;105081651;105081651;105081651;105081651;105082704;105082704;105082704;105082704;105083573;105083573;105084920;105084920;105084920;105094071;105094071;105094071;105094450;105094450;105094450;105103769;105103769;105103769;105105664;105105664;105105664;105110205;105110205;105139480	105080264;105080264;105080264;105080264;105080691;105081323;105081323;105081323;105081323;105081753;105081753;105081753;105081753;105082910;105082763;105083853;105082910;105083853;105083853;105085165;105085165;105085165;105094267;105094267;105094267;105094559;105094559;105094559;105103896;105103896;105103896;105105871;105105871;105105871;105110277;105110276;105139539	-;-;-;-;-;-;-;-;-;-;-;-;-;-;-;-;-;-;-;-;-;-;-;-;-;-;-;-;-;-;-;-;-;-;-;-;-	5173	Gbp9	31	43	36	66	65	96	62	56	52	73	24	37	44	62	33	25	30	21	34.0073	43.1122	39.5773	61.835	57.0488	92.9657	65.7165	54.9013	39.7913	58.1215	29.4582	45.0723	43.3792	54.1349	27.6103	26.088	35.3008	23.9045	70.6165	28.4311	46.2236	-1.3135	0.335487	-3.91506
183	ENSMUSG00000007617.18	chr13;chr13;chr13;chr13;chr13;chr13;chr13;chr13;chr13;chr13;chr13;chr13;chr13;chr13;chr13;chr13;chr13;chr13;chr13;chr13;chr13;chr13;chr13;chr13;chr13;chr13;chr13;chr13;chr13;chr13;chr13;chr13;chr13;chr13;chr13;chr13;chr13;chr13;chr13;chr13;chr13;chr13;chr13;chr13;chr13;chr13;chr13;chr13;chr13;chr13;chr13;chr13;chr13;chr13;chr13;chr13;chr13;chr13;chr13;chr13;chr13;chr13;chr13;chr13;chr13;chr13;chr…	93299635;93300578;93301219;93303757;93304102;93304495;93304799;93305103;93305103;93305159;93305184;93305278;93305278;93308034;93341756;93341756;93341756;93341756;93341756;93341756;93341756;93341756;93341756;93341756;93346569;93346569;93346569;93346569;93346569;93346569;93346569;93346569;93346569;93349205;93349205;93349205;93349205;93349205;93349205;93349205;93349205;93355940;93355940;93355940;933…	93299740;93300816;93301341;93305302;93305302;93305302;93305302;93305302;93305302;93305302;93305302;93305302;93305302;93308360;93341912;93341912;93341912;93341912;93341912;93341912;93341912;93341912;93341912;93341912;93346700;93346700;93346700;93346700;93346700;93346700;93346700;93346700;93346700;93349297;93349297;93349297;93349297;93349297;93349297;93349297;93349297;93356079;93356079;93356079;933…	+;+;+;+;+;+;+;+;+;+;+;+;+;+;+;+;+;+;+;+;+;+;+;+;+;+;+;+;+;+;+;+;+;+;+;+;+;+;+;+;+;+;+;+;+;+;+;+;+;+;+;+;+;+;+;+;+;+;+;+;+;+;+;+;+;+;+;+;+;+;+;+;+;+;+;+;+;+	11976	Homer1	2455	2868	2017	4588	4862	3876	2325	2135	2140	6636	5133	4519	1371	1842	1178	7024	4971	5479	2693.16	2875.49	2217.43	4298.47	4267.25	3753.49	2464.37	2093.11	1637.56	5283.48	6300.37	5504.92	1351.66	1608.33	985.603	7329.68	5849.34	6236.81	4106.4	6471.94	3708.36	0.6564	0.167783	3.91192
184	ENSMUSG00000040557.14	chr5;chr5;chr5;chr5;chr5;chr5;chr5;chr5;chr5;chr5;chr5;chr5;chr5;chr5;chr5;chr5;chr5;chr5;chr5;chr5;chr5;chr5;chr5;chr5;chr5;chr5;chr5;chr5;chr5;chr5;chr5;chr5;chr5;chr5;chr5;chr5;chr5;chr5;chr5;chr5;chr5;chr5;chr5;chr5;chr5;chr5	134932368;134932373;134932373;134932385;134932392;134932406;134932524;134932622;134932622;134932622;134932721;134932721;134932721;134932784;134933473;134933473;134933473;134933473;134933473;134933473;134933473;134933473;134934289;134934289;134934289;134934289;134934289;134934289;134934289;134934289;134935779;134935779;134935779;134935779;134935779;134936085;134936258;134937157;134940457;134940457…	134932410;134932410;134932410;134932410;134932448;134932847;134932581;134932847;134932847;134932847;134932847;134932847;134932847;134932847;134933601;134933601;134933601;134933601;134933601;134933601;134933601;134933601;134934424;134934424;134934424;134934424;134934424;134934424;134934424;134934424;134935871;134935871;134935871;134935871;134935871;134936168;134936383;134937274;134940634;134941202…	+;+;+;+;+;+;+;+;+;+;+;+;+;+;+;+;+;+;+;+;+;+;+;+;+;+;+;+;+;+;+;+;+;+;+;+;+;+;+;+;+;+;+;+;+;+	3347	Mettl27	111	182	83	252	260	253	122	124	181	268	168	149	108	191	147	125	134	90	121.768	182.475	91.2477	236.097	228.195	245.003	129.313	121.567	138.504	213.377	206.207	181.507	106.476	166.77	122.991	130.44	157.677	102.448	236.432	130.188	160.115	-0.8614	0.220462	-3.90724
185	ENSMUSG00000026678.10	chr1;chr1;chr1;chr1;chr1;chr1;chr1;chr1;chr1	169655501;169655522;169676827;169676827;169682755;169682755;169683497;169690416;169692179	169655621;169655621;169676937;169676937;169682816;169682816;169683946;169690582;169695813	+;+;+;+;+;+;+;+;+	4546	Rgs5	581	864	625	1137	1554	1494	927	896	1102	1630	1024	1087	717	767	619	872	716	799	637.362	866.255	687.106	1065.25	1363.9	1446.78	982.568	878.42	843.269	1297.78	1256.88	1324.15	706.885	669.701	517.902	909.949	842.512	909.51	1291.98	887.324	955.899	-0.5419	0.138699	-3.90679
186	ENSMUSG00000040055.9	chr14;chr14;chr14;chr14;chr14;chr14;chr14;chr14;chr14	57123303;57123304;57124282;57130709;57130800;57130837;57131987;57133186;57133186	57124816;57125221;57124816;57130964;57130964;57130964;57132059;57133611;57133281	-;-;-;-;-;-;-;-;-	2674	Gjb6	1098	950	580	845	817	783	671	655	1157	952	662	647	2017	1626	2426	1164	1048	1114	1204.52	952.48	637.634	791.675	717.059	758.251	711.222	642.149	885.356	757.968	812.555	788.157	1988.54	1419.73	2029.77	1214.66	1233.17	1268.08	755.662	1238.64	1045.17	0.713	0.182599	3.90471
187	ENSMUSG00000020251.13	chr10;chr10;chr10;chr10;chr10;chr10;chr10;chr10;chr10;chr10;chr10;chr10;chr10;chr10;chr10;chr10;chr10;chr10;chr10;chr10;chr10;chr10;chr10;chr10;chr10;chr10;chr10;chr10;chr10;chr10;chr10;chr10;chr10;chr10;chr10	82650433;82651308;82651561;82652543;82652868;82652868;82652868;82652868;82654682;82654682;82654772;82659513;82659513;82659513;82660730;82660730;82660730;82662166;82662166;82662166;82664625;82664625;82664637;82669279;82670278;82670278;82670278;82670278;82672057;82672057;82672057;82690489;82690489;82690489;82690489	82651518;82651518;82652070;82652748;82652980;82652980;82652980;82653199;82654848;82654848;82654848;82659625;82659625;82659625;82660814;82660814;82660814;82662283;82662283;82662283;82664796;82664796;82664796;82672100;82670468;82670370;82670370;82670370;82672100;82672100;82672100;82690629;82690617;82690617;82690650	-;-;-;-;-;-;-;-;-;-;-;-;-;-;-;-;-;-;-;-;-;-;-;-;-;-;-;-;-;-;-;-;-;-;-	5773	Glt8d2	27	17	41	507	490	454	50	31	41	622	389	442	28	35	41	652	532	550	29.6193	17.0444	45.0741	475.005	430.06	439.65	52.9972	30.3918	31.3739	495.227	477.468	538.432	27.605	30.56	34.3037	680.375	626.001	626.071	448.238	644.149	282.625	0.5236	0.134539	3.89217
188	ENSMUSG00000021124.13	chr12;chr12;chr12;chr12;chr12;chr12;chr12;chr12;chr12;chr12;chr12;chr12;chr12;chr12;chr12;chr12;chr12;chr12;chr12;chr12	79156017;79156170;79156329;79156517;79157848;79157848;79157848;79160409;79160409;79160409;79160409;79162101;79164948;79164948;79164948;79164948;79166351;79166351;79172220;79172220	79156571;79156571;79156571;79156571;79157909;79157909;79157909;79160582;79160582;79160582;79160582;79162222;79165139;79165139;79165139;79165139;79166368;79166409;79172667;79172448	-;-;-;-;-;-;-;-;-;-;-;-;-;-;-;-;-;-;-;-	1612	Vti1b	1727	1937	1429	2333	2292	1956	1478	1665	2137	2981	1988	2049	2044	2090	2235	2443	2126	2204	1894.54	1942.06	1571	2185.77	2011.63	1894.18	1566.6	1632.33	1635.27	2373.43	2440.12	2496.03	2015.16	1824.87	1869.97	2549.32	2501.65	2508.84	2030.53	2519.94	2050.71	0.3115	0.0800875	3.88964
189	ENSMUSG00000036718.17	chr5;chr5;chr5;chr5;chr5;chr5;chr5;chr5;chr5;chr5;chr5;chr5;chr5;chr5;chr5;chr5;chr5;chr5;chr5;chr5;chr5;chr5;chr5;chr5;chr5;chr5;chr5;chr5;chr5;chr5;chr5;chr5;chr5;chr5;chr5;chr5;chr5;chr5;chr5;chr5;chr5;chr5;chr5	139706696;139706696;139706886;139707062;139707062;139707062;139708886;139708886;139708886;139709516;139709516;139709691;139709691;139709691;139710135;139710203;139710203;139710203;139710402;139710402;139710402;139710583;139710583;139710583;139711554;139711554;139711554;139712287;139712287;139713141;139713141;139715706;139715706;139717439;139717439;139718223;139718223;139719244;139719244;139721948…	139706909;139706909;139706909;139707108;139707108;139707108;139709000;139709589;139709000;139709589;139709589;139709781;139709781;139709781;139710326;139710227;139710326;139710326;139710466;139710466;139710466;139710817;139710732;139710732;139711619;139711711;139711711;139712380;139712380;139713397;139713397;139716845;139716845;139717554;139717554;139718413;139718413;139719385;139719385;139721996…	-;-;-;-;-;-;-;-;-;-;-;-;-;-;-;-;-;-;-;-;-;-;-;-;-;-;-;-;-;-;-;-;-;-;-;-;-;-;-;-;-;-;-	4144	Micall2	70	75	72	52	57	57	65	99	101	50	26	33	65	61	74	16	18	32	76.7907	75.1958	79.1546	48.7185	50.0274	55.1984	68.8964	97.0576	77.2869	39.8092	31.913	40.1997	64.083	53.2618	61.9139	16.6963	21.1805	36.426	51.3147	24.7676	55.2116	-1.0578	0.272112	-3.88735
190	ENSMUSG00000043241.14	chr2;chr2;chr2;chr2;chr2;chr2;chr2;chr2;chr2;chr2;chr2;chr2;chr2;chr2;chr2;chr2;chr2;chr2;chr2;chr2;chr2;chr2;chr2;chr2;chr2;chr2;chr2;chr2;chr2;chr2;chr2;chr2;chr2;chr2;chr2;chr2;chr2	5951469;5957471;5960933;5973469;5975908;5979774;5982992;5988387;6003545;6010315;6018902;6023283;6023339;6026115;6026115;6027213;6027213;6029362;6029362;6034112;6034112;6040109;6040112;6040463;6040463;6046898;6046901;6050338;6050338;6050427;6051509;6051509;6051509;6051885;6055433;6055433;6055433	5951553;5957850;5961712;5973629;5976102;5979923;5983095;5988472;6003653;6010428;6019018;6023468;6023468;6026318;6026318;6027488;6027488;6029545;6029545;6034251;6034251;6040210;6040210;6040561;6040561;6047065;6047065;6050479;6050479;6050479;6051629;6051629;6051629;6052184;6056698;6055502;6056703	+;+;+;+;+;+;+;+;+;+;+;+;+;+;+;+;+;+;+;+;+;+;+;+;+;+;+;+;+;+;+;+;+;+;+;+;+	5474	Upf2	1167	1101	1108	1359	1508	1238	1189	1376	1572	1727	1185	1219	1398	1774	1609	1530	1352	1331	1280.21	1103.87	1218.1	1273.24	1323.53	1198.87	1260.27	1349	1202.92	1375.01	1454.5	1484.95	1378.28	1548.96	1346.21	1596.59	1590.89	1515.09	1265.21	1567.52	1361.14	0.3088	0.0794938	3.88485
191	ENSMUSG00000026614.7	chr1;chr1;chr1;chr1;chr1;chr1;chr1;chr1;chr1;chr1;chr1	185454848;185454848;185455038;185456314;185456352;185462687;185462687;185462687;185464077;185464077;185464077	185456429;185455679;185455679;185456429;185456429;185462926;185462926;185462926;185468762;185468762;185465760	+;+;+;+;+;+;+;+;+;+;+	6508	Slc30a10	545	717	608	487	584	570	518	575	762	618	415	333	407	455	510	324	300	369	597.87	718.871	668.417	456.267	512.562	551.984	549.051	563.718	583.096	492.042	509.381	405.651	401.258	397.28	426.704	338.1	353.008	420.037	506.938	370.382	496.961	-0.4534	0.116762	-3.88313
192	ENSMUSG00000026773.19	chr2;chr2;chr2;chr2;chr2;chr2;chr2;chr2;chr2;chr2;chr2;chr2;chr2;chr2;chr2;chr2;chr2;chr2;chr2;chr2;chr2;chr2;chr2;chr2;chr2;chr2;chr2;chr2;chr2;chr2;chr2;chr2;chr2;chr2;chr2;chr2;chr2;chr2;chr2;chr2;chr2;chr2;chr2;chr2;chr2;chr2;chr2;chr2;chr2;chr2;chr2;chr2;chr2;chr2;chr2;chr2;chr2;chr2;chr2;chr2;chr2;chr2;chr2;chr2;chr2;chr2;chr2;chr2;chr2;chr2;chr2;chr2;chr2;chr2;chr2;chr2;chr2;chr2;chr2;chr2…	11471433;11471791;11471824;11471826;11471826;11471828;11474393;11474407;11474407;11474407;11474407;11475754;11475754;11475764;11475764;11477955;11477967;11478036;11478036;11478036;11478036;11478036;11478036;11479900;11480198;11480198;11480198;11480198;11480198;11480198;11480198;11480198;11480198;11480198;11480198;11480198;11480198;11481010;11481247;11481247;11481247;11481247;11481247;11481871;114…	11474543;11474543;11474543;11474543;11474543;11471921;11474543;11474543;11474543;11474543;11474543;11475806;11475806;11475806;11475806;11478058;11478058;11478058;11478058;11478058;11478058;11478058;11478058;11480371;11480371;11480371;11480371;11480371;11480371;11480371;11480371;11480371;11480371;11480371;11480371;11480371;11480371;11481333;11481333;11481333;11481333;11481333;11481333;11481935;114…	-;-;-;-;-;-;-;-;-;-;-;-;-;-;-;-;-;-;-;-;-;-;-;-;-;-;-;-;-;-;-;-;-;-;-;-;-;-;-;-;-;-;-;-;-;-;-;-;-;-;-;-;-;-;-;-;-;-;-;-;-;-;-;-;-;-;-;-;-;-;-;-;-;-;-;-;-;-;-;-;-;-;-;-;-;-;-;-;-;-;-;-;-;-;-;-;-;-;-;-;-;-;-;-;-;-;-;-;-;-;-;-;-;-;-;-;-;-;-;-;-;-;-;-;-;-;-;-;-;-;-;-;-;-;-;-;-;-;-;-;-;-;-;-;-;-;-;-;-;-;-;-;-;-;-;-;-;-;-;-;-;-;-;-;-;-;-;-;-;-;-;-;-;-;-;-;-;-;-;-;-;-;-;-;-;-;-;-;-;-;-;-;-;-;-;-;-;-;-;-…	7561	Pfkfb3	799	696	684	556	770	620	842	662	913	854	515	590	635	641	737	871	694	723	876.51	697.817	751.969	520.913	675.809	600.403	892.473	649.011	698.643	679.942	632.123	718.721	626.041	559.685	616.629	908.906	816.625	822.999	599.042	849.51	708.068	0.5039	0.130119	3.87231
193	ENSMUSG00000054252.18	chr5;chr5;chr5;chr5;chr5;chr5;chr5;chr5;chr5;chr5;chr5;chr5;chr5;chr5;chr5;chr5;chr5;chr5;chr5;chr5;chr5;chr5;chr5;chr5;chr5;chr5;chr5;chr5;chr5;chr5;chr5;chr5;chr5;chr5;chr5;chr5;chr5;chr5;chr5;chr5;chr5;chr5;chr5;chr5;chr5;chr5;chr5;chr5;chr5;chr5;chr5;chr5;chr5;chr5;chr5;chr5;chr5;chr5;chr5;chr5;chr5;chr5;chr5;chr5;chr5;chr5;chr5;chr5;chr5;chr5;chr5;chr5;chr5;chr5;chr5;chr5;chr5;chr5;chr5;chr5…	33721674;33721724;33721724;33721724;33721791;33721798;33722306;33722306;33722306;33722306;33722306;33722306;33722306;33722306;33722444;33722820;33723772;33727647;33727647;33727647;33727647;33727647;33727647;33727647;33727647;33727647;33727647;33727647;33728192;33728192;33728192;33728192;33728192;33728192;33728192;33728192;33728192;33729681;33729681;33729681;33729681;33729681;33729681;33729681;337…	33721954;33721928;33721954;33721928;33721928;33721928;33722511;33722511;33722511;33722511;33722511;33722511;33722511;33722511;33722511;33723330;33723927;33727916;33727916;33727916;33727916;33727916;33727916;33727916;33727916;33727916;33727916;33727916;33728245;33728245;33728245;33728245;33728245;33728245;33728245;33728245;33728245;33729850;33729850;33729850;33729850;33729850;33729850;33729850;337…	+;+;+;+;+;+;+;+;+;+;+;+;+;+;+;+;+;+;+;+;+;+;+;+;+;+;+;+;+;+;+;+;+;+;+;+;+;+;+;+;+;+;+;+;+;+;+;+;+;+;+;+;+;+;+;+;+;+;+;+;+;+;+;+;+;+;+;+;+;+;+;+;+;+;+;+;+;+;+;+;+;+;+;+;+;+;+;+;+;+;+;+;+;+;+;+;+;+;+;+;+;+;+;+;+;+;+;+;+;+;+;+;+;+;+;+;+;+;+;+;+;+;+;+;+;+;+;+;+;+;+;+;+;+;+;+;+;+;+;+;+;+;+;+;+;+;+;+;+;+;+;+;+;+;+;+;+;+;+;+;+;+;+;+;+;+;+;+;+;+;+;+	7158	Fgfr3	1790	2071	1694	2019	2424	1997	1733	1882	2846	2363	1915	1524	2994	2561	3312	2608	2277	2359	1963.65	2076.41	1862.33	1891.59	2127.48	1933.88	1836.88	1845.07	2177.81	1881.38	2350.52	1856.49	2951.76	2236.12	2771.07	2721.5	2679.33	2685.28	1984.32	2695.37	2213.81	0.4417	0.114156	3.86955
194	ENSMUSG00000031609.3	chr8;chr8;chr8;chr8	57482707;57485042;57485510;57487252	57483050;57485140;57485635;57487860	-;-;-;-	1178	Sap30	42	53	53	67	69	84	79	75	126	79	65	73	72	103	76	97	116	110	46.0744	53.1383	58.2666	62.7719	60.5595	81.345	83.7356	73.5285	96.4174	62.8986	79.7826	88.9265	70.9842	89.9338	63.5873	101.221	136.496	125.214	68.2254	120.977	79.7157	0.8262	0.21368	3.86676
195	ENSMUSG00000021025.8	chr12;chr12;chr12;chr12;chr12;chr12;chr12;chr12;chr12;chr12	55489410;55490406;55490407;55490771;55490771;55491120;55491120;55491670;55491670;55492300	55489969;55490666;55490666;55490859;55490859;55491330;55491330;55491810;55491778;55492647	-;-;-;-;-;-;-;-;-;-	1610	Nfkbia	196	216	192	185	190	182	260	234	363	250	141	162	458	724	414	243	249	256	215.014	216.564	211.079	173.325	166.758	176.248	275.585	229.409	277.774	199.046	173.067	197.344	451.538	632.156	346.383	253.575	292.997	291.408	172.11	279.327	265.515	0.6981	0.180622	3.86507
196	ENSMUSG00000051022.7	chr5;chr5;chr5;chr5;chr5;chr5;chr5;chr5;chr5	39613935;39613939;39614769;39615074;39644218;39644417;39645120;39749830;39755310	39615404;39615404;39615404;39615404;39644597;39644634;39645246;39749879;39755475	-;-;-;-;-;-;-;-;-	2230	Hs3st1	269	289	195	291	245	238	370	404	571	270	143	158	328	396	368	155	142	140	295.096	289.754	214.377	272.636	215.03	230.477	392.179	396.074	436.939	214.97	175.522	192.471	323.373	345.765	307.896	161.746	167.09	159.363	239.381	162.733	266.153	-0.5564	0.144626	-3.84683
197	ENSMUSG00000076431.4	chr13	28948919	28953713	-	4795	Sox4	587	513	661	638	562	894	687	801	963	713	508	430	525	686	579	360	347	390	643.944	514.339	726.683	597.738	493.253	865.743	728.182	785.284	736.904	567.68	623.531	523.814	517.593	598.976	484.435	375.667	408.312	443.941	652.245	409.307	590.89	-0.6718	0.174801	-3.84309
198	ENSMUSG00000026185.8	chr1;chr1;chr1;chr1;chr1;chr1;chr1;chr1;chr1;chr1	72857932;72858065;72860049;72862334;72863143;72863143;72863851;72863851;72873806;72873806	72862508;72859209;72862189;72862508;72863262;72863262;72864080;72864080;72874275;72874884	-;-;-;-;-;-;-;-;-;-	6006	Igfbp5	3167	4580	2720	3505	3133	4005	4180	4974	6944	3242	2028	2582	5074	5605	6759	1714	1790	2202	3474.23	4591.95	2990.28	3283.81	2749.75	3878.41	4430.57	4876.41	5313.67	2581.23	2489.22	3145.32	5002.42	4893.97	5655.08	1788.59	2106.28	2506.56	3303.99	2133.81	3653.21	-0.6308	0.164245	-3.84081
199	ENSMUSG00000030357.10	chr6;chr6;chr6;chr6;chr6;chr6;chr6;chr6;chr6;chr6;chr6;chr6;chr6;chr6;chr6;chr6;chr6;chr6;chr6;chr6;chr6;chr6;chr6;chr6;chr6;chr6;chr6;chr6;chr6;chr6;chr6;chr6;chr6	128429735;128430103;128432422;128432422;128433106;128433106;128433215;128433526;128433526;128433526;128433703;128433703;128433762;128434305;128434305;128434305;128434305;128434752;128434752;128434752;128434752;128435714;128435714;128435714;128435714;128436570;128436570;128436570;128436570;128437610;128438068;128438406;128438406	128430880;128430880;128432661;128432661;128433291;128433291;128433291;128433609;128433609;128433793;128433793;128433793;128433793;128434461;128434461;128434461;128434461;128434872;128434872;128434872;128434872;128435856;128435856;128435856;128435856;128436714;128436714;128436714;128436714;128437653;128438140;128438677;128438677	-;-;-;-;-;-;-;-;-;-;-;-;-;-;-;-;-;-;-;-;-;-;-;-;-;-;-;-;-;-;-;-;-	2795	Fkbp4	2401	2455	2168	1919	1984	1908	2097	2540	3520	2250	1428	1690	4119	3927	4693	2429	1861	1953	2633.92	2461.41	2383.43	1797.9	1741.3	1847.69	2222.7	2490.16	2693.56	1791.42	1752.76	2058.71	4060.89	3428.84	3926.51	2534.71	2189.83	2223.12	1795.63	2315.89	2457.72	0.3675	0.0960075	3.82812
200	ENSMUSG00000025037.6	chrX;chrX;chrX;chrX;chrX;chrX;chrX;chrX;chrX;chrX;chrX;chrX;chrX;chrX;chrX	16619698;16634182;16639064;16658568;16659445;16662317;16664651;16665652;16672847;16677555;16680814;16682201;16683964;16684982;16685232	16619913;16634276;16639201;16658672;16659536;16662458;16664800;16665811;16672943;16677608;16680871;16682298;16684075;16685044;16687818	+;+;+;+;+;+;+;+;+;+;+;+;+;+;+	4167	Maoa	686	915	570	596	611	660	670	653	987	764	426	453	957	987	999	368	363	364	752.548	917.388	626.64	558.389	536.259	639.139	710.162	640.188	755.269	608.285	522.883	551.832	943.499	861.793	835.838	384.015	427.14	414.345	577.929	408.5	649.201	-0.5007	0.130967	-3.82309
201	ENSMUSG00000001288.15	chr15;chr15;chr15;chr15;chr15;chr15;chr15;chr15;chr15;chr15;chr15;chr15;chr15;chr15;chr15;chr15;chr15;chr15;chr15;chr15;chr15;chr15;chr15;chr15;chr15;chr15;chr15;chr15;chr15;chr15;chr15;chr15	102234938;102234940;102238805;102238805;102239390;102239390;102239858;102239858;102239989;102240128;102240128;102240128;102241058;102241058;102241058;102241836;102241836;102241836;102241939;102241943;102241943;102243213;102244963;102246060;102250278;102251149;102252419;102252419;102252419;102256470;102257240;102257240	102236223;102236223;102238963;102238963;102239594;102239594;102240034;102240034;102240034;102240288;102240288;102240288;102241199;102241199;102241199;102241984;102241984;102241984;102241984;102241984;102241984;102243589;102245231;102246500;102250346;102251300;102252640;102252744;102252744;102256539;102257349;102257517	-;-;-;-;-;-;-;-;-;-;-;-;-;-;-;-;-;-;-;-;-;-;-;-;-;-;-;-;-;-;-;-	4261	Rarg	221	228	181	238	248	242	181	228	274	208	132	119	144	222	172	150	111	147	242.439	228.595	198.986	222.981	217.663	234.351	191.85	223.527	209.669	165.606	162.02	144.962	141.968	193.838	143.908	156.528	130.613	167.332	224.998	151.491	187.602	-0.5687	0.149215	-3.8113
202	ENSMUSG00000022951.16	chr16;chr16;chr16;chr16;chr16;chr16;chr16;chr16;chr16;chr16;chr16;chr16;chr16;chr16;chr16;chr16;chr16;chr16;chr16;chr16;chr16;chr16;chr16;chr16	92391953;92391955;92391955;92391959;92392003;92392510;92393348;92395866;92395866;92395866;92395866;92395866;92397263;92397263;92397263;92397263;92397263;92398674;92399896;92399896;92458258;92465833;92465833;92470815	92393628;92393628;92393628;92393628;92392157;92393628;92393632;92396025;92396025;92396025;92396025;92396025;92397436;92397436;92397436;92397436;92397436;92398977;92399978;92400077;92458475;92466143;92466146;92470867	-;-;-;-;-;-;-;-;-;-;-;-;-;-;-;-;-;-;-;-;-;-;-;-	3085	Rcan1	790	753	696	1054	1182	942	751	759	954	1268	854	900	863	1014	932	1139	1065	1043	866.637	754.965	765.161	987.486	1037.41	912.226	796.018	744.108	730.017	1009.56	1048.22	1096.35	850.825	885.368	779.781	1188.57	1253.18	1187.26	979.041	1209.67	938.508	0.3043	0.0799253	3.80735
203	ENSMUSG00000025789.9	chr7;chr7;chr7;chr7;chr7;chr7;chr7;chr7;chr7;chr7	73939119;73960692;73960851;73966741;73966741;73971918;73971918;73976658;74013397;74013397	73943464;73960985;73960985;73966998;73966998;73972046;73972046;73976720;74013690;74013674	-;-;-;-;-;-;-;-;-;-	5384	St8sia2	289	327	253	125	130	212	274	325	433	210	109	129	204	224	203	230	245	179	317.036	327.853	278.14	117.112	114.098	205.299	290.425	318.623	331.339	167.199	133.789	157.144	201.122	195.584	169.845	240.01	288.29	203.758	145.503	244.019	225.37	0.7483	0.196725	3.80371
204	ENSMUSG00000048701.13	chr10;chr10;chr10;chr10;chr10;chr10;chr10;chr10;chr10;chr10;chr10;chr10;chr10;chr10;chr10;chr10;chr10;chr10	70097121;70142579;70154708;70167002;70169092;70174509;70175011;70175011;70175047;70182160;70182160;70182160;70182160;70187691;70187691;70187691;70187927;70189078	70097581;70142728;70154836;70167105;70169252;70175167;70175167;70175167;70175167;70182260;70182260;70182260;70182206;70187815;70188187;70187815;70188173;70193200	+;+;+;+;+;+;+;+;+;+;+;+;+;+;+;+;+;+	6385	Ccdc6	1026	987	1191	1067	1172	1102	1161	1403	1602	1458	900	874	1323	1738	1561	1244	1158	1186	1125.53	989.576	1309.35	999.665	1028.63	1067.17	1230.59	1375.47	1225.88	1160.84	1104.68	1064.68	1304.34	1517.52	1306.05	1298.14	1362.61	1350.04	1031.82	1336.93	1212.26	0.3736	0.0983355	3.79954
205	ENSMUSG00000024966.9	chr19;chr19;chr19;chr19;chr19;chr19;chr19;chr19;chr19;chr19;chr19;chr19;chr19;chr19	7020702;7021650;7022027;7022272;7025315;7026292;7028628;7028902;7029108;7032481;7034163;7034647;7035496;7039880	7021171;7021822;7022130;7022308;7025439;7026388;7028748;7029004;7029234;7032649;7034304;7034788;7035705;7039967	-;-;-;-;-;-;-;-;-;-;-;-;-;-	2108	Stip1	3249	2930	2984	2977	2722	2996	2429	3205	4076	3314	2133	2587	5958	5195	5688	4192	3126	2969	3564.18	2937.65	3280.52	2789.13	2389.03	2901.3	2574.6	3142.12	3119.03	2638.56	2618.1	3151.41	5873.94	4535.98	4759.01	4374.44	3678.34	3379.65	2693.15	3810.81	3428.17	0.5011	0.131987	3.79645
206	ENSMUSG00000049721.14	chr11;chr11;chr11;chr11;chr11;chr11;chr11;chr11;chr11;chr11	3983636;3983713;3984941;3989933;3996909;3996909;3996909;3997926;3997926;3997926	3983840;3983840;3985158;3990006;3997051;3997051;3997051;3999308;3999326;3999315	+;+;+;+;+;+;+;+;+;+	2041	Gal3st1	251	251	211	204	182	202	268	285	470	174	122	120	294	286	273	121	76	117	275.349	251.655	231.967	191.126	159.737	195.615	284.065	279.408	359.652	138.536	149.746	146.181	289.852	249.719	228.412	126.266	89.4287	133.182	182.159	116.292	209.994	-0.643	0.169395	-3.79596
207	ENSMUSG00000021765.9	chr13;chr13;chr13;chr13;chr13;chr13;chr13;chr13;chr13;chr13;chr13;chr13;chr13;chr13;chr13;chr13;chr13;chr13;chr13;chr13;chr13;chr13;chr13	114452290;114452970;114453105;114453316;114453342;114453709;114454280;114454280;114454280;114454280;114455121;114455121;114455121;114455121;114455684;114455684;114455684;114456363;114456363;114456363;114458502;114458502;114458502	114453805;114453505;114453505;114456236;114453505;114454510;114454507;114454510;114454551;114454510;114455210;114455345;114455345;114455345;114455902;114455902;114455902;114456554;114456554;114456554;114458586;114458951;114458949	-;-;-;-;-;-;-;-;-;-;-;-;-;-;-;-;-;-;-;-;-;-;-	4589	Fst	39	38	45	48	40	29	34	36	50	50	40	25	34	36	43	58	69	60	42.7834	38.0992	49.4716	44.9709	35.1069	28.0834	36.0381	35.2937	38.2609	39.8092	49.097	30.4543	33.5203	31.4332	35.977	60.5241	81.1918	68.2987	36.0537	70.0049	43.2452	0.9527	0.251014	3.79539
208	ENSMUSG00000021624.9	chr13;chr13;chr13;chr13;chr13;chr13;chr13;chr13;chr13;chr13;chr13;chr13	102693558;102693565;102693573;102693579;102693611;102702701;102702701;102702701;102704705;102704854;102739166;102739166	102693789;102693789;102693789;102693789;102693789;102702867;102702867;102704262;102706955;102705066;102739629;102739504	+;+;+;+;+;+;+;+;+;+;+;+	4509	Cd180	43	62	43	39	57	54	38	37	56	52	36	41	31	25	25	26	14	17	47.1714	62.1618	47.2729	36.5389	50.0274	52.2932	40.2779	36.2741	42.8522	41.4016	44.1873	49.945	30.5627	21.8286	20.9169	27.1315	16.4737	19.3513	46.2865	20.9855	38.1482	-1.1311	0.298366	-3.791
209	ENSMUSG00000026921.20	chr2;chr2;chr2;chr2;chr2;chr2;chr2;chr2;chr2;chr2;chr2;chr2;chr2;chr2;chr2;chr2;chr2;chr2;chr2;chr2;chr2;chr2;chr2;chr2;chr2;chr2;chr2;chr2;chr2;chr2;chr2;chr2;chr2;chr2;chr2;chr2;chr2;chr2;chr2;chr2;chr2;chr2;chr2;chr2;chr2;chr2;chr2;chr2;chr2;chr2;chr2;chr2;chr2;chr2;chr2;chr2;chr2;chr2;chr2;chr2;chr2;chr2;chr2;chr2;chr2;chr2;chr2;chr2;chr2;chr2;chr2;chr2;chr2;chr2;chr2;chr2;chr2;chr2;chr2;chr2…	26580014;26581056;26581056;26583864;26583864;26583880;26583905;26585585;26585585;26585585;26585585;26585585;26585585;26585585;26586630;26586630;26586661;26586672;26586689;26588543;26589045;26589045;26589045;26589045;26589045;26589045;26589045;26589045;26589045;26589045;26589045;26589045;26589045;26589330;26589330;26589330;26589330;26589330;26589330;26589330;26589330;26589330;26589330;26589330;265…	26580109;26581241;26581241;26584048;26584048;26584048;26584048;26585675;26585675;26585675;26585675;26585675;26585675;26585675;26586681;26586681;26586681;26586717;26586820;26588561;26589169;26589169;26589169;26589169;26589169;26589169;26589169;26589169;26589169;26589169;26589169;26589169;26589169;26589446;26589446;26589446;26589446;26589446;26589446;26589446;26589446;26589446;26589446;26589446;265…	+;+;+;+;+;+;+;+;+;+;+;+;+;+;+;+;+;+;+;+;+;+;+;+;+;+;+;+;+;+;+;+;+;+;+;+;+;+;+;+;+;+;+;+;+;+;+;+;+;+;+;+;+;+;+;+;+;+;+;+;+;+;+;+;+;+;+;+;+;+;+;+;+;+;+;+;+;+;+;+;+;+;+;+;+;+;+;+;+;+;+;+;+;+;+;+;+;+;+;+;+;+;+;+;+;+;+;+;+;+;+;+;+;+;+;+;+;+;+;+;+;+;+;+;+;+;+;+	3581	Egfl7	114	188	136	317	387	346	118	96	173	321	200	185	136	108	116	203	163	197	125.059	188.491	149.514	296.995	339.66	335.064	125.073	94.1165	132.383	255.575	245.485	225.362	134.081	94.2995	97.0543	211.834	191.801	224.247	323.906	209.294	192.561	-0.6297	0.166304	-3.78656
210	ENSMUSG00000029153.11	chr5;chr5;chr5;chr5;chr5;chr5;chr5;chr5;chr5;chr5;chr5;chr5;chr5;chr5;chr5;chr5;chr5;chr5;chr5;chr5;chr5;chr5;chr5;chr5;chr5;chr5;chr5;chr5;chr5;chr5;chr5;chr5;chr5;chr5;chr5;chr5	73322199;73322199;73322213;73322213;73323346;73326281;73326281;73326281;73327663;73327663;73327663;73327663;73327663;73327665;73329267;73329267;73329267;73329267;73329267;73329267;73332104;73332104;73332104;73332104;73332104;73335820;73335820;73335820;73335820;73335820;73338531;73338531;73338531;73338531;73338531;73340861	73323847;73323847;73323847;73323847;73323847;73326398;73326398;73326398;73327710;73327710;73327710;73327710;73327710;73327710;73329320;73329320;73329298;73329320;73329320;73329320;73332200;73332200;73332200;73332200;73332200;73335945;73335945;73335945;73335945;73335945;73338558;73338948;73338951;73338992;73338948;73341028	-;-;-;-;-;-;-;-;-;-;-;-;-;-;-;-;-;-;-;-;-;-;-;-;-;-;-;-;-;-;-;-;-;-;-;-	2722	Ociad2	634	800	480	1121	1324	1112	867	801	1058	1646	1084	997	1172	1725	1408	1601	1231	1361	695.504	802.088	527.697	1050.26	1162.04	1076.85	918.971	785.284	809.6	1310.52	1330.53	1214.52	1155.47	1506.17	1178.04	1670.68	1448.51	1549.24	1096.38	1556.14	1121.78	0.5053	0.133878	3.77443
211	ENSMUSG00000028945.9	chr5;chr5;chr5;chr5;chr5;chr5;chr5;chr5;chr5;chr5;chr5;chr5;chr5;chr5;chr5;chr5;chr5;chr5	24802823;24803667;24806999;24806999;24807605;24807605;24807748;24807748;24808353;24808353;24810136;24813798;24813798;24817760;24817760;24840004;24842185;24842185	24803756;24803756;24807080;24807080;24807652;24807652;24807804;24807804;24808435;24808435;24813865;24813865;24813959;24817831;24817831;24842609;24842428;24842624	-;-;-;-;-;-;-;-;-;-;-;-;-;-;-;-;-;-	7721	Rheb	1309	1251	1176	1745	1699	1419	1277	1243	1685	2125	1392	1343	1833	2000	2110	1760	1480	1683	1435.99	1254.27	1292.86	1634.88	1491.17	1374.15	1353.55	1218.61	1289.39	1691.89	1708.57	1636	1807.14	1746.29	1765.38	1836.59	1741.51	1915.78	1500.07	1831.29	1566.33	0.2878	0.0763088	3.77149
212	ENSMUSG00000031565.18	chr8;chr8;chr8;chr8;chr8;chr8;chr8;chr8;chr8;chr8;chr8;chr8;chr8;chr8;chr8;chr8;chr8;chr8;chr8;chr8;chr8;chr8;chr8;chr8;chr8;chr8;chr8;chr8;chr8;chr8;chr8;chr8;chr8;chr8;chr8;chr8;chr8;chr8;chr8;chr8;chr8;chr8;chr8;chr8;chr8;chr8;chr8;chr8;chr8;chr8;chr8;chr8;chr8;chr8;chr8;chr8;chr8;chr8;chr8;chr8;chr8;chr8;chr8;chr8;chr8;chr8;chr8;chr8;chr8;chr8;chr8;chr8;chr8;chr8;chr8;chr8;chr8;chr8;chr8;chr8…	25513654;25514100;25518759;25518772;25518772;25518789;25518795;25518895;25519344;25519837;25532125;25532250;25532250;25532250;25532250;25532250;25532250;25532250;25532250;25532250;25532250;25532281;25555469;25555508;25555508;25555508;25555508;25555508;25555508;25555617;25557731;25557731;25557731;25557731;25557731;25557731;25557731;25557731;25558071;25558071;25558071;25558071;25558071;25558071;255…	25513714;25514251;25519429;25519429;25519429;25519429;25519429;25519429;25519429;25519923;25532161;25532428;25532428;25532297;25532297;25532428;25532428;25532428;25532428;25532428;25532428;25532428;25555774;25555676;25555729;25555658;25555774;25555568;25555774;25555774;25557820;25557814;25557820;25557814;25557820;25557814;25557814;25557820;25558243;25558243;25558227;25558243;25558243;25558243;255…	+;+;+;+;+;+;+;+;+;+;+;+;+;+;+;+;+;+;+;+;+;+;+;+;+;+;+;+;+;+;+;+;+;+;+;+;+;+;+;+;+;+;+;+;+;+;+;+;+;+;+;+;+;+;+;+;+;+;+;+;+;+;+;+;+;+;+;+;+;+;+;+;+;+;+;+;+;+;+;+;+;+;+;+;+;+;+;+;+;+;+;+;+;+;+;+;+;+;+;+;+;+;+;+;+;+;+;+;+;+;+;+;+;+;+;+;+;+;+;+;+;+;+;+;+;+;+;+;+;+;+;+;+;+;+;+;+;+;+;+;+;+;+;+;+;+;+;+;+;+;+;+;+;+;+;+;+;+;+;+;+;+;+;+;+;+;+;+	9875	Fgfr1	1487	1228	1798	996	1094	1017	2051	2120	2502	1246	754	802	1733	2257	2082	1257	1050	1382	1631.25	1231.21	1976.67	933.146	960.175	984.855	2173.95	2078.41	1914.57	992.046	925.478	976.973	1708.55	1970.69	1741.96	1311.7	1235.53	1573.15	959.392	1373.46	1462.24	0.5176	0.137307	3.76994
213	ENSMUSG00000029598.12	chr5;chr5;chr5;chr5;chr5;chr5;chr5;chr5;chr5;chr5;chr5;chr5;chr5;chr5;chr5;chr5;chr5;chr5;chr5;chr5;chr5;chr5;chr5;chr5;chr5;chr5;chr5;chr5;chr5	120483282;120485247;120486040;120486040;120486648;120486648;120487299;120487430;120487672;120487672;120488410;120488410;120488410;120491126;120491126;120491126;120492665;120492665;120493052;120493052;120494378;120494378;120494378;120498997;120498997;120498997;120503287;120503287;120503287	120485838;120485838;120486202;120486202;120487767;120486800;120487501;120487501;120487767;120487767;120488570;120488570;120488570;120491223;120493152;120491223;120492879;120492879;120493152;120493152;120494536;120494536;120494536;120499090;120499090;120499090;120503612;120503601;120503625	-;-;-;-;-;-;-;-;-;-;-;-;-;-;-;-;-;-;-;-;-;-;-;-;-;-;-;-;-	6620	Plbd2	975	986	996	1829	2033	1682	1127	1303	1636	1849	1171	1276	1055	1302	1383	1339	1290	1166	1069.58	988.574	1094.97	1713.58	1784.31	1628.84	1194.56	1277.43	1251.9	1472.15	1437.31	1554.39	1040.12	1136.83	1157.12	1397.27	1517.93	1327.27	1708.91	1414.16	1335.79	-0.2738	0.0726421	-3.76893
214	ENSMUSG00000022665.15	chr16;chr16;chr16;chr16;chr16;chr16;chr16;chr16;chr16;chr16;chr16;chr16;chr16;chr16;chr16;chr16;chr16;chr16;chr16;chr16;chr16;chr16;chr16;chr16;chr16;chr16;chr16	45093402;45093454;45093590;45093612;45093675;45094029;45094029;45094029;45094029;45094053;45094132;45094872;45094872;45094872;45094872;45104380;45104380;45116246;45116246;45118101;45118101;45122847;45122847;45126122;45126122;45127164;45127164	45093597;45093558;45093668;45093869;45093869;45094425;45094360;45094425;45094195;45094425;45094425;45095170;45096757;45096757;45094904;45104536;45104536;45116382;45116382;45118249;45118249;45122950;45122950;45126202;45126202;45127924;45128077	+;+;+;+;+;+;+;+;+;+;+;+;+;+;+;+;+;+;+;+;+;+;+;+;+;+;+	4293	Ccdc80	110	96	109	235	213	237	113	118	172	256	146	162	89	109	85	145	127	113	120.671	96.2506	119.831	220.17	186.945	229.509	119.774	115.685	131.617	203.823	179.204	197.344	87.7444	95.1727	71.1174	151.31	149.44	128.629	212.208	143.126	144.68	-0.566	0.150347	-3.76431
215	ENSMUSG00000029513.14	chr5;chr5;chr5;chr5;chr5;chr5;chr5;chr5;chr5;chr5;chr5;chr5;chr5;chr5;chr5;chr5;chr5;chr5;chr5;chr5;chr5;chr5;chr5;chr5;chr5;chr5;chr5;chr5;chr5;chr5;chr5;chr5;chr5;chr5;chr5;chr5;chr5;chr5;chr5;chr5;chr5;chr5;chr5;chr5	116013586;116013590;116014167;116014316;116014435;116014650;116014914;116014914;116014914;116014914;116014914;116014914;116017815;116017948;116017948;116017948;116017948;116017948;116019707;116020004;116020004;116020004;116020374;116020374;116020374;116020374;116020374;116020374;116021483;116021483;116021483;116021483;116021483;116021483;116023899;116024091;116024091;116024091;116024091;116024091…	116014726;116014726;116014726;116014726;116014726;116014726;116014982;116014982;116014982;116014982;116015161;116014982;116018081;116018081;116018081;116018081;116018211;116018081;116020118;116020118;116020118;116020118;116020467;116020467;116020467;116020467;116020467;116020467;116021646;116021646;116021646;116021646;116021646;116021646;116024259;116024259;116024259;116024356;116024259;116024462…	-;-;-;-;-;-;-;-;-;-;-;-;-;-;-;-;-;-;-;-;-;-;-;-;-;-;-;-;-;-;-;-;-;-;-;-;-;-;-;-;-;-;-;-	3066	Prkab1	208	237	203	292	341	333	182	271	296	298	182	181	186	259	239	217	161	190	228.178	237.619	223.172	273.573	299.287	322.475	192.91	265.683	226.504	237.263	223.391	220.489	183.376	226.144	199.965	226.444	189.448	216.279	298.445	210.724	232.9	-0.5	0.132993	-3.75946
216	ENSMUSG00000110618.1	chr11;chr11;chr11	51898966;51903127;51908000	51899096;51903654;51909624	+;+;+	2284	Gm39822	5	2	3	117	154	101	9	2	0	159	125	112	7	3	3	218	212	148	5.485	2.0052	3.2981	109.617	135.162	97.8077	9.5395	1.9608	0	126.593	153.428	136.435	6.9012	2.6194	2.51	227.487	249.459	168.47	114.195	215.139	79.9321	0.9123	0.242805	3.75715
217	ENSMUSG00000031508.14	chr8;chr8;chr8;chr8;chr8;chr8;chr8;chr8;chr8;chr8;chr8;chr8;chr8;chr8;chr8;chr8;chr8;chr8;chr8;chr8;chr8;chr8;chr8;chr8;chr8;chr8;chr8;chr8;chr8;chr8;chr8;chr8;chr8;chr8;chr8;chr8;chr8;chr8;chr8;chr8;chr8;chr8;chr8;chr8;chr8;chr8	11611583;11611583;11611584;11611584;11611585;11614963;11615815;11615815;11615815;11615815;11619062;11619062;11619062;11619062;11619062;11619062;11619259;11620262;11620262;11623697;11623697;11623697;11627669;11628439;11628439;11628439;11628439;11628439;11628439;11628515;11632866;11632866;11632866;11632866;11632866;11632866;11632866;11632866;11633653;11634811;11634811;11635411;11635411;11635411;116…	11612947;11615910;11612947;11612947;11612947;11615910;11615910;11615910;11615910;11615910;11619297;11619297;11619297;11619297;11619297;11619297;11619297;11620373;11620373;11623858;11623858;11624626;11628530;11628530;11628530;11628530;11628530;11628530;11628530;11628530;11633018;11633018;11633018;11633018;11633018;11633018;11633018;11633018;11633950;11635036;11635030;11635754;11635754;11635754;116…	-;-;-;-;-;-;-;-;-;-;-;-;-;-;-;-;-;-;-;-;-;-;-;-;-;-;-;-;-;-;-;-;-;-;-;-;-;-;-;-;-;-;-;-;-;-	7492	Ankrd10	1600	1974	1737	1524	1674	1536	1682	1626	2051	1871	1179	1088	1369	1523	1886	1765	1542	1557	1755.21	1979.15	1909.6	1427.83	1469.23	1487.45	1782.83	1594.1	1569.46	1489.66	1447.13	1325.37	1349.69	1329.8	1577.97	1841.81	1814.46	1772.35	1461.5	1809.54	1606.84	0.3083	0.0821732	3.75155
218	ENSMUSG00000038059.7	chr18;chr18;chr18	60474191;60496555;60501393	60475585;60501576;60501987	-;-;-	6828	Smim3	93	67	62	82	92	87	134	103	125	106	58	75	132	171	118	143	135	106	102.022	67.1749	68.1609	76.8253	80.746	84.2502	142.032	100.979	95.6521	84.3956	71.1906	91.3629	130.138	149.308	98.7276	149.223	158.854	120.661	80.6071	142.913	103.983	0.8264	0.220524	3.74728
219	ENSMUSG00000051341.6	chr17;chr17;chr17;chr17;chr17;chr17;chr17;chr17	21535539;21538573;21554985;21555046;21557135;21557135;21560049;21560049	21535833;21538670;21555075;21555075;21557261;21557261;21562601;21562066	+;+;+;+;+;+;+;+	3164	Zfp52	100	96	114	109	92	100	110	154	200	139	82	94	184	244	196	132	132	127	109.701	96.2506	125.328	102.121	80.746	96.8393	116.594	150.978	153.043	110.67	100.649	114.508	181.404	213.047	163.988	137.745	155.323	144.565	93.2355	145.878	130.75	0.6467	0.172577	3.7471
220	ENSMUSG00000027550.14	chr3;chr3;chr3;chr3;chr3;chr3;chr3;chr3;chr3;chr3;chr3;chr3;chr3;chr3;chr3;chr3;chr3;chr3;chr3;chr3;chr3;chr3;chr3;chr3;chr3;chr3;chr3;chr3;chr3;chr3;chr3;chr3;chr3;chr3;chr3;chr3;chr3;chr3;chr3;chr3;chr3;chr3;chr3;chr3;chr3;chr3;chr3;chr3;chr3;chr3;chr3;chr3;chr3;chr3;chr3;chr3;chr3;chr3;chr3;chr3;chr3;chr3;chr3;chr3;chr3;chr3;chr3;chr3;chr3;chr3;chr3;chr3;chr3;chr3;chr3;chr3;chr3;chr3;chr3;chr3…	14533788;14533823;14533824;14533879;14533934;14535999;14535999;14535999;14535999;14536474;14536474;14536474;14536474;14536474;14537210;14537210;14537210;14537210;14537210;14539629;14539629;14539629;14539629;14539911;14539911;14539911;14539911;14539911;14545496;14545496;14545496;14545496;14545496;14547247;14547247;14547247;14547247;14547247;14548108;14548108;14548108;14548108;14548108;14548117;145…	14534022;14534022;14534022;14534022;14534022;14536204;14536204;14536204;14536204;14536539;14536539;14536539;14536539;14536539;14537377;14537377;14537377;14537377;14537377;14539804;14539804;14539804;14539804;14540114;14540114;14540066;14540114;14540114;14545692;14545692;14545692;14545692;14545692;14547394;14547394;14547394;14547394;14547394;14548256;14548256;14548256;14548256;14548256;14548256;145…	+;+;+;+;+;+;+;+;+;+;+;+;+;+;+;+;+;+;+;+;+;+;+;+;+;+;+;+;+;+;+;+;+;+;+;+;+;+;+;+;+;+;+;+;+;+;+;+;+;+;+;+;+;+;+;+;+;+;+;+;+;+;+;+;+;+;+;+;+;+;+;+;+;+;+;+;+;+;+;+;+;+;+;+;+;+;+;+;+;+;+;+;+;+;+;+;+;+;+;+;+;+	7475	Lrrcc1	457	551	642	567	626	714	559	625	725	716	502	493	450	537	585	373	367	391	501.333	552.438	705.795	531.219	549.424	691.432	592.509	612.737	554.782	570.068	616.167	600.558	443.651	468.878	489.455	389.233	431.846	445.08	590.692	422.053	541.478	-0.4851	0.129598	-3.74282
221	ENSMUSG00000030223.14	chr6;chr6;chr6;chr6;chr6;chr6;chr6;chr6;chr6;chr6;chr6;chr6;chr6;chr6;chr6;chr6;chr6;chr6;chr6;chr6;chr6;chr6;chr6;chr6;chr6;chr6;chr6;chr6;chr6;chr6;chr6;chr6;chr6;chr6;chr6;chr6;chr6;chr6;chr6;chr6;chr6;chr6;chr6;chr6;chr6;chr6;chr6;chr6;chr6;chr6;chr6;chr6;chr6;chr6;chr6;chr6;chr6;chr6;chr6;chr6;chr6;chr6;chr6;chr6;chr6;chr6;chr6;chr6;chr6;chr6;chr6;chr6;chr6;chr6;chr6;chr6;chr6;chr6;chr6;chr6…	137252319;137252334;137252465;137368073;137368073;137368073;137376977;137376977;137376977;137378005;137378005;137380174;137380174;137382569;137382569;137386167;137386167;137392686;137392686;137393518;137393518;137394796;137394796;137399445;137399445;137400627;137400627;137410721;137410737;137410759;137410974;137410974;137410974;137410974;137414218;137414218;137414218;137414218;137414218;137416803…	137252760;137252760;137252760;137368346;137368346;137368346;137377135;137378420;137377135;137378157;137378157;137380647;137380647;137382730;137382730;137386363;137386363;137392806;137392806;137393711;137393711;137394907;137394907;137399596;137399596;137400747;137400747;137410847;137410847;137411113;137411113;137411113;137411113;137411113;137414285;137414350;137414350;137414350;137414350;137416923…	+;+;+;+;+;+;+;+;+;+;+;+;+;+;+;+;+;+;+;+;+;+;+;+;+;+;+;+;+;+;+;+;+;+;+;+;+;+;+;+;+;+;+;+;+;+;+;+;+;+;+;+;+;+;+;+;+;+;+;+;+;+;+;+;+;+;+;+;+;+;+;+;+;+;+;+;+;+;+;+;+;+;+;+;+;+;+;+;+;+;+;+;+;+;+;+;+	6723	Ptpro	981	1084	941	481	507	525	774	901	1227	541	408	328	992	1042	1083	343	328	298	1076.17	1086.83	1034.51	450.646	444.981	508.406	820.397	883.322	938.922	430.736	500.789	399.56	978.005	909.816	906.119	357.927	385.955	339.217	468.011	361.033	691.794	-0.3741	0.100087	-3.73799
222	ENSMUSG00000036533.9	chr17;chr17;chr17;chr17	79333727;79335197;79352964;79354817	79335716;79335716;79353007;79355091	-;-;-;-	2309	Cdc42ep3	310	315	287	274	237	237	201	264	299	214	138	172	189	255	201	168	117	139	340.073	315.822	315.519	256.709	208.009	229.509	213.049	258.82	228.8	170.383	169.385	209.525	186.334	222.652	168.172	175.311	137.673	158.225	231.409	157.07	220.221	-0.5554	0.149083	-3.72577
223	ENSMUSG00000002341.8	chr8;chr8;chr8;chr8;chr8;chr8;chr8;chr8;chr8;chr8;chr8;chr8;chr8;chr8;chr8	70093085;70097449;70098050;70100233;70101901;70102410;70103944;70107441;70109941;70111894;70112501;70112726;70114989;70116589;70120728	70096450;70097631;70098194;70100315;70102059;70102523;70104060;70108649;70110537;70112187;70112628;70112900;70115387;70116668;70120873	-;-;-;-;-;-;-;-;-;-;-;-;-;-;-	7195	Ncan	3012	3154	3393	7124	7659	6415	3411	3216	3829	7505	5345	4987	2140	2488	2313	5170	4554	4257	3304.19	3162.23	3730.16	6674.43	6722.1	6212.24	3615.47	3152.9	2930.02	5975.37	6560.58	6075.02	2109.81	2172.38	1935.23	5395	5358.66	4845.79	6536.26	5199.82	4440.64	-0.33	0.0886117	-3.7242
224	ENSMUSG00000052135.8	chr4;chr4	120267079;120286839	120269182;120287349	-;-	2615	Foxo6	258	303	216	348	368	290	233	234	292	507	256	290	176	154	226	455	348	385	283.028	303.791	237.464	326.039	322.984	280.834	246.967	229.409	223.443	403.666	314.221	353.27	173.517	134.464	189.089	474.801	409.489	438.25	309.952	440.847	296.929	0.5084	0.137258	3.70427
225	ENSMUSG00000001416.13	chr3;chr3;chr3;chr3;chr3;chr3;chr3;chr3;chr3;chr3;chr3;chr3;chr3;chr3;chr3;chr3;chr3;chr3;chr3;chr3;chr3;chr3;chr3;chr3;chr3;chr3;chr3;chr3;chr3;chr3;chr3;chr3;chr3;chr3;chr3;chr3;chr3;chr3;chr3;chr3;chr3;chr3;chr3;chr3;chr3;chr3;chr3;chr3;chr3;chr3;chr3;chr3;chr3;chr3;chr3;chr3;chr3;chr3;chr3;chr3;chr3;chr3;chr3;chr3;chr3;chr3;chr3;chr3;chr3;chr3;chr3;chr3;chr3;chr3;chr3;chr3;chr3;chr3;chr3;chr3…	88297116;88297117;88297123;88297126;88297153;88297174;88297188;88299342;88299342;88299342;88299342;88299342;88299342;88300800;88300800;88300800;88300800;88300929;88300929;88302768;88302768;88302768;88302768;88302768;88302768;88302838;88305013;88305013;88305013;88305013;88305013;88305013;88305013;88309161;88309161;88309161;88309161;88309161;88309161;88309161;88311673;88311673;88311673;88311673;883…	88297266;88298947;88297266;88297266;88297266;88297266;88297266;88299403;88299403;88299403;88299403;88300991;88299403;88300850;88300991;88300991;88300850;88300991;88300991;88302864;88302864;88302864;88302864;88302864;88302864;88302864;88305130;88305130;88305130;88305130;88305130;88305130;88305130;88309347;88309347;88309347;88309347;88309347;88309347;88309347;88311822;88311822;88311822;88311822;883…	+;+;+;+;+;+;+;+;+;+;+;+;+;+;+;+;+;+;+;+;+;+;+;+;+;+;+;+;+;+;+;+;+;+;+;+;+;+;+;+;+;+;+;+;+;+;+;+;+;+;+;+;+;+;+;+;+;+;+;+;+;+;+;+;+;+;+;+;+;+;+;+;+;+;+;+;+;+;+;+;+;+;+;+;+	6370	Cct3	1841	2057	1622	1488	1527	1393	1764	1977	2455	1810	1156	1292	2666	2688	2870	1622	1386	1397	2019.59	2062.37	1783.18	1394.1	1340.21	1348.97	1869.74	1938.21	1878.61	1441.09	1418.9	1573.88	2628.39	2347.01	2401.26	1692.59	1630.9	1590.22	1361.09	1637.9	1797.73	0.2674	0.0722207	3.70263
226	ENSMUSG00000032035.16	chr9;chr9;chr9;chr9;chr9;chr9;chr9;chr9;chr9;chr9;chr9;chr9;chr9;chr9;chr9;chr9;chr9;chr9;chr9;chr9;chr9;chr9;chr9;chr9;chr9;chr9;chr9;chr9;chr9;chr9;chr9;chr9;chr9;chr9;chr9;chr9;chr9;chr9;chr9;chr9;chr9;chr9	32636221;32636239;32636248;32649356;32649356;32649356;32664575;32664575;32696022;32696049;32696121;32696384;32728675;32728675;32728675;32728675;32728675;32730055;32730055;32730055;32730055;32732949;32732949;32732949;32732949;32733940;32733940;32733940;32733940;32738099;32738099;32738099;32738099;32752799;32752799;32752799;32752799;32754213;32754213;32754213;32754213;32754213	32636314;32636314;32636314;32651476;32649438;32649438;32664719;32664719;32696465;32696465;32696465;32696465;32728794;32728794;32728794;32728794;32729830;32730255;32730255;32730255;32730255;32733026;32733026;32733026;32733026;32734188;32734188;32734188;32734188;32738149;32738359;32738359;32738359;32752917;32752917;32752917;32752917;32754428;32755275;32755004;32757820;32754994	+;+;+;+;+;+;+;+;+;+;+;+;+;+;+;+;+;+;+;+;+;+;+;+;+;+;+;+;+;+;+;+;+;+;+;+;+;+;+;+;+;+	8476	Ets1	93	125	97	239	263	272	115	140	149	253	148	140	84	127	109	166	133	147	102.022	125.326	106.639	223.918	230.828	263.403	121.894	137.253	114.017	201.435	181.659	170.544	82.8149	110.889	91.1975	173.224	156.5	167.332	239.383	165.685	153.383	-0.5289	0.143175	-3.69424
227	ENSMUSG00000045671.17	chr11;chr11;chr11;chr11;chr11;chr11;chr11;chr11;chr11;chr11;chr11;chr11;chr11;chr11;chr11;chr11;chr11;chr11;chr11	19924375;19924442;19954570;19998120;19998120;19998120;20001009;20001009;20005782;20005782;20005782;20008413;20008413;20008413;20018052;20018052;20018052;20020791;20020791	19924956;19924956;19954739;19998297;19998297;19998297;20001089;20001089;20005950;20005950;20005950;20008477;20008477;20008477;20018133;20018189;20018189;20022577;20024026	+;+;+;+;+;+;+;+;+;+;+;+;+;+;+;+;+;+;+	4619	Spred2	1033	1010	1006	2293	2438	2063	1209	1223	1415	2805	1817	2089	1080	1248	1213	2505	2192	2169	1133.21	1012.64	1105.97	2148.3	2139.77	1997.79	1281.47	1199	1082.78	2233.3	2230.23	2544.76	1064.76	1089.68	1014.89	2614.02	2579.31	2469	2095.29	2554.11	1718.94	0.2856	0.077447	3.6878
228	ENSMUSG00000040998.18	chr3;chr3;chr3;chr3;chr3;chr3;chr3;chr3;chr3;chr3;chr3;chr3;chr3;chr3;chr3;chr3;chr3;chr3;chr3;chr3;chr3;chr3;chr3;chr3;chr3;chr3;chr3;chr3;chr3;chr3;chr3;chr3;chr3;chr3;chr3;chr3;chr3;chr3;chr3;chr3;chr3;chr3;chr3;chr3;chr3;chr3;chr3;chr3;chr3;chr3;chr3;chr3;chr3;chr3;chr3;chr3;chr3;chr3;chr3;chr3;chr3;chr3;chr3;chr3;chr3;chr3;chr3;chr3;chr3;chr3;chr3;chr3;chr3;chr3;chr3;chr3;chr3;chr3	132881745;132881745;132882683;132882699;132884430;132884430;132885756;132885756;132885756;132885756;132885756;132885756;132890764;132890764;132890764;132890764;132890764;132890764;132891176;132891402;132891402;132891402;132891402;132891402;132904658;132904658;132904658;132904658;132904658;132904658;132904658;132906347;132906347;132906347;132906347;132906347;132906347;132906347;132906695;132906695…	132884513;132884513;132884513;132884513;132884513;132884513;132886012;132886012;132886012;132886012;132886012;132886012;132890862;132890862;132890862;132890862;132890862;132890862;132891488;132891488;132891488;132891488;132891488;132891488;132905053;132905053;132905053;132905053;132905053;132905053;132905053;132906359;132906469;132906469;132906469;132906469;132906469;132906469;132906829;132906829…	-;-;-;-;-;-;-;-;-;-;-;-;-;-;-;-;-;-;-;-;-;-;-;-;-;-;-;-;-;-;-;-;-;-;-;-;-;-;-;-;-;-;-;-;-;-;-;-;-;-;-;-;-;-;-;-;-;-;-;-;-;-;-;-;-;-;-;-;-;-;-;-;-;-;-;-;-;-	5026	Npnt	116	142	106	489	524	256	226	199	271	437	273	245	148	315	180	193	208	155	127.253	142.371	116.533	458.141	459.901	247.909	239.547	195.096	207.374	347.933	335.087	298.452	145.912	275.04	150.601	201.399	244.752	176.438	388.65	207.53	242.763	-0.9063	0.246116	-3.68241
229	ENSMUSG00000005871.15	chr18;chr18;chr18;chr18;chr18;chr18;chr18;chr18;chr18;chr18;chr18;chr18;chr18;chr18;chr18;chr18;chr18;chr18;chr18;chr18;chr18;chr18;chr18;chr18;chr18;chr18;chr18;chr18;chr18;chr18;chr18;chr18;chr18;chr18;chr18;chr18;chr18;chr18;chr18;chr18;chr18;chr18;chr18;chr18;chr18;chr18;chr18;chr18;chr18;chr18;chr18;chr18;chr18;chr18;chr18;chr18;chr18;chr18;chr18;chr18;chr18;chr18;chr18;chr18;chr18;chr18;chr…	34220924;34220984;34220984;34221013;34221252;34247694;34247698;34261005;34261005;34261005;34261005;34261005;34266058;34268298;34268298;34268298;34268298;34268298;34268298;34269056;34269056;34269056;34269056;34269056;34269056;34272439;34272439;34272439;34272439;34272439;34272439;34276564;34276564;34276564;34276564;34276564;34276564;34279269;34279269;34279269;34279269;34282007;34289838;34289838;342…	34221276;34221276;34221276;34221276;34221276;34247734;34247734;34261157;34263695;34261157;34261157;34261157;34266222;34268379;34268379;34268379;34268379;34268379;34268379;34269254;34269254;34269254;34269254;34269254;34269254;34272547;34272547;34272547;34272547;34272547;34272547;34276677;34276591;34276677;34276677;34276677;34276677;34279352;34279352;34279352;34279352;34282009;34289942;34289942;342…	+;+;+;+;+;+;+;+;+;+;+;+;+;+;+;+;+;+;+;+;+;+;+;+;+;+;+;+;+;+;+;+;+;+;+;+;+;+;+;+;+;+;+;+;+;+;+;+;+;+;+;+;+;+;+;+;+;+;+;+;+;+;+;+;+;+;+;+;+;+;+;+;+;+;+;+;+;+;+;+;+;+	16116	Apc	6025	6836	6181	12202	13755	11935	7649	6861	8881	14506	9978	10894	6481	7337	7851	9621	8339	7897	6609.48	6853.84	6795.2	11432	12072.4	11557.8	8107.51	6726.39	6795.89	11549.5	12247.2	13270.8	6389.57	6406.25	6568.73	10039.7	9812.44	8989.24	11687.4	9613.8	9012.44	-0.2818	0.0765912	-3.6787
230	ENSMUSG00000054944.7	chr13;chr13;chr13;chr13;chr13;chr13;chr13;chr13;chr13;chr13;chr13	97733498;97734301;97734700;97735347;97736247;97742704;97742704;97744694;97745082;97747288;97747288	97733716;97734403;97735675;97735675;97736392;97743121;97744338;97745165;97745165;97747379;97747411	-;-;-;-;-;-;-;-;-;-;-	3675	5330416C01Rik	3	8	6	140	125	134	13	2	7	179	114	117	2	0	3	266	186	150	3.291	8.0209	6.5962	131.165	109.709	129.765	13.7793	1.9608	5.3565	142.517	139.926	142.526	1.9718	0	2.51	277.576	218.865	170.747	123.546	222.396	83.6824	0.8503	0.231236	3.67717
231	ENSMUSG00000033949.12	chr18;chr18;chr18;chr18;chr18;chr18;chr18;chr18;chr18;chr18;chr18;chr18;chr18;chr18;chr18;chr18;chr18;chr18;chr18;chr18;chr18;chr18;chr18;chr18;chr18	46165300;46167292;46167315;46167893;46169145;46169145;46169145;46172378;46172378;46172378;46175548;46175548;46175548;46175871;46175871;46178401;46178401;46186122;46186122;46188391;46188391;46196074;46196074;46198514;46212302	46167767;46167767;46167767;46167974;46169442;46169442;46169442;46172668;46172668;46172668;46175614;46175672;46175672;46176124;46176124;46178496;46178496;46186268;46186268;46188716;46188716;46196308;46196308;46198818;46212607	-;-;-;-;-;-;-;-;-;-;-;-;-;-;-;-;-;-;-;-;-;-;-;-;-	4933	Trim36	238	198	158	112	97	139	266	288	310	119	61	65	231	308	305	58	48	63	261.088	198.517	173.7	104.932	85.1344	134.607	281.945	282.349	237.217	94.746	74.8729	79.1811	227.741	268.928	255.186	60.5241	56.4813	71.7136	108.224	62.9063	163.826	-0.7795	0.212091	-3.67514
232	ENSMUSG00000006386.15	chr4;chr4;chr4;chr4;chr4;chr4;chr4;chr4;chr4;chr4;chr4;chr4;chr4;chr4;chr4;chr4;chr4;chr4;chr4;chr4;chr4;chr4;chr4;chr4;chr4;chr4;chr4;chr4;chr4;chr4;chr4;chr4;chr4;chr4;chr4;chr4;chr4;chr4;chr4;chr4;chr4;chr4;chr4;chr4;chr4;chr4;chr4;chr4;chr4;chr4;chr4;chr4;chr4;chr4;chr4;chr4;chr4;chr4;chr4;chr4;chr4;chr4;chr4;chr4;chr4;chr4;chr4;chr4;chr4;chr4;chr4	94739289;94739300;94739518;94780816;94780816;94780816;94798611;94798611;94798611;94799127;94799127;94804285;94804285;94804285;94804813;94804813;94804813;94804843;94811288;94811288;94811288;94811288;94820084;94820084;94820084;94820084;94827256;94827256;94827256;94827670;94827670;94827670;94829884;94829884;94829884;94837117;94837117;94837117;94849621;94849621;94849621;94851723;94851723;94851723;948…	94739692;94739692;94739692;94781127;94781127;94781127;94798721;94798721;94798721;94799279;94799279;94804416;94804416;94804416;94804953;94804953;94804953;94804953;94811426;94811416;94811416;94811416;94820194;94820235;94820235;94820235;94827400;94827400;94827400;94827825;94827825;94827825;94830018;94830018;94830018;94837404;94837404;94837404;94849920;94849920;94849920;94851874;94851877;94851877;948…	+;+;+;+;+;+;+;+;+;+;+;+;+;+;+;+;+;+;+;+;+;+;+;+;+;+;+;+;+;+;+;+;+;+;+;+;+;+;+;+;+;+;+;+;+;+;+;+;+;+;+;+;+;+;+;+;+;+;+;+;+;+;+;+;+;+;+;+;+;+;+	4712	Tek	79	140	121	187	242	243	105	110	138	204	112	102	122	85	92	132	86	107	86.6637	140.365	133.024	175.199	212.397	235.319	111.294	107.842	105.6	162.422	137.471	124.254	120.279	74.2172	76.9741	137.745	101.196	121.799	207.638	120.246	131.337	-0.7856	0.214136	-3.6688
233	ENSMUSG00000033105.12	chr10;chr10;chr10;chr10;chr10;chr10;chr10;chr10;chr10;chr10;chr10;chr10;chr10;chr10;chr10;chr10;chr10;chr10;chr10;chr10;chr10;chr10;chr10;chr10;chr10;chr10;chr10;chr10;chr10;chr10;chr10;chr10;chr10;chr10;chr10;chr10;chr10;chr10;chr10;chr10;chr10;chr10;chr10;chr10;chr10;chr10;chr10;chr10;chr10;chr10;chr10;chr10;chr10;chr10;chr10;chr10;chr10;chr10;chr10;chr10;chr10;chr10;chr10;chr10;chr10;chr10;chr…	76531588;76531607;76531607;76531612;76531682;76531850;76531850;76531850;76531850;76533513;76533513;76533513;76533513;76533513;76535559;76535559;76535559;76535559;76535559;76536244;76536244;76537569;76538352;76538352;76538352;76539785;76539785;76539785;76540312;76540312;76540312;76540846;76540846;76540846;76541819;76541819;76541819;76541882;76542468;76542468;76542468;76542468;76543851;76543851;765…	76531621;76531674;76531674;76531674;76532018;76532018;76532018;76532018;76532018;76533651;76533651;76533651;76533651;76533651;76535723;76536365;76535667;76535568;76535667;76536365;76536365;76537663;76538448;76538448;76538448;76539920;76539920;76539920;76540420;76540420;76540420;76540964;76540964;76540964;76541916;76541916;76541916;76541916;76542746;76542495;76542495;76542495;76543907;76543907;765…	+;+;+;+;+;+;+;+;+;+;+;+;+;+;+;+;+;+;+;+;+;+;+;+;+;+;+;+;+;+;+;+;+;+;+;+;+;+;+;+;+;+;+;+;+;+;+;+;+;+;+;+;+;+;+;+;+;+;+;+;+;+;+;+;+;+;+;+;+;+;+;+;+	10787	Lss	595	885	726	979	1144	1077	827	859	1072	1074	730	664	604	781	810	707	670	666	652.721	887.31	798.142	917.219	1004.06	1042.96	876.574	842.146	820.313	855.102	896.019	808.866	595.479	681.925	677.707	737.769	788.384	758.115	988.079	761.423	813.378	-0.3762	0.10256	-3.66834
234	ENSMUSG00000029307.7	chr5;chr5;chr5;chr5;chr5;chr5	104202613;104207076;104207590;104209898;104210102;104211640	104202712;104207150;104207637;104209930;104210146;104214102	+;+;+;+;+;+	2764	Dmp1	45	36	42	120	144	153	42	41	48	171	147	129	91	108	136	190	178	163	49.3654	36.094	46.1735	112.427	126.385	148.164	44.5176	40.1956	36.7304	136.148	180.431	157.144	89.7162	94.2995	113.788	198.269	209.451	185.545	128.992	197.755	111.38	0.6172	0.168271	3.66795
235	ENSMUSG00000027800.14	chr3;chr3;chr3;chr3;chr3;chr3;chr3;chr3;chr3;chr3;chr3;chr3;chr3;chr3;chr3;chr3;chr3;chr3;chr3;chr3;chr3;chr3;chr3;chr3;chr3;chr3;chr3;chr3	57285611;57285611;57287484;57287516;57289689;57289689;57289689;57289689;57292780;57292780;57292780;57292780;57292783;57292819;57293013;57293013;57293013;57293013;57293013;57293013;57294458;57294612;57294612;57294612;57294612;57301522;57301728;57301728	57287770;57287770;57287770;57287770;57289869;57289869;57289869;57289869;57292925;57292925;57292925;57292925;57292925;57292925;57293703;57293102;57293102;57293102;57293102;57293102;57294552;57295125;57295082;57295082;57294889;57301636;57301988;57301936	-;-;-;-;-;-;-;-;-;-;-;-;-;-;-;-;-;-;-;-;-;-;-;-;-;-;-;-	4163	Tm4sf1	432	313	451	98	124	115	628	590	803	110	79	72	504	674	415	48	52	55	473.908	313.817	495.816	91.8156	108.832	111.365	665.645	578.424	614.469	87.5803	96.9665	87.7083	496.889	588.499	347.22	50.089	61.188	62.6071	104.004	57.9614	296.269	-0.8465	0.230849	-3.66675
236	ENSMUSG00000053007.9	chr6;chr6;chr6;chr6;chr6;chr6;chr6;chr6;chr6;chr6;chr6;chr6;chr6;chr6;chr6;chr6;chr6;chr6;chr6;chr6;chr6;chr6;chr6;chr6;chr6;chr6;chr6;chr6;chr6;chr6;chr6;chr6;chr6;chr6;chr6;chr6;chr6;chr6;chr6;chr6;chr6;chr6;chr6;chr6;chr6;chr6;chr6;chr6;chr6;chr6;chr6;chr6;chr6;chr6;chr6;chr6;chr6;chr6;chr6;chr6;chr6;chr6;chr6;chr6;chr6;chr6;chr6;chr6;chr6;chr6;chr6;chr6;chr6;chr6;chr6;chr6;chr6;chr6;chr6;chr6…	53287270;53287270;53287286;53287295;53287318;53287318;53287318;53287318;53287321;53287328;53287848;53290423;53297748;53310871;53365212;53369787;53369787;53369787;53369787;53369787;53369787;53369787;53369787;53369787;53369787;53375939;53375939;53375939;53375939;53375939;53375939;53375939;53375939;53375939;53375939;53375939;53387998;53388785;53388785;53388785;53388785;53388785;53388785;53388785;533…	53287373;53287373;53287373;53287373;53287373;53287373;53287373;53287373;53287373;53287373;53288707;53290815;53297856;53310945;53365308;53369858;53369858;53369858;53369858;53369858;53369858;53369858;53369858;53369858;53369858;53376032;53376032;53376032;53376032;53376032;53376032;53376032;53376032;53376032;53376032;53376032;53388088;53388906;53388906;53388906;53388906;53388906;53388906;53388825;533…	+;+;+;+;+;+;+;+;+;+;+;+;+;+;+;+;+;+;+;+;+;+;+;+;+;+;+;+;+;+;+;+;+;+;+;+;+;+;+;+;+;+;+;+;+;+;+;+;+;+;+;+;+;+;+;+;+;+;+;+;+;+;+;+;+;+;+;+;+;+;+;+;+;+;+;+;+;+;+;+;+;+;+;+;+;+;+;+;+;+;+;+;+;+	25021	Creb5	188	164	185	88	108	114	232	224	287	80	60	51	236	200	161	47	45	54	206.238	164.428	203.383	82.4466	94.7888	110.397	245.907	219.605	219.617	63.6948	73.6454	62.1267	232.671	174.629	134.705	49.0454	52.9512	61.4688	95.8774	54.4885	136.208	-0.8162	0.222613	-3.6665
237	ENSMUSG00000037119.4	chr15;chr15;chr15;chr15;chr15;chr15;chr15;chr15;chr15;chr15;chr15;chr15;chr15;chr15;chr15;chr15;chr15;chr15;chr15;chr15;chr15;chr15;chr15;chr15;chr15;chr15;chr15;chr15;chr15;chr15;chr15	58415468;58420199;58421746;58423321;58424197;58424777;58426594;58427054;58429992;58430179;58430662;58431206;58432260;58432497;58432515;58432894;58432894;58434664;58441578;58442733;58442832;58443161;58447586;58447586;58448343;58448343;58449931;58449931;58450538;58452983;58454750	58415777;58420283;58421897;58423378;58424264;58424890;58426684;58427116;58430098;58430217;58430774;58431321;58432627;58433233;58432627;58433233;58432980;58434796;58441726;58443274;58442966;58443274;58447658;58447658;58448492;58448492;58449978;58450035;58450661;58453052;58457740	+;+;+;+;+;+;+;+;+;+;+;+;+;+;+;+;+;+;+;+;+;+;+;+;+;+;+;+;+;+;+	6627	Fam91a1	47	49	47	36	54	33	349	117	234	54	219	32	273	310	198	295	449	36	51.5594	49.1279	51.6704	33.7282	47.3944	31.957	369.92	114.704	179.061	42.994	268.806	38.9815	269.149	270.675	165.662	307.838	528.335	40.9792	37.6932	292.384	159.03	2.9549	0.806852	3.66221
238	ENSMUSG00000025980.14	chr1;chr1;chr1;chr1;chr1;chr1;chr1;chr1;chr1;chr1;chr1;chr1;chr1;chr1;chr1;chr1;chr1;chr1;chr1;chr1	55077835;55078529;55079056;55080102;55081073;55081660;55082058;55083067;55083067;55083725;55083725;55084533;55084533;55084533;55086766;55086766;55086766;55087779;55087989;55088145	55078440;55078707;55079230;55080347;55081172;55081828;55082151;55083162;55083162;55083807;55083807;55084785;55084785;55084785;55086941;55086941;55086941;55088024;55088243;55088243	-;-;-;-;-;-;-;-;-;-;-;-;-;-;-;-;-;-;-;-	2642	Hspd1	3577	3604	3377	3011	3034	2824	3203	3718	4613	3887	2481	2571	5378	5535	5391	3386	2677	2758	3924	3613.41	3712.57	2820.99	2662.86	2734.74	3395	3645.05	3529.95	3094.77	3045.24	3131.92	5302.13	4832.85	4510.51	3533.36	3150.01	3139.46	2739.53	3274.28	3543.27	0.2577	0.0704844	3.65605
239	ENSMUSG00000079043.3	chr2;chr2;chr2	130613840;130614245;130629916	130616742;130616668;130630027	-;-;-	3015	Fastkd5	55	48	41	36	44	48	53	64	77	93	52	56	49	75	62	73	56	59	60.3355	48.1253	45.0741	33.7282	38.6176	46.4828	56.177	62.7443	58.9217	74.0452	63.826	68.2176	48.3087	65.4858	51.8738	76.1769	65.8948	67.1604	39.6096	69.744	57.2887	0.8206	0.224555	3.6544
240	ENSMUSG00000002910.11	chr8;chr8;chr8;chr8;chr8;chr8;chr8;chr8;chr8;chr8;chr8;chr8;chr8;chr8;chr8;chr8;chr8;chr8;chr8;chr8;chr8;chr8;chr8;chr8;chr8;chr8;chr8	70835129;70835129;70835131;70836220;70836220;70836240;70836858;70836858;70836858;70837110;70837110;70837151;70837355;70837443;70837444;70837444;70837444;70837444;70838694;70838694;70838694;70838979;70838979;70838979;70839128;70839608;70839608	70835994;70836587;70835994;70836377;70836377;70836377;70837020;70837020;70837695;70837366;70837366;70837366;70837366;70837546;70837546;70837546;70837740;70837546;70838841;70838841;70838841;70839045;70839518;70839045;70839720;70839660;70839660	-;-;-;-;-;-;-;-;-;-;-;-;-;-;-;-;-;-;-;-;-;-;-;-;-;-;-	3232	Arrdc2	10	15	4	4	17	3	56	16	98	9	3	4	12	132	105	80	8	75	10.9701	15.0392	4.3975	3.7476	14.9205	2.9052	59.3569	15.6861	74.9913	7.1657	3.6823	4.8727	11.8307	115.255	87.8508	83.4816	9.4135	85.3733	7.1911	59.4228	33.9411	3.0381	0.832132	3.65101
241	ENSMUSG00000050854.9	chr4;chr4;chr4;chr4;chr4;chr4;chr4;chr4;chr4;chr4;chr4;chr4;chr4;chr4;chr4	118540941;118541859;118542017;118542067;118542601;118542601;118542601;118542601;118542602;118543129;118543129;118543356;118543356;118543600;118543933	118542371;118542371;118542371;118542371;118542760;118542760;118542962;118542760;118542683;118543249;118543289;118543499;118543499;118543728;118544044	-;-;-;-;-;-;-;-;-;-;-;-;-;-;-	2339	Tmem125	204	177	110	67	76	98	205	207	310	62	38	57	177	203	176	41	25	37	223.79	177.462	120.931	62.7719	66.7032	94.9025	217.288	202.939	237.217	49.3635	46.6421	69.4358	174.503	177.248	147.255	42.7843	29.4173	42.1175	74.7925	38.1064	121.265	-0.9662	0.264718	-3.6501
242	ENSMUSG00000022462.7	chr15;chr15;chr15;chr15;chr15;chr15;chr15;chr15;chr15;chr15;chr15;chr15;chr15;chr15;chr15;chr15;chr15;chr15;chr15;chr15;chr15;chr15;chr15;chr15;chr15;chr15	96687392;96689665;96691109;96691109;96691297;96691297;96691679;96691679;96692314;96692314;96692518;96692518;96693017;96693017;96693281;96693281;96693556;96693556;96695013;96695216;96695436;96697922;96698182;96698615;96698615;96699408	96690228;96690228;96691206;96691206;96691441;96691441;96691803;96691803;96692414;96692414;96692597;96692597;96693175;96693175;96693339;96693339;96698263;96693638;96695094;96695308;96695509;96698037;96698263;96698691;96698817;96699730	-;-;-;-;-;-;-;-;-;-;-;-;-;-;-;-;-;-;-;-;-;-;-;-;-;-	8838	Slc38a2	1532	1946	1889	2648	2699	2539	2773	2689	3381	3405	1935	2155	3888	4457	4060	2846	2599	2681	1680.62	1951.08	2076.71	2480.89	2368.84	2458.75	2939.22	2636.24	2587.2	2711.01	2375.07	2625.16	3833.15	3891.6	3396.9	2969.86	3058.23	3051.81	2436.16	3026.63	2727.35	0.3131	0.0861687	3.63368
243	ENSMUSG00000038233.10	chr9;chr9;chr9;chr9;chr9;chr9;chr9;chr9;chr9;chr9;chr9;chr9;chr9;chr9;chr9;chr9;chr9;chr9;chr9;chr9	121950988;121951020;121951035;121952734;121964737;121964737;121964737;121964737;121976348;121976348;121976348;121976348;121977529;121977529;121977529;121977529;121978222;121978222;121978222;121979122	121951147;121951248;121951248;121952880;121965984;121965984;121965984;121965984;121976470;121976470;121976470;121976470;121977632;121977632;121977632;121977632;121978687;121978681;121980209;121980206	+;+;+;+;+;+;+;+;+;+;+;+;+;+;+;+;+;+;+;+	3871	Gask1a	204	170	201	83	63	108	147	176	250	111	107	91	197	228	299	137	109	119	223.79	170.444	220.973	77.7622	55.2934	104.586	155.812	172.547	191.304	88.3765	131.334	110.854	194.221	199.077	250.166	142.962	128.26	135.459	79.214	135.56	152.957	0.7808	0.215045	3.63089
244	ENSMUSG00000086533.2	chr7;chr7;chr7;chr7;chr7;chr7;chr7;chr7;chr7;chr7;chr7;chr7	18993234;18993553;18994746;18997261;18997390;18997390;18998847;18998847;18998847;19001097;19001097;19001097	18993341;18993752;18997066;18997470;18997470;18997470;18998999;18998999;18998999;19001206;19001195;19001222	-;-;-;-;-;-;-;-;-;-;-;-	3118	Mypopos	57	64	83	82	98	74	59	65	86	71	53	46	47	82	62	48	33	36	62.5295	64.167	91.2477	76.8253	86.012	71.6611	62.5367	63.7247	65.8087	56.5291	65.0535	56.0359	46.3369	71.5978	51.8738	50.089	38.8309	40.9792	78.1661	43.2997	62.3244	-0.8493	0.234122	-3.62747
245	ENSMUSG00000029918.9	chr6;chr6;chr6;chr6;chr6;chr6;chr6;chr6;chr6;chr6	39801804;39802192;39802384;39805242;39805371;39805487;39805487;39810864;39810864;39810864	39802544;39802544;39802544;39805611;39805611;39806042;39805611;39810893;39810885;39810988	-;-;-;-;-;-;-;-;-;-	1667	Mrps33	325	335	323	303	328	279	372	390	486	425	308	328	422	497	489	320	298	356	356.528	335.874	355.096	283.879	287.877	270.182	394.299	382.348	371.896	338.378	378.047	399.56	416.046	433.952	409.134	333.926	350.654	405.239	280.646	363.273	361.273	0.3705	0.102257	3.62356
246	ENSMUSG00000024212.9	chr17;chr17;chr17;chr17;chr17;chr17;chr17;chr17;chr17;chr17;chr17;chr17;chr17;chr17;chr17;chr17;chr17;chr17;chr17;chr17;chr17;chr17	56892611;56894667;56894831;56894999;56895039;56896209;56896209;56896431;56897379;56897380;56899769;56899769;56899933;56902563;56902563;56905712;56905712;56905712;56906185;56919900;56926992;56935263	56894590;56894738;56894902;56895098;56895098;56896317;56896317;56896674;56897467;56897467;56900296;56900296;56900296;56902688;56902688;56905855;56905746;56905855;56906221;56919982;56927172;56935415	-;-;-;-;-;-;-;-;-;-;-;-;-;-;-;-;-;-;-;-;-;-	3918	Mllt1	1093	1220	909	1467	1675	1526	1024	1060	1332	1815	1248	1331	1031	1023	1145	1788	1472	1518	1199.03	1223.18	999.327	1374.42	1470.1	1477.77	1085.38	1039.2	1019.27	1445.08	1531.83	1621.39	1016.45	893.226	957.993	1865.81	1732.09	1727.96	1440.76	1775.29	1315.53	0.3015	0.0833948	3.61538
247	ENSMUSG00000020092.9	chr10;chr10;chr10;chr10;chr10;chr10;chr10;chr10;chr10;chr10;chr10;chr10;chr10;chr10;chr10;chr10;chr10;chr10;chr10;chr10;chr10;chr10;chr10;chr10;chr10;chr10;chr10;chr10	61319656;61323224;61323349;61339199;61339199;61340931;61340931;61341212;61342319;61342319;61342794;61343041;61343628;61344104;61346761;61347038;61347423;61348308;61348534;61350141;61350896;61350950;61352933;61352933;61355814;61355814;61381950;61383292	61321242;61323379;61323379;61339339;61339339;61341352;61341002;61341352;61342327;61342501;61342949;61343157;61343756;61344199;61346865;61347137;61347574;61348383;61348694;61350305;61351075;61351075;61353035;61353035;61356036;61356036;61381993;61383530	-;-;-;-;-;-;-;-;-;-;-;-;-;-;-;-;-;-;-;-;-;-;-;-;-;-;-;-	4535	Pald1	196	214	190	231	281	216	214	215	293	249	164	170	217	246	228	127	145	161	215.014	214.559	208.88	216.422	246.626	209.173	226.828	210.782	224.209	198.25	201.298	207.089	213.939	214.793	190.762	132.527	170.62	183.268	224.074	162.138	204.724	-0.4726	0.130749	-3.61467
248	ENSMUSG00000027665.13	chr3;chr3;chr3;chr3;chr3;chr3;chr3;chr3;chr3;chr3;chr3;chr3;chr3;chr3;chr3;chr3;chr3;chr3;chr3;chr3;chr3;chr3;chr3;chr3;chr3;chr3;chr3;chr3;chr3;chr3;chr3;chr3;chr3;chr3;chr3;chr3;chr3;chr3;chr3;chr3;chr3;chr3;chr3;chr3;chr3;chr3;chr3;chr3;chr3;chr3;chr3;chr3;chr3;chr3;chr3;chr3;chr3;chr3;chr3;chr3;chr3;chr3;chr3	32397671;32436130;32436151;32436376;32437118;32437118;32437118;32437817;32437817;32437817;32439704;32439704;32439704;32440627;32440627;32440627;32442726;32442726;32442726;32443579;32443579;32443579;32443815;32443815;32443815;32447955;32447955;32447955;32449523;32449523;32449523;32449909;32449909;32449909;32450262;32450262;32450262;32451756;32451756;32451756;32453861;32453861;32453861;32454379;324…	32397800;32436557;32436557;32436415;32437327;32437327;32437327;32438067;32438067;32438067;32439949;32439949;32439949;32440712;32440712;32440712;32442831;32442831;32442831;32443731;32443731;32443731;32443949;32443949;32443949;32448079;32448079;32448079;32449604;32449604;32449604;32450073;32450073;32450073;32450365;32450365;32450365;32451927;32451927;32451927;32453967;32453967;32453967;32454500;324…	+;+;+;+;+;+;+;+;+;+;+;+;+;+;+;+;+;+;+;+;+;+;+;+;+;+;+;+;+;+;+;+;+;+;+;+;+;+;+;+;+;+;+;+;+;+;+;+;+;+;+;+;+;+;+;+;+;+;+;+;+;+;+	9088	Pik3ca	1379	1377	1267	1492	1641	1410	1316	1398	1847	1880	1338	1276	1822	1845	1977	1649	1414	1384	1512.78	1380.59	1392.9	1397.85	1440.26	1365.43	1394.89	1370.57	1413.36	1496.83	1642.29	1554.39	1796.3	1610.95	1654.11	1720.76	1663.84	1575.42	1401.18	1653.34	1521.31	0.2388	0.0662357	3.6055
249	ENSMUSG00000013419.7	chr9;chr9;chr9;chr9;chr9;chr9;chr9;chr9;chr9;chr9;chr9;chr9;chr9;chr9;chr9;chr9;chr9	121759330;121760033;121762619;121762619;121764017;121765483;121765483;121765483;121765945;121766467;121766467;121767082;121767239;121767239;121767495;121767495;121767495	121759438;121760225;121764121;121764121;121764121;121765630;121766074;121765630;121765997;121766582;121766582;121767383;121767383;121767383;121769054;121771742;121767556	+;+;+;+;+;+;+;+;+;+;+;+;+;+;+;+;+	7063	Zfp651	1313	1318	1207	2101	2153	1770	1435	1436	1972	2241	1479	1553	1423	1656	1702	2125	1915	1842	1440.37	1321.44	1326.94	1968.41	1889.63	1714.05	1521.02	1407.83	1509.01	1784.25	1815.36	1891.82	1402.92	1445.93	1424.02	2217.48	2253.37	2096.77	1857.37	2189.21	1690.59	0.2369	0.0657151	3.6045
251	ENSMUSG00000036916.13	chrX;chrX;chrX;chrX;chrX;chrX;chrX;chrX;chrX;chrX;chrX;chrX;chrX;chrX;chrX;chrX;chrX;chrX;chrX;chrX;chrX;chrX;chrX;chrX;chrX;chrX;chrX;chrX;chrX;chrX;chrX;chrX;chrX;chrX;chrX;chrX;chrX;chrX;chrX;chrX;chrX;chrX;chrX;chrX;chrX;chrX;chrX;chrX;chrX;chrX;chrX;chrX;chrX;chrX;chrX;chrX;chrX;chrX;chrX;chrX;chrX;chrX;chrX;chrX;chrX;chrX;chrX;chrX;chrX;chrX;chrX;chrX;chrX;chrX;chrX;chrX;chrX;chrX;chrX;chrX…	48541625;48541625;48541625;48541626;48542758;48543405;48543405;48543405;48543405;48543405;48543585;48543585;48543585;48547265;48547265;48547265;48547265;48548558;48548558;48548558;48548558;48550052;48550052;48550052;48550052;48553978;48553978;48553978;48553978;48558269;48558269;48558269;48558269;48559043;48559043;48559043;48559043;48559667;48559667;48559667;48559667;48563682;48563682;48563682;485…	48543289;48543289;48543289;48543289;48543289;48543704;48543441;48543441;48543441;48543441;48543703;48543703;48543703;48547327;48547327;48547327;48547327;48548695;48548695;48548695;48548695;48550359;48550359;48550359;48550359;48554109;48554109;48554109;48554109;48558415;48558415;48558415;48558415;48559143;48559143;48559143;48559143;48559824;48559824;48559824;48559824;48563902;48563902;48563902;485…	-;-;-;-;-;-;-;-;-;-;-;-;-;-;-;-;-;-;-;-;-;-;-;-;-;-;-;-;-;-;-;-;-;-;-;-;-;-;-;-;-;-;-;-;-;-;-;-;-;-;-;-;-;-;-;-;-;-;-;-;-;-;-;-;-;-;-;-;-;-;-;-;-;-;-;-;-;-;-;-;-;-;-;-;-;-;-;-;-	5236	Zfp280c	530	624	756	562	691	704	692	643	828	638	386	387	490	586	600	409	356	405	581.415	625.629	831.123	526.534	606.472	681.748	733.481	630.384	633.6	507.966	473.786	471.432	483.087	511.662	502.005	426.8	418.903	461.016	604.918	435.573	561.502	-0.4736	0.131495	-3.60177
252	ENSMUSG00000028369.15	chr4;chr4;chr4;chr4;chr4;chr4;chr4;chr4;chr4;chr4;chr4;chr4;chr4;chr4;chr4;chr4;chr4;chr4;chr4;chr4;chr4;chr4;chr4;chr4;chr4;chr4;chr4;chr4;chr4;chr4;chr4;chr4;chr4;chr4;chr4;chr4;chr4;chr4;chr4;chr4;chr4;chr4;chr4;chr4;chr4;chr4;chr4;chr4;chr4;chr4;chr4;chr4;chr4;chr4;chr4;chr4;chr4;chr4;chr4	58042442;58043963;58046542;58048111;58049110;58053119;58054539;58057930;58064172;58066429;58068357;58072663;58082651;58083967;58084515;58084810;58087728;58088218;58089352;58090581;58091873;58094001;58096159;58097284;58099943;58100763;58104438;58106295;58107517;58108228;58111299;58113489;58115697;58116488;58118125;58120545;58121827;58123145;58123982;58128766;58133304;58135426;58138605;58143459;581…	58043168;58044056;58046637;58048206;58049280;58053295;58054712;58057993;58064327;58066654;58071139;58073335;58082818;58084158;58084599;58084986;58087847;58088391;58089522;58090704;58091997;58094176;58096360;58097441;58100144;58100876;58104551;58106391;58107608;58108389;58111460;58113650;58115930;58116652;58118233;58120666;58122021;58123276;58124089;58128895;58133422;58135620;58138784;58145337;581…	-;-;-;-;-;-;-;-;-;-;-;-;-;-;-;-;-;-;-;-;-;-;-;-;-;-;-;-;-;-;-;-;-;-;-;-;-;-;-;-;-;-;-;-;-;-;-;-;-;-;-;-;-;-;-;-;-;-;-	16117	Svep1	27	17	24	18	33	20	27	38	46	19	2	12	29	29	32	5	6	6	29.6193	17.0444	26.3849	16.8641	28.9632	19.3679	28.6185	37.2544	35.2	15.1275	2.4548	14.6181	28.5909	25.3212	26.7736	5.2176	7.0602	6.8299	21.7317	6.3692	20.6283	-1.7821	0.494798	-3.60168
253	ENSMUSG00000031422.16	chrX;chrX;chrX;chrX;chrX;chrX;chrX;chrX;chrX;chrX;chrX;chrX;chrX;chrX;chrX;chrX;chrX;chrX;chrX;chrX;chrX;chrX;chrX;chrX;chrX;chrX;chrX;chrX;chrX;chrX;chrX;chrX;chrX;chrX;chrX;chrX;chrX;chrX;chrX;chrX;chrX;chrX;chrX;chrX;chrX;chrX;chrX;chrX;chrX;chrX	136732942;136732942;136732953;136732953;136732953;136732953;136732953;136733835;136733864;136733954;136734274;136734300;136734302;136734430;136735546;136735546;136735546;136735546;136735546;136735546;136735546;136735546;136735598;136739805;136739805;136739805;136739805;136739805;136739805;136739805;136739805;136739805;136739805;136739805;136739805;136739805;136740946;136740946;136740946;136741210…	136734501;136734501;136734501;136734501;136734501;136734501;136734501;136734501;136734501;136734501;136734501;136734501;136734501;136734501;136735622;136735622;136735622;136735622;136735622;136735622;136735622;136735622;136735622;136740483;136739894;136739894;136739894;136740487;136739894;136739894;136739894;136739894;136739894;136739894;136739894;136739894;136741119;136741155;136741155;136741276…	-;-;-;-;-;-;-;-;-;-;-;-;-;-;-;-;-;-;-;-;-;-;-;-;-;-;-;-;-;-;-;-;-;-;-;-;-;-;-;-;-;-;-;-;-;-;-;-;-;-	3135	Morf4l2	3836	4103	3513	4438	4474	4001	3605	3682	4979	5789	3532	4085	5051	5415	6028	4561	3899	4021	4208.13	4113.71	3862.08	4157.93	3926.71	3874.54	3821.1	3609.76	3810.02	4609.11	4335.26	4976.23	4979.74	4728.07	5043.48	4759.49	4587.93	4577.15	3986.39	4641.52	4332.25	0.2196	0.0610092	3.59986
254	ENSMUSG00000010554.14	chr11;chr11;chr11;chr11;chr11;chr11;chr11;chr11;chr11;chr11;chr11;chr11;chr11;chr11;chr11;chr11;chr11;chr11;chr11;chr11;chr11;chr11;chr11;chr11;chr11;chr11;chr11;chr11;chr11;chr11;chr11;chr11;chr11;chr11;chr11;chr11;chr11;chr11;chr11;chr11;chr11	74770830;74770830;74770916;74770925;74773522;74773522;74773522;74773522;74784058;74784058;74784058;74787555;74787555;74787555;74792203;74792203;74792203;74795752;74795982;74795982;74795982;74800326;74802893;74803324;74803831;74803831;74803831;74805253;74805253;74805253;74805253;74808529;74816870;74816870;74816870;74816870;74816870;74817159;74817159;74817159;74817159	74770984;74770984;74771265;74770984;74773621;74773649;74773649;74773649;74784257;74784257;74784257;74787695;74787695;74787695;74792318;74792318;74792318;74795817;74796124;74796124;74796124;74800455;74803012;74803900;74803900;74803900;74803900;74805342;74805342;74805342;74805342;74808657;74816963;74817043;74817043;74817043;74817043;74817511;74817894;74828525;74817894	+;+;+;+;+;+;+;+;+;+;+;+;+;+;+;+;+;+;+;+;+;+;+;+;+;+;+;+;+;+;+;+;+;+;+;+;+;+;+;+;+	13817	Mettl16	1036	859	903	785	727	754	878	1003	1230	901	606	618	1294	1562	1499	884	758	753	1136.5	861.242	992.731	735.462	638.069	730.168	930.631	983.321	941.217	717.362	743.819	752.83	1275.74	1363.85	1254.18	922.471	891.933	857.148	701.233	890.518	929.371	0.3457	0.0960418	3.59959
255	ENSMUSG00000051159.16	chrX;chrX;chrX;chrX;chrX;chrX;chrX;chrX;chrX;chrX;chrX;chrX;chrX;chrX;chrX	102247381;102247404;102247714;102247821;102247886;102248563;102248563;102248563;102248563;102248563;102250513;102250760;102251493;102251860;102252034	102248008;102248008;102248008;102248008;102248008;102248687;102248687;102248687;102248687;102248687;102250775;102250946;102251852;102251918;102252181	-;-;-;-;-;-;-;-;-;-;-;-;-;-;-	1754	Cited1	30	59	44	14	10	17	31	31	63	22	10	21	147	109	178	36	25	27	32.9103	59.154	48.3722	13.1165	8.7767	16.4627	32.8583	30.3918	48.2087	17.5161	12.2742	25.5816	144.926	95.1727	148.928	37.5667	29.4173	30.7344	12.7853	32.5728	46.2427	1.361	0.378413	3.59669
256	ENSMUSG00000032437.10	chr9;chr9;chr9;chr9;chr9;chr9;chr9;chr9;chr9;chr9;chr9;chr9;chr9;chr9;chr9;chr9	115242581;115246045;115248505;115250779;115251678;115252499;115253833;115254789;115256133;115257436;115258462;115266094;115267310;115276704;115280411;115309752	115244045;115246257;115248618;115250952;115251849;115252686;115254044;115254943;115256181;115257582;115258560;115266193;115267375;115276991;115280519;115310421	-;-;-;-;-;-;-;-;-;-;-;-;-;-;-;-	4221	Stt3b	1732	1804	1691	2407	2443	2111	1860	2245	2916	2540	1861	1739	2290	2976	3299	2635	2225	2234	1900.02	1808.71	1859.03	2255.1	2144.16	2044.28	1971.5	2200.95	2231.37	2022.31	2284.24	2118.4	2257.69	2598.48	2760.19	2749.67	2618.14	2542.99	2147.85	2636.93	2242.62	0.2961	0.0824703	3.59001
257	ENSMUSG00000044583.13	chrX;chrX;chrX;chrX;chrX;chrX;chrX;chrX;chrX;chrX;chrX;chrX;chrX;chrX;chrX;chrX;chrX;chrX;chrX;chrX;chrX;chrX	167304929;167304931;167305214;167308342;167308356;167308789;167308789;167309281;167309281;167317680;167330001;167330001;167330001;167330001;167330001;167330001;167330401;167330401;167330437;167330437;167330437;167330437	167308485;167308485;167308485;167308485;167308485;167308856;167308856;167309361;167309361;167317798;167330099;167330099;167330099;167330099;167330099;167330099;167330443;167330497;167330491;167330510;167330558;167330528	-;-;-;-;-;-;-;-;-;-;-;-;-;-;-;-;-;-;-;-;-;-	4082	Tlr7	69	55	40	63	69	75	69	53	89	108	79	80	84	110	88	104	81	106	75.6936	55.1436	43.9748	59.0243	60.5595	72.6294	73.1361	51.9601	68.1043	85.988	96.9665	97.4537	82.8149	96.0458	73.6274	108.526	95.3121	120.661	64.0711	108.166	78.7567	0.7578	0.211201	3.58825
258	ENSMUSG00000025931.15	chr1;chr1;chr1;chr1;chr1;chr1;chr1;chr1;chr1;chr1;chr1;chr1;chr1	20890606;20917840;20917874;20922259;20922259;20932060;20932060;20932060;20932060;20934582;20934582;20934582;20934582	20890686;20917889;20917889;20922366;20922366;20932239;20932239;20932239;20932239;20935756;20939055;20935749;20939650	+;+;+;+;+;+;+;+;+;+;+;+;+	5488	Paqr8	3410	2836	2861	2871	3018	3067	3290	3102	4530	3562	2764	2645	5919	5533	6907	3494	3032	3216	3740.8	2843.4	3145.3	2689.82	2648.82	2970.06	3487.22	3041.14	3466.43	2836.01	3392.6	3222.06	5835.49	4831.1	5778.91	3646.06	3567.73	3660.81	2769.57	3624.87	3600.21	0.3884	0.1083	3.58619
259	ENSMUSG00000031822.20	chr8;chr8;chr8;chr8;chr8;chr8;chr8;chr8;chr8;chr8;chr8;chr8;chr8;chr8;chr8;chr8;chr8;chr8;chr8;chr8;chr8;chr8;chr8;chr8;chr8;chr8;chr8;chr8;chr8;chr8;chr8;chr8;chr8;chr8;chr8;chr8;chr8;chr8;chr8;chr8;chr8;chr8;chr8;chr8;chr8;chr8;chr8;chr8;chr8;chr8;chr8;chr8;chr8;chr8;chr8;chr8;chr8;chr8;chr8;chr8	120228456;120353990;120488447;120535857;120537429;120553584;120553584;120553584;120553584;120562623;120562626;120562626;120562626;120563665;120566368;120566368;120566368;120566927;120566927;120566927;120567763;120567763;120567763;120568161;120568161;120568161;120569052;120569052;120569052;120570717;120570717;120570717;120571281;120571329;120572304;120572304;120572304;120572304;120572304;120572636…	120230718;120354179;120489151;120535954;120537562;120553802;120553802;120553634;120553802;120562825;120562825;120562825;120562825;120563834;120566540;120566540;120566540;120567124;120567124;120567124;120567954;120567954;120567954;120568483;120568483;120568483;120569376;120569376;120569376;120571339;120571339;120571339;120571339;120571339;120572416;120572416;120572416;120572416;120572416;120572906…	+;+;+;+;+;+;+;+;+;+;+;+;+;+;+;+;+;+;+;+;+;+;+;+;+;+;+;+;+;+;+;+;+;+;+;+;+;+;+;+;+;+;+;+;+;+;+;+;+;+;+;+;+;+;+;+;+;+;+;+	10351	Gse1	860	750	898	928	1213	934	927	876	984	1181	751	867	716	652	914	1313	1090	1143	943.428	751.958	987.234	869.437	1064.62	904.479	982.568	858.813	752.974	940.294	921.795	1056.15	705.899	569.29	764.721	1370.14	1282.6	1301.09	946.178	1317.94	945.972	0.4779	0.133325	3.58442
260	ENSMUSG00000030528.12	chr7;chr7;chr7;chr7;chr7;chr7;chr7;chr7;chr7;chr7;chr7;chr7;chr7;chr7;chr7;chr7;chr7;chr7;chr7;chr7;chr7;chr7;chr7;chr7;chr7;chr7;chr7;chr7;chr7;chr7;chr7;chr7;chr7;chr7;chr7;chr7;chr7;chr7;chr7;chr7;chr7;chr7;chr7;chr7;chr7;chr7;chr7;chr7;chr7;chr7;chr7;chr7;chr7;chr7;chr7;chr7;chr7;chr7;chr7;chr7;chr7;chr7;chr7;chr7;chr7;chr7;chr7;chr7;chr7;chr7;chr7;chr7;chr7;chr7;chr7;chr7	80454733;80454993;80455092;80455238;80455393;80455421;80457032;80458813;80458813;80458813;80458813;80458813;80460642;80460730;80460730;80463773;80463773;80463773;80464738;80464738;80464759;80466775;80466775;80466775;80467325;80469249;80469275;80469590;80469590;80474029;80474029;80474029;80474138;80480335;80480335;80480335;80480335;80481404;80481404;80481404;80481404;80494102;80494102;80494102;804…	80455436;80455436;80455436;80455436;80455436;80455436;80457372;80458996;80458996;80459253;80458996;80458996;80460824;80460852;80460852;80463965;80463965;80463877;80464937;80464937;80464937;80466913;80466913;80466913;80467471;80469780;80471781;80469780;80469780;80474224;80474224;80474224;80474224;80480495;80480495;80480495;80480495;80481510;80481904;80481510;80481510;80494250;80494250;80494250;804…	-;-;-;-;-;-;-;-;-;-;-;-;-;-;-;-;-;-;-;-;-;-;-;-;-;-;-;-;-;-;-;-;-;-;-;-;-;-;-;-;-;-;-;-;-;-;-;-;-;-;-;-;-;-;-;-;-;-;-;-;-;-;-;-;-;-;-;-;-;-;-;-;-;-;-;-	8777	Blm	118	149	101	118	146	137	123	126	154	152	88	90	127	118	151	66	65	83	129.447	149.389	111.036	110.553	128.14	132.67	130.373	123.528	117.843	121.02	108.013	109.635	125.208	103.031	126.338	68.8723	76.485	94.4798	123.788	79.9457	114.781	-0.6335	0.176969	-3.57992
261	ENSMUSG00000103509.1	chr1	7148110	7152137	+	4028	Gm38372	171	214	208	143	133	128	164	200	208	185	109	135	124	113	155	187	163	142	187.589	214.559	228.669	133.976	116.731	123.954	173.831	196.076	159.165	147.294	133.789	164.453	122.251	98.6652	129.685	195.138	191.801	161.64	124.887	182.86	159.959	0.5517	0.154203	3.57749
262	ENSMUSG00000001774.8	chr9;chr9;chr9;chr9;chr9;chr9;chr9;chr9;chr9;chr9;chr9;chr9;chr9;chr9;chr9;chr9;chr9;chr9;chr9;chr9;chr9;chr9;chr9;chr9;chr9;chr9;chr9;chr9;chr9;chr9;chr9;chr9;chr9;chr9;chr9;chr9;chr9;chr9;chr9;chr9;chr9;chr9;chr9;chr9;chr9;chr9;chr9;chr9;chr9;chr9;chr9;chr9;chr9	18292125;18292300;18292301;18292306;18292348;18292355;18292388;18295300;18295300;18295300;18295300;18295300;18295300;18295300;18301006;18301006;18301006;18301006;18301006;18301006;18302026;18302026;18302026;18302026;18302026;18302026;18304283;18304283;18304283;18304283;18304820;18305201;18305293;18305293;18305293;18305293;18305296;18308222;18308222;18308750;18308750;18308750;18308750;18308750;183…	18292460;18292460;18292460;18292460;18292460;18292460;18292460;18295349;18295349;18295349;18295349;18295797;18295349;18295349;18301062;18301062;18301062;18301062;18301062;18301062;18302183;18302183;18302282;18302183;18302183;18302183;18304386;18304386;18304386;18304386;18305351;18305351;18305351;18305351;18305704;18305351;18305351;18308557;18308284;18308820;18308820;18308820;18308820;18308820;183…	+;+;+;+;+;+;+;+;+;+;+;+;+;+;+;+;+;+;+;+;+;+;+;+;+;+;+;+;+;+;+;+;+;+;+;+;+;+;+;+;+;+;+;+;+;+;+;+;+;+;+;+;+	7498	Chordc1	1609	1487	1680	1638	1584	1562	1693	1723	2204	2206	1467	1482	2945	2700	2598	1957	1570	1636	1765.09	1490.88	1846.94	1534.63	1390.24	1512.63	1794.48	1689.19	1686.54	1756.38	1800.63	1805.33	2903.45	2357.49	2173.68	2042.17	1847.41	1862.28	1479.17	1917.28	1847.75	0.3747	0.104745	3.57724
263	ENSMUSG00000000058.6	chr6;chr6;chr6;chr6;chr6;chr6;chr6	17281185;17281327;17281359;17281895;17281895;17286897;17286897	17281510;17281510;17281510;17282082;17282684;17289115;17287438	+;+;+;+;+;+;+	3335	Cav2	312	367	286	758	800	604	391	375	597	1043	659	666	496	508	551	536	416	426	342.267	367.958	314.42	710.165	702.139	584.909	414.438	367.642	456.835	830.421	808.872	811.302	489.002	443.557	461.008	559.327	489.504	484.921	665.738	511.25	535.483	-0.3804	0.10635	-3.57698
264	ENSMUSG00000019232.14	chr3;chr3;chr3;chr3;chr3;chr3;chr3;chr3;chr3;chr3;chr3;chr3;chr3;chr3;chr3;chr3;chr3;chr3;chr3;chr3;chr3;chr3;chr3;chr3;chr3;chr3;chr3;chr3;chr3;chr3;chr3;chr3;chr3;chr3;chr3;chr3;chr3;chr3;chr3;chr3;chr3;chr3;chr3;chr3;chr3;chr3;chr3	130617448;130617569;130617572;130617599;130617640;130617693;130620310;130620310;130620310;130620310;130620633;130620633;130620633;130620651;130622301;130622301;130622301;130625468;130625468;130625468;130626438;130626438;130626438;130626520;130628744;130628744;130628744;130628744;130629355;130629355;130629355;130629355;130630508;130630508;130630508;130631329;130631329;130631329;130631720;130631720…	130617474;130617748;130621628;130617748;130617748;130617748;130620428;130620428;130620428;130620428;130621650;130620792;130620792;130620792;130622375;130622375;130622375;130625558;130625558;130625558;130626554;130626554;130626554;130626554;130628826;130628826;130628826;130628826;130629724;130629580;130629580;130629580;130630662;130630662;130630662;130631418;130631418;130631418;130631850;130631850…	+;+;+;+;+;+;+;+;+;+;+;+;+;+;+;+;+;+;+;+;+;+;+;+;+;+;+;+;+;+;+;+;+;+;+;+;+;+;+;+;+;+;+;+;+;+;+	8262	Etnppl	1648	1140	997	361	351	505	762	1015	1897	476	395	459	1834	1980	2501	559	634	607	1807.87	1142.98	1096.07	338.219	308.063	489.038	807.677	995.086	1451.62	378.984	484.832	559.141	1808.13	1728.82	2092.52	583.328	746.023	690.955	378.44	673.435	972.742	0.8318	0.232621	3.57583
265	ENSMUSG00000089774.2	chr16;chr16;chr16;chr16	92058322;92076720;92078062;92083733	92058480;92087473;92078506;92083808	+;+;+;+	10913	Slc5a3	1142	937	1605	998	952	890	1508	2112	2161	1266	821	772	2013	3276	1913	1487	1203	1208	1252.78	939.446	1764.49	935.02	835.545	861.869	1598.4	2070.56	1653.63	1007.97	1007.72	940.428	1984.6	2860.42	1600.56	1551.71	1415.56	1375.08	877.478	1447.45	1425.32	0.7222	0.202059	3.57425
266	ENSMUSG00000055945.8	chr17;chr17;chr17;chr17;chr17;chr17	8337459;8340406;8340739;8341007;8341007;8341007	8337561;8340706;8340883;8344112;8341364;8344113	+;+;+;+;+;+	3656	Prr18	1666	1189	1062	582	650	785	1930	1945	2763	565	296	427	1656	1934	1469	408	276	364	1827.62	1192.1	1167.53	545.272	570.488	760.188	2045.69	1906.84	2114.3	449.844	363.317	520.159	1632.64	1688.66	1229.08	425.756	324.767	414.345	625.316	388.289	1065.48	-0.6864	0.192169	-3.57185
267	ENSMUSG00000047557.2	chr3;chr3;chr3;chr3;chr3;chr3;chr3;chr3;chr3;chr3;chr3;chr3;chr3	67457998;67458001;67458594;67458594;67460922;67460922;67461061;67461312;67461312;67462359;67462359;67463586;67463586	67458327;67458327;67458656;67458656;67461058;67461058;67461489;67461634;67461489;67462421;67462421;67463782;67463926	-;-;-;-;-;-;-;-;-;-;-;-;-	1508	Lxn	316	350	348	290	350	323	350	314	519	340	207	239	337	360	432	194	190	203	346.655	350.913	382.58	271.699	307.186	312.791	370.98	307.839	397.148	270.703	254.077	291.143	332.246	314.332	361.443	202.443	223.572	231.077	297.225	219.031	307.157	-0.442	0.123801	-3.56999
268	ENSMUSG00000047139.9	chr10;chr10;chr10;chr10;chr10;chr10	43578284;43579146;43579169;43579935;43582604;43582604	43578805;43579197;43579322;43580153;43584265;43583127	+;+;+;+;+;+	2580	Cd24a	584	326	744	121	96	244	879	993	1138	141	76	109	776	1022	652	61	54	55	640.654	326.851	817.931	113.364	84.2567	236.288	931.691	973.517	870.817	112.262	93.2842	132.781	765.052	892.353	545.512	63.6547	63.5414	62.6071	144.636	63.2677	429.245	-1.1909	0.333699	-3.56865
269	ENSMUSG00000020571.13	chr12;chr12;chr12;chr12;chr12;chr12;chr12;chr12;chr12;chr12;chr12;chr12;chr12;chr12;chr12;chr12;chr12;chr12;chr12;chr12;chr12;chr12;chr12;chr12;chr12;chr12;chr12;chr12;chr12;chr12;chr12;chr12;chr12;chr12;chr12;chr12;chr12;chr12;chr12;chr12;chr12;chr12;chr12;chr12;chr12	17266545;17266545;17266595;17266608;17270396;17270396;17270396;17270396;17273842;17273945;17273945;17273945;17273945;17274384;17274384;17274384;17274384;17277198;17277198;17277198;17277198;17277241;17278514;17278514;17278514;17278514;17278836;17278836;17278836;17279579;17279579;17279579;17280378;17280378;17280378;17280567;17280567;17280567;17280911;17280911;17280911;17283200;17283200;17283938;172…	17266651;17266651;17266651;17266651;17270537;17270537;17270537;17270537;17274002;17274194;17274002;17274002;17274002;17274510;17274510;17274510;17274510;17277647;17277304;17277304;17277304;17277304;17278940;17278644;17278644;17278644;17278950;17278950;17278950;17279719;17279719;17279719;17280462;17280462;17280462;17280639;17280639;17280639;17281069;17281069;17281810;17283296;17283296;17284770;172…	+;+;+;+;+;+;+;+;+;+;+;+;+;+;+;+;+;+;+;+;+;+;+;+;+;+;+;+;+;+;+;+;+;+;+;+;+;+;+;+;+;+;+;+;+	3745	Pdia6	1709	1738	1717	1953	1912	1896	1500	2223	2697	2244	1648	1836	2677	4524	2831	2579	2103	2407	1874.79	1742.54	1887.62	1829.75	1678.11	1836.07	1589.92	2179.38	2063.79	1786.64	2022.79	2236.56	2639.23	3950.1	2368.63	2691.24	2474.59	2739.91	1781.31	2635.25	2199.54	0.5651	0.158402	3.56755
270	ENSMUSG00000027858.13	chr3;chr3;chr3;chr3;chr3;chr3;chr3;chr3;chr3;chr3;chr3;chr3;chr3;chr3;chr3;chr3;chr3;chr3;chr3;chr3;chr3;chr3;chr3;chr3;chr3;chr3;chr3	102734529;102734957;102735215;102749758;102749758;102757293;102757293;102757293;102758157;102758157;102758157;102759310;102759310;102759310;102759310;102760897;102760897;102760897;102760897;102765185;102765185;102765185;102765185;102768877;102768877;102768877;102801344	102735065;102735065;102735315;102749860;102749860;102757390;102757390;102757390;102758231;102758231;102758231;102759408;102759408;102759408;102759408;102760968;102760968;102760968;102760968;102765268;102765268;102765268;102765268;102769205;102769021;102772292;102801513	+;+;+;+;+;+;+;+;+;+;+;+;+;+;+;+;+;+;+;+;+;+;+;+;+;+;+	4755	Tspan2	3875	2837	2784	1363	1381	1697	4715	3939	6003	1678	909	1162	3638	4210	3282	874	599	902	4250.91	2844.4	3060.64	1276.99	1212.07	1643.36	4997.64	3861.72	4593.6	1336	1115.73	1415.52	3586.67	3675.93	2745.97	912.036	704.839	1026.76	1377.47	881.211	2458.93	-0.644	0.180584	-3.56628
271	ENSMUSG00000053897.15	chr3;chr3;chr3;chr3;chr3;chr3;chr3;chr3;chr3;chr3;chr3;chr3;chr3;chr3;chr3;chr3;chr3;chr3;chr3;chr3;chr3;chr3;chr3;chr3;chr3;chr3;chr3;chr3;chr3;chr3;chr3;chr3;chr3;chr3;chr3;chr3;chr3;chr3;chr3;chr3;chr3;chr3;chr3	135825279;135825654;135825657;135825790;135826090;135826240;135826240;135826240;135826240;135849016;135849016;135849016;135849016;135849016;135855904;135855904;135855904;135855904;135855904;135857483;135857483;135857483;135857483;135857483;135858071;135858071;135858071;135858071;135858071;135884160;135884197;135884197;135884197;135884197;135884602;135884602;135884602;135884602;135884602;135886805…	135825531;135825800;135825800;135826083;135826690;135826690;135826690;135826690;135826690;135849178;135849178;135849178;135849178;135849178;135856073;135856073;135856073;135856073;135856073;135857605;135857605;135857605;135857605;135857605;135858241;135858241;135858241;135859778;135858241;135884404;135884404;135884404;135884404;135884404;135888568;135884786;135884786;135884786;135884786;135888386…	+;+;+;+;+;+;+;+;+;+;+;+;+;+;+;+;+;+;+;+;+;+;+;+;+;+;+;+;+;+;+;+;+;+;+;+;+;+;+;+;+;+;+	7664	Slc39a8	57	69	33	34	43	60	44	53	84	60	40	39	73	55	68	15	19	15	62.5295	69.1801	36.2792	31.8544	37.74	58.1036	46.6375	51.9601	64.2782	47.7711	49.097	47.5087	71.9701	48.0229	56.8939	15.6528	22.3572	17.0747	42.566	18.3615	46.3839	-1.2155	0.341003	-3.56455
272	ENSMUSG00000037166.5	chr7;chr7;chr7;chr7;chr7;chr7;chr7;chr7	29289308;29289312;29291510;29291510;29292051;29292051;29292530;29293190	29289535;29289535;29291590;29291590;29292083;29292083;29292942;29293801	+;+;+;+;+;+;+;+	1367	Ppp1r14a	175	151	167	99	103	96	299	254	343	93	45	58	243	279	234	55	37	59	191.977	151.394	183.595	92.7525	90.4004	92.9657	316.923	249.017	262.469	74.0452	55.2341	70.6539	239.572	243.607	195.782	57.3936	43.5376	67.1604	92.0395	56.0305	148.804	-0.7131	0.200309	-3.5598
273	ENSMUSG00000029602.11	chr5;chr5;chr5;chr5;chr5;chr5;chr5;chr5;chr5;chr5;chr5;chr5;chr5;chr5;chr5;chr5;chr5;chr5;chr5;chr5;chr5;chr5;chr5;chr5;chr5;chr5;chr5;chr5;chr5;chr5;chr5;chr5;chr5;chr5;chr5;chr5;chr5;chr5;chr5;chr5;chr5;chr5;chr5;chr5;chr5;chr5;chr5;chr5;chr5;chr5;chr5;chr5;chr5	120648812;120648822;120649188;120649316;120649388;120652814;120652814;120652814;120653367;120654806;120654806;120654806;120654806;120655068;120655068;120655068;120659503;120659503;120659503;120662011;120662011;120662184;120662184;120662919;120662919;120663726;120663726;120663971;120663971;120664446;120664446;120664746;120664746;120666243;120666243;120670276;120670276;120671541;120671541;120674567…	120648910;120648910;120649534;120649534;120649534;120652870;120652870;120652870;120653507;120654919;120654919;120654902;120654919;120655129;120655129;120655129;120659650;120659632;120659632;120662092;120662092;120662315;120662315;120663004;120663004;120663843;120663843;120664124;120664124;120664510;120664510;120664858;120664858;120666435;120666435;120670413;120670413;120671685;120671685;120674739…	+;+;+;+;+;+;+;+;+;+;+;+;+;+;+;+;+;+;+;+;+;+;+;+;+;+;+;+;+;+;+;+;+;+;+;+;+;+;+;+;+;+;+;+;+;+;+;+;+;+;+;+;+	3539	Rasal1	637	812	758	3185	3434	2850	657	659	908	3124	2069	2244	540	506	677	2040	2158	1969	698.795	814.119	833.322	2984.01	3013.93	2759.92	696.383	646.07	694.817	2487.28	2539.54	2733.58	532.382	441.811	566.429	2128.78	2539.3	2241.33	2919.29	2303.14	1630.66	-0.3424	0.0962555	-3.5577
274	ENSMUSG00000025967.16	chr1;chr1;chr1;chr1;chr1;chr1;chr1;chr1;chr1;chr1;chr1;chr1;chr1;chr1;chr1;chr1;chr1;chr1;chr1;chr1;chr1;chr1;chr1;chr1;chr1;chr1;chr1;chr1;chr1;chr1;chr1;chr1;chr1;chr1;chr1;chr1;chr1;chr1;chr1;chr1;chr1;chr1	63176825;63177129;63177130;63177131;63177145;63177145;63177147;63177185;63177223;63177723;63177723;63177723;63177754;63177754;63177754;63177754;63177867;63178023;63178028;63178423;63178439;63178439;63178439;63178439;63178439;63178439;63178832;63178832;63178832;63178832;63178832;63178832;63178832;63179248;63179248;63179248;63179248;63179248;63179458;63179458;63179458;63179458	63177291;63177291;63177291;63177291;63177291;63177250;63177291;63177291;63177291;63177876;63177876;63177876;63177876;63178423;63177876;63177876;63177876;63178565;63178264;63178565;63178565;63178509;63178565;63178565;63178565;63178565;63178879;63178898;63178898;63178898;63178898;63178898;63178898;63179373;63179373;63179373;63179362;63179373;63179568;63179622;63179656;63180486	+;+;+;+;+;+;+;+;+;+;+;+;+;+;+;+;+;+;+;+;+;+;+;+;+;+;+;+;+;+;+;+;+;+;+;+;+;+;+;+;+;+	2532	Eef1b2	1536	1695	1445	1204	1476	1258	1607	1799	2395	1743	1142	1235	2078	2552	2200	1456	1241	1279	1685.01	1699.42	1588.59	1128.02	1295.45	1218.24	1703.33	1763.7	1832.7	1387.75	1401.72	1504.44	2048.68	2228.26	1840.68	1519.36	1460.28	1455.9	1213.9	1478.51	1597.86	0.2844	0.0799736	3.55594
275	ENSMUSG00000057098.14	chr11;chr11;chr11;chr11;chr11;chr11;chr11;chr11;chr11;chr11;chr11;chr11;chr11;chr11;chr11;chr11;chr11;chr11;chr11;chr11;chr11;chr11;chr11;chr11;chr11;chr11;chr11;chr11;chr11;chr11;chr11;chr11;chr11;chr11;chr11;chr11;chr11;chr11;chr11;chr11;chr11;chr11;chr11;chr11;chr11;chr11;chr11;chr11;chr11;chr11;chr11;chr11;chr11;chr11;chr11;chr11;chr11;chr11;chr11;chr11;chr11;chr11;chr11;chr11;chr11;chr11	44617317;44617317;44617317;44618116;44618179;44620414;44620414;44620414;44620414;44620414;44621167;44621167;44621167;44621167;44621167;44621761;44621921;44621921;44621921;44621921;44621921;44632751;44632751;44632751;44632751;44632751;44632751;44643401;44643401;44643401;44643401;44643401;44643401;44869092;44869092;44869092;44883814;44883814;44883814;44907904;44907904;44907907;44912138;44924449;449…	44618312;44618312;44618312;44618312;44618312;44620570;44620570;44620570;44620570;44620570;44621349;44621230;44621230;44621230;44621230;44621976;44621976;44621976;44621976;44621976;44621976;44632824;44632824;44632824;44632824;44632824;44632824;44643469;44643459;44646820;44643469;44643469;44643469;44869173;44869173;44869173;44883955;44883955;44883931;44908037;44908037;44908037;44912279;44924575;449…	+;+;+;+;+;+;+;+;+;+;+;+;+;+;+;+;+;+;+;+;+;+;+;+;+;+;+;+;+;+;+;+;+;+;+;+;+;+;+;+;+;+;+;+;+;+;+;+;+;+;+;+;+;+;+;+;+;+;+;+;+;+;+;+;+;+	9756	Ebf1	137	157	162	20	54	55	132	168	181	25	18	17	116	162	123	15	16	17	150.29	157.41	178.098	18.7379	47.3944	53.2616	139.913	164.704	138.504	19.9046	22.0936	20.7089	114.364	141.449	102.911	15.6528	18.8271	19.3513	39.7979	17.9437	84.643	-1.1535	0.324802	-3.55131
276	ENSMUSG00000057130.12	chr18;chr18;chr18;chr18;chr18;chr18;chr18;chr18;chr18;chr18;chr18;chr18;chr18;chr18	80206795;80206863;80206894;80207154;80207154;80207154;80215380;80218704;80218704;80218704;80218704;80222179;80222179;80222179	80206901;80207061;80206946;80207343;80207343;80207343;80215576;80218879;80218807;80218807;80218807;80222338;80222202;80225855	+;+;+;+;+;+;+;+;+;+;+;+;+;+	4507	Txnl4a	336	369	246	310	381	305	296	352	423	418	316	305	576	567	614	432	345	346	368.595	369.963	270.445	290.437	334.394	295.36	313.743	345.094	323.687	332.805	387.866	371.542	567.874	495.072	513.718	450.801	405.959	393.856	306.73	416.872	379.512	0.4427	0.124662	3.55081
277	ENSMUSG00000020038.10	chr10;chr10;chr10;chr10;chr10;chr10;chr10;chr10;chr10;chr10;chr10;chr10;chr10;chr10;chr10;chr10;chr10;chr10;chr10	85131700;85133051;85133242;85143016;85143639;85143724;85144154;85144154;85146344;85146736;85147907;85148437;85148614;85148703;85151213;85151213;85151228;85157086;85184314	85132307;85133158;85133313;85143168;85143841;85143841;85144441;85144305;85146655;85146876;85147995;85148798;85148798;85148798;85151356;85151355;85151308;85157194;85185064	-;-;-;-;-;-;-;-;-;-;-;-;-;-;-;-;-;-;-	3340	Cry1	423	414	345	294	287	289	367	431	530	351	251	229	427	504	494	356	287	292	464.035	415.081	379.282	275.447	251.892	279.865	388.999	422.544	405.565	279.461	308.083	278.961	420.976	440.064	413.317	371.493	337.711	332.387	269.068	347.197	359.176	0.3703	0.10432	3.54986
278	ENSMUSG00000024068.8	chr17;chr17;chr17;chr17;chr17;chr17;chr17;chr17;chr17;chr17;chr17;chr17;chr17;chr17;chr17;chr17;chr17;chr17;chr17;chr17;chr17;chr17;chr17;chr17;chr17;chr17;chr17;chr17;chr17;chr17;chr17;chr17;chr17;chr17;chr17;chr17;chr17;chr17;chr17;chr17;chr17;chr17;chr17;chr17;chr17;chr17;chr17;chr17;chr17;chr17;chr17;chr17;chr17;chr17;chr17;chr17;chr17;chr17;chr17;chr17;chr17;chr17;chr17;chr17;chr17;chr17;chr…	74338987;74339013;74339037;74339136;74351950;74351950;74351953;74351953;74356086;74356086;74356086;74356086;74359254;74359254;74359254;74367248;74367248;74367248;74367248;74367296;74368828;74368828;74368828;74368828;74368828;74369125;74369192;74369192;74369192;74369192;74371430;74371430;74371430;74371430;74372259;74372259;74372259;74372259;74372259;74373284;74373284;74373284;74373284;74373284;743…	74339445;74339445;74339445;74339445;74352036;74352036;74352036;74352036;74356169;74356169;74356169;74356169;74359349;74359349;74359349;74367435;74367435;74367435;74367435;74367435;74368961;74368961;74368961;74368961;74368961;74369285;74369285;74369285;74369285;74369285;74371504;74371504;74371504;74371504;74372330;74372330;74372330;74372330;74372330;74373359;74373359;74373359;74373359;74373359;743…	+;+;+;+;+;+;+;+;+;+;+;+;+;+;+;+;+;+;+;+;+;+;+;+;+;+;+;+;+;+;+;+;+;+;+;+;+;+;+;+;+;+;+;+;+;+;+;+;+;+;+;+;+;+;+;+;+;+;+;+;+;+;+;+;+;+;+;+	6164	Spast	1030	1048	1010	1182	1336	1200	1143	1177	1529	1696	1112	1213	1197	1443	1417	1319	1166	1124	1129.92	1050.74	1110.36	1107.41	1172.57	1162.07	1211.52	1153.91	1170.02	1350.33	1364.9	1477.64	1180.11	1259.95	1185.57	1376.4	1372.02	1279.46	1147.35	1342.63	1228.61	0.2268	0.0639039	3.54934
279	ENSMUSG00000048537.16	chr9;chr9;chr9;chr9;chr9;chr9;chr9;chr9;chr9;chr9;chr9;chr9;chr9;chr9;chr9;chr9;chr9;chr9;chr9;chr9;chr9;chr9;chr9;chr9;chr9;chr9;chr9;chr9;chr9;chr9;chr9;chr9;chr9;chr9;chr9;chr9;chr9;chr9;chr9;chr9;chr9;chr9;chr9;chr9;chr9;chr9;chr9;chr9;chr9;chr9;chr9;chr9;chr9;chr9;chr9;chr9;chr9;chr9;chr9;chr9;chr9;chr9;chr9;chr9;chr9;chr9;chr9;chr9;chr9;chr9;chr9;chr9;chr9;chr9;chr9;chr9;chr9;chr9;chr9;chr9…	44686304;44686308;44686308;44686308;44686308;44686308;44686310;44686310;44686310;44687634;44688424;44688424;44688617;44688617;44688617;44688617;44688617;44688617;44688617;44688617;44688617;44688617;44694029;44694029;44694029;44694029;44694029;44694029;44694029;44694029;44694029;44694029;44694374;44694374;44694374;44694374;44694374;44694374;44694374;44694374;44694374;44694374;44694464;44696037;446…	44687698;44687698;44687698;44687698;44687698;44687698;44687698;44687698;44687698;44687698;44688456;44688456;44688702;44688702;44688702;44688702;44688702;44688702;44688702;44688702;44688702;44688702;44694131;44694131;44694131;44694131;44694131;44694131;44694131;44694131;44694131;44694131;44694490;44694490;44694490;44694490;44694490;44694490;44694490;44694490;44694490;44694490;44694490;44696431;446…	-;-;-;-;-;-;-;-;-;-;-;-;-;-;-;-;-;-;-;-;-;-;-;-;-;-;-;-;-;-;-;-;-;-;-;-;-;-;-;-;-;-;-;-;-;-;-;-;-;-;-;-;-;-;-;-;-;-;-;-;-;-;-;-;-;-;-;-;-;-;-;-;-;-;-;-;-;-;-;-;-;-;-;-;-;-;-;-;-;-;-;-;-;-;-;-;-;-;-;-;-;-;-;-;-;-;-;-;-;-;-;-;-;-;-;-;-;-;-;-;-;-;-;-;-;-;-;-;-;-;-;-;-;-;-;-;-;-;-;-;-;-;-;-;-;-;-;-;-;-;-;-;-;-;-;-;-;-;-;-;-;-;-;-;-;-;-;-;-;-;-;-;-;-;-;-;-;-;-;-;-;-;-;-;-;-;-;-;-;-;-;-;-;-;-;-;-;-;-;-…	7179	Phldb1	4095	3237	3182	2209	2238	2587	4424	4745	6336	2105	1225	1313	3191	3451	3265	1585	1240	1529	4492.25	3245.45	3498.19	2069.6	1964.23	2505.23	4689.19	4651.9	4848.42	1675.97	1503.59	1599.46	3145.98	3013.22	2731.74	1653.98	1459.1	1740.48	2179.69	1617.85	2804.89	-0.4297	0.121106	-3.54777
280	ENSMUSG00000036218.16	chr15;chr15;chr15;chr15;chr15;chr15;chr15;chr15;chr15;chr15;chr15;chr15;chr15;chr15;chr15;chr15;chr15;chr15;chr15;chr15;chr15;chr15;chr15	92396881;92399747;92401929;92486661;92597126;92677501;92677501;92677501;92680441;92680441;92680441;92743571;92743571;92743643;92746242;92746242;92746242;92752698;92752698;92757638;92757638;92769496;92769496	92397505;92399833;92402036;92486722;92597436;92677757;92677757;92677757;92680623;92680543;92680543;92743669;92743669;92743669;92746699;92746304;92746304;92752799;92752799;92757754;92757754;92771819;92771036	+;+;+;+;+;+;+;+;+;+;+;+;+;+;+;+;+;+;+;+;+;+;+	4733	Pdzrn4	132	221	92	293	264	260	104	132	181	312	194	166	139	165	238	127	125	140	144.805	221.577	101.142	274.51	231.706	251.782	110.234	129.41	138.504	248.41	238.12	202.216	137.039	144.069	199.129	132.527	147.087	159.363	252.666	146.326	178.424	-0.7886	0.222566	-3.54313
281	ENSMUSG00000026814.16	chr2;chr2;chr2;chr2;chr2;chr2;chr2;chr2;chr2;chr2;chr2;chr2;chr2;chr2;chr2;chr2;chr2;chr2;chr2;chr2;chr2;chr2;chr2;chr2;chr2;chr2;chr2;chr2;chr2;chr2;chr2;chr2;chr2;chr2;chr2;chr2;chr2;chr2;chr2;chr2;chr2;chr2;chr2;chr2;chr2;chr2;chr2;chr2;chr2;chr2;chr2;chr2;chr2;chr2;chr2;chr2	32646595;32646595;32646622;32646993;32650142;32657516;32657516;32657519;32669423;32669423;32669423;32671342;32671342;32671342;32672218;32672218;32672218;32672837;32672837;32672837;32672843;32673250;32673250;32673250;32673250;32673366;32673592;32673592;32673592;32673592;32677553;32677553;32677553;32677553;32677923;32677923;32677923;32677923;32678384;32678456;32678456;32678456;32678891;32678891;326…	32647024;32647024;32647024;32647024;32650367;32657670;32657670;32657670;32669563;32669563;32669563;32671507;32671507;32671507;32672383;32672383;32672383;32672957;32672957;32672957;32672957;32673745;32673424;32673424;32673424;32673424;32673734;32673734;32673734;32673734;32677690;32677690;32677690;32677690;32677961;32677961;32677961;32677961;32678572;32678572;32678572;32678572;32679142;32679142;326…	+;+;+;+;+;+;+;+;+;+;+;+;+;+;+;+;+;+;+;+;+;+;+;+;+;+;+;+;+;+;+;+;+;+;+;+;+;+;+;+;+;+;+;+;+;+;+;+;+;+;+;+;+;+;+;+	4048	Eng	115	167	112	261	245	260	132	120	243	218	134	113	135	139	147	137	120	154	126.156	167.436	123.129	244.529	215.03	251.782	139.913	117.646	185.948	173.568	164.475	137.653	133.095	121.367	122.991	142.962	141.203	175.3	237.114	153.155	160.232	-0.6303	0.17823	-3.53652
282	ENSMUSG00000034035.18	chr4;chr4;chr4;chr4;chr4;chr4;chr4;chr4;chr4;chr4;chr4;chr4;chr4;chr4;chr4;chr4;chr4;chr4;chr4;chr4;chr4;chr4;chr4;chr4;chr4;chr4;chr4;chr4;chr4;chr4;chr4;chr4;chr4;chr4;chr4;chr4;chr4	116596654;116596730;116596803;116597033;116597033;116597033;116597263;116597438;116597438;116597680;116597680;116597680;116597760;116597843;116597843;116597843;116598174;116598174;116598174;116598492;116598500;116598500;116598500;116598731;116598731;116598731;116598961;116598961;116598961;116599289;116599289;116599289;116599557;116599557;116599887;116599887;116599887	116596957;116596957;116596957;116597600;116597101;116597101;116597368;116597600;116597600;116597763;116597763;116597763;116597961;116597961;116597961;116597961;116598200;116598287;116598287;116599164;116598627;116598627;116598627;116598825;116598825;116598825;116599164;116599164;116599164;116599490;116599490;116599490;116599667;116599667;116600222;116600266;116600201	+;+;+;+;+;+;+;+;+;+;+;+;+;+;+;+;+;+;+;+;+;+;+;+;+;+;+;+;+;+;+;+;+;+;+;+;+	2634	Ccdc17	61	41	48	56	55	67	57	89	89	46	38	34	48	69	57	31	26	17	66.9176	41.107	52.7697	52.466	48.2721	64.8823	60.4168	87.2538	68.1043	36.6245	46.6421	41.4178	47.3228	60.2469	47.6905	32.3491	30.594	19.3513	55.2068	27.4315	50.246	-1.0033	0.284157	-3.53067
283	ENSMUSG00000016494.9	chr1;chr1;chr1;chr1;chr1;chr1;chr1;chr1;chr1;chr1;chr1;chr1;chr1;chr1;chr1;chr1;chr1;chr1;chr1;chr1;chr1;chr1;chr1;chr1	194938819;194938875;194938905;194938951;194938995;194947839;194947839;194947839;194947839;194949305;194949305;194949382;194950939;194950939;194950939;194958417;194958417;194958417;194958810;194958810;194959066;194959066;194959780;194959936	194939044;194939044;194939044;194941229;194939044;194948006;194950761;194948006;194948006;194949564;194949564;194949564;194951019;194951019;194951019;194958550;194958573;194958573;194958862;194958862;194959230;194959230;194961279;194961279	+;+;+;+;+;+;+;+;+;+;+;+;+;+;+;+;+;+;+;+;+;+;+;+	7290	Cd34	122	174	101	1540	1683	1111	184	129	197	1560	1143	1067	156	198	169	938	782	696	133.835	174.454	111.036	1442.82	1477.12	1075.88	195.03	126.469	150.748	1242.05	1402.95	1299.79	153.799	172.882	141.398	978.822	920.174	792.264	1331.94	897.087	666.196	-0.5702	0.161622	-3.52822
284	ENSMUSG00000031016.9	chr7;chr7;chr7;chr7;chr7;chr7;chr7;chr7;chr7;chr7;chr7	110122046;110124456;110125807;110125996;110126701;110130829;110134755;110135638;110139149;110139562;110141956	110122925;110124661;110125867;110126168;110126822;110130975;110134850;110135723;110139319;110139707;110143286	+;+;+;+;+;+;+;+;+;+;+	3419	Wee1	289	322	308	514	579	459	282	310	345	606	467	405	394	387	455	577	502	553	317.036	322.841	338.606	481.563	508.173	444.492	298.904	303.918	264	482.488	573.207	493.359	388.441	337.907	380.687	602.111	590.7	629.486	478.076	607.432	430.995	0.3446	0.0977003	3.52755
285	ENSMUSG00000026491.13	chr1;chr1;chr1;chr1;chr1;chr1;chr1;chr1;chr1;chr1;chr1;chr1;chr1;chr1;chr1;chr1;chr1;chr1;chr1;chr1;chr1;chr1;chr1;chr1;chr1;chr1;chr1;chr1;chr1;chr1;chr1;chr1;chr1;chr1;chr1;chr1;chr1;chr1;chr1;chr1;chr1;chr1;chr1;chr1;chr1;chr1;chr1;chr1;chr1;chr1;chr1;chr1;chr1;chr1;chr1;chr1;chr1;chr1;chr1	179744894;179745337;179746091;179747180;179747180;179748557;179748557;179748557;179752311;179752311;179752311;179753699;179754491;179755449;179755449;179757935;179757935;179760262;179760263;179762545;179762545;179763470;179763470;179765878;179765878;179768295;179768295;179768989;179768989;179769309;179769309;179770589;179770799;179770799;179775332;179776008;179777503;179777700;179779604;179780856…	179746528;179746520;179747256;179747256;179747256;179748690;179748690;179748690;179752409;179753580;179754072;179754072;179754624;179755654;179755654;179757989;179758029;179760361;179760361;179762962;179762962;179763602;179763673;179765907;179766070;179768402;179768402;179769139;179769139;179769459;179769459;179770720;179770918;179770943;179775519;179776154;179777559;179777823;179779697;179780960…	-;-;-;-;-;-;-;-;-;-;-;-;-;-;-;-;-;-;-;-;-;-;-;-;-;-;-;-;-;-;-;-;-;-;-;-;-;-;-;-;-;-;-;-;-;-;-;-;-;-;-;-;-;-;-;-;-;-;-	15116	Ahctf1	1241	1483	1426	1401	1486	1439	1443	1525	1736	1827	1214	1246	1261	1629	1380	1567	1452	1408	1361.39	1486.87	1567.7	1312.59	1304.22	1393.52	1529.5	1495.08	1328.42	1454.63	1490.09	1517.84	1243.21	1422.35	1154.61	1635.2	1708.56	1602.74	1336.78	1648.83	1444.92	0.3028	0.0858854	3.52511
286	ENSMUSG00000053560.5	chr8	84661331	84662854	-	1524	Ier2	45	88	67	286	257	237	65	49	94	174	90	109	70	101	119	152	128	129	49.3654	88.2297	73.6577	267.952	225.562	229.509	68.8964	48.0386	71.9304	138.536	110.468	132.781	69.0124	88.1875	99.5643	158.615	150.617	146.842	241.008	152.025	123.209	-0.6641	0.188557	-3.52179
287	ENSMUSG00000028128.13	chr3;chr3;chr3;chr3;chr3;chr3;chr3;chr3;chr3;chr3;chr3;chr3;chr3;chr3;chr3	121723537;121723570;121724977;121724977;121727733;121729323;121729337;121729337;121729547;121731524;121731524;121731524;121732381;121734106;121734106	121723802;121723802;121725082;121725082;121727894;121729554;121729554;121729535;121729554;121731702;121731702;121732181;121732540;121735048;121735048	+;+;+;+;+;+;+;+;+;+;+;+;+;+;+	2527	F3	710	667	804	473	540	592	779	748	1093	676	477	509	1144	1370	1395	588	599	588	778.877	668.741	883.893	443.151	473.944	573.288	825.696	733.324	836.382	538.221	585.481	620.049	1127.86	1196.21	1167.16	613.59	704.839	669.327	496.794	662.585	746.668	0.4155	0.118134	3.51708
288	ENSMUSG00000034997.5	chr14;chr14;chr14	74640840;74644988;74705595	74642344;74645188;74709494	+;+;+	5606	Htr2a	209	318	230	1014	1202	773	266	189	262	1372	1180	831	239	277	304	1375	1394	1055	229.275	318.83	252.855	950.01	1054.96	748.567	281.945	185.292	200.487	1092.37	1448.36	1012.3	235.628	241.861	254.349	1434.84	1640.31	1200.92	917.847	1425.36	710.175	0.6346	0.180539	3.51501
289	ENSMUSG00000009418.16	chr1;chr1;chr1;chr1;chr1;chr1;chr1;chr1;chr1;chr1;chr1;chr1;chr1;chr1;chr1;chr1;chr1;chr1;chr1;chr1;chr1;chr1;chr1;chr1;chr1;chr1;chr1;chr1;chr1;chr1;chr1;chr1;chr1;chr1;chr1;chr1;chr1;chr1;chr1;chr1;chr1;chr1;chr1;chr1;chr1;chr1;chr1;chr1;chr1;chr1;chr1;chr1;chr1;chr1;chr1;chr1;chr1;chr1;chr1;chr1;chr1;chr1;chr1;chr1;chr1;chr1;chr1;chr1;chr1;chr1;chr1;chr1;chr1;chr1;chr1;chr1;chr1;chr1;chr1;chr1…	135434580;135434580;135438848;135443634;135443634;135443634;135448931;135448931;135448931;135449895;135449895;135449895;135450570;135450570;135450570;135450786;135450786;135450786;135452172;135452172;135452172;135452375;135452805;135452805;135452805;135452805;135453193;135453193;135453193;135453193;135454045;135454045;135454045;135454434;135454434;135454434;135454691;135454691;135454691;135455134…	135441779;135441779;135441779;135443831;135443831;135443831;135449049;135449049;135449049;135450091;135450091;135450091;135450641;135450641;135450641;135450940;135450940;135450940;135452407;135452407;135452407;135452407;135452964;135452964;135452964;135452964;135453907;135453288;135453288;135453288;135454142;135454142;135454142;135454602;135454602;135454602;135454883;135454883;135454883;135455330…	-;-;-;-;-;-;-;-;-;-;-;-;-;-;-;-;-;-;-;-;-;-;-;-;-;-;-;-;-;-;-;-;-;-;-;-;-;-;-;-;-;-;-;-;-;-;-;-;-;-;-;-;-;-;-;-;-;-;-;-;-;-;-;-;-;-;-;-;-;-;-;-;-;-;-;-;-;-;-;-;-;-;-;-;-;-;-;-;-;-;-;-;-;-;-;-;-;-;-;-;-;-;-;-;-;-;-;-;-;-;-;-;-;-;-;-;-;-;-;-;-;-;-;-;-;-;-;-;-;-;-;-;-	18814	Nav1	2700	3001	2891	4026	4001	4001	2709	2618	3595	4174	2458	2723	2373	2353	3139	2804	2611	2712	2961.93	3008.83	3178.28	3771.93	3511.57	3874.54	2871.39	2566.63	2750.96	3323.28	3017.01	3317.08	2339.52	2054.51	2626.32	2926.03	3072.35	3087.1	3719.35	3028.49	3014.4	-0.2964	0.0844614	-3.50986
290	ENSMUSG00000024843.15	chr19;chr19;chr19;chr19;chr19;chr19;chr19;chr19;chr19;chr19;chr19;chr19;chr19;chr19;chr19;chr19;chr19;chr19;chr19;chr19;chr19;chr19;chr19;chr19;chr19;chr19;chr19;chr19;chr19;chr19;chr19;chr19;chr19;chr19;chr19;chr19;chr19;chr19;chr19;chr19;chr19;chr19;chr19;chr19;chr19;chr19;chr19;chr19;chr19;chr19;chr19;chr19;chr19;chr19;chr19;chr19;chr19;chr19;chr19;chr19;chr19;chr19;chr19;chr19;chr19;chr19;chr…	3851773;3851797;3851810;3851810;3851832;3851832;3852076;3852101;3852363;3864648;3864648;3864648;3864648;3864648;3864648;3864648;3864648;3864648;3871003;3871003;3874664;3875365;3875379;3875405;3875735;3875735;3875735;3875735;3875735;3875735;3875735;3881998;3881998;3881998;3882010;3884472;3884472;3884472;3884472;3884472;3884472;3884472;3884472;3884472;3884472;3885860;3885860;3885860;3885860;3885860…	3852413;3852413;3852413;3852413;3852413;3852413;3852413;3852413;3852413;3864759;3864759;3864759;3867670;3864759;3864759;3864759;3864759;3864759;3871913;3871062;3874798;3875471;3875788;3875471;3875788;3875788;3875788;3875788;3875788;3878614;3875788;3882120;3882120;3882120;3882120;3884585;3884538;3884585;3884585;3884585;3884585;3884585;3884585;3884585;3884585;3885993;3885993;3885993;3885864;3885993…	+;+;+;+;+;+;+;+;+;+;+;+;+;+;+;+;+;+;+;+;+;+;+;+;+;+;+;+;+;+;+;+;+;+;+;+;+;+;+;+;+;+;+;+;+;+;+;+;+;+;+;+;+;+;+;+;+;+;+;+;+;+;+;+;+;+;+;+;+;+;+;+;+;+;+;+;+;+;+;+;+;+;+;+;+;+;+;+;+;+	12024	Chka	1734	1933	1871	2187	2613	2287	1792	1878	2298	2736	1795	1739	1660	1945	2268	2542	2222	2182	1902.21	1938.05	2056.92	2048.99	2293.36	2214.71	1899.42	1841.15	1758.47	2178.36	2203.23	2118.4	1636.58	1698.26	1897.58	2652.63	2614.61	2483.79	2185.69	2583.68	2079.82	0.2413	0.0687466	3.50985
291	ENSMUSG00000064337.1	chrM	70	1024	+	955	mt-Rnr1	28943	30505	28622	32119	37348	39688	31147	33270	44439	57276	42312	49290	69315	60995	55283	45344	34447	48854	31750.7	30584.6	31466.1	30092.1	32779.4	38433.6	33014.1	32617.2	34005.5	45602.3	51934.8	60043.7	68337.1	53257.4	46253.9	47317.4	40533.5	55611	33768.3	47820.7	42424.1	0.502	0.143116	3.50745
292	ENSMUSG00000072969.2	chrX;chrX;chrX;chrX;chrX;chrX	135742733;135742735;135743563;135744499;135744919;135744919	135742978;135744575;135743614;135744575;135745406;135747322	+;+;+;+;+;+	4247	Armcx5	303	469	429	615	653	551	380	432	494	782	507	586	276	328	410	364	337	391	332.394	470.224	471.629	576.19	573.121	533.584	402.779	423.524	378.017	622.616	622.304	713.848	272.106	286.391	343.037	379.841	396.546	445.08	560.965	407.156	457.957	-0.463	0.132157	-3.50357
293	ENSMUSG00000100891.1	chr13;chr13;chr13	83891208;83910729;83927903	83891414;83910815;83928710	+;+;+	1102	2810049E08Rik	20	31	32	84	116	88	27	19	50	92	79	71	25	21	25	32	44	47	21.9402	31.0809	35.1798	78.6991	101.81	85.2185	28.6185	18.6272	38.2609	73.249	96.9665	86.4902	24.6473	18.336	20.9169	33.3926	51.7745	53.5006	88.5759	46.2226	49.9283	-0.945	0.26993	-3.50105
294	ENSMUSG00000034422.14	chr16;chr16;chr16;chr16;chr16;chr16;chr16;chr16;chr16;chr16;chr16;chr16;chr16;chr16;chr16;chr16;chr16;chr16;chr16;chr16;chr16;chr16;chr16;chr16	35832874;35835991;35839262;35840722;35841409;35844244;35844728;35845270;35846010;35852732;35853519;35856483;35857265;35860430;35863360;35863360;35865119;35865119;35865925;35866149;35866149;35871167;35871167;35871167	35834935;35836165;35839395;35841321;35841630;35844411;35844790;35845419;35846085;35852953;35853758;35858764;35860666;35860666;35863593;35863593;35865152;35865152;35866288;35866288;35866288;35871382;35871382;35871544	-;-;-;-;-;-;-;-;-;-;-;-;-;-;-;-;-;-;-;-;-;-;-;-	9306	Parp14	61	52	49	67	91	88	62	72	79	71	49	57	62	92	73	38	37	43	66.9176	52.1357	53.8691	62.7719	79.8683	85.2185	65.7165	70.5873	60.4522	56.5291	60.1438	69.4358	61.1253	80.3292	61.0773	39.6538	43.5376	48.9474	75.9529	44.0463	62.1287	-0.7883	0.225496	-3.49587
295	ENSMUSG00000021037.7	chr12;chr12;chr12;chr12;chr12;chr12;chr12;chr12;chr12;chr12;chr12;chr12;chr12;chr12;chr12;chr12;chr12;chr12;chr12;chr12;chr12;chr12;chr12;chr12;chr12;chr12	87266479;87266698;87266710;87268155;87268155;87268222;87269302;87269875;87269875;87269875;87270337;87270337;87271339;87271339;87271339;87271339;87272572;87272572;87272572;87272572;87273123;87273123;87273447;87273447;87273591;87273591	87266658;87266921;87268961;87268345;87268345;87268345;87270454;87270454;87269957;87269957;87270454;87270454;87271427;87271427;87271427;87271427;87272700;87272699;87272700;87272649;87273224;87273224;87273498;87273498;87273998;87273979	+;+;+;+;+;+;+;+;+;+;+;+;+;+;+;+;+;+;+;+;+;+;+;+;+;+	4377	Ahsa1	1501	1419	1291	1657	1573	1440	1255	1423	1772	1807	1191	1244	2281	2239	2339	1943	1443	1480	1646.61	1422.7	1419.29	1552.43	1380.58	1394.49	1330.23	1395.08	1355.96	1438.71	1461.86	1515.41	2248.82	1954.97	1956.98	2027.56	1697.97	1684.7	1442.5	1803.41	1604.69	0.3228	0.092375	3.49498
296	ENSMUSG00000056492.6	chr17;chr17;chr17;chr17;chr17;chr17;chr17;chr17;chr17;chr17;chr17;chr17;chr17;chr17;chr17;chr17;chr17;chr17;chr17;chr17;chr17;chr17;chr17;chr17;chr17;chr17;chr17;chr17;chr17;chr17;chr17;chr17;chr17;chr17;chr17;chr17;chr17;chr17;chr17;chr17;chr17;chr17;chr17;chr17;chr17;chr17;chr17;chr17;chr17;chr17;chr17;chr17;chr17;chr17;chr17;chr17;chr17;chr17;chr17;chr17;chr17;chr17;chr17;chr17;chr17;chr17;chr…	43360451;43389466;43389482;43389488;43403918;43403918;43403918;43403918;43410502;43410502;43410502;43410502;43422498;43422498;43422498;43422498;43424415;43424415;43424415;43424714;43424714;43426285;43426285;43426939;43426939;43427012;43428445;43428445;43428445;43430504;43430504;43430504;43430632;43437516;43437516;43437516;43437516;43439676;43439676;43439951;43439951;43439951;43441784;43441784;434…	43360596;43389707;43389707;43389707;43404097;43404043;43404043;43404043;43410556;43410556;43410556;43410556;43422656;43422587;43422656;43422656;43424492;43424591;43424591;43424823;43424823;43426343;43426343;43427084;43427084;43427084;43428666;43428666;43428666;43430707;43430707;43430707;43430707;43437686;43437686;43437686;43437686;43440160;43439795;43440160;43440160;43440160;43441881;43442002;434…	+;+;+;+;+;+;+;+;+;+;+;+;+;+;+;+;+;+;+;+;+;+;+;+;+;+;+;+;+;+;+;+;+;+;+;+;+;+;+;+;+;+;+;+;+;+;+;+;+;+;+;+;+;+;+;+;+;+;+;+;+;+;+;+;+;+;+;+;+;+	9010	Adgrf5	238	365	325	368	554	594	317	325	451	431	232	215	351	417	391	251	296	266	261.088	365.953	357.295	344.777	486.231	575.225	336.002	318.623	345.113	343.156	284.762	261.907	346.048	364.101	327.14	261.923	348.301	302.791	468.744	304.339	346.135	-0.6241	0.178655	-3.49357
297	ENSMUSG00000032883.15	chr1;chr1;chr1;chr1;chr1;chr1;chr1;chr1;chr1;chr1;chr1;chr1;chr1;chr1;chr1;chr1;chr1;chr1;chr1;chr1;chr1;chr1;chr1;chr1;chr1;chr1;chr1;chr1;chr1;chr1;chr1;chr1;chr1;chr1;chr1;chr1;chr1;chr1;chr1;chr1;chr1;chr1;chr1;chr1;chr1;chr1;chr1;chr1;chr1;chr1;chr1;chr1;chr1;chr1;chr1;chr1;chr1;chr1;chr1;chr1;chr1;chr1	78657825;78657883;78657883;78663141;78670893;78681593;78681593;78681593;78681940;78688237;78688237;78688237;78688237;78688237;78690263;78690269;78690269;78690269;78690269;78692082;78692082;78692082;78692082;78692082;78694196;78694196;78694196;78694196;78696081;78696081;78696081;78696081;78696429;78696429;78696429;78696429;78696656;78696890;78696890;78696890;78696890;78698996;78698996;78698996;786…	78658103;78658103;78658103;78663280;78670930;78682010;78682010;78682010;78682010;78688282;78688414;78688414;78688414;78688414;78690378;78690378;78690378;78690378;78690378;78692349;78692220;78692220;78692220;78692220;78694346;78694346;78694346;78694346;78696204;78696204;78696204;78696204;78696500;78696500;78696500;78696500;78697029;78697029;78697029;78697029;78697029;78699168;78699168;78699168;786…	+;+;+;+;+;+;+;+;+;+;+;+;+;+;+;+;+;+;+;+;+;+;+;+;+;+;+;+;+;+;+;+;+;+;+;+;+;+;+;+;+;+;+;+;+;+;+;+;+;+;+;+;+;+;+;+;+;+;+;+;+;+	4357	Acsl3	3857	4056	3432	2835	3039	3135	3857	3791	5065	3842	2599	2793	6362	5725	7346	3358	2811	3197	4231.16	4066.59	3773.04	2656.09	2667.25	3035.91	4088.2	3716.62	3875.82	3058.94	3190.08	3402.35	6272.24	4998.75	6146.21	3504.14	3307.68	3639.18	2786.42	3483.67	3868.35	0.3224	0.092314	3.49245
299	ENSMUSG00000045404.16	chr12;chr12;chr12;chr12;chr12;chr12;chr12;chr12;chr12;chr12;chr12	99964499;99964499;99964505;99964525;99965204;99965204;99965204;99965204;100061002;100061002;100061002	99964815;99964801;99964815;99964852;99966280;99965726;99966280;99966280;100062674;100062682;100062682	+;+;+;+;+;+;+;+;+;+;+	3112	Kcnk13	216	222	158	66	82	91	247	267	337	85	74	61	281	272	271	111	95	100	236.954	222.579	173.7	61.835	71.9692	88.1237	261.806	261.761	257.878	67.6757	90.8294	74.3085	277.036	237.495	226.739	115.831	111.786	113.831	73.976	113.816	164.008	0.624	0.178716	3.49181
300	ENSMUSG00000031986.6	chr8;chr8;chr8;chr8;chr8;chr8;chr8	124897886;124899076;124900207;124901625;124901815;124902691;124902691	124898381;124899175;124900335;124901892;124902139;124903065;124906161	+;+;+;+;+;+;+	4711	Sprtn	365	368	359	452	465	502	344	362	438	485	308	300	283	323	341	326	306	306	400.408	368.961	394.674	423.476	408.118	486.133	364.621	354.897	335.165	386.15	378.047	365.451	279.007	282.025	285.306	340.188	360.068	348.323	439.242	349.526	364.501	-0.3289	0.0943703	-3.48563
301	ENSMUSG00000036052.14	chr4;chr4;chr4;chr4;chr4;chr4;chr4;chr4;chr4;chr4;chr4;chr4;chr4;chr4;chr4;chr4;chr4;chr4;chr4;chr4;chr4;chr4;chr4	42949814;42949867;42949914;42950351;42950396;42950440;42950476;42950799;42953094;42953141;42953141;42953141;42953141;42956526;42956526;42956526;42956526;42956526;42957318;42957318;42957318;42957318;42957318	42950004;42950004;42950004;42953385;42950742;42950943;42950744;42950943;42953385;42953385;42953302;42953385;42953385;42957127;42957127;42957127;42957127;42957127;42958723;42959425;42958732;42959425;42959425	+;+;+;+;+;+;+;+;+;+;+;+;+;+;+;+;+;+;+;+;+;+;+	5936	Dnajb5	1442	1792	1657	3610	3944	3135	1830	1527	1796	4121	2572	2411	1480	1473	1948	4376	3781	3636	1581.89	1796.68	1821.65	3382.19	3461.55	3035.91	1939.7	1497.04	1374.33	3281.08	3156.93	2937.01	1459.12	1286.14	1629.84	4566.44	4449.08	4138.9	3293.21	4384.81	2599.75	0.413	0.118489	3.48534
302	ENSMUSG00000039781.14	chr11;chr11;chr11;chr11;chr11;chr11;chr11;chr11;chr11;chr11;chr11;chr11;chr11;chr11;chr11;chr11;chr11;chr11;chr11;chr11;chr11;chr11;chr11;chr11;chr11;chr11;chr11;chr11;chr11;chr11;chr11;chr11;chr11;chr11;chr11;chr11;chr11;chr11;chr11;chr11;chr11;chr11;chr11;chr11;chr11;chr11;chr11;chr11;chr11;chr11;chr11;chr11;chr11;chr11;chr11;chr11;chr11;chr11;chr11;chr11;chr11;chr11;chr11;chr11;chr11;chr11;chr…	120064430;120064430;120064430;120064434;120064639;120064785;120064785;120064785;120064785;120065388;120065388;120065388;120065388;120065638;120065638;120065638;120065638;120065911;120065911;120065911;120065911;120066694;120066694;120066694;120066694;120066921;120066921;120066921;120066921;120067129;120067130;120067130;120067130;120067946;120067946;120067946;120067946;120067946;120068089;120068698…	120064709;120064709;120064709;120064709;120064845;120064845;120064968;120064845;120064845;120065551;120065551;120065551;120065551;120065815;120065815;120065815;120065815;120066053;120066053;120066053;120066053;120066768;120066768;120066768;120066768;120067038;120067038;120067038;120067038;120067237;120067237;120067237;120067237;120068147;120068057;120068147;120068147;120068147;120068147;120068800…	-;-;-;-;-;-;-;-;-;-;-;-;-;-;-;-;-;-;-;-;-;-;-;-;-;-;-;-;-;-;-;-;-;-;-;-;-;-;-;-;-;-;-;-;-;-;-;-;-;-;-;-;-;-;-;-;-;-;-;-;-;-;-;-;-;-;-;-;-;-;-;-;-;-;-;-;-;-;-;-;-;-;-;-;-;-;-;-;-;-;-;-;-;-;-;-;-;-;-;-	3833	Cep131	584	523	636	851	897	829	612	682	936	784	503	472	590	639	648	578	549	572	640.654	524.365	699.199	797.297	787.273	802.798	648.686	668.619	716.243	624.209	617.394	574.977	581.676	557.939	542.165	603.154	646.005	651.114	795.789	633.424	649.098	-0.3297	0.0946468	-3.48374
303	ENSMUSG00000042978.11	chr7;chr7;chr7;chr7;chr7;chr7;chr7;chr7;chr7;chr7;chr7;chr7	126248862;126272619;126273400;126289857;126289857;126289857;126291043;126291043;126291080;126291825;126291825;126292320	126249112;126273099;126273517;126290089;126289931;126290089;126291245;126291245;126291152;126295016;126292649;126292820	+;+;+;+;+;+;+;+;+;+;+;+	4478	Sbk1	1549	1429	928	1633	2031	1638	1269	1294	1646	1898	1366	1419	1109	1189	1254	2378	1896	1835	1699.27	1432.73	1020.21	1529.95	1782.56	1586.23	1345.07	1268.61	1259.55	1511.16	1676.66	1728.59	1093.35	1038.17	1049.19	2481.49	2231.01	2088.8	1632.91	2267.1	1545.7	0.4734	0.135921	3.48303
304	ENSMUSG00000030016.14	chr6;chr6;chr6;chr6;chr6;chr6;chr6;chr6;chr6;chr6;chr6;chr6;chr6;chr6;chr6;chr6;chr6;chr6;chr6;chr6;chr6;chr6;chr6;chr6;chr6;chr6;chr6;chr6;chr6;chr6;chr6;chr6;chr6;chr6;chr6;chr6;chr6;chr6;chr6;chr6;chr6;chr6;chr6;chr6;chr6;chr6;chr6;chr6;chr6;chr6;chr6;chr6;chr6;chr6;chr6;chr6;chr6;chr6;chr6;chr6;chr6;chr6;chr6;chr6;chr6;chr6;chr6;chr6;chr6;chr6;chr6;chr6;chr6;chr6;chr6;chr6;chr6;chr6;chr6;chr6…	83867109;83867110;83914367;83914371;83914371;83914373;83914374;83914390;83914390;83914392;83914395;83914397;83928653;83928653;83928653;83928653;83928653;83928653;83928653;83928653;83928855;83928855;83934949;83934949;83934949;83934949;83934949;83934949;83934949;83934949;83934949;83934949;83934949;83941245;83941245;83941245;83941245;83941245;83941245;83941245;83941245;83941245;83941245;83941245;839…	83867242;83867242;83914489;83914479;83914479;83914479;83914489;83914479;83914479;83914479;83915896;83914479;83930165;83930165;83930165;83930165;83931843;83930165;83929122;83930165;83930165;83930165;83935010;83935010;83935010;83935010;83935010;83935010;83935010;83935010;83935010;83935010;83935010;83941283;83941283;83941283;83941283;83941283;83941283;83941283;83941283;83941283;83941283;83941283;839…	+;+;+;+;+;+;+;+;+;+;+;+;+;+;+;+;+;+;+;+;+;+;+;+;+;+;+;+;+;+;+;+;+;+;+;+;+;+;+;+;+;+;+;+;+;+;+;+;+;+;+;+;+;+;+;+;+;+;+;+;+;+;+;+;+;+;+;+;+;+;+;+;+;+;+;+;+;+;+;+;+;+;+;+;+;+;+;+;+;+;+;+;+;+;+;+;+;+;+;+;+;+;+;+;+;+;+;+;+;+;+;+;+;+;+;+;+;+;+;+;+;+;+;+;+;+;+;+;+;+;+;+;+;+;+;+;+;+;+;+;+;+;+;+;+;+;+;+;+;+;+;+;+;+;+;+;+;+;+;+;+;+;+;+;+;+;+;+;+;+;+;+;+;+;+;+;+;+;+;+;+;+;+;+;+;+;+;+;+;+;+;+;+;+;+;+;+;+;+;+…	15810	Zfp638	2246	2361	2296	2386	2522	2218	2375	2585	3165	3071	1878	2154	2746	3046	3127	2415	2100	2227	2463.88	2367.16	2524.15	2235.43	2213.49	2147.89	2517.37	2534.28	2421.91	2445.08	2305.1	2623.94	2707.26	2659.6	2616.28	2520.1	2471.06	2535.02	2198.94	2508.72	2461.61	0.1901	0.054643	3.47933
305	ENSMUSG00000020032.14	chr10;chr10;chr10;chr10;chr10;chr10;chr10;chr10;chr10;chr10;chr10	84370905;84375296;84378092;84378092;84380747;84380747;84392256;84392256;84393992;84409616;84440115	84375387;84375387;84378224;84378224;84380866;84380866;84392388;84392321;84394143;84409736;84440597	-;-;-;-;-;-;-;-;-;-;-	5625	Nuak1	709	663	714	2039	2318	1756	868	747	917	2855	1761	1743	849	802	864	2520	2071	2017	777.78	664.731	784.95	1910.33	2034.45	1700.5	920.031	732.344	701.704	2273.11	2161.49	2123.27	837.022	700.261	722.887	2629.67	2436.93	2295.97	1881.76	2454.19	1467.08	0.3831	0.110123	3.47882
306	ENSMUSG00000025993.10	chr1;chr1;chr1;chr1;chr1;chr1;chr1;chr1;chr1;chr1;chr1;chr1;chr1;chr1;chr1;chr1;chr1;chr1;chr1;chr1;chr1;chr1;chr1;chr1;chr1;chr1;chr1;chr1;chr1;chr1;chr1;chr1;chr1	45908068;45910892;45912236;45915241;45918309;45918885;45918885;45918928;45918936;45921156;45921156;45921156;45921156;45921217;45921217;45921217;45923280;45923732;45924717;45924717;45924717;45924717;45924717;45924717;45925221;45925221;45925221;45925221;45925221;45925221;45926424;45926424;45926424	45909719;45911530;45912481;45918435;45918435;45919000;45919000;45919000;45919170;45921315;45921315;45921315;45921315;45921315;45921315;45921315;45923309;45926523;45924784;45924784;45924784;45924784;45924784;45924784;45925365;45925327;45925408;45925262;45925609;45925582;45926519;45926519;45926519	-;-;-;-;-;-;-;-;-;-;-;-;-;-;-;-;-;-;-;-;-;-;-;-;-;-;-;-;-;-;-;-;-	9000	Slc40a1	94	123	89	173	253	150	103	89	121	160	90	104	72	86	52	111	95	81	103.119	123.321	97.8439	162.083	222.052	145.259	109.174	87.2538	92.5913	127.39	110.468	126.69	70.9842	75.0904	43.5071	115.831	111.786	92.2032	176.464	106.607	112.036	-0.7282	0.209465	-3.47642
307	ENSMUSG00000025538.15	chr5;chr5;chr5;chr5;chr5;chr5;chr5;chr5;chr5;chr5;chr5;chr5;chr5;chr5;chr5;chr5;chr5;chr5;chr5;chr5;chr5;chr5;chr5;chr5;chr5;chr5;chr5;chr5;chr5;chr5;chr5;chr5;chr5;chr5;chr5;chr5;chr5;chr5;chr5	129846986;129847011;129847020;129847020;129849901;129849901;129849901;129852511;129852511;129852874;129852874;129852874;129852874;129854023;129854023;129854023;129854023;129854023;129854464;129854688;129854688;129854688;129854688;129854688;129854688;129858240;129858240;129858240;129858240;129859837;129859837;129859837;129860070;129860070;129860070;129862639;129862639;129862639;129862639	129847086;129847086;129847086;129847086;129850057;129850057;129850057;129852985;129852985;129852985;129852985;129852985;129852985;129854067;129854067;129854067;129854067;129854067;129854507;129854838;129854838;129854838;129854838;129854748;129854838;129858295;129858295;129858295;129858295;129859921;129859921;129859921;129860214;129860214;129860214;129862798;129862798;129863432;129864050	+;+;+;+;+;+;+;+;+;+;+;+;+;+;+;+;+;+;+;+;+;+;+;+;+;+;+;+;+;+;+;+;+;+;+;+;+;+;+	2671	Sumf2	188	195	167	248	237	210	160	208	209	245	130	181	178	229	204	148	134	124	206.238	195.509	183.595	232.35	208.009	203.362	169.591	203.919	159.93	195.065	159.565	220.489	175.489	199.95	170.682	154.441	157.677	141.151	214.574	151.089	185.389	-0.5059	0.146005	-3.4652
308	ENSMUSG00000104674.1	chr9;chr9;chr9;chr9	109537100;109539305;109544826;109550789	109537170;109539503;109545177;109552780	+;+;+;+	2614	Gm42756	61	96	72	49	43	25	108	115	139	57	23	28	238	315	238	57	54	65	66.9176	96.2506	79.1546	45.9078	37.74	24.2098	114.474	112.744	106.365	45.3825	28.2308	34.1088	234.642	275.04	199.129	59.4806	63.5414	73.9902	35.9525	65.6708	94.2949	0.8642	0.249705	3.46093
309	ENSMUSG00000045318.6	chr5	35278319	35281763	+	3445	Adra2c	651	744	369	396	447	320	474	496	591	458	317	326	250	288	216	517	490	485	714.153	745.942	405.667	371.01	392.32	309.886	502.413	486.268	452.243	364.653	389.093	397.124	246.473	251.465	180.722	539.5	576.58	552.081	357.739	556.053	437.644	0.6356	0.183666	3.46075
310	ENSMUSG00000060924.15	chr8;chr8;chr8;chr8;chr8;chr8;chr8;chr8;chr8;chr8;chr8;chr8;chr8;chr8;chr8;chr8;chr8;chr8;chr8;chr8;chr8;chr8;chr8;chr8;chr8;chr8;chr8;chr8;chr8;chr8;chr8;chr8;chr8;chr8;chr8;chr8;chr8;chr8;chr8;chr8;chr8;chr8;chr8;chr8;chr8;chr8;chr8;chr8;chr8;chr8;chr8;chr8;chr8;chr8;chr8;chr8;chr8;chr8;chr8;chr8;chr8;chr8;chr8;chr8;chr8;chr8;chr8;chr8;chr8;chr8;chr8;chr8;chr8;chr8;chr8;chr8;chr8;chr8;chr8;chr8…	15892537;15892545;15900673;15900673;15902115;15902115;15903166;15903166;15906005;15906005;15909130;15910420;15910420;15912379;15912379;15915308;15915308;15917234;15917234;15918172;15918172;15921034;15921034;15921729;15921729;15925285;15925285;15926477;15926477;15929017;15929017;15931040;15931040;15932463;15932463;15944994;15945005;15953698;15953698;15961392;15961392;15984696;15984696;15989072;159…	15895876;15895876;15900805;15900805;15902202;15902202;15903278;15903278;15906166;15906166;15909174;15910599;15910599;15912490;15912490;15915381;15915381;15917407;15917407;15918345;15918345;15921213;15921213;15921905;15921905;15925467;15925467;15926650;15926650;15929205;15929205;15931213;15931213;15932636;15932636;15945178;15945178;15953892;15953892;15961577;15961577;15984812;15984884;15989218;159…	-;-;-;-;-;-;-;-;-;-;-;-;-;-;-;-;-;-;-;-;-;-;-;-;-;-;-;-;-;-;-;-;-;-;-;-;-;-;-;-;-;-;-;-;-;-;-;-;-;-;-;-;-;-;-;-;-;-;-;-;-;-;-;-;-;-;-;-;-;-;-;-;-;-;-;-;-;-;-;-;-;-;-;-;-;-;-;-;-;-;-;-;-;-;-;-;-;-;-;-;-;-;-;-;-;-;-;-;-;-;-;-;-;-;-;-;-;-;-;-;-;-;-;-;-;-;-;-;-;-;-;-;-;-;-;-;-;-;-;-;-;-;-;-;-;-;-;-;-;-;-;-	19030	Csmd1	983	1161	1057	2750	2748	2421	964	990	1196	2845	1870	1899	706	703	859	1969	1840	1744	1078.36	1164.03	1162.03	2576.46	2411.85	2344.48	1021.79	970.576	915.2	2265.15	2295.28	2313.31	696.04	613.82	718.704	2054.69	2165.12	1985.21	2444.26	2068.34	1597.34	-0.2411	0.0696954	-3.45948
311	ENSMUSG00000093798.2	chr10	14745362	14747302	-	1941	Gm8355	51	77	31	52	50	53	58	53	57	73	53	49	108	102	118	85	78	67	55.9475	77.201	34.0804	48.7185	43.8837	51.3248	61.4767	51.9601	43.6174	58.1215	65.0535	59.6904	106.476	89.0607	98.7276	88.6992	91.7821	76.2668	47.9757	85.5827	66.7827	0.8367	0.242081	3.45647
312	ENSMUSG00000045969.8	chr8;chr8;chr8;chr8;chr8;chr8;chr8;chr8;chr8;chr8;chr8;chr8;chr8;chr8;chr8	11555571;11556063;11556065;11556066;11556111;11557003;11558196;11558429;11561418;11561418;11561418;11561418;11561418;11561418;11561418	11555978;11556095;11556200;11557045;11556200;11557045;11558244;11558566;11563249;11563250;11563251;11561620;11562048;11563250;11563250	+;+;+;+;+;+;+;+;+;+;+;+;+;+;+	3412	Ing1	442	502	411	615	677	588	498	508	689	767	595	568	666	714	745	685	572	647	484.878	503.31	451.841	576.19	594.185	569.415	527.852	498.033	527.235	610.674	730.317	691.921	656.604	623.425	623.323	714.811	673.068	736.487	579.93	708.122	599.643	0.2882	0.0834235	3.45418
313	ENSMUSG00000047363.4	chr2;chr2;chr2;chr2	30595040;30605217;30608160;30608160	30595074;30605626;30608943;30608217	+;+;+;+	1229	Cstad	19	28	18	45	39	49	17	23	31	39	31	29	7	9	15	15	22	12	20.8432	28.0731	19.7886	42.1602	34.2293	47.4512	18.019	22.5487	23.7217	31.0512	38.0501	35.327	6.9012	7.8583	12.5501	15.6528	25.8872	13.6597	41.2802	18.3999	24.6541	-1.1706	0.339291	-3.45023
314	ENSMUSG00000023805.17	chr17;chr17;chr17;chr17;chr17;chr17;chr17;chr17;chr17;chr17;chr17;chr17;chr17;chr17;chr17;chr17;chr17;chr17;chr17;chr17;chr17;chr17;chr17;chr17;chr17;chr17;chr17;chr17;chr17;chr17;chr17;chr17;chr17;chr17;chr17;chr17;chr17;chr17;chr17;chr17;chr17;chr17;chr17;chr17;chr17;chr17;chr17;chr17;chr17;chr17;chr17;chr17;chr17;chr17;chr17;chr17;chr17;chr17;chr17;chr17;chr17;chr17;chr17;chr17;chr17;chr17;chr…	5941280;5941378;5941403;5975586;5975641;5975740;5975795;5975795;5975795;5985972;5985972;5985972;5985972;5987986;5990063;5990136;5990136;5990136;5990136;5990136;5990136;5990136;5996016;5996846;5996878;5996878;5996878;5996878;5996878;5996878;5996878;5996878;5996878;6003099;6003099;6003099;6003099;6003099;6003099;6003099;6003099;6003099;6003099;6005323;6005323;6005323;6005323;6005323;6005323;6005323…	5941577;5941577;5941577;5975881;5975881;5975881;5975881;5975881;5975881;5986242;5986242;5986242;5986242;5988069;5990361;5990361;5990361;5990361;5990361;5990361;5990361;5990361;5996221;5996961;5996961;5996961;5996961;5996961;5996961;5996961;5996961;5996961;5996961;6003160;6003160;6003160;6003160;6003160;6003160;6003160;6003160;6003160;6003160;6005419;6005419;6005419;6005419;6005419;6005419;6005419…	+;+;+;+;+;+;+;+;+;+;+;+;+;+;+;+;+;+;+;+;+;+;+;+;+;+;+;+;+;+;+;+;+;+;+;+;+;+;+;+;+;+;+;+;+;+;+;+;+;+;+;+;+;+;+;+;+;+;+;+;+;+;+;+;+;+;+;+;+;+;+;+;+;+;+;+;+;+;+;+;+;+;+;+;+;+;+;+;+;+;+;+;+;+;+;+;+;+;+;+;+;+;+;+;+;+;+;+;+;+;+;+;+;+;+;+;+;+;+;+;+;+;+;+;+;+;+;+;+;+;+;+;+;+;+;+;+;+;+;+;+;+;+;+;+;+;+;+;+;+;+;+;+;+;+;+;+;+;+;+;+;+;+;+;+;+;+;+;+;+;+;+;+;+;+;+;+;+;+;+;+;+;+;+;+;+;+;+;+;+;+;+;+;+;+;+;+;+;+;+…	8342	Synj2	867	923	855	2440	2332	1841	1196	1076	1625	2705	1745	1919	1507	1133	1762	3103	2082	2587	951.107	925.409	939.961	2286.02	2046.74	1782.81	1267.69	1054.89	1243.48	2153.68	2141.85	2337.67	1485.74	989.272	1474.22	3238.04	2449.88	2944.81	2038.52	2877.58	1761.85	0.4975	0.144211	3.44953
315	ENSMUSG00000063457.14	chr10;chr10;chr10;chr10;chr10;chr10;chr10	80292453;80292645;80292775;80293642;80293642;80293967;80293967	80292483;80292860;80292860;80293876;80293876;80294114;80294087	+;+;+;+;+;+;+	630	Rps15	2765	2763	2470	2699	2936	2898	2437	3022	4137	3686	2492	2566	3701	4328	3940	3029	2648	2991	3033.23	2770.21	2715.44	2528.68	2576.85	2806.4	2583.08	2962.71	3165.7	2934.74	3058.74	3125.83	3648.79	3778.97	3296.5	3160.82	3115.88	3404.69	2637.31	3227.13	3037.07	0.2913	0.0844563	3.44896
316	ENSMUSG00000025905.14	chr1;chr1;chr1;chr1;chr1;chr1;chr1;chr1;chr1;chr1;chr1;chr1;chr1;chr1;chr1;chr1;chr1;chr1	5588466;5588493;5588493;5588557;5588941;5589005;5589035;5589035;5596518;5598590;5598590;5598590;5598590;5602252;5602252;5602252;5602252;5602252	5591311;5588663;5588663;5588663;5589305;5589305;5589305;5589305;5598942;5598942;5598942;5598942;5598942;5603153;5604014;5602866;5606131;5606131	+;+;+;+;+;+;+;+;+;+;+;+;+;+;+;+;+;+	9151	Oprk1	559	1067	416	283	354	318	366	459	576	261	196	196	439	512	555	161	178	103	613.228	1069.79	457.338	265.141	310.697	307.949	387.94	449.994	440.765	207.804	240.575	238.762	432.807	447.05	464.354	168.007	209.451	117.246	294.595	164.901	379.383	-0.8378	0.242924	-3.44865
317	ENSMUSG00000016526.8	chr1;chr1;chr1;chr1;chr1;chr1	131127455;131129875;131136260;131136260;131138066;131138080	131130245;131130245;131136371;131136371;131138245;131138340	-;-;-;-;-;-	3178	Dyrk3	119	116	123	205	233	211	168	178	198	285	214	168	158	215	180	271	314	206	130.544	116.303	135.222	192.063	204.498	204.331	178.071	174.508	151.513	226.913	262.669	204.653	155.771	187.726	150.601	282.794	369.482	234.492	200.297	295.589	197.897	0.5602	0.162515	3.44696
318	ENSMUSG00000111110.1	chr9;chr9;chr9;chr9;chr9;chr9;chr9;chr9;chr9;chr9;chr9;chr9;chr9	43506551;43512918;43513894;43513913;43514774;43514774;43515363;43516028;43516028;43516551;43516551;43517651;43520955	43506578;43513015;43514128;43514133;43515639;43515832;43515639;43516068;43516068;43516793;43517252;43517793;43521004	-;-;-;-;-;-;-;-;-;-;-;-;-	2361	Gm36855	15	45	33	25	20	32	52	40	48	14	2	9	39	44	32	0	9	7	16.4551	45.1175	36.2792	23.4223	17.5535	30.9886	55.1171	39.2152	36.7304	11.1466	2.4548	10.9635	38.4498	38.4183	26.7736	0	10.5902	7.9682	23.9881	6.1861	24.8691	-1.9841	0.575648	-3.44668
319	ENSMUSG00000024799.16	chr19;chr19;chr19;chr19;chr19;chr19;chr19;chr19;chr19;chr19;chr19;chr19;chr19;chr19;chr19;chr19;chr19;chr19;chr19;chr19;chr19;chr19;chr19;chr19;chr19;chr19;chr19;chr19;chr19;chr19;chr19;chr19;chr19;chr19;chr19;chr19;chr19;chr19;chr19;chr19;chr19;chr19;chr19;chr19;chr19;chr19;chr19;chr19;chr19;chr19;chr19;chr19;chr19;chr19;chr19;chr19;chr19;chr19;chr19;chr19;chr19;chr19;chr19;chr19;chr19;chr19;chr…	6062821;6062821;6062822;6062901;6062978;6063324;6063324;6063324;6063324;6063324;6063527;6063527;6063527;6063527;6063822;6063822;6063822;6063822;6063822;6063822;6064079;6064079;6064079;6064079;6064079;6064079;6064093;6064745;6065527;6066129;6066146;6066185;6066187;6066311;6066311;6066311;6066311;6066311;6066311;6066499;6066499;6066499;6066499;6066499;6066499;6066499;6066499;6066499;6066499;6066579…	6063073;6063073;6063101;6063073;6063073;6063446;6063446;6063446;6063446;6063446;6063607;6063607;6063607;6063607;6063990;6063990;6063990;6063990;6063990;6063990;6064198;6064198;6064198;6064198;6064198;6064198;6064198;6067827;6066414;6066414;6067022;6066414;6066414;6066414;6066414;6066414;6066414;6066414;6066414;6066563;6066693;6066693;6066693;6066544;6066693;6066693;6066693;6066693;6066693;6066693…	-;-;-;-;-;-;-;-;-;-;-;-;-;-;-;-;-;-;-;-;-;-;-;-;-;-;-;-;-;-;-;-;-;-;-;-;-;-;-;-;-;-;-;-;-;-;-;-;-;-;-;-;-;-;-;-;-;-;-;-;-;-;-;-;-;-;-;-;-;-;-;-;-;-;-;-;-;-;-;-;-;-	4403	Tm7sf2	230	305	219	483	492	457	230	223	379	398	239	264	276	259	356	315	275	287	252.312	305.796	240.762	452.52	431.815	442.555	243.787	218.625	290.017	316.882	293.354	321.597	272.106	226.144	297.856	328.709	323.591	326.695	442.297	326.332	310.285	-0.4384	0.127231	-3.4458
320	ENSMUSG00000033063.8	chr13;chr13;chr13;chr13;chr13;chr13;chr13;chr13;chr13;chr13;chr13;chr13;chr13;chr13;chr13;chr13;chr13;chr13;chr13;chr13;chr13;chr13;chr13;chr13;chr13;chr13;chr13;chr13	64736182;64740546;64740814;64745709;64746737;64748433;64748629;64751677;64751677;64757205;64757205;64758249;64758249;64761919;64764125;64771956;64772669;64778790;64781726;64785219;64787703;64792299;64793229;64794164;64799067;64858598;64887693;64903747	64738668;64740617;64741035;64745796;64746870;64748657;64748657;64751916;64751916;64757423;64757423;64758461;64758419;64762046;64764281;64772156;64772788;64778896;64781897;64785359;64787964;64792445;64793413;64794367;64799214;64858791;64887803;64903955	-;-;-;-;-;-;-;-;-;-;-;-;-;-;-;-;-;-;-;-;-;-;-;-;-;-;-;-	6386	Cntnap3	653	891	558	274	226	251	432	536	746	216	183	197	377	467	479	124	143	143	716.347	893.326	613.448	256.709	198.354	243.066	457.896	525.484	570.852	171.976	224.619	239.98	371.681	407.758	400.767	129.397	168.267	162.779	232.71	153.481	375.15	-0.6019	0.174822	-3.44307
321	ENSMUSG00000049281.16	chr9;chr9;chr9;chr9;chr9;chr9;chr9;chr9;chr9;chr9;chr9;chr9;chr9;chr9;chr9;chr9;chr9;chr9;chr9;chr9;chr9;chr9;chr9;chr9;chr9;chr9;chr9;chr9;chr9;chr9;chr9;chr9;chr9;chr9;chr9;chr9;chr9;chr9;chr9;chr9;chr9;chr9;chr9	40269217;40269269;40269273;40269280;40269429;40269433;40269687;40269968;40269968;40269968;40269968;40269968;40269968;40277068;40277068;40277068;40277068;40277068;40277072;40277072;40279375;40279375;40279375;40279375;40279375;40279442;40282424;40282424;40282424;40282424;40282424;40282453;40288374;40288374;40288374;40288374;40288374;40288374;40288544;40288544;40288544;40288615;40289222	40269602;40269602;40269602;40269602;40269602;40269602;40270047;40270047;40270047;40270047;40270047;40270047;40270047;40277231;40277231;40278171;40277217;40277231;40277417;40277231;40279600;40279600;40279514;40279600;40279600;40279600;40282562;40282562;40282562;40282562;40282562;40282562;40288453;40288453;40288453;40291618;40288453;40288453;40291618;40291618;40291618;40288809;40289515	+;+;+;+;+;+;+;+;+;+;+;+;+;+;+;+;+;+;+;+;+;+;+;+;+;+;+;+;+;+;+;+;+;+;+;+;+;+;+;+;+;+;+	5461	Scn3b	3074	3704	3442	2936	2912	2974	3182	2754	3381	3577	2381	2590	2751	2664	3528	3207	3094	3142	3372.21	3713.67	3784.03	2750.72	2555.79	2880	3372.74	2699.97	2587.2	2847.95	2922.5	3155.06	2712.19	2326.05	2951.79	3346.57	3640.69	3576.57	2728.84	3521.28	3066.43	0.3678	0.10684	3.44282
322	ENSMUSG00000021253.7	chr12;chr12;chr12;chr12;chr12;chr12;chr12	86056745;86058900;86062028;86063821;86069347;86069747;86077581	86057938;86059053;86062199;86063928;86069476;86069910;86079041	-;-;-;-;-;-;-	3383	Tgfb3	179	169	166	285	320	234	160	182	266	331	204	235	297	281	368	321	298	313	196.365	169.441	182.495	267.015	280.856	226.604	169.591	178.429	203.548	263.537	250.394	286.27	292.81	245.353	307.896	334.97	350.654	356.291	258.158	347.305	253.473	0.426	0.124112	3.43218
323	ENSMUSG00000046610.15	chr18;chr18;chr18;chr18;chr18;chr18;chr18;chr18;chr18;chr18;chr18;chr18;chr18;chr18;chr18;chr18;chr18;chr18;chr18;chr18;chr18;chr18;chr18;chr18;chr18;chr18;chr18;chr18;chr18;chr18;chr18;chr18;chr18;chr18;chr18;chr18	65698268;65698270;65698284;65707308;65707308;65710522;65710522;65713940;65720192;65720192;65720192;65722490;65722490;65725330;65725330;65726278;65726278;65731395;65731395;65737839;65737839;65740076;65740076;65742202;65742202;65745238;65745238;65747719;65747719;65749014;65749625;65749625;65749625;65750065;65750065;65750065	65698441;65698441;65698441;65707447;65707447;65710600;65710600;65714035;65720313;65720330;65720330;65722707;65722707;65725509;65725509;65726380;65726380;65731496;65731496;65738004;65738004;65740155;65740155;65742315;65742315;65745370;65745370;65747905;65747905;65749109;65749767;65749767;65749767;65750390;65751601;65751537	+;+;+;+;+;+;+;+;+;+;+;+;+;+;+;+;+;+;+;+;+;+;+;+;+;+;+;+;+;+;+;+;+;+;+;+	3687	Oacyl	28	37	56	41	67	61	35	34	32	59	40	40	8	6	13	8	13	31	30.7163	37.0966	61.5647	38.4126	58.8041	59.0719	37.098	33.3329	24.4869	46.9749	49.097	48.7269	7.8871	5.2389	10.8768	8.3482	15.297	35.2876	52.0962	19.6443	33.7955	-1.4156	0.412698	-3.43009
324	ENSMUSG00000068240.5	chr4	3973092	3973595	-	504	Gm11808	709	779	574	693	675	708	609	798	1137	972	618	667	841	1054	939	785	692	806	777.78	781.033	631.038	649.267	592.43	685.622	645.506	782.343	870.052	773.892	758.548	812.52	829.135	920.293	785.638	819.163	814.272	917.479	642.44	850.304	769.223	0.4048	0.118138	3.42659
326	ENSMUSG00000063415.12	chr6;chr6;chr6;chr6;chr6;chr6;chr6;chr6;chr6;chr6;chr6;chr6;chr6;chr6;chr6;chr6;chr6;chr6;chr6;chr6;chr6;chr6;chr6;chr6;chr6;chr6;chr6;chr6;chr6;chr6;chr6	84571414;84571944;84571944;84571944;84574241;84575009;84575009;84575009;84575009;84575009;84576535;84576535;84576535;84576535;84576535;84576929;84576929;84576929;84576929;84576929;84584250;84584250;84584250;84584250;84587581;84587802;84587802;84587802;84587802;84593640;84593789	84574659;84574659;84574659;84574659;84574659;84575293;84575293;84575293;84575293;84575293;84576690;84576690;84576690;84576690;84576690;84577204;84577204;84577204;84577204;84577204;84584474;84584474;84584474;84584474;84587680;84588005;84588193;84588638;84588193;84593746;84593908	-;-;-;-;-;-;-;-;-;-;-;-;-;-;-;-;-;-;-;-;-;-;-;-;-;-;-;-;-;-;-	5352	Cyp26b1	86	57	81	125	103	86	297	90	105	151	53	90	79	66	79	45	21	27	94.3428	57.1488	89.0489	117.112	90.4004	83.2818	314.803	88.2342	80.3478	120.224	65.0535	109.635	77.8855	57.6275	66.0973	46.9584	24.7106	30.7344	96.9313	34.1344	89.647	-1.5014	0.438396	-3.42478
327	ENSMUSG00000020108.4	chr10;chr10;chr10	59949669;59951317;59951697	59951029;59951572;59951834	-;-;-	1755	Ddit4	709	692	488	442	493	507	669	534	832	578	360	390	1143	1314	1327	554	559	526	777.78	693.806	536.492	414.107	432.693	490.975	709.102	523.523	636.661	460.195	441.873	475.087	1126.87	1147.31	1110.27	578.11	657.771	598.752	445.925	611.544	656.188	0.4556	0.133107	3.42255
328	ENSMUSG00000048215.14	chr5;chr5;chr5;chr5;chr5;chr5;chr5;chr5;chr5;chr5;chr5;chr5;chr5;chr5	110514923;110514944;110521095;110521131;110521162;110521492;110521924;110521924;110521929;110525044;110525044;110525044;110525604;110525604	110515073;110515522;110521285;110521285;110521632;110521632;110522122;110522178;110522178;110525161;110525126;110525161;110525980;110525972	+;+;+;+;+;+;+;+;+;+;+;+;+;+	1888	A630023P12Rik	5	2	1	42	37	40	4	3	3	41	25	19	3	2	5	68	60	67	5.485	2.0052	1.0994	39.3495	32.4739	38.7357	4.2398	2.9411	2.2957	32.6436	30.6856	23.1453	2.9577	1.7463	4.1834	70.9593	70.6016	76.2668	36.8531	72.6093	24.5453	0.98	0.286462	3.42109
329	ENSMUSG00000048578.11	chr5;chr5;chr5;chr5;chr5;chr5;chr5;chr5;chr5	115142981;115148106;115150069;115150069;115150208;115150208;115150816;115150816;115157803	115148144;115148144;115150126;115150126;115150384;115150384;115151046;115150994;115158179	-;-;-;-;-;-;-;-;-	6007	Mlec	3415	3112	2757	2904	3140	2630	2869	3307	4305	3131	2368	2294	4356	4888	4704	3235	2776	2796	3746.29	3120.12	3030.96	2720.74	2755.9	2546.87	3040.98	3242.12	3294.26	2492.85	2906.54	2794.49	4294.55	4267.93	3935.72	3375.79	3266.5	3182.72	2674.5	3275	3223.07	0.2922	0.0854945	3.41772
330	ENSMUSG00000040701.16	chr14;chr14;chr14;chr14;chr14;chr14;chr14;chr14;chr14;chr14;chr14;chr14;chr14;chr14;chr14;chr14;chr14;chr14;chr14;chr14;chr14;chr14;chr14;chr14;chr14;chr14;chr14;chr14;chr14;chr14;chr14;chr14;chr14;chr14;chr14;chr14;chr14;chr14;chr14;chr14;chr14;chr14;chr14;chr14;chr14;chr14;chr14;chr14;chr14;chr14;chr14;chr14;chr14;chr14;chr14;chr14;chr14;chr14;chr14;chr14;chr14;chr14;chr14;chr14;chr14;chr14;chr…	55098575;55098850;55098850;55098850;55098850;55098855;55099054;55099240;55099240;55099240;55099240;55099240;55099240;55099240;55099702;55099702;55099702;55099702;55099702;55099702;55100419;55100419;55100419;55100419;55100419;55100419;55100651;55100651;55100651;55100651;55100651;55100651;55101071;55101071;55101071;55101071;55101071;55101071;55101395;55101395;55101395;55101395;55101395;55101598;551…	55099161;55099161;55099161;55099161;55099161;55099161;55099161;55099338;55099338;55099338;55099338;55099338;55099388;55099338;55099865;55099865;55099865;55099865;55099865;55099865;55100569;55100569;55100569;55100569;55100569;55100569;55100777;55100777;55100777;55100777;55100777;55100777;55101175;55101175;55101175;55101175;55101175;55101522;55101522;55101522;55101522;55101522;55101522;55101687;551…	-;-;-;-;-;-;-;-;-;-;-;-;-;-;-;-;-;-;-;-;-;-;-;-;-;-;-;-;-;-;-;-;-;-;-;-;-;-;-;-;-;-;-;-;-;-;-;-;-;-;-;-;-;-;-;-;-;-;-;-;-;-;-;-;-;-;-;-;-;-;-;-;-;-;-;-;-;-;-;-;-;-;-;-;-;-;-;-;-;-;-;-;-;-;-;-;-;-;-;-;-;-;-;-;-;-;-;-;-;-;-;-;-;-;-;-;-;-;-;-;-;-;-;-;-;-;-;-;-;-;-;-;-;-;-;-;-;-;-;-;-;-;-	4170	Ap1g2	94	127	138	178	204	194	91	145	117	158	99	110	82	88	101	84	108	107	103.119	127.332	151.713	166.767	179.045	187.868	96.4549	142.155	89.5304	125.797	121.515	133.999	80.8431	76.8366	84.5042	87.6557	127.083	121.799	177.894	112.179	122.445	-0.6688	0.195691	-3.41764
331	ENSMUSG00000031353.13	chrX;chrX;chrX;chrX;chrX;chrX;chrX;chrX;chrX;chrX;chrX;chrX;chrX;chrX;chrX;chrX;chrX;chrX;chrX;chrX;chrX;chrX;chrX;chrX;chrX;chrX;chrX;chrX;chrX;chrX;chrX;chrX;chrX;chrX;chrX;chrX;chrX;chrX;chrX;chrX;chrX;chrX;chrX	162760402;162760421;162760462;162761066;162761575;162761575;162761575;162761575;162768852;162768852;162768852;162768852;162769764;162769764;162769764;162769791;162771053;162771053;162771053;162771053;162772205;162772205;162772205;162772205;162773196;162773196;162773196;162773441;162773441;162773441;162774553;162774553;162774553;162774578;162775736;162775736;162775736;162775736;162777772;162777772…	162760707;162760707;162760707;162761163;162761719;162761719;162761719;162761719;162768997;162768997;162768997;162768997;162769937;162769937;162769937;162769937;162771168;162771168;162771168;162771168;162772230;162772365;162772365;162772365;162773322;162773322;162773322;162773518;162773518;162773518;162774629;162774629;162774629;162774629;162775793;162775895;162775793;162775793;162778445;162777882…	+;+;+;+;+;+;+;+;+;+;+;+;+;+;+;+;+;+;+;+;+;+;+;+;+;+;+;+;+;+;+;+;+;+;+;+;+;+;+;+;+;+;+	2909	Rbbp7	1663	1824	1817	2046	2011	1815	1931	2065	2448	2579	1728	1678	2048	2346	2337	2014	1797	1807	1824.33	1828.76	1997.55	1916.88	1765	1757.63	2046.75	2024.48	1873.25	2053.36	2120.99	2044.09	2019.11	2048.39	1955.31	2101.65	2114.52	2056.93	1813.17	2091.03	1974.94	0.2058	0.0602594	3.4147
332	ENSMUSG00000061175.12	chr3;chr3;chr3;chr3;chr3;chr3;chr3;chr3;chr3;chr3;chr3;chr3;chr3;chr3;chr3;chr3;chr3;chr3;chr3;chr3;chr3;chr3;chr3;chr3;chr3;chr3;chr3;chr3;chr3;chr3;chr3;chr3;chr3;chr3;chr3;chr3;chr3;chr3;chr3;chr3;chr3;chr3;chr3;chr3;chr3;chr3;chr3;chr3;chr3;chr3;chr3;chr3;chr3;chr3;chr3;chr3;chr3;chr3;chr3;chr3;chr3;chr3;chr3;chr3;chr3;chr3;chr3;chr3;chr3;chr3	79455974;79456887;79459294;79459593;79462129;79462129;79462129;79462129;79465548;79465548;79465548;79465548;79479487;79479487;79479487;79480559;79480559;79480559;79481383;79488959;79488959;79488959;79488959;79489246;79489246;79489246;79489246;79492832;79492832;79492832;79492832;79493276;79493276;79493276;79493276;79500338;79500338;79500338;79500338;79504228;79505943;79506207;79506207;79506207;795…	79459741;79459741;79459741;79459741;79462244;79462244;79462244;79462244;79465748;79465748;79466205;79465748;79479643;79479643;79479643;79481879;79481879;79481879;79481879;79489128;79489128;79489128;79489128;79489392;79489392;79489392;79489392;79492920;79492920;79492920;79492920;79493477;79493477;79493477;79493477;79500467;79500522;79500467;79500467;79504513;79506278;79506278;79506278;79506278;795…	-;-;-;-;-;-;-;-;-;-;-;-;-;-;-;-;-;-;-;-;-;-;-;-;-;-;-;-;-;-;-;-;-;-;-;-;-;-;-;-;-;-;-;-;-;-;-;-;-;-;-;-;-;-;-;-;-;-;-;-;-;-;-;-;-;-;-;-;-;-	8698	Fnip2	443	468	435	498	558	479	480	494	620	589	350	336	416	448	540	334	326	358	485.975	469.221	478.226	466.573	489.742	463.86	508.773	484.308	474.435	468.953	429.598	409.306	410.131	391.168	451.804	348.536	383.602	407.515	473.392	379.884	445.651	-0.3195	0.0935942	-3.41369
333	ENSMUSG00000049612.10	chr11;chr11	79500982;79503903	79503027;79504084	-;-	2228	Omg	1637	1850	1643	2164	2368	2079	1793	1689	2255	2788	1751	2169	1957	1796	2253	1606	1392	1407	1795.8	1854.83	1806.26	2027.44	2078.33	2013.29	1900.48	1655.86	1725.56	2219.76	2149.22	2642.21	1929.39	1568.17	1885.03	1675.89	1637.96	1601.6	2039.69	1638.48	1898.17	-0.3159	0.0925722	-3.41293
335	ENSMUSG00000059291.15	chr4;chr4;chr4;chr4;chr4;chr4;chr4;chr4;chr4;chr4;chr4;chr4;chr4;chr4;chr4;chr4;chr4;chr4;chr4;chr4;chr4;chr4;chr4;chr4;chr4;chr4;chr4;chr4;chr4;chr4;chr4;chr4;chr4;chr4;chr4;chr4;chr4;chr4	136028265;136028265;136028626;136028626;136047812;136049731;136049947;136049990;136050280;136050280;136050280;136050280;136050332;136050633;136051028;136051171;136051171;136051171;136051171;136051241;136051614;136051614;136051614;136051614;136051614;136051614;136051614;136052567;136052567;136052567;136052567;136052567;136052567;136052567;136052567;136052970;136053348;136053348	136028520;136028520;136028705;136028798;136047853;136050016;136050016;136050016;136050390;136050390;136050526;136050390;136050390;136051302;136051720;136051302;136051302;136051302;136051302;136051302;136051716;136051716;136051720;136051720;136051720;136051720;136051720;136052717;136052716;136052706;136052754;136052717;136052996;136052717;136052685;136053090;136053428;136053393	-;-;-;-;-;-;-;-;-;-;-;-;-;-;-;-;-;-;-;-;-;-;-;-;-;-;-;-;-;-;-;-;-;-;-;-;-;-	2697	Rpl11	1637	1838	1482	1474	1495	1340	1726	1914	2446	1991	1207	1194	2458	2767	2750	1571	1205	1520	1795.8	1842.8	1629.27	1380.98	1312.12	1297.65	1829.46	1876.45	1871.72	1585.2	1481.5	1454.5	2423.32	2415.99	2300.86	1639.37	1417.92	1730.23	1330.25	1595.84	1738.06	0.2631	0.0771948	3.40828
336	ENSMUSG00000084915.2	chr15;chr15;chr15;chr15;chr15;chr15;chr15;chr15;chr15;chr15	89476236;89476252;89477259;89477542;89477542;89477739;89477870;89477870;89484420;89484420	89477419;89476285;89477419;89477675;89477647;89478009;89478009;89477913;89484782;89484847	+;+;+;+;+;+;+;+;+;+	2017	C230037L18Rik	80	87	79	81	80	104	102	103	136	93	41	50	58	83	78	43	42	48	87.7607	87.2271	86.8502	75.8884	70.2139	100.713	108.114	100.979	104.07	74.0452	50.3244	60.9086	57.1817	72.4709	65.2606	44.8714	49.4211	54.6389	82.2717	49.6438	75.0522	-0.7277	0.213524	-3.40813
337	ENSMUSG00000005774.12	chr3;chr3;chr3;chr3;chr3;chr3;chr3;chr3;chr3;chr3;chr3;chr3;chr3;chr3;chr3;chr3;chr3;chr3;chr3;chr3;chr3;chr3;chr3;chr3;chr3;chr3;chr3;chr3;chr3;chr3;chr3;chr3;chr3;chr3;chr3;chr3;chr3;chr3;chr3;chr3;chr3;chr3;chr3;chr3;chr3;chr3;chr3;chr3;chr3;chr3;chr3;chr3;chr3;chr3;chr3;chr3;chr3;chr3;chr3;chr3;chr3;chr3;chr3;chr3;chr3;chr3;chr3;chr3;chr3;chr3;chr3;chr3;chr3;chr3;chr3;chr3;chr3;chr3;chr3;chr3…	94954075;94954108;94954108;94954109;94954135;94954160;94954160;94954170;94954195;94954201;94954226;94954384;94954478;94954527;94954763;94954763;94954763;94954763;94954763;94954763;94954763;94954763;94954763;94955015;94955015;94955015;94955015;94955015;94955015;94955015;94955015;94955015;94955021;94955021;94955021;94955021;94955021;94955021;94955021;94955352;94955352;94955352;94955352;94955352;949…	94954192;94954251;94954181;94954192;94954181;94954251;94954251;94954251;94954251;94954251;94954251;94954592;94954592;94954592;94954884;94954931;94954877;94954884;94954877;94954789;94954789;94954931;94954881;94955146;94955146;94955146;94955146;94955136;94955136;94955136;94955146;94955146;94955146;94955146;94955146;94955146;94955136;94955146;94955146;94955385;94955385;94955385;94955385;94955385;949…	+;+;+;+;+;+;+;+;+;+;+;+;+;+;+;+;+;+;+;+;+;+;+;+;+;+;+;+;+;+;+;+;+;+;+;+;+;+;+;+;+;+;+;+;+;+;+;+;+;+;+;+;+;+;+;+;+;+;+;+;+;+;+;+;+;+;+;+;+;+;+;+;+;+;+;+;+;+;+;+;+;+;+;+;+;+;+;+;+;+;+;+;+;+;+;+;+;+;+;+;+;+;+;+;+;+;+;+;+;+;+;+;+;+;+;+;+;+;+;+;+;+;+;+;+;+;+;+;+;+;+;+;+	5497	Rfx5	350	433	428	472	400	469	375	449	493	455	327	281	339	435	458	288	273	273	383.953	434.13	470.53	442.214	351.07	454.176	397.479	440.19	377.252	362.264	401.368	342.306	334.217	379.817	383.197	300.534	321.237	310.759	415.82	310.843	382.594	-0.419	0.123379	-3.39597
338	ENSMUSG00000020607.7	chr12;chr12;chr12;chr12	14146830;14150534;14151206;14151822	14150760;14150760;14151349;14152054	-;-;-;-	4308	Lratd1	1466	1181	1892	1406	1541	1268	1450	1483	2061	1902	1361	1148	1403	1468	1708	1885	1557	1484	1608.22	1184.08	2080.01	1317.27	1352.5	1227.92	1536.92	1453.9	1577.11	1514.34	1670.52	1398.46	1383.21	1281.77	1429.04	1967.03	1832.11	1689.25	1299.23	1829.47	1527.98	0.4938	0.145409	3.39586
339	ENSMUSG00000032115.14	chr9;chr9;chr9;chr9;chr9;chr9;chr9;chr9;chr9;chr9;chr9;chr9;chr9;chr9;chr9;chr9;chr9;chr9;chr9;chr9;chr9;chr9;chr9;chr9;chr9;chr9;chr9;chr9;chr9;chr9;chr9;chr9;chr9;chr9;chr9;chr9;chr9;chr9;chr9;chr9;chr9;chr9;chr9;chr9;chr9;chr9;chr9;chr9;chr9;chr9;chr9;chr9;chr9;chr9;chr9;chr9;chr9;chr9;chr9;chr9;chr9;chr9;chr9;chr9;chr9;chr9;chr9;chr9;chr9;chr9;chr9;chr9;chr9;chr9;chr9;chr9;chr9;chr9;chr9;chr9…	44379490;44379546;44379557;44379573;44379584;44379584;44379623;44380513;44380513;44380513;44380513;44380513;44380513;44380513;44380529;44380816;44380816;44380816;44380816;44380816;44380816;44380816;44380816;44381054;44381054;44381054;44381054;44381054;44381054;44381254;44381254;44381254;44381254;44381254;44381254;44381272;44381514;44381514;44381514;44381514;44381514;44381514;44381514;44381514;443…	44379595;44379595;44379595;44379741;44379595;44379676;44379937;44380610;44380610;44380610;44380610;44380610;44380610;44380610;44380610;44380862;44380909;44380909;44380909;44380909;44381408;44380909;44380909;44381132;44381132;44381132;44381132;44381132;44381132;44381408;44381408;44381408;44381408;44381408;44381408;44381408;44381590;44381590;44381590;44381555;44381590;44381590;44381590;44381590;443…	+;+;+;+;+;+;+;+;+;+;+;+;+;+;+;+;+;+;+;+;+;+;+;+;+;+;+;+;+;+;+;+;+;+;+;+;+;+;+;+;+;+;+;+;+;+;+;+;+;+;+;+;+;+;+;+;+;+;+;+;+;+;+;+;+;+;+;+;+;+;+;+;+;+;+;+;+;+;+;+;+;+;+;+;+;+;+;+;+;+;+;+;+;+;+;+;+;+;+;+;+;+;+;+;+;+;+;+;+;+;+;+;+;+;+;+;+;+;+;+;+;+;+;+;+;+;+;+;+;+;+;+;+;+;+;+;+;+;+;+;+;+;+	7230	Hyou1	2417	2428	2263	2591	2643	2548	1852	2573	3157	2651	1863	1739	3037	3547	3455	2962	2422	2511	2651.47	2434.34	2487.87	2427.49	2319.69	2467.46	1963.02	2522.52	2415.79	2110.69	2286.69	2118.4	2994.15	3097.04	2890.71	3090.91	2849.95	2858.3	2404.88	2933.05	2554.81	0.2867	0.084471	3.39463
340	ENSMUSG00000034714.9	chr11;chr11;chr11;chr11;chr11;chr11;chr11;chr11;chr11;chr11;chr11;chr11;chr11;chr11;chr11;chr11;chr11	114675431;114675516;114686394;114686394;114690239;114690239;114696589;114701781;114702236;114707336;114707679;114708417;114708769;114710043;114710811;114711760;114719129	114675672;114675672;114686566;114686566;114690603;114690350;114696809;114701876;114702308;114707405;114707734;114708509;114708861;114710185;114710996;114711838;114720977	+;+;+;+;+;+;+;+;+;+;+;+;+;+;+;+;+	3739	Ttyh2	901	680	697	383	406	428	1215	1257	1624	390	197	245	1136	1140	1076	276	209	236	988.405	681.775	766.26	358.83	356.336	414.472	1287.83	1232.34	1242.71	310.512	241.803	298.452	1119.97	995.384	900.262	288.012	245.929	268.641	376.546	267.527	666.552	-0.4914	0.144776	-3.39421
341	ENSMUSG00000034613.12	chr10;chr10;chr10;chr10;chr10;chr10;chr10;chr10;chr10;chr10;chr10;chr10;chr10;chr10;chr10;chr10;chr10;chr10;chr10;chr10;chr10;chr10;chr10;chr10;chr10;chr10;chr10;chr10;chr10;chr10;chr10;chr10;chr10;chr10;chr10;chr10;chr10;chr10;chr10;chr10;chr10;chr10;chr10;chr10;chr10;chr10;chr10	122678762;122678778;122678782;122757198;122782183;122782183;122782183;122782183;122802235;122802235;122802235;122802235;122811244;122811402;122811447;122811447;122811447;122811447;122811447;122815646;122857062;122857062;122857062;122857062;122857062;122878509;122878509;122878509;122878509;122878509;122886208;122895368;122904092;122904092;122904092;122904092;122907507;122907507;122907507;122907507…	122679430;122679430;122679430;122757422;122782345;122782345;122782345;122782345;122802579;122802579;122802579;122802579;122811559;122811559;122811559;122811471;122811559;122811559;122811559;122815871;122857146;122857146;122857146;122857146;122857146;122878627;122878627;122878627;122878627;122880333;122886293;122895629;122904155;122904155;122904155;122904155;122907614;122907614;122907614;122907614…	+;+;+;+;+;+;+;+;+;+;+;+;+;+;+;+;+;+;+;+;+;+;+;+;+;+;+;+;+;+;+;+;+;+;+;+;+;+;+;+;+;+;+;+;+;+;+	10226	Ppm1h	1170	1253	910	2821	2960	2595	1156	1123	1460	3125	2338	2109	1768	1865	2047	3129	2867	2609	1283.5	1256.27	1000.43	2642.98	2597.91	2512.98	1225.3	1100.97	1117.22	2488.08	2869.72	2569.12	1743.06	1628.41	1712.67	3265.17	3373.58	2969.85	2584.62	3202.87	2075.4	0.3094	0.0912347	3.39092
342	ENSMUSG00000024190.7	chr17;chr17;chr17;chr17;chr17;chr17;chr17;chr17;chr17;chr17;chr17;chr17;chr17;chr17;chr17;chr17;chr17;chr17;chr17;chr17;chr17	26505590;26505591;26505591;26505591;26506516;26506985;26506985;26506985;26506985;26507574;26507574;26507574;26507574;26507957;26507957;26508312;26552036;26554254;26554277;26561292;26562090	26506650;26506650;26506650;26506650;26507204;26507204;26507204;26507719;26507204;26507723;26507719;26507719;26507719;26508474;26508519;26508472;26552189;26554466;26554466;26561499;26562128	-;-;-;-;-;-;-;-;-;-;-;-;-;-;-;-;-;-;-;-;-	3311	Dusp1	295	615	433	1155	1282	1013	325	287	509	807	360	480	470	527	670	641	622	569	323.618	616.605	476.027	1082.11	1125.18	980.982	344.482	281.369	389.495	642.521	441.873	584.722	463.369	460.147	560.572	668.896	731.903	647.699	1062.76	682.833	601.198	-0.6384	0.188426	-3.38828
343	ENSMUSG00000025613.13	chr16;chr16;chr16;chr16;chr16;chr16;chr16;chr16;chr16;chr16;chr16;chr16;chr16;chr16;chr16;chr16;chr16;chr16;chr16;chr16;chr16;chr16;chr16;chr16;chr16;chr16;chr16;chr16;chr16;chr16;chr16;chr16;chr16;chr16;chr16;chr16;chr16;chr16;chr16;chr16;chr16;chr16;chr16;chr16;chr16;chr16;chr16;chr16;chr16;chr16;chr16;chr16;chr16;chr16;chr16;chr16;chr16;chr16;chr16;chr16;chr16;chr16;chr16;chr16;chr16;chr16;chr…	87483326;87483988;87483988;87484804;87484804;87484804;87484911;87485439;87485579;87485580;87485580;87485580;87485580;87485727;87485834;87485834;87485834;87485834;87485834;87485834;87486236;87486236;87486236;87486236;87486433;87486433;87486433;87486433;87486433;87486595;87486595;87486595;87486595;87487534;87487534;87487534;87487534;87488807;87488807;87488807;87488807;87488845;87488931;87490321;874…	87484065;87484065;87484065;87484923;87484923;87484923;87484923;87485744;87485744;87485723;87485744;87485744;87485744;87486351;87486070;87485905;87486355;87485905;87485905;87485905;87486351;87486351;87486351;87486351;87486497;87486520;87486520;87486520;87486520;87486661;87486661;87486661;87486661;87487712;87487712;87487712;87487712;87488843;87488944;87488944;87488944;87488919;87488944;87490382;874…	-;-;-;-;-;-;-;-;-;-;-;-;-;-;-;-;-;-;-;-;-;-;-;-;-;-;-;-;-;-;-;-;-;-;-;-;-;-;-;-;-;-;-;-;-;-;-;-;-;-;-;-;-;-;-;-;-;-;-;-;-;-;-;-;-;-;-;-;-;-;-;-	3088	Cct8	3011	3306	2576	2720	2897	2450	2760	2933	4114	3574	2251	2386	4177	4235	4867	2939	2411	2612	3303.1	3314.63	2831.98	2548.35	2542.62	2372.56	2925.45	2875.45	3148.1	2845.56	2762.93	2906.56	4118.07	3697.76	4072.1	3066.9	2837.01	2973.27	2487.84	2959.06	3063.47	0.2503	0.0739103	3.38674
344	ENSMUSG00000068039.13	chr17;chr17;chr17;chr17;chr17;chr17;chr17;chr17;chr17;chr17;chr17;chr17;chr17;chr17;chr17;chr17;chr17;chr17;chr17;chr17;chr17;chr17;chr17;chr17;chr17;chr17;chr17;chr17;chr17;chr17;chr17;chr17;chr17;chr17;chr17;chr17;chr17;chr17;chr17;chr17;chr17;chr17;chr17;chr17;chr17;chr17;chr17;chr17;chr17;chr17;chr17;chr17;chr17;chr17;chr17;chr17;chr17;chr17;chr17;chr17;chr17	12915701;12916329;12916382;12916439;12916442;12916449;12916449;12916475;12917798;12917798;12917798;12917798;12917798;12917798;12918043;12918043;12918043;12918043;12918043;12918043;12918043;12918043;12919351;12919351;12919351;12919351;12919603;12919673;12919815;12919815;12919815;12920117;12920276;12920276;12920276;12920276;12920276;12920281;12920740;12920740;12920740;12920740;12920740;12920740;129…	12915871;12916629;12916629;12916629;12916629;12916629;12916629;12916629;12917883;12917883;12917883;12917883;12917883;12917883;12918171;12918532;12918171;12919925;12918379;12918171;12918114;12918171;12919558;12919448;12919448;12919448;12919925;12919925;12920228;12919925;12919925;12920457;12920457;12920640;12920457;12920457;12920457;12920457;12920866;12920866;12921148;12920866;12920866;12920866;129…	+;+;+;+;+;+;+;+;+;+;+;+;+;+;+;+;+;+;+;+;+;+;+;+;+;+;+;+;+;+;+;+;+;+;+;+;+;+;+;+;+;+;+;+;+;+;+;+;+;+;+;+;+;+;+;+;+;+;+;+;+	5030	Tcp1	2878	3326	2531	2873	2916	2643	2661	2983	3787	3750	2341	2520	3786	3835	4395	2993	2606	2633	3157.19	3334.68	2782.5	2691.7	2559.3	2559.46	2820.51	2924.47	2897.88	2985.69	2873.4	3069.79	3732.59	3348.51	3677.19	3123.25	3066.46	2997.17	2603.48	3062.3	3033.43	0.2343	0.0692318	3.38399
345	ENSMUSG00000066829.7	chr9;chr9;chr9;chr9;chr9;chr9;chr9;chr9;chr9;chr9;chr9;chr9;chr9;chr9;chr9;chr9;chr9;chr9;chr9;chr9	22276748;22279067;22280453;22281370;22283168;22283168;22284017;22284017;22290539;22290539;22290553;22298417;22298417;22298417;22305512;22305512;22305512;22306525;22307549;22307549	22279280;22279280;22280559;22283903;22283260;22283260;22284143;22284143;22290642;22290642;22290642;22298509;22298509;22298509;22305602;22305602;22305602;22306968;22307648;22307638	-;-;-;-;-;-;-;-;-;-;-;-;-;-;-;-;-;-;-;-	6133	Zfp810	297	369	404	472	460	436	342	379	471	481	323	285	313	304	384	308	283	274	325.812	369.963	444.145	442.214	403.73	422.219	362.501	371.564	360.417	382.965	396.458	347.179	308.584	265.436	321.283	321.404	333.004	311.897	422.721	322.102	360.599	-0.3921	0.115866	-3.3838
347	ENSMUSG00000009013.5	chr5;chr5;chr5;chr5;chr5;chr5;chr5;chr5;chr5;chr5;chr5;chr5;chr5	115297110;115298422;115298431;115298505;115299300;115299556;115300276;115300513;115300513;115300513;115300832;115300832;115300832	115298833;115300663;115298833;115298833;115299435;115299897;115300650;115300912;115300650;115300650;115300934;115300879;115300999	-;-;-;-;-;-;-;-;-;-;-;-;-	3890	Dynll1	1856	2033	1664	3296	3171	3107	2093	2057	2500	3913	2431	2739	2533	2774	2680	3545	2964	3018	2036.05	2038.31	1829.35	3088	2783.1	3008.8	2218.46	2016.64	1913.04	3115.47	2983.87	3336.57	2497.26	2422.1	2242.29	3699.28	3487.72	3435.42	2959.97	3540.81	2675.1	0.2588	0.0765319	3.38171
348	ENSMUSG00000024501.20	chr18;chr18;chr18;chr18;chr18;chr18;chr18;chr18;chr18;chr18;chr18;chr18;chr18;chr18;chr18;chr18;chr18;chr18;chr18;chr18;chr18;chr18;chr18;chr18;chr18;chr18;chr18;chr18;chr18;chr18;chr18;chr18;chr18;chr18;chr18;chr18;chr18;chr18;chr18;chr18;chr18;chr18;chr18;chr18;chr18;chr18;chr18;chr18;chr18;chr18;chr18;chr18;chr18;chr18;chr18;chr18;chr18;chr18;chr18;chr18;chr18;chr18;chr18;chr18;chr18;chr18	43320984;43323976;43324227;43324288;43325725;43325725;43325725;43325725;43328325;43328325;43328325;43328325;43329691;43329691;43329691;43329691;43329691;43332872;43332872;43332872;43332872;43332872;43333881;43333881;43333881;43333881;43333881;43333905;43342242;43342242;43342242;43342242;43342242;43342242;43345106;43345106;43345106;43345106;43345106;43345106;43345491;43345847;43353881;43353881;433…	43324420;43324420;43324420;43324420;43325887;43325887;43325887;43325887;43328504;43328504;43328504;43328504;43329861;43329861;43329861;43329861;43329861;43333013;43333013;43333013;43333013;43333013;43334037;43334037;43334037;43334037;43334037;43334037;43342362;43342362;43342362;43342362;43342362;43342362;43345174;43345174;43345174;43345174;43345174;43345174;43345558;43345964;43353961;43353961;433…	-;-;-;-;-;-;-;-;-;-;-;-;-;-;-;-;-;-;-;-;-;-;-;-;-;-;-;-;-;-;-;-;-;-;-;-;-;-;-;-;-;-;-;-;-;-;-;-;-;-;-;-;-;-;-;-;-;-;-;-;-;-;-;-;-;-	6608	Dpysl3	1384	1598	1134	1258	1181	1423	1162	1210	1910	1458	773	1049	1642	1390	2081	728	697	798	1518.26	1602.17	1246.68	1178.61	1036.53	1378.02	1231.65	1186.26	1461.56	1160.84	948.799	1277.86	1618.83	1213.67	1741.12	759.682	820.155	908.372	1197.72	829.403	1238.28	-0.5301	0.156835	-3.37997
349	ENSMUSG00000028156.12	chr3;chr3;chr3;chr3;chr3;chr3;chr3;chr3;chr3;chr3;chr3;chr3;chr3;chr3;chr3;chr3;chr3;chr3;chr3;chr3;chr3;chr3;chr3;chr3;chr3;chr3;chr3;chr3;chr3;chr3;chr3;chr3;chr3;chr3;chr3	138526179;138526425;138527268;138527285;138527285;138527296;138533376;138546321;138546321;138546321;138546321;138546321;138547659;138547659;138547659;138547659;138550263;138550263;138550263;138550263;138550855;138550893;138550893;138550893;138550893;138553582;138553582;138553582;138553582;138553582;138555390;138555390;138555390;138555390;138555922	138526294;138527314;138527314;138527314;138527314;138527314;138533511;138546427;138546427;138546427;138546427;138546427;138547754;138547754;138547754;138547754;138550326;138550326;138550326;138550326;138551006;138551006;138551006;138551006;138551006;138553721;138553721;138553721;138553721;138553721;138555674;138555399;138555558;138559696;138556214	+;+;+;+;+;+;+;+;+;+;+;+;+;+;+;+;+;+;+;+;+;+;+;+;+;+;+;+;+;+;+;+;+;+;+	6008	Eif4e	1786	1985	1788	2004	2154	1819	1824	1989	2436	2756	1793	1929	2559	2590	2740	2102	1762	1838	1959.26	1990.18	1965.67	1877.53	1890.51	1761.51	1933.34	1949.98	1864.07	2194.29	2200.77	2349.85	2522.9	2261.44	2292.49	2193.48	2073.33	2092.22	1843.18	2119.68	2076.27	0.2017	0.0596787	3.37997
350	ENSMUSG00000034412.13	chr11;chr11;chr11;chr11;chr11;chr11;chr11;chr11;chr11;chr11;chr11;chr11;chr11;chr11;chr11;chr11;chr11;chr11;chr11;chr11;chr11;chr11;chr11;chr11;chr11;chr11;chr11;chr11;chr11;chr11;chr11;chr11;chr11;chr11;chr11	4186789;4186789;4186822;4205423;4205757;4205757;4205757;4205757;4209926;4209926;4209926;4209926;4212141;4212141;4212311;4212475;4212785;4212785;4212785;4212978;4212978;4212978;4212978;4213557;4213557;4213557;4213557;4213557;4213837;4213837;4213837;4213837;4214701;4214701;4214701	4187099;4187099;4187099;4205646;4205856;4205856;4205856;4205856;4209990;4210033;4210033;4210033;4212247;4212247;4213043;4212899;4212899;4212899;4212899;4213043;4213043;4213043;4213043;4213600;4213746;4213746;4213746;4213746;4213856;4213991;4213991;4213991;4215502;4215505;4214885	+;+;+;+;+;+;+;+;+;+;+;+;+;+;+;+;+;+;+;+;+;+;+;+;+;+;+;+;+;+;+;+;+;+;+	2733	Tbc1d10a	382	393	307	455	468	442	335	398	533	591	368	342	460	449	524	562	424	464	419.058	394.026	337.506	426.287	410.751	428.029	355.081	390.191	407.861	470.545	451.692	416.615	453.51	392.041	438.418	586.458	498.918	528.176	421.689	537.851	433.62	0.3526	0.104334	3.37977
351	ENSMUSG00000115729.1	chr15;chr15;chr15;chr15;chr15;chr15;chr15;chr15;chr15;chr15	25415022;25415051;25415058;25415063;25432914;25450495;25458489;25458618;25461727;25464051	25415149;25415149;25415149;25415149;25433520;25452418;25460983;25458827;25461968;25464362	+;+;+;+;+;+;+;+;+;+	5708	Gm48957	24	22	14	155	200	141	20	14	37	185	106	116	43	27	37	103	66	75	26.3282	22.0574	15.3912	145.219	175.535	136.543	21.1989	13.7253	28.313	147.294	130.107	141.308	42.3934	23.5749	30.957	107.483	77.6617	85.3733	152.432	90.1725	76.1368	-0.7554	0.223722	-3.3764
352	ENSMUSG00000048004.15	chr12;chr12;chr12;chr12;chr12;chr12;chr12;chr12;chr12;chr12;chr12;chr12;chr12;chr12;chr12;chr12;chr12;chr12;chr12;chr12;chr12;chr12;chr12	119945822;119945957;119946410;119946424;119946558;119946570;120007222;120011248;120011248;120011248;120011248;120011248;120014748;120014748;120014748;120014748;120014748;120016133;120016133;120018510;120018510;120018510;120018510	119947428;119946620;119946638;119946620;119946620;119946638;120007315;120011304;120011304;120011304;120011304;120011304;120015002;120014885;120015002;120015002;120015002;120016206;120016206;120021246;120018706;120019211;120018813	+;+;+;+;+;+;+;+;+;+;+;+;+;+;+;+;+;+;+;+;+;+;+	4824	Tmem196	313	346	376	740	877	606	299	288	444	1044	708	643	439	400	576	498	450	392	343.364	346.903	413.363	693.301	769.72	586.846	316.923	282.349	339.756	831.217	869.016	783.284	432.807	349.257	481.925	519.673	529.512	446.218	683.289	498.468	518.635	-0.4555	0.134919	-3.37639
353	ENSMUSG00000066571.13	chr7;chr7;chr7;chr7;chr7;chr7;chr7;chr7;chr7;chr7;chr7;chr7;chr7;chr7;chr7;chr7;chr7;chr7;chr7;chr7;chr7;chr7;chr7;chr7;chr7;chr7;chr7;chr7;chr7;chr7;chr7;chr7;chr7;chr7;chr7;chr7;chr7;chr7;chr7;chr7;chr7;chr7;chr7;chr7;chr7;chr7;chr7;chr7;chr7;chr7;chr7;chr7;chr7;chr7;chr7;chr7;chr7;chr7;chr7;chr7	34236707;34236714;34237580;34239121;34239744;34239744;34239744;34239744;34240122;34240509;34240509;34240509;34240509;34242240;34242240;34242240;34242240;34242240;34244966;34244966;34244966;34244966;34244966;34248107;34248107;34248107;34253987;34253987;34253987;34254042;34256412;34256412;34256412;34256412;34257347;34257347;34257347;34257632;34257632;34257632;34258013;34258013;34258013;34263553;342…	34239237;34239237;34239237;34239237;34239822;34239822;34239822;34239822;34240646;34240640;34240646;34240646;34240646;34242405;34242405;34242405;34242405;34242405;34245305;34245116;34245978;34245978;34245978;34248232;34248232;34248232;34254084;34254084;34254084;34254084;34257219;34256570;34256570;34256570;34257508;34257508;34257508;34257727;34257727;34257727;34258153;34258153;34258153;34263750;342…	-;-;-;-;-;-;-;-;-;-;-;-;-;-;-;-;-;-;-;-;-;-;-;-;-;-;-;-;-;-;-;-;-;-;-;-;-;-;-;-;-;-;-;-;-;-;-;-;-;-;-;-;-;-;-;-;-;-;-;-	8239	4931406P16Rik	421	490	416	469	536	508	517	490	695	587	368	355	466	518	541	356	308	354	461.841	491.279	457.338	439.403	470.433	491.943	547.991	480.386	531.826	467.361	451.692	432.451	459.426	452.288	452.641	371.493	362.421	402.962	467.26	378.959	456.954	-0.302	0.0895065	-3.37412
354	ENSMUSG00000016664.16	chr15;chr15;chr15;chr15;chr15;chr15;chr15;chr15;chr15;chr15;chr15;chr15;chr15;chr15;chr15;chr15;chr15;chr15;chr15;chr15;chr15;chr15;chr15;chr15;chr15;chr15;chr15;chr15;chr15;chr15;chr15;chr15;chr15;chr15;chr15;chr15;chr15;chr15;chr15;chr15;chr15;chr15;chr15;chr15;chr15;chr15;chr15;chr15;chr15;chr15;chr15;chr15;chr15;chr15;chr15;chr15;chr15;chr15;chr15;chr15;chr15;chr15;chr15;chr15;chr15;chr15;chr…	83375607;83376118;83376122;83376122;83376122;83376763;83377338;83377578;83378999;83378999;83378999;83378999;83378999;83378999;83378999;83379684;83379684;83379684;83379684;83379684;83381762;83381762;83381762;83381762;83381762;83381762;83381762;83381825;83383623;83384616;83384987;83384987;83384987;83384987;83384987;83384987;83384987;83384987;83385335;83386662;83386662;83386662;83386662;83386662;833…	83377730;83377730;83376474;83377730;83377730;83377730;83377730;83377730;83379195;83379195;83379195;83379195;83379195;83379195;83379195;83379806;83379806;83379806;83379806;83379806;83381883;83381883;83381883;83381883;83381883;83381883;83381883;83381883;83383628;83385107;83385107;83385107;83385091;83385107;83385107;83385107;83385107;83385107;83385789;83386808;83386837;83386837;83386837;83386837;833…	-;-;-;-;-;-;-;-;-;-;-;-;-;-;-;-;-;-;-;-;-;-;-;-;-;-;-;-;-;-;-;-;-;-;-;-;-;-;-;-;-;-;-;-;-;-;-;-;-;-;-;-;-;-;-;-;-;-;-;-;-;-;-;-;-;-;-;-;-;-;-;-;-;-;-;-;-;-;-;-;-;-;-	4908	Pacsin2	1338	1315	1232	1095	1042	951	1067	1448	1809	1180	754	695	1923	2243	2046	1176	975	1055	1467.8	1318.43	1354.42	1025.9	914.536	920.941	1130.96	1419.59	1384.28	939.498	925.478	846.629	1895.87	1958.46	1711.84	1227.18	1147.28	1200.92	953.792	1191.79	1266.11	0.3218	0.0954036	3.37254
355	ENSMUSG00000024146.9	chr17;chr17;chr17;chr17;chr17;chr17;chr17;chr17;chr17;chr17;chr17;chr17	87025550;87025610;87025611;87027649;87027699;87027699;87031008;87031008;87034256;87034256;87034978;87034978	87025675;87025675;87025653;87028242;87027764;87027764;87031062;87031062;87034359;87034359;87035472;87035810	+;+;+;+;+;+;+;+;+;+;+;+	1712	Cript	541	574	423	491	516	414	483	601	746	707	462	424	732	746	812	531	475	490	593.482	575.498	465.033	460.015	452.88	400.914	511.953	589.208	570.852	562.903	567.07	516.505	721.673	651.365	679.38	554.109	558.929	557.772	437.936	556.937	554.975	0.3461	0.102718	3.36896
356	ENSMUSG00000039206.13	chr5;chr5;chr5;chr5;chr5;chr5;chr5;chr5;chr5;chr5;chr5;chr5;chr5;chr5;chr5;chr5;chr5;chr5;chr5;chr5;chr5	143464584;143464613;143466953;143466953;143472917;143472947;143472947;143474613;143478414;143481630;143484226;143486678;143487148;143489927;143489927;143494158;143494542;143500970;143501125;143502862;143503207	143464776;143464776;143467104;143467104;143477793;143475342;143473118;143474871;143478536;143481757;143484352;143487231;143487231;143489994;143490004;143494238;143494669;143501038;143501197;143503109;143505942	+;+;+;+;+;+;+;+;+;+;+;+;+;+;+;+;+;+;+;+;+	9567	Daglb	446	483	474	907	896	736	539	543	624	916	602	546	505	582	636	620	522	564	489.266	484.261	521.101	849.763	786.396	712.737	571.31	532.346	477.495	729.305	738.909	665.122	497.875	508.17	532.125	646.982	614.234	642.007	782.965	634.408	611.078	-0.3035	0.090124	-3.36749
357	ENSMUSG00000026303.6	chr1;chr1;chr1;chr1;chr1;chr1;chr1;chr1;chr1;chr1;chr1;chr1;chr1;chr1;chr1;chr1;chr1;chr1;chr1;chr1	90915085;90921845;90927679;90927983;90928323;90928323;90930090;90931494;90933317;90935313;90937654;90939169;90939359;90939720;90939720;90941688;90942872;90943695;90945614;90948583	90915253;90921978;90928204;90928204;90928432;90928435;90930193;90931616;90933521;90935452;90937737;90939511;90939511;90940239;90939875;90941780;90942958;90943749;90945714;90951142	+;+;+;+;+;+;+;+;+;+;+;+;+;+;+;+;+;+;+;+	5357	Mlph	16	21	9	15	33	17	11	15	20	26	20	19	31	56	38	45	44	33	17.5521	21.0548	9.8943	14.0534	28.9632	16.4627	11.6594	14.7057	15.3043	20.7008	24.5485	23.1453	30.5627	48.896	31.7936	46.9584	51.7745	37.5643	19.8264	45.4324	25.8663	1.1881	0.353084	3.36502
358	ENSMUSG00000047635.6	chr5;chr5;chr5;chr5;chr5	124328089;124328098;124338627;124338627;124340609	124328229;124328229;124340122;124338935;124341844	+;+;+;+;+	2873	2810006K23Rik	215	187	199	246	242	205	177	181	219	283	190	175	276	281	306	301	237	227	235.857	187.488	218.774	230.476	212.397	198.52	187.61	177.449	167.583	225.32	233.211	213.18	272.106	245.353	256.022	314.099	278.876	258.397	213.798	283.791	228.484	0.41	0.121859	3.36432
359	ENSMUSG00000074793.10	chr2;chr2;chr2;chr2;chr2;chr2;chr2;chr2;chr2;chr2;chr2;chr2;chr2;chr2;chr2;chr2;chr2;chr2;chr2;chr2;chr2;chr2;chr2;chr2;chr2;chr2;chr2;chr2;chr2	131127280;131127442;131127494;131134063;131134063;131134063;131135795;131135795;131136940;131136940;131136940;131138429;131138429;131138981;131138981;131139405;131139405;131140899;131140899;131141832;131141832;131142650;131142650;131142853;131142853;131143622;131143622;131144566;131144566	131127514;131127514;131127514;131134122;131134122;131134122;131135892;131135892;131137336;131137064;131137064;131138615;131138615;131139085;131139085;131139521;131139521;131141073;131141073;131141918;131141918;131142754;131142754;131143111;131143111;131143725;131143725;131145227;131146321	+;+;+;+;+;+;+;+;+;+;+;+;+;+;+;+;+;+;+;+;+;+;+;+;+;+;+;+;+	3685	Hspa12b	104	139	142	105	108	108	113	125	179	59	63	40	123	127	198	56	46	57	114.089	139.363	156.11	98.3738	94.7888	104.586	119.774	122.547	136.974	46.9749	77.3277	48.7269	121.265	110.889	165.662	58.4371	54.1279	64.8837	99.2497	59.1496	101.939	-0.7456	0.221644	-3.36396
360	ENSMUSG00000032177.17	chr9;chr9;chr9;chr9;chr9;chr9;chr9;chr9;chr9;chr9;chr9;chr9;chr9;chr9;chr9;chr9;chr9;chr9;chr9;chr9;chr9;chr9;chr9;chr9;chr9;chr9;chr9;chr9;chr9;chr9;chr9;chr9;chr9;chr9;chr9;chr9;chr9;chr9;chr9;chr9;chr9;chr9;chr9;chr9;chr9;chr9;chr9;chr9;chr9;chr9;chr9;chr9;chr9;chr9;chr9;chr9	21165714;21181616;21184101;21184103;21191327;21191327;21191327;21191327;21192395;21192395;21192520;21192520;21192520;21194575;21194575;21194575;21194746;21194746;21194746;21196705;21198593;21198593;21198593;21198593;21201221;21201221;21201221;21201221;21203198;21203198;21203198;21203198;21203388;21203388;21203388;21203388;21204324;21204324;21204324;21204324;21204970;21204970;21204970;21204970;212…	21166232;21181820;21184551;21184551;21193498;21191518;21192431;21191518;21192431;21192431;21192590;21192590;21192590;21194624;21194624;21194624;21194858;21194858;21194858;21197178;21198686;21198686;21198686;21198686;21201417;21201417;21201417;21201417;21203296;21203296;21203296;21203296;21203552;21203552;21203552;21203552;21204423;21204423;21204423;21204423;21205124;21205124;21205124;21205124;212…	+;+;+;+;+;+;+;+;+;+;+;+;+;+;+;+;+;+;+;+;+;+;+;+;+;+;+;+;+;+;+;+;+;+;+;+;+;+;+;+;+;+;+;+;+;+;+;+;+;+;+;+;+;+;+;+	7655	Pde4a	1256	1370	1226	3013	2962	2626	1286	1335	1771	2952	2023	1969	1388	1330	1888	3245	2788	2740	1377.84	1373.58	1347.83	2822.86	2599.67	2543	1363.09	1308.81	1355.2	2350.34	2483.08	2398.58	1368.42	1161.28	1579.64	3386.22	3280.62	3118.97	2655.18	3261.94	2067.72	0.297	0.0882919	3.36394
361	ENSMUSG00000030096.8	chr6;chr6;chr6;chr6;chr6;chr6;chr6;chr6;chr6;chr6;chr6;chr6;chr6;chr6;chr6;chr6;chr6;chr6;chr6;chr6;chr6;chr6;chr6;chr6;chr6;chr6;chr6;chr6;chr6;chr6;chr6;chr6;chr6;chr6;chr6;chr6;chr6;chr6;chr6;chr6;chr6;chr6;chr6;chr6;chr6;chr6;chr6;chr6	91684053;91684069;91684095;91684120;91684128;91684149;91698989;91698989;91698989;91698989;91698989;91701657;91711512;91723282;91723282;91723282;91723282;91723282;91724842;91724842;91724842;91724842;91724842;91724959;91726012;91726012;91726012;91735091;91735091;91735091;91739649;91739877;91739877;91740949;91740949;91740949;91741178;91744917;91744917;91748333;91748356;91749727;91749727;91750184;917…	91684308;91684308;91684308;91684308;91684308;91684308;91699309;91699032;91699032;91699032;91699032;91701825;91711628;91723521;91723521;91723521;91723521;91723521;91724977;91724863;91724942;91724976;91724976;91724976;91726246;91726931;91726246;91735223;91735180;91735223;91740011;91740011;91740011;91741095;91741052;91741052;91741302;91745029;91745029;91748470;91748470;91750170;91749829;91750373;917…	+;+;+;+;+;+;+;+;+;+;+;+;+;+;+;+;+;+;+;+;+;+;+;+;+;+;+;+;+;+;+;+;+;+;+;+;+;+;+;+;+;+;+;+;+;+;+;+	8457	Slc6a6	2246	3018	2825	2947	3310	2907	2831	2899	3278	3544	2097	2040	1718	1885	2144	2149	1943	2038	2463.88	3025.88	3105.72	2761.03	2905.1	2815.12	3000.7	2842.12	2508.38	2821.68	2573.91	2485.07	1693.76	1645.88	1793.83	2242.52	2286.31	2319.88	2827.08	2282.91	2516.15	-0.3086	0.0917391	-3.36337
362	ENSMUSG00000050534.8	chr1;chr1	121509842;121527413	121510723;121528465	-;-	1935	Htr5b	27	19	47	3	7	6	48	41	45	7	2	12	59	114	125	21	17	11	29.6193	19.0496	51.6704	2.8107	6.1437	5.8104	50.8773	40.1956	34.4348	5.5733	2.4548	14.6181	58.1676	99.5384	104.584	21.9139	20.0038	12.5214	4.9216	18.1464	32.2215	1.8819	0.559574	3.36305
363	ENSMUSG00000078889.11	chr2;chr2;chr2;chr2;chr2;chr2;chr2	175789357;175791243;175792472;175792738;175792738;175800959;175800959	175792532;175791318;175792532;175792864;175792864;175801093;175800961	-;-;-;-;-;-;-	3438	Gm14288	45	36	26	21	24	19	36	36	62	30	20	11	42	47	47	32	38	39	49.3654	36.094	28.5836	19.6748	21.0642	18.3995	38.158	35.2937	47.4435	23.8855	24.5485	13.3999	41.4075	41.0378	39.3237	33.3926	44.7143	44.3941	19.7128	40.8337	33.3434	1.0445	0.310745	3.36139
364	ENSMUSG00000035671.6	chr8;chr8;chr8;chr8;chr8;chr8;chr8;chr8;chr8;chr8;chr8;chr8;chr8;chr8	84210678;84214023;84217245;84219826;84223220;84223671;84224143;84225816;84226672;84228792;84229023;84230741;84234903;84236867	84212805;84214104;84217408;84219980;84223355;84223925;84224280;84226166;84226839;84228942;84229171;84231097;84235104;84237055	-;-;-;-;-;-;-;-;-;-;-;-;-;-	4625	Zswim4	437	450	390	444	462	392	413	461	525	513	350	330	373	477	557	499	455	411	479.393	451.175	428.754	415.981	405.485	379.61	437.757	451.955	401.739	408.443	429.598	401.997	367.738	416.49	466.028	520.716	535.395	467.846	400.359	507.986	437.005	0.3432	0.102098	3.36115
365	ENSMUSG00000000134.17	chrX;chrX;chrX;chrX;chrX;chrX;chrX;chrX;chrX;chrX;chrX;chrX;chrX;chrX;chrX;chrX;chrX;chrX;chrX;chrX;chrX;chrX;chrX;chrX;chrX;chrX;chrX;chrX;chrX;chrX;chrX;chrX;chrX;chrX;chrX;chrX;chrX;chrX;chrX;chrX;chrX;chrX;chrX;chrX;chrX;chrX;chrX;chrX;chrX;chrX;chrX;chrX;chrX;chrX;chrX;chrX;chrX;chrX;chrX;chrX;chrX;chrX;chrX;chrX;chrX;chrX;chrX;chrX;chrX;chrX;chrX;chrX;chrX;chrX;chrX;chrX;chrX;chrX;chrX;chrX…	7762560;7762586;7762658;7762664;7762676;7762695;7762697;7762767;7763943;7763959;7764041;7764087;7764652;7765507;7765507;7765507;7765507;7765507;7765507;7765507;7765507;7765507;7765507;7765507;7766555;7766555;7766555;7766555;7766555;7766555;7766555;7766555;7766555;7766555;7766574;7766620;7767439;7767439;7767439;7767439;7767439;7767439;7767439;7767439;7767439;7767893;7767893;7767893;7767893;7767893…	7762630;7762630;7763060;7763060;7763060;7763213;7763060;7763060;7763998;7764028;7764160;7764092;7765620;7765620;7765620;7765620;7765620;7765620;7765620;7765620;7765620;7765620;7766071;7765620;7766855;7766855;7766855;7766855;7766792;7767684;7766855;7766855;7766767;7766855;7766855;7766855;7767684;7767684;7767684;7767684;7767684;7767684;7767684;7767684;7767684;7767997;7767997;7767997;7767997;7767997…	+;+;+;+;+;+;+;+;+;+;+;+;+;+;+;+;+;+;+;+;+;+;+;+;+;+;+;+;+;+;+;+;+;+;+;+;+;+;+;+;+;+;+;+;+;+;+;+;+;+;+;+;+;+;+;+;+;+;+;+;+;+;+;+;+;+;+;+;+;+;+;+;+;+;+;+;+;+;+;+;+;+;+;+;+;+;+;+;+;+;+;+;+;+;+;+;+;+;+;+;+;+	9261	Tfe3	535	695	593	853	942	756	596	687	835	878	622	596	502	585	680	597	556	572	586.9	696.814	651.926	799.17	826.769	732.105	631.727	673.521	638.956	699.05	763.458	726.03	494.918	510.789	568.939	622.981	654.241	651.114	786.015	642.779	662.745	-0.2913	0.0866906	-3.36062
366	ENSMUSG00000045349.15	chr4;chr4;chr4;chr4;chr4;chr4;chr4;chr4;chr4;chr4;chr4;chr4;chr4;chr4;chr4;chr4;chr4;chr4;chr4;chr4;chr4;chr4;chr4;chr4;chr4;chr4;chr4;chr4;chr4;chr4;chr4;chr4;chr4;chr4;chr4	138250403;138250413;138250423;138250464;138253612;138253612;138253831;138253831;138253831;138254273;138254273;138254273;138254273;138254698;138254698;138254698;138255552;138255552;138255552;138256713;138256713;138256713;138256735;138257115;138257115;138257115;138257605;138257605;138257605;138258169;138258169;138258169;138259054;138259054;138259054	138250508;138250508;138250508;138250508;138253689;138253689;138253958;138253958;138253958;138254353;138254353;138254353;138254353;138254772;138254772;138254772;138255698;138255690;138255698;138256964;138256964;138256964;138257289;138257289;138257279;138257289;138257713;138257713;138257713;138258328;138258328;138258328;138259111;138261332;138261332	+;+;+;+;+;+;+;+;+;+;+;+;+;+;+;+;+;+;+;+;+;+;+;+;+;+;+;+;+;+;+;+;+;+;+	3740	Sh2d5	2184	2708	1948	2014	2251	1752	1578	2067	2272	2390	1580	1460	1335	1262	1459	2220	2050	2036	2395.87	2715.07	2141.57	1886.9	1975.64	1696.62	1672.59	2026.45	1738.57	1902.88	1939.33	1778.53	1316.17	1101.91	1220.71	2316.61	2412.22	2317.6	1853.06	2348.81	1919.74	0.3417	0.101694	3.36038
367	ENSMUSG00000020411.2	chr11;chr11;chr11;chr11;chr11;chr11	46148155;46151261;46154604;46156766;46161854;46166234	46150774;46151421;46154694;46156822;46162093;46166508	-;-;-;-;-;-	3444	Nipal4	109	88	79	43	45	68	125	135	182	25	10	24	141	121	104	30	13	19	119.574	88.2297	86.8502	40.2864	39.4953	65.8507	132.493	132.351	139.269	19.9046	12.2742	29.2361	139.011	105.65	87.0142	31.3056	15.297	21.6279	48.5441	22.7435	72.5401	-1.0787	0.321182	-3.35854
368	ENSMUSG00000034796.14	chr8;chr8;chr8;chr8;chr8;chr8;chr8;chr8;chr8;chr8;chr8;chr8;chr8;chr8;chr8;chr8;chr8;chr8;chr8;chr8;chr8;chr8;chr8;chr8;chr8;chr8;chr8;chr8;chr8;chr8;chr8;chr8;chr8;chr8;chr8;chr8;chr8;chr8;chr8;chr8;chr8;chr8;chr8;chr8;chr8;chr8	123117374;123117378;123117447;123119619;123119619;123119619;123124148;123124148;123124148;123124402;123124402;123124402;123125562;123125562;123125562;123126241;123126241;123126241;123126517;123126633;123126633;123126821;123127353;123127733;123127733;123128578;123128578;123128578;123128623;123129543;123129543;123129543;123129543;123130054;123130054;123130054;123130054;123130173;123130173;123130173…	123117664;123117664;123117664;123119801;123119801;123119801;123124222;123124222;123124222;123124476;123124476;123124476;123125645;123125645;123125645;123127792;123126330;123126330;123126734;123126734;123127439;123127373;123127439;123127792;123127792;123128711;123128711;123128711;123128711;123129597;123129597;123129597;123129597;123131892;123130105;123130105;123130105;123130306;123130306;123130306…	+;+;+;+;+;+;+;+;+;+;+;+;+;+;+;+;+;+;+;+;+;+;+;+;+;+;+;+;+;+;+;+;+;+;+;+;+;+;+;+;+;+;+;+;+;+	5268	Cpne7	1461	2662	1415	699	639	914	1181	1354	1949	992	527	528	2074	1520	3451	1003	1033	1297	1602.73	2668.95	1555.61	654.889	560.833	885.111	1251.79	1327.43	1491.41	789.815	646.852	643.194	2044.74	1327.18	2887.36	1046.65	1215.52	1476.39	700.278	1246.19	1337.58	0.8317	0.247741	3.35717
369	ENSMUSG00000006782.16	chr11;chr11;chr11;chr11;chr11;chr11;chr11;chr11;chr11;chr11;chr11;chr11	100574904;100575112;100575524;100575891;100576236;100576236;100578913;100578913;100578913;100580347;100580347;100591267	100575068;100575218;100576905;100576905;100576450;100576905;100579052;100579052;100579052;100581728;100581728;100591729	+;+;+;+;+;+;+;+;+;+;+;+	3639	Cnp	10894	7274	6482	2923	3053	3751	10487	9770	15695	3084	1700	2417	8816	10694	9097	1878	1300	1973	11950.8	7292.99	7126.11	2738.54	2679.54	3632.44	11115.6	9578.31	12010.1	2455.43	2086.62	2944.32	8691.62	9337.4	7611.23	1959.73	1529.7	2245.89	3016.84	1911.77	5943.69	-0.658	0.196127	-3.35476
370	ENSMUSG00000037416.13	chr18;chr18;chr18;chr18;chr18;chr18;chr18;chr18;chr18;chr18;chr18;chr18;chr18;chr18;chr18;chr18;chr18;chr18;chr18;chr18;chr18;chr18;chr18;chr18;chr18;chr18;chr18;chr18;chr18;chr18;chr18;chr18;chr18;chr18;chr18;chr18;chr18;chr18;chr18;chr18;chr18;chr18;chr18;chr18;chr18;chr18;chr18;chr18;chr18;chr18;chr18;chr18;chr18;chr18;chr18;chr18;chr18;chr18;chr18;chr18;chr18;chr18;chr18;chr18;chr18;chr18;chr…	49832670;49832997;49840387;49840387;49843786;49843786;49846585;49846585;49848668;49848668;49851430;49851430;49852246;49852246;49857233;49857233;49859116;49859116;49862905;49862905;49863948;49863948;49864310;49864310;49865083;49865083;49867805;49867805;49867975;49867975;49870873;49870873;49871570;49871570;49877683;49877683;49880735;49880735;49888716;49888716;49889463;49889463;49890616;49890616;498…	49833176;49833176;49840512;49840512;49843857;49843857;49846663;49846663;49848794;49848794;49851496;49851496;49852424;49852424;49857422;49857422;49859284;49859284;49863117;49863117;49864201;49864201;49864994;49864994;49865204;49865204;49867894;49867894;49868077;49868077;49870992;49870992;49871791;49871791;49879365;49879365;49880842;49880842;49888885;49888885;49889560;49889560;49890781;49890781;498…	+;+;+;+;+;+;+;+;+;+;+;+;+;+;+;+;+;+;+;+;+;+;+;+;+;+;+;+;+;+;+;+;+;+;+;+;+;+;+;+;+;+;+;+;+;+;+;+;+;+;+;+;+;+;+;+;+;+;+;+;+;+;+;+;+;+;+;+;+;+;+;+;+;+;+;+;+;+;+;+;+;+;+;+;+;+;+;+;+;+;+;+;+;+;+;+;+;+;+;+;+;+	21923	Dmxl1	1835	1894	1625	1691	1957	1506	1807	1951	2399	2409	1609	1584	1914	2630	2343	1782	1721	1677	2013.01	1898.94	1786.48	1584.29	1717.61	1458.4	1915.32	1912.72	1835.76	1918.01	1974.93	1929.58	1887	2296.37	1960.33	1859.55	2025.09	1908.95	1586.76	1931.2	1882.35	0.2827	0.0842707	3.35471
371	ENSMUSG00000109336.1	chr7;chr7;chr7;chr7;chr7;chr7;chr7;chr7;chr7;chr7;chr7;chr7;chr7;chr7;chr7;chr7;chr7;chr7;chr7;chr7;chr7;chr7;chr7;chr7;chr7;chr7;chr7;chr7;chr7;chr7;chr7;chr7;chr7;chr7;chr7;chr7;chr7;chr7;chr7;chr7;chr7;chr7;chr7;chr7;chr7	28399522;28399549;28401297;28401461;28401824;28401824;28401824;28403620;28403620;28403620;28403620;28403864;28403864;28403864;28403864;28405489;28405489;28405489;28405954;28405954;28405954;28406369;28406369;28406369;28407231;28407231;28407231;28407298;28407469;28407469;28407469;28407469;28407936;28407936;28407936;28413872;28413872;28413872;28413872;28423436;28423436;28423436;28436138;28436138;285…	28401617;28401617;28401907;28401617;28401907;28401907;28401907;28403743;28403743;28403743;28403743;28404062;28404031;28404062;28404062;28405607;28405607;28405607;28406039;28406039;28406039;28406687;28406687;28406687;28407317;28407317;28407317;28407317;28407578;28407578;28407578;28407578;28408023;28408175;28408175;28413907;28414342;28414342;28414342;28423837;28423837;28423837;28436227;28436191;285…	-;-;-;-;-;-;-;-;-;-;-;-;-;-;-;-;-;-;-;-;-;-;-;-;-;-;-;-;-;-;-;-;-;-;-;-;-;-;-;-;-;-;-;-;-	4672	Samd4b	1082	1058	907	1560	1748	1583	1008	1275	1677	1724	1211	1317	1419	1514	1573	1981	1490	1591	1186.96	1060.76	997.128	1461.55	1534.17	1532.97	1068.42	1249.98	1283.27	1372.62	1486.41	1604.33	1398.98	1321.94	1316.09	2067.21	1753.27	1811.05	1509.56	1877.18	1417.06	0.3149	0.0938739	3.35451
372	ENSMUSG00000030075.10	chr6;chr6;chr6;chr6;chr6;chr6;chr6;chr6;chr6;chr6;chr6;chr6;chr6;chr6;chr6;chr6;chr6;chr6;chr6;chr6;chr6;chr6;chr6;chr6;chr6;chr6;chr6;chr6;chr6;chr6;chr6;chr6;chr6;chr6;chr6;chr6;chr6;chr6;chr6;chr6;chr6;chr6;chr6;chr6;chr6;chr6	102162655;102163304;102163306;102168893;102168893;102170578;102170578;102187040;102187040;102199236;102199236;102203832;102203832;102206527;102206527;102208059;102208059;102208314;102208314;102209239;102209239;102241990;102241990;102245045;102245045;102265319;102265319;102267374;102267374;102269104;102269104;102273640;102273640;102277219;102277219;102278278;102278278;102337298;102337298;102420253…	102166201;102165418;102165418;102169061;102169061;102170690;102170690;102187226;102187226;102199351;102199351;102204066;102204066;102206597;102206597;102208208;102208208;102208472;102208472;102209356;102209356;102242165;102242165;102245172;102245172;102265469;102265469;102267503;102267503;102269240;102269240;102273824;102273824;102277321;102277321;102278481;102278481;102337393;102337393;102420428…	-;-;-;-;-;-;-;-;-;-;-;-;-;-;-;-;-;-;-;-;-;-;-;-;-;-;-;-;-;-;-;-;-;-;-;-;-;-;-;-;-;-;-;-;-;-	6730	Cntn3	476	535	549	668	705	574	497	466	613	768	508	497	407	411	602	480	361	381	522.176	536.396	603.554	625.845	618.76	555.857	526.792	456.857	469.078	611.47	623.531	605.431	401.258	358.862	503.678	500.889	424.786	433.697	600.154	453.124	521.051	-0.4046	0.120685	-3.35214
373	ENSMUSG00000027435.8	chr2;chr2	148436640;148441515	148441267;148443563	-;-	6677	Cd93	46	87	48	115	94	163	65	86	92	140	51	70	75	42	59	61	35	53	50.4624	87.2271	52.7697	107.743	82.5013	157.848	68.8964	84.3127	70.4	111.466	62.5986	85.272	73.9419	36.672	49.3638	63.6547	41.1843	60.3305	116.031	55.0565	74.8136	-1.0711	0.319721	-3.3501
374	ENSMUSG00000037355.14	chr5;chr5;chr5;chr5;chr5;chr5;chr5;chr5;chr5;chr5;chr5;chr5;chr5;chr5;chr5;chr5;chr5;chr5;chr5;chr5;chr5;chr5;chr5;chr5;chr5;chr5;chr5;chr5;chr5;chr5;chr5;chr5;chr5;chr5;chr5;chr5;chr5;chr5;chr5;chr5;chr5;chr5;chr5;chr5;chr5;chr5;chr5;chr5;chr5;chr5;chr5	33378549;33378696;33378696;33378772;33379226;33379226;33379226;33387656;33387656;33387656;33387656;33388716;33388716;33388716;33388716;33389642;33389642;33389642;33389642;33391744;33391744;33391744;33391744;33392056;33392056;33392056;33392056;33402494;33402494;33402494;33402494;33408809;33408809;33408809;33408809;33409427;33409427;33409427;33409427;33410859;33410859;33410963;33411561;33411561;334…	33379325;33379002;33379002;33378917;33379325;33379325;33379325;33387986;33387986;33387986;33387986;33388836;33388836;33388836;33388836;33390037;33390037;33390037;33390037;33391856;33391856;33391856;33391856;33392184;33392184;33392184;33392184;33402599;33402599;33402599;33402599;33408980;33408980;33408980;33408980;33409549;33409549;33409549;33410519;33411042;33411042;33411042;33411672;33411672;334…	+;+;+;+;+;+;+;+;+;+;+;+;+;+;+;+;+;+;+;+;+;+;+;+;+;+;+;+;+;+;+;+;+;+;+;+;+;+;+;+;+;+;+;+;+;+;+;+;+;+;+	8666	Uvssa	306	338	465	362	428	503	395	474	559	424	256	286	266	379	364	254	226	250	335.685	338.882	511.207	339.156	375.644	487.101	418.678	464.7	427.756	337.582	314.221	348.397	262.247	330.921	304.55	265.054	265.933	284.578	400.634	271.855	356.238	-0.5589	0.167008	-3.34669
375	ENSMUSG00000003623.4	chr5;chr5;chr5;chr5;chr5;chr5;chr5;chr5;chr5;chr5;chr5;chr5;chr5;chr5;chr5;chr5;chr5;chr5;chr5;chr5;chr5;chr5;chr5;chr5;chr5;chr5;chr5;chr5;chr5;chr5	8966033;8968647;8968870;8969048;8969916;8973586;8973603;8973945;8973945;8974133;8974133;8976008;8976008;8977455;8977455;8978198;8978198;8981767;8983689;8986181;8987768;8988104;8988104;8989606;8989606;8993506;8993506;8996452;8996452;8997104	8966972;8968766;8968963;8969126;8970039;8973716;8973716;8974052;8974052;8974216;8974216;8976109;8976109;8977580;8977580;8978291;8978291;8982144;8983797;8987892;8987892;8988285;8988285;8989730;8989730;8993641;8993641;8997042;8996547;8997324	-;-;-;-;-;-;-;-;-;-;-;-;-;-;-;-;-;-;-;-;-;-;-;-;-;-;-;-;-;-	5456	Crot	727	488	487	465	523	423	501	618	785	553	425	432	653	775	722	593	492	565	797.526	489.274	535.393	435.656	459.023	409.63	531.032	605.875	600.696	440.29	521.655	526.25	643.787	676.686	604.079	618.807	578.933	643.146	434.77	613.629	562.097	0.4969	0.148551	3.34505
[truncated: 15,692 more rows]
[truncated: 3 more columns]
