# Supplementary material for: Differences in the neural basis and transcriptomic patterns in acute and persistent pain-related anxiety-like behaviors
Source: Front Mol Neurosci. 2023 May 26;16:1185243. doi: 10.3389/fnmol.2023.1185243 (PMC10297165; doi:10.3389/fnmol.2023.1185243)
Supplement: Supplementary file 4 [file Table_3.XLSX]

## Sheet: Formalin_BNST_minus_ctrl_A
	Geneid	Chr	Start	End	Strand	Length	gene_name	con.BNST1_L1_115A15_sort.bam	con.BNST2_L1_116A16_sort.bam	con.BNST4_L2_118A18_sort.bam	con.mPFC2_L2_119A19_sort.bam	con.mPFC3_L2_120A20_sort.bam	con.mPFC4_L2_121A21_sort.bam	FORMALIN.BNST1_L3_102A02_sort.bam	FORMALIN.BNST2_L2_103A03_sort.bam	FORMALIN.BNST3_L2_104A04_sort.bam	FORMALIN.mPFC1_L2_105A05_sort.bam	FORMALIN.mPFC2_L2_106A06_sort.bam	FORMALIN.mPFC3_L2_108A08_sort.bam	CFA.BNST1_L2_109A09_sort.bam	CFA.BNST2_L2_110A10_sort.bam	CFA.BNST3_L2_111A11_sort.bam	CFA.mPFC1_L2_112A12_sort.bam	CFA.mPFC2_L2_113A13_sort.bam	CFA.mPFC3_L2_114A14_sort.bam	con.BNST1_L1_115A15_sort.bam_norm_count	con.BNST2_L1_116A16_sort.bam_norm_count	con.BNST4_L2_118A18_sort.bam_norm_count	con.mPFC2_L2_119A19_sort.bam_norm_count	con.mPFC3_L2_120A20_sort.bam_norm_count	con.mPFC4_L2_121A21_sort.bam_norm_count	FORMALIN.BNST1_L3_102A02_sort.bam_norm_count	FORMALIN.BNST2_L2_103A03_sort.bam_norm_count	FORMALIN.BNST3_L2_104A04_sort.bam_norm_count	FORMALIN.mPFC1_L2_105A05_sort.bam_norm_count	FORMALIN.mPFC2_L2_106A06_sort.bam_norm_count	FORMALIN.mPFC3_L2_108A08_sort.bam_norm_count	CFA.BNST1_L2_109A09_sort.bam_norm_count	CFA.BNST2_L2_110A10_sort.bam_norm_count	CFA.BNST3_L2_111A11_sort.bam_norm_count	CFA.mPFC1_L2_112A12_sort.bam_norm_count	CFA.mPFC2_L2_113A13_sort.bam_norm_count	CFA.mPFC3_L2_114A14_sort.bam_norm_count	ctrl_BNST	FORMALIN_BNST	baseMean	log2FoldChange	lfcSE	stat
1	ENSMUSG00000037992.16	chr11;chr11;chr11;chr11;chr11;chr11;chr11;chr11;chr11;chr11;chr11;chr11;chr11;chr11;chr11;chr11;chr11;chr11;chr11;chr11;chr11;chr11;chr11;chr11;chr11;chr11;chr11;chr11;chr11;chr11;chr11;chr11;chr11;chr11;chr11;chr11;chr11;chr11;chr11;chr11;chr11;chr11;chr11;chr11;chr11;chr11;chr11;chr11;chr11;chr11	98927818;98937698;98937718;98938328;98939711;98939712;98947571;98947571;98950245;98950245;98950245;98950245;98950245;98950245;98960412;98966347;98966347;98966347;98966347;98966347;98968045;98968045;98968045;98968045;98968045;98970157;98970157;98970157;98970157;98970157;98970493;98970493;98970493;98970493;98970493;98971582;98971582;98971582;98971582;98971582;98972512;98972512;98972512;98972512;989…	98927910;98937879;98937879;98938411;98939772;98939772;98947725;98947725;98950490;98950361;98950795;98950795;98950795;98950795;98961133;98966495;98966495;98966495;98966495;98966495;98968186;98968186;98968186;98968186;98968186;98970317;98970317;98970317;98970317;98970317;98970669;98970669;98970669;98970669;98970669;98971786;98971786;98971786;98971786;98971786;98972670;98972670;98972670;98972670;989…	+;+;+;+;+;+;+;+;+;+;+;+;+;+;+;+;+;+;+;+;+;+;+;+;+;+;+;+;+;+;+;+;+;+;+;+;+;+;+;+;+;+;+;+;+;+;+;+;+;+	4365	Rara	86	84	62	204	224	206	215	166	192	348	191	197	111	138	134	295	295	303	94.3428	84.2193	68.1609	191.126	196.599	199.489	227.888	162.743	146.922	277.072	234.438	239.98	109.434	120.494	112.114	307.838	347.125	344.908	82.241	179.184	192.494	1.1139	0.175137	6.36016
2	ENSMUSG00000054871.5	chr9	123259053	123260764	-	1712	Tmem158	2556	2813	2673	1029	1081	913	2016	2269	2474	1282	883	809	1424	1535	1523	996	862	832	2803.96	2820.34	2938.61	964.063	948.765	884.142	2136.85	2224.48	1893.15	1020.71	1083.82	985.501	1403.91	1340.28	1274.26	1039.35	1014.31	947.075	2854.3	2084.83	1540.2	-0.4545	0.0728667	-6.23709
3	ENSMUSG00000026676.7	chr2;chr2;chr2	5137776;5141231;5228916	5138307;5141405;5230878	+;+;+	2670	Ccdc3	93	49	117	399	492	567	507	298	314	519	356	291	168	417	275	437	455	444	102.022	49.1279	128.626	373.821	431.815	549.079	537.392	292.153	240.278	413.22	436.963	354.488	165.63	364.101	230.086	456.018	535.395	505.41	93.2587	356.608	342.535	1.9359	0.323974	5.97544
4	ENSMUSG00000022462.7	chr15;chr15;chr15;chr15;chr15;chr15;chr15;chr15;chr15;chr15;chr15;chr15;chr15;chr15;chr15;chr15;chr15;chr15;chr15;chr15;chr15;chr15;chr15;chr15;chr15;chr15	96687392;96689665;96691109;96691109;96691297;96691297;96691679;96691679;96692314;96692314;96692518;96692518;96693017;96693017;96693281;96693281;96693556;96693556;96695013;96695216;96695436;96697922;96698182;96698615;96698615;96699408	96690228;96690228;96691206;96691206;96691441;96691441;96691803;96691803;96692414;96692414;96692597;96692597;96693175;96693175;96693339;96693339;96698263;96693638;96695094;96695308;96695509;96698037;96698263;96698691;96698817;96699730	-;-;-;-;-;-;-;-;-;-;-;-;-;-;-;-;-;-;-;-;-;-;-;-;-;-	8838	Slc38a2	1532	1946	1889	2648	2699	2539	2773	2689	3381	3405	1935	2155	3888	4457	4060	2846	2599	2681	1680.62	1951.08	2076.71	2480.89	2368.84	2458.75	2939.22	2636.24	2587.2	2711.01	2375.07	2625.16	3833.15	3891.6	3396.9	2969.86	3058.23	3051.81	1902.8	2720.89	2727.35	0.5153	0.0867829	5.93767
5	ENSMUSG00000033910.13	chr3;chr3;chr3;chr3;chr3;chr3;chr3;chr3;chr3;chr3;chr3;chr3;chr3;chr3;chr3;chr3;chr3;chr3;chr3;chr3;chr3;chr3;chr3;chr3;chr3;chr3;chr3	82092427;82092437;82094552;82097606;82097606;82101984;82101984;82101984;82105762;82105762;82106797;82108594;82108594;82111153;82111153;82111153;82113272;82113272;82113272;82118891;82118891;82118891;82119168;82144812;82145263;82145672;82145672	82094899;82094899;82094899;82097760;82097760;82102127;82102111;82102127;82106247;82106247;82109303;82109303;82109303;82111211;82111211;82111211;82113333;82113333;82113333;82119249;82119249;82119249;82119249;82145073;82145605;82145789;82145787	-;-;-;-;-;-;-;-;-;-;-;-;-;-;-;-;-;-;-;-;-;-;-;-;-;-;-	6968	Gucy1a1	1680	1942	1813	2268	2348	1954	1364	1570	1908	2908	1928	1845	1370	1540	1649	1530	1514	1450	1842.98	1947.07	1993.16	2124.87	2060.78	1892.24	1445.76	1539.2	1460.03	2315.31	2366.47	2247.53	1350.67	1344.64	1379.68	1596.59	1781.51	1650.55	1927.73	1481.66	1796.61	-0.3799	0.0641613	-5.92117
6	ENSMUSG00000024524.17	chr18;chr18;chr18;chr18;chr18;chr18;chr18;chr18;chr18;chr18;chr18;chr18;chr18;chr18;chr18;chr18;chr18;chr18;chr18;chr18;chr18;chr18;chr18;chr18;chr18;chr18;chr18;chr18;chr18;chr18;chr18;chr18;chr18;chr18;chr18;chr18;chr18;chr18;chr18;chr18;chr18;chr18;chr18;chr18;chr18;chr18;chr18;chr18;chr18;chr18;chr18;chr18;chr18;chr18;chr18;chr18	67088216;67088284;67088298;67088335;67132983;67133004;67133022;67133725;67133725;67133750;67134213;67134213;67134213;67134213;67134213;67134213;67135312;67135312;67135312;67135312;67135312;67135312;67135519;67135519;67135519;67135519;67135519;67135519;67140672;67191370;67191370;67191370;67191370;67191370;67192129;67211048;67211048;67211048;67212225;67212225;67212225;67213072;67213072;67213072;672…	67088873;67089474;67088873;67088873;67133019;67133176;67133970;67133866;67133970;67133970;67134285;67134285;67134285;67134285;67134285;67134285;67135366;67135366;67135366;67135366;67135366;67135366;67135638;67135638;67135638;67135638;67135638;67135638;67142757;67191467;67191467;67192846;67191467;67191467;67193228;67211102;67211102;67211102;67212298;67212298;67212298;67213130;67213130;67213130;672…	+;+;+;+;+;+;+;+;+;+;+;+;+;+;+;+;+;+;+;+;+;+;+;+;+;+;+;+;+;+;+;+;+;+;+;+;+;+;+;+;+;+;+;+;+;+;+;+;+;+;+;+;+;+;+;+	11172	Gnal	7070	8683	6987	3315	3764	3266	5092	6340	6418	4112	2827	2568	5008	4685	5349	3035	2660	2531	7755.86	8705.66	7681.29	3105.8	3303.56	3162.77	5397.23	6215.61	4911.16	3273.91	3469.93	3128.26	4937.35	4090.68	4475.37	3167.08	3130	2881.07	8047.6	5508	4599.59	-0.5474	0.0934525	-5.85759
7	ENSMUSG00000092274.3	chr19;chr19;chr19;chr19;chr19;chr19;chr19;chr19;chr19;chr19	5824708;5825315;5826201;5827660;5842307;5843681;5844578;5844925;5844925;5845207	5845478;5825571;5826301;5828012;5844758;5844434;5844758;5844966;5845476;5845259	-;-;-;-;-;-;-;-;-;-	20771	Neat1	1442	1667	1434	952	1153	1261	2964	4017	3738	984	493	428	2577	3964	2941	1083	810	1218	1581.89	1671.35	1576.5	891.923	1011.96	1221.14	3141.67	3938.19	2860.38	783.446	605.12	521.377	2540.64	3461.14	2460.66	1130.13	953.121	1386.46	1609.91	3313.41	1763.17	1.0411	0.178883	5.82017
8	ENSMUSG00000026354.8	chr1;chr1;chr1;chr1;chr1;chr1;chr1;chr1;chr1;chr1;chr1;chr1;chr1;chr1;chr1;chr1;chr1;chr1;chr1;chr1	128284756;128286456;128287491;128287572;128288951;128288951;128291923;128291923;128293627;128294126;128295073;128298466;128299839;128303752;128307556;128310517;128311535;128313055;128319059;128327658	128285336;128286686;128287714;128287714;128289085;128289085;128292032;128292264;128293829;128294324;128295363;128298734;128301395;128304397;128308276;128310595;128311637;128313138;128319138;128328318	-;-;-;-;-;-;-;-;-;-;-;-;-;-;-;-;-;-;-;-	6406	Lct	0	1	2	39	42	20	209	42	10	37	17	16	21	33	8	17	15	14	0	1.0026	2.1987	36.5389	36.8623	19.3679	221.528	41.176	7.6522	29.4588	20.8662	19.4907	20.7037	28.8137	6.6934	17.7398	17.6504	15.9364	1.0671	90.1188	30.2044	6.3985	1.11468	5.74024
9	ENSMUSG00000094910.1	chr12;chr12	105453856;105487605	105454150;105493095	+;+	5786	D430019H16Rik	3380	4103	3426	3138	3526	3186	2850	3147	3925	3995	2665	2499	2865	2875	3334	2592	2342	2486	3707.89	4113.71	3766.44	2939.97	3094.68	3085.3	3020.84	3085.26	3003.48	3180.76	3271.09	3044.21	2824.58	2510.29	2789.47	2704.8	2755.82	2829.84	3862.68	3036.52	3096.02	-0.3476	0.060608	-5.73509
10	ENSMUSG00000036712.15	chr8;chr8;chr8;chr8;chr8;chr8;chr8;chr8;chr8;chr8;chr8;chr8;chr8;chr8;chr8;chr8;chr8;chr8;chr8;chr8;chr8;chr8;chr8;chr8;chr8;chr8;chr8;chr8;chr8;chr8;chr8;chr8;chr8;chr8;chr8;chr8;chr8;chr8;chr8;chr8;chr8;chr8;chr8;chr8;chr8;chr8;chr8;chr8;chr8;chr8;chr8;chr8;chr8;chr8;chr8;chr8;chr8;chr8;chr8;chr8;chr8;chr8;chr8;chr8;chr8;chr8;chr8;chr8;chr8;chr8;chr8;chr8;chr8;chr8;chr8;chr8;chr8;chr8;chr8;chr8…	88697028;88697047;88697060;88697061;88697075;88702305;88702306;88705222;88705222;88705226;88705226;88705226;88705226;88705226;88705226;88707089;88707089;88707089;88707089;88707089;88707089;88707089;88707089;88709891;88709891;88709891;88709891;88709891;88709891;88709891;88709891;88716003;88718290;88718290;88719289;88719298;88719298;88719298;88719298;88719298;88719298;88723099;88723099;88723099;887…	88697099;88697099;88697099;88697099;88697099;88702438;88702438;88705879;88705879;88705879;88705879;88705879;88705879;88705879;88705879;88707391;88707391;88707391;88707391;88707391;88707391;88707391;88707391;88709996;88709996;88709996;88709996;88709996;88709996;88709996;88709996;88716377;88718298;88718298;88719396;88719396;88719396;88719396;88719396;88719396;88719396;88723212;88723212;88723212;887…	+;+;+;+;+;+;+;+;+;+;+;+;+;+;+;+;+;+;+;+;+;+;+;+;+;+;+;+;+;+;+;+;+;+;+;+;+;+;+;+;+;+;+;+;+;+;+;+;+;+;+;+;+;+;+;+;+;+;+;+;+;+;+;+;+;+;+;+;+;+;+;+;+;+;+;+;+;+;+;+;+;+;+;+;+;+;+;+;+;+;+;+;+;+;+;+;+;+;+;+;+;+;+;+;+;+;+;+;+;+;+;+;+;+;+;+;+;+;+;+;+;+;+;+;+;+;+;+;+;+;+;+;+;+;+;+;+;+;+;+	12576	Cyld	5329	6038	5282	3620	4053	3256	4448	4983	5660	4826	3327	3126	4250	4661	4719	3387	3184	3113	5845.96	6053.76	5806.87	3391.55	3557.21	3153.09	4714.63	4885.23	4331.13	3842.39	4083.64	3808	4190.04	4069.72	3948.27	3534.4	3746.59	3543.56	5902.2	4643.66	4250.34	-0.3467	0.0618113	-5.60828
11	ENSMUSG00000037071.3	chr19;chr19;chr19;chr19;chr19;chr19;chr19;chr19;chr19;chr19;chr19;chr19;chr19;chr19	44394455;44397993;44400142;44400142;44401693;44401693;44403165;44403165;44406487;44406560;44406685;44407386;44407386;44407820	44398118;44398118;44400374;44400374;44401898;44401898;44403218;44403295;44406760;44406690;44406760;44407578;44407709;44407879	-;-;-;-;-;-;-;-;-;-;-;-;-;-	4892	Scd1	3317	4534	3941	3408	3588	3856	5798	5968	7890	4053	2927	2843	6468	8290	7809	3785	2841	3027	3638.78	4545.83	4332.61	3192.93	3149.09	3734.12	6145.55	5850.91	6037.56	3226.94	3592.67	3463.26	6376.75	7238.36	6533.59	3949.72	3342.99	3445.67	4172.41	6011.34	4544.3	0.5267	0.0977823	5.38602
12	ENSMUSG00000030849.18	chr7;chr7;chr7;chr7;chr7;chr7;chr7;chr7;chr7;chr7;chr7;chr7;chr7;chr7;chr7;chr7;chr7;chr7;chr7;chr7;chr7;chr7;chr7;chr7;chr7;chr7;chr7;chr7;chr7;chr7;chr7;chr7;chr7;chr7;chr7;chr7;chr7;chr7;chr7;chr7;chr7;chr7;chr7;chr7;chr7;chr7;chr7;chr7;chr7;chr7;chr7;chr7;chr7;chr7;chr7;chr7;chr7;chr7;chr7;chr7;chr7;chr7;chr7;chr7;chr7;chr7;chr7;chr7;chr7;chr7;chr7;chr7;chr7;chr7;chr7;chr7;chr7;chr7;chr7;chr7…	130162451;130162451;130162512;130162512;130163608;130163709;130163808;130163959;130163959;130163959;130163959;130163959;130163959;130163959;130163959;130163959;130163959;130163959;130163959;130163959;130167703;130167703;130167703;130167703;130167703;130167703;130167703;130167703;130167703;130167703;130167703;130167703;130167703;130167703;130167703;130167703;130167703;130167703;130167703;130167703…	130164123;130164123;130164123;130164123;130164215;130164123;130164217;130164217;130164217;130164217;130164217;130164123;130164123;130164217;130164123;130164123;130164123;130164123;130164123;130164123;130167808;130167808;130167808;130167808;130167808;130167808;130167808;130167808;130167808;130167808;130167808;130167808;130167808;130167808;130167808;130167884;130167808;130167808;130167808;130167808…	-;-;-;-;-;-;-;-;-;-;-;-;-;-;-;-;-;-;-;-;-;-;-;-;-;-;-;-;-;-;-;-;-;-;-;-;-;-;-;-;-;-;-;-;-;-;-;-;-;-;-;-;-;-;-;-;-;-;-;-;-;-;-;-;-;-;-;-;-;-;-;-;-;-;-;-;-;-;-;-;-;-;-;-;-;-;-;-;-;-;-;-;-;-;-;-;-;-;-;-;-;-;-;-;-;-;-;-;-;-;-;-;-;-;-;-;-;-;-;-;-;-;-;-;-;-;-;-;-;-;-;-;-;-;-;-;-;-;-;-;-;-;-;-;-;-;-;-;-;-;-;-;-;-;-;-;-;-;-;-;-;-;-;-;-;-;-;-;-;-;-;-;-;-;-;-;-;-;-;-;-;-;-;-;-;-;-;-;-;-;-;-;-;-;-;-;-;-;-;-…	10328	Fgfr2	996	874	984	593	751	705	1653	1730	2257	801	494	493	1371	1912	1362	708	464	654	1092.62	876.281	1081.78	555.578	659.133	682.717	1752.09	1696.06	1727.1	637.744	606.347	600.558	1351.66	1669.45	1139.55	738.812	545.986	744.455	1016.89	1725.08	1008.77	0.7629	0.142825	5.34147
13	ENSMUSG00000109228.2	chr13;chr13;chr13;chr13;chr13;chr13;chr13;chr13;chr13;chr13;chr13;chr13;chr13;chr13;chr13;chr13	76201708;76211802;76214101;76214201;76234916;76234916;76238264;76238264;76246204;76246204;76249732;76251661;76268661;76271262;76278842;76303914	76202139;76211997;76214236;76214236;76235022;76235022;76238393;76238393;76246322;76246322;76249852;76251904;76268725;76271359;76278915;76305072	-;-;-;-;-;-;-;-;-;-;-;-;-;-;-;-	2881	Fam81b	11	13	15	2	1	2	73	71	90	1	1	0	47	98	36	0	0	1	12.0671	13.0339	16.4905	1.8738	0.8777	1.9368	77.3759	69.607	68.8695	0.7962	1.2274	0	46.3369	85.5681	30.1203	0	0	1.1383	13.8639	71.9508	23.74	2.376	0.447946	5.30419
14	ENSMUSG00000028600.15	chr4;chr4;chr4;chr4;chr4;chr4;chr4;chr4;chr4;chr4;chr4;chr4;chr4;chr4;chr4;chr4;chr4;chr4;chr4;chr4;chr4;chr4;chr4;chr4;chr4;chr4;chr4;chr4;chr4;chr4;chr4;chr4;chr4;chr4;chr4;chr4;chr4;chr4;chr4;chr4;chr4;chr4;chr4;chr4;chr4;chr4;chr4;chr4;chr4;chr4;chr4;chr4;chr4;chr4;chr4;chr4;chr4;chr4;chr4;chr4;chr4;chr4;chr4;chr4;chr4;chr4;chr4	108014791;108014793;108014797;108014851;108014854;108017707;108017707;108017707;108017707;108017723;108018794;108018794;108018794;108018794;108018794;108021154;108021154;108021154;108021154;108021154;108021216;108022063;108022063;108022063;108022063;108022063;108022481;108022481;108022481;108022481;108022481;108023303;108023303;108023303;108023303;108024277;108024277;108024277;108024277;108024277…	108015695;108015026;108015695;108015695;108015695;108017904;108017904;108017904;108017904;108017904;108018864;108018942;108018942;108018942;108018942;108021526;108021811;108021811;108021811;108021811;108021811;108022178;108022178;108022178;108022178;108022178;108023412;108022637;108022637;108022637;108022637;108023412;108023412;108023412;108023412;108024341;108024341;108024341;108024315;108024341…	-;-;-;-;-;-;-;-;-;-;-;-;-;-;-;-;-;-;-;-;-;-;-;-;-;-;-;-;-;-;-;-;-;-;-;-;-;-;-;-;-;-;-;-;-;-;-;-;-;-;-;-;-;-;-;-;-;-;-;-;-;-;-;-;-;-;-	4270	Podn	5	15	16	253	297	233	40	68	64	253	137	170	31	65	15	215	176	202	5.485	15.0392	17.5899	237.034	260.669	225.636	42.3978	66.6658	48.9739	201.435	168.157	207.089	30.5627	56.7543	12.5501	224.357	207.098	229.939	12.7047	52.6792	125.413	2.0473	0.389414	5.25748
15	ENSMUSG00000047394.9	chr15;chr15;chr15;chr15;chr15;chr15;chr15;chr15;chr15;chr15;chr15;chr15;chr15;chr15;chr15;chr15;chr15;chr15;chr15;chr15;chr15;chr15;chr15;chr15;chr15;chr15;chr15;chr15;chr15;chr15	89377449;89377449;89377449;89377450;89377454;89377732;89377732;89377848;89377928;89378100;89378100;89378100;89378100;89378100;89378335;89378335;89378335;89378335;89378335;89378428;89378646;89378646;89378646;89378646;89378646;89378944;89379070;89379070;89379212;89379570	89377589;89377872;89377589;89377872;89377872;89377872;89378226;89377872;89379003;89378221;89378221;89378221;89378221;89378221;89378862;89378439;89378439;89378439;89378439;89378439;89378849;89378849;89378925;89378849;89378849;89378989;89379211;89379254;89379282;89379587	-;-;-;-;-;-;-;-;-;-;-;-;-;-;-;-;-;-;-;-;-;-;-;-;-;-;-;-;-;-	1786	Odf3b	139	121	142	11	13	19	248	287	370	13	7	4	188	237	176	12	11	12	152.484	121.316	156.11	10.3058	11.4098	18.3995	262.866	281.369	283.13	10.3504	8.592	4.8727	185.348	206.935	147.255	12.5222	12.9436	13.6597	143.304	275.788	105.548	0.9472	0.181148	5.22882
16	ENSMUSG00000015970.19	chr14;chr14;chr14;chr14;chr14;chr14;chr14;chr14;chr14;chr14;chr14;chr14;chr14;chr14;chr14;chr14;chr14;chr14;chr14	30009023;30009171;30022633;30026771;30027099;30031085;30031085;30032744;30032744;30033620;30033620;30034610;30034610;30035248;30035248;30035810;30035810;30036472;30036472	30009233;30009233;30022839;30026985;30027203;30031844;30031844;30032895;30032895;30033749;30033749;30034744;30034744;30035390;30035390;30035912;30035912;30038247;30040527	+;+;+;+;+;+;+;+;+;+;+;+;+;+;+;+;+;+;+	6217	Chdh	89	128	138	121	138	125	360	548	523	109	53	83	224	808	258	82	63	90	97.6338	128.334	151.713	113.364	121.119	121.049	381.58	537.248	400.209	86.7841	65.0535	101.108	220.84	705.5	215.862	85.5686	74.1317	102.448	125.894	439.679	206.086	1.8041	0.345233	5.22566
17	ENSMUSG00000027712.13	chr3;chr3;chr3;chr3;chr3;chr3;chr3;chr3;chr3;chr3;chr3;chr3;chr3;chr3;chr3;chr3;chr3;chr3;chr3;chr3;chr3;chr3;chr3;chr3	36448923;36449164;36450312;36450312;36450638;36450638;36452187;36452187;36452205;36453471;36453471;36456993;36456993;36457459;36460443;36461881;36463968;36463968;36465251;36465251;36475430;36475430;36475573;36475573	36449406;36449406;36450434;36450434;36450696;36450696;36452328;36452282;36452282;36453564;36453564;36457049;36457049;36457538;36460533;36461994;36464062;36464062;36465335;36465335;36475460;36475460;36475659;36475894	-;-;-;-;-;-;-;-;-;-;-;-;-;-;-;-;-;-;-;-;-;-;-;-	1777	Anxa5	751	844	628	479	475	463	1047	1074	1413	579	394	375	1248	1553	1382	473	431	438	823.854	846.203	690.404	448.772	416.895	448.366	1109.76	1052.93	1081.25	460.991	483.605	456.814	1230.39	1355.99	1156.28	493.585	507.155	498.58	786.82	1081.31	753.435	0.4577	0.0876462	5.22235
18	ENSMUSG00000030592.18	chr7;chr7;chr7;chr7;chr7;chr7;chr7;chr7;chr7;chr7;chr7;chr7;chr7;chr7;chr7;chr7;chr7;chr7;chr7;chr7;chr7;chr7;chr7;chr7;chr7;chr7;chr7;chr7;chr7;chr7;chr7;chr7;chr7;chr7;chr7;chr7;chr7;chr7;chr7;chr7;chr7;chr7;chr7;chr7;chr7;chr7;chr7;chr7;chr7;chr7;chr7;chr7;chr7;chr7;chr7;chr7;chr7;chr7;chr7;chr7;chr7;chr7;chr7;chr7;chr7;chr7;chr7;chr7;chr7;chr7;chr7;chr7;chr7;chr7;chr7;chr7;chr7;chr7;chr7;chr7…	29003344;29003344;29003344;29003734;29003734;29003734;29004425;29004425;29004425;29004783;29004783;29004783;29005495;29005495;29005495;29008384;29008384;29008384;29009055;29009055;29009055;29009507;29009507;29009507;29009661;29009661;29009661;29012196;29012196;29012196;29013738;29013738;29013738;29015631;29015631;29015631;29017084;29017084;29017084;29017894;29017894;29017894;29018763;29018763;290…	29003553;29003553;29003553;29003785;29003785;29003785;29004525;29004525;29004525;29004847;29004847;29004847;29005651;29005651;29005651;29008518;29008518;29008518;29009201;29009201;29009201;29009567;29009567;29009567;29009791;29009791;29009791;29012238;29012238;29012238;29013868;29013868;29013868;29015882;29015882;29015882;29017170;29017170;29017170;29018044;29018044;29018044;29018833;29018833;290…	-;-;-;-;-;-;-;-;-;-;-;-;-;-;-;-;-;-;-;-;-;-;-;-;-;-;-;-;-;-;-;-;-;-;-;-;-;-;-;-;-;-;-;-;-;-;-;-;-;-;-;-;-;-;-;-;-;-;-;-;-;-;-;-;-;-;-;-;-;-;-;-;-;-;-;-;-;-;-;-;-;-;-;-;-;-;-;-;-;-;-;-;-;-;-;-;-;-;-;-;-;-;-;-;-;-;-;-;-;-;-;-;-;-;-;-;-;-;-;-;-;-;-;-;-;-;-;-;-;-;-;-;-;-;-;-;-;-;-;-;-;-;-;-;-;-;-;-;-;-;-;-;-;-;-;-;-;-;-;-;-;-;-;-;-;-;-;-;-;-;-;-;-;-;-;-;-;-;-;-;-;-;-;-;-;-;-;-;-;-;-;-;-;-;-;-;-;-;-;-…	21838	Ryr1	845	1167	618	830	878	831	505	589	505	846	651	556	208	230	211	812	787	699	926.973	1170.05	679.41	777.622	770.597	804.734	535.272	577.444	386.435	673.572	799.053	677.303	205.065	200.823	176.538	847.338	926.057	795.679	925.476	499.717	662.776	-0.8922	0.171301	-5.20832
19	ENSMUSG00000028645.11	chr4;chr4;chr4;chr4;chr4;chr4;chr4;chr4;chr4;chr4;chr4;chr4;chr4;chr4;chr4;chr4;chr4;chr4;chr4;chr4;chr4;chr4;chr4;chr4;chr4;chr4;chr4;chr4;chr4;chr4;chr4;chr4	119108711;119108804;119108859;119108869;119108914;119112083;119116007;119120391;119120391;119120391;119120391;119132123;119132123;119132123;119132123;119132123;119132443;119132443;119132443;119132443;119132443;119133097;119133352;119133352;119133855;119133855;119134369;119134369;119135729;119135729;119136246;119136246	119108972;119108972;119108972;119108972;119108972;119112214;119116120;119120486;119120486;119120486;119120486;119132283;119132283;119132283;119132283;119132283;119132683;119132572;119132611;119132600;119132683;119133259;119133539;119133539;119133959;119133959;119134470;119134470;119135932;119135932;119137330;119137983	+;+;+;+;+;+;+;+;+;+;+;+;+;+;+;+;+;+;+;+;+;+;+;+;+;+;+;+;+;+;+;+	3506	Slc2a1	954	925	910	778	832	920	1401	1552	2033	991	607	598	1557	2100	1491	821	773	774	1046.55	927.414	1000.43	728.903	730.225	890.921	1484.98	1521.55	1555.69	789.019	745.046	728.466	1535.03	1833.6	1247.48	856.73	909.584	881.053	991.462	1520.74	1078.48	0.6176	0.119415	5.17224
20	ENSMUSG00000067586.4	chr13;chr13	51408639;51418642	51408945;51422797	+;+	4463	S1pr3	117	111	110	148	192	174	218	223	259	215	121	111	123	171	121	131	98	122	128.35	111.29	120.931	138.66	168.513	168.5	231.068	218.625	198.191	171.18	148.518	135.217	121.265	149.308	101.238	136.701	115.316	138.874	120.19	215.961	150.097	0.8437	0.16421	5.13786
21	ENSMUSG00000053783.5	chr11;chr11	75999912;76003004	76000266;76003569	+;+	921	1700016K19Rik	45	32	52	46	40	31	92	138	144	47	37	40	88	129	88	21	19	25	49.3654	32.0835	57.1672	43.0971	35.1069	30.0202	97.5148	135.292	110.191	37.4207	45.4147	48.7269	86.7585	112.635	73.6274	21.9139	22.3572	28.4578	46.2054	114.333	59.2862	1.3131	0.257088	5.10759
22	ENSMUSG00000042846.8	chr10;chr10;chr10;chr10;chr10;chr10;chr10;chr10;chr10	63928472;63929890;64087496;64087848;64089054;64089710;64089710;64090111;64090111	63930267;63930267;64089382;64089382;64089382;64090247;64090274;64090250;64090277	-;-;-;-;-;-;-;-;-	4251	Lrrtm3	903	1123	853	1055	1068	944	532	687	941	1265	829	1043	718	606	744	996	848	815	990.599	1125.93	937.762	988.423	937.356	914.163	563.89	673.521	720.069	1007.17	1017.53	1270.55	707.87	529.125	622.486	1039.35	997.836	927.723	1018.1	652.494	887.298	-0.6402	0.126703	-5.05265
23	ENSMUSG00000019970.15	chr10;chr10;chr10;chr10;chr10;chr10;chr10;chr10;chr10;chr10;chr10;chr10;chr10;chr10;chr10;chr10;chr10;chr10;chr10;chr10;chr10;chr10;chr10;chr10;chr10;chr10;chr10;chr10;chr10;chr10;chr10;chr10;chr10;chr10;chr10;chr10;chr10;chr10;chr10;chr10;chr10;chr10;chr10;chr10;chr10;chr10;chr10;chr10;chr10;chr10;chr10;chr10;chr10;chr10;chr10;chr10;chr10;chr10;chr10;chr10;chr10;chr10;chr10;chr10;chr10;chr10;chr…	21882184;21882369;21898736;21928342;21928470;21969449;21969449;21978672;21978672;21990291;21992223;21992223;21993890;21994666;21994683;21994711;21994910;21994966;21994966;21994966;21994966;21994966;21994966;21994966;21994966;21994966;21995474;21995474;21995474;21995474;21995474;21995474;21995474;21995474;21995474;21995474;21995794;21995794;21995794;21995794;21995794;21995794;21995794;21995794;219…	21882707;21882707;21899145;21928551;21928551;21969524;21969524;21978982;21978982;21990402;21992407;21992407;21994181;21994825;21994825;21994825;21995041;21995041;21995041;21995041;21995041;21995041;21995041;21995041;21995041;21995041;21995549;21995549;21995601;21995549;21995549;21995549;21995549;21995549;21995549;21995549;21995898;21995898;21995898;21995898;21995874;21995898;21995898;21995893;219…	+;+;+;+;+;+;+;+;+;+;+;+;+;+;+;+;+;+;+;+;+;+;+;+;+;+;+;+;+;+;+;+;+;+;+;+;+;+;+;+;+;+;+;+;+;+;+;+;+;+;+;+;+;+;+;+;+;+;+;+;+;+;+;+;+;+;+;+;+;+;+;+;+;+;+;+;+;+;+;+;+;+;+;+;+;+;+;+;+;+;+;+;+;+;+	4903	Sgk1	975	1062	693	961	1062	1066	1851	2110	2716	1284	617	787	4372	9351	4501	1707	1471	1599	1069.58	1064.77	761.863	900.355	932.09	1032.31	1961.96	2068.6	2078.33	1022.3	757.321	958.701	4310.32	8164.77	3765.87	1781.29	1730.92	1820.16	965.406	2036.3	2010.08	1.0766	0.213128	5.05162
24	ENSMUSG00000020486.19	chr11;chr11;chr11;chr11;chr11;chr11;chr11;chr11;chr11;chr11;chr11;chr11;chr11;chr11;chr11;chr11;chr11;chr11;chr11;chr11;chr11;chr11;chr11;chr11;chr11;chr11;chr11;chr11;chr11;chr11;chr11;chr11;chr11;chr11;chr11;chr11;chr11;chr11;chr11;chr11;chr11;chr11;chr11;chr11;chr11;chr11;chr11;chr11;chr11;chr11;chr11;chr11;chr11;chr11;chr11;chr11;chr11;chr11;chr11;chr11;chr11;chr11;chr11;chr11;chr11;chr11;chr…	87566653;87566802;87568749;87568914;87568914;87570299;87578401;87578412;87578424;87578447;87578456;87578470;87578484;87578910;87578928;87581041;87581061;87581061;87581069;87581074;87582209;87583318;87583318;87583318;87583318;87583318;87583318;87583318;87583318;87583318;87583318;87583921;87583921;87583921;87583921;87583921;87583921;87583921;87583921;87583921;87583921;87583921;87583921;87583921;875…	87568287;87568287;87568958;87569038;87568958;87570306;87578537;87578537;87578537;87578537;87578537;87578537;87578537;87579028;87579028;87581225;87581225;87581225;87581225;87581225;87582275;87583614;87584014;87583614;87583614;87583614;87583614;87583614;87583614;87583576;87583614;87584014;87584014;87584014;87584014;87584014;87584014;87584014;87584014;87584014;87584014;87584014;87584014;87584014;875…	+;+;+;+;+;+;+;+;+;+;+;+;+;+;+;+;+;+;+;+;+;+;+;+;+;+;+;+;+;+;+;+;+;+;+;+;+;+;+;+;+;+;+;+;+;+;+;+;+;+;+;+;+;+;+;+;+;+;+;+;+;+;+;+;+;+;+;+;+;+;+;+;+;+;+;+;+;+;+;+;+;+;+;+;+;+;+;+;+;+;+;+;+;+;+;+;+;+;+;+;+;+;+;+;+;+;+;+;+;+;+;+;+;+;+;+;+;+;+;+;+;+;+;+;+;+;+;+;+;+;+;+;+;+;+;+;+;+;+;+;+;+;+;+;+;+;+;+;+;+;+;+	5432	Septin4	2525	2845	2367	1999	2207	2110	3657	3649	5382	2004	1056	1442	3424	4018	3668	1391	1222	1163	2769.95	2852.43	2602.21	1872.85	1937.03	2043.31	3876.21	3577.41	4118.4	1595.55	1296.16	1756.6	3375.69	3508.29	3068.92	1451.54	1437.92	1323.86	2741.53	3857.34	2470.24	0.4928	0.0978677	5.03524
25	ENSMUSG00000020029.6	chr10;chr10;chr10;chr10;chr10	95547007;95549776;95551449;95552486;95563662	95549490;95549860;95551493;95552596;95564146	-;-;-;-;-	3210	Nudt4	2575	2253	2563	3361	3550	2815	3627	3417	5117	3972	2691	2605	3996	4332	4087	2576	2074	2200	2824.8	2258.88	2817.68	3148.9	3115.74	2726.03	3844.42	3349.96	3915.62	3162.45	3303	3173.34	3939.62	3782.46	3419.49	2688.11	2440.46	2504.28	2633.79	3703.33	3134.18	0.4922	0.0978143	5.03219
26	ENSMUSG00000027009.18	chr2;chr2;chr2;chr2;chr2;chr2;chr2;chr2;chr2;chr2;chr2;chr2;chr2;chr2;chr2;chr2;chr2;chr2;chr2;chr2;chr2;chr2;chr2;chr2;chr2;chr2;chr2;chr2;chr2;chr2;chr2;chr2;chr2;chr2;chr2;chr2;chr2;chr2;chr2;chr2;chr2;chr2;chr2;chr2;chr2;chr2;chr2;chr2;chr2;chr2;chr2;chr2;chr2;chr2;chr2;chr2;chr2;chr2;chr2;chr2;chr2;chr2;chr2	79255426;79255500;79255572;79255721;79255947;79256178;79256178;79256178;79256178;79272788;79272788;79272788;79272788;79272993;79272993;79272993;79272993;79277762;79277762;79277762;79279083;79279083;79279083;79280574;79280574;79280574;79281494;79281494;79281494;79281646;79281646;79281646;79284740;79284740;79284740;79287005;79287005;79287005;79288207;79288207;79288207;79288822;79288822;79288822;792…	79256064;79255856;79255856;79255856;79256299;79256299;79256299;79257852;79256299;79272894;79272894;79272894;79272894;79273122;79273986;79273122;79273122;79277829;79277829;79277829;79279212;79279212;79279212;79280659;79280659;79280659;79281556;79281556;79281556;79281783;79281783;79281783;79284851;79284851;79284851;79287099;79287099;79287099;79288297;79288297;79288297;79289391;79288867;79288867;792…	+;+;+;+;+;+;+;+;+;+;+;+;+;+;+;+;+;+;+;+;+;+;+;+;+;+;+;+;+;+;+;+;+;+;+;+;+;+;+;+;+;+;+;+;+;+;+;+;+;+;+;+;+;+;+;+;+;+;+;+;+;+;+	13978	Itga4	123	133	114	375	336	364	306	231	270	567	325	315	146	225	266	227	241	262	134.932	133.347	125.328	351.335	294.898	352.495	324.343	226.468	206.609	451.437	398.913	383.724	143.94	196.457	222.555	236.879	283.583	298.238	131.202	252.473	264.749	0.939	0.18724	5.01481
27	ENSMUSG00000027562.12	chr3;chr3;chr3;chr3;chr3;chr3;chr3;chr3;chr3;chr3;chr3;chr3;chr3	14886273;14886428;14886610;14886639;14887834;14887834;14887834;14895022;14895022;14895535;14896700;14897914;14899971	14886371;14886786;14886786;14886786;14888566;14888031;14888031;14895134;14895140;14895627;14896762;14898069;14900770	+;+;+;+;+;+;+;+;+;+;+;+;+	2422	Car2	2695	2966	2750	2060	2365	2211	4994	5435	6542	2478	1626	1767	4437	7759	4181	1791	1359	1552	2956.44	2973.74	3023.27	1930	2075.7	2141.12	5293.36	5328.36	5006.05	1972.95	1995.79	2152.51	4374.4	6774.72	3498.14	1868.94	1599.13	1766.66	2984.48	5209.26	3151.74	0.8036	0.160729	4.99942
28	ENSMUSG00000057182.15	chr2;chr2;chr2;chr2;chr2;chr2;chr2;chr2;chr2;chr2;chr2;chr2;chr2;chr2;chr2;chr2;chr2;chr2;chr2;chr2;chr2;chr2;chr2;chr2;chr2;chr2;chr2;chr2;chr2;chr2;chr2;chr2;chr2;chr2;chr2;chr2;chr2;chr2;chr2;chr2;chr2;chr2;chr2;chr2;chr2;chr2;chr2;chr2;chr2;chr2;chr2;chr2;chr2;chr2;chr2;chr2;chr2;chr2;chr2;chr2;chr2;chr2;chr2;chr2;chr2;chr2;chr2;chr2;chr2;chr2;chr2;chr2;chr2;chr2;chr2;chr2;chr2;chr2;chr2;chr2…	65457118;65458263;65464715;65464715;65466922;65466922;65468067;65468067;65469012;65469012;65469926;65469926;65472279;65472279;65482151;65482151;65483043;65483043;65483142;65484346;65484346;65484346;65487854;65490770;65493125;65494923;65494923;65494923;65497370;65497370;65497370;65497650;65497650;65497650;65498867;65498867;65498867;65498867;65498867;65506017;65506017;65506017;65506017;65506017;655…	65461737;65461737;65464985;65464985;65467026;65467026;65468204;65468204;65469065;65469065;65470198;65470198;65472401;65472401;65482324;65482324;65483197;65483197;65483197;65484466;65484466;65484466;65487881;65490852;65495396;65495231;65495396;65495396;65498599;65497726;65497726;65497726;65497726;65497726;65499040;65499040;65499040;65499040;65499040;65506255;65506255;65506255;65506255;65506255;655…	-;-;-;-;-;-;-;-;-;-;-;-;-;-;-;-;-;-;-;-;-;-;-;-;-;-;-;-;-;-;-;-;-;-;-;-;-;-;-;-;-;-;-;-;-;-;-;-;-;-;-;-;-;-;-;-;-;-;-;-;-;-;-;-;-;-;-;-;-;-;-;-;-;-;-;-;-;-;-;-;-;-;-;-;-;-;-;-;-;-;-;-;-;-;-;-;-;-	12717	Scn3a	1703	2089	1682	1305	1320	1223	1318	1501	1908	1668	1063	1171	1416	1295	1701	1128	962	1023	1868.21	2094.45	1849.14	1222.65	1158.53	1184.34	1397.01	1471.55	1460.03	1328.04	1304.75	1426.48	1396.02	1130.72	1423.18	1177.09	1131.98	1164.49	1937.27	1442.86	1399.37	-0.4251	0.0855112	-4.97174
29	ENSMUSG00000020096.21	chr10;chr10;chr10;chr10;chr10;chr10;chr10;chr10;chr10;chr10;chr10;chr10;chr10;chr10;chr10;chr10;chr10;chr10;chr10;chr10;chr10;chr10;chr10;chr10;chr10;chr10;chr10;chr10;chr10;chr10;chr10;chr10;chr10;chr10;chr10;chr10;chr10;chr10;chr10;chr10;chr10;chr10;chr10;chr10;chr10;chr10;chr10;chr10;chr10;chr10;chr10;chr10;chr10;chr10;chr10	61171954;61171964;61171986;61174301;61174301;61174301;61174370;61175262;61175262;61175262;61175393;61175731;61175731;61175731;61175731;61175731;61175731;61175731;61175731;61175942;61179245;61179245;61179245;61179298;61179347;61179347;61179347;61179347;61179347;61180248;61180248;61180315;61180315;61180315;61180315;61180315;61180315;61180315;61183300;61183300;61183300;61183303;61184519;61185302;611…	61172032;61172032;61172032;61174455;61174455;61174455;61174455;61175403;61175403;61175403;61175403;61175978;61175978;61175978;61175978;61175978;61175978;61175978;61175978;61175978;61179505;61179505;61179505;61179505;61179505;61179505;61179505;61179505;61179505;61180680;61180680;61180394;61180680;61180680;61180394;61180683;61180394;61180394;61183343;61183491;61183491;61183491;61184908;61185383;611…	+;+;+;+;+;+;+;+;+;+;+;+;+;+;+;+;+;+;+;+;+;+;+;+;+;+;+;+;+;+;+;+;+;+;+;+;+;+;+;+;+;+;+;+;+;+;+;+;+;+;+;+;+;+;+	2426	Tbata	5	2	5	105	99	88	65	13	30	77	53	57	12	9	4	38	61	40	5.485	2.0052	5.4968	98.3738	86.8897	85.2185	68.8964	12.7449	22.9565	61.3062	65.0535	69.4358	11.8307	7.8583	3.3467	39.6538	71.7783	45.5324	4.329	34.8659	42.4368	3.012	0.611745	4.92357
30	ENSMUSG00000026697.10	chr1;chr1;chr1	162639155;162647444;162648417	162639825;162647569;162649693	+;+;+	2074	Myoc	12	48	17	319	151	226	201	242	184	286	131	205	50	348	183	134	175	205	13.1641	48.1253	18.6893	298.869	132.529	218.857	213.049	237.252	140.8	227.709	160.792	249.725	49.2946	303.854	153.112	139.832	205.921	233.354	26.6596	197.034	169.163	2.8798	0.588855	4.89056
31	ENSMUSG00000050122.19	chr1;chr1;chr1;chr1;chr1;chr1;chr1;chr1;chr1;chr1;chr1;chr1;chr1;chr1;chr1;chr1;chr1;chr1;chr1;chr1;chr1;chr1;chr1;chr1;chr1;chr1;chr1;chr1;chr1;chr1;chr1;chr1;chr1;chr1;chr1;chr1;chr1;chr1;chr1;chr1;chr1;chr1;chr1;chr1;chr1;chr1;chr1;chr1;chr1;chr1;chr1;chr1;chr1;chr1;chr1;chr1;chr1;chr1;chr1;chr1;chr1;chr1;chr1;chr1;chr1;chr1;chr1;chr1;chr1;chr1;chr1;chr1;chr1;chr1;chr1;chr1;chr1;chr1;chr1;chr1…	37026596;37029304;37029316;37029333;37029333;37029384;37035637;37035637;37035637;37035637;37035708;37035708;37035708;37042295;37042295;37042295;37042295;37042295;37042295;37042295;37044958;37044958;37044958;37044958;37044958;37044958;37044958;37051717;37051717;37051717;37051717;37051717;37051717;37051717;37060330;37060330;37060330;37060330;37060330;37060330;37060330;37063434;37063434;37063434;370…	37026645;37029428;37029428;37029428;37029428;37029428;37035868;37035868;37035868;37035868;37035868;37035868;37035868;37042389;37042389;37042389;37042389;37042389;37042389;37042389;37045208;37045208;37045208;37045208;37045208;37045208;37045208;37051879;37051879;37051879;37051879;37051879;37051879;37051879;37060499;37060499;37060499;37060499;37060499;37060499;37060499;37063549;37063549;37063549;370…	+;+;+;+;+;+;+;+;+;+;+;+;+;+;+;+;+;+;+;+;+;+;+;+;+;+;+;+;+;+;+;+;+;+;+;+;+;+;+;+;+;+;+;+;+;+;+;+;+;+;+;+;+;+;+;+;+;+;+;+;+;+;+;+;+;+;+;+;+;+;+;+;+;+;+;+;+;+;+;+;+;+;+;+;+;+;+;+;+;+;+;+;+;+;+;+;+;+;+;+;+;+;+;+;+;+;+;+;+;+;+;+;+;+;+;+;+;+;+;+;+;+;+;+;+;+;+;+;+;+;+;+;+;+;+;+	5964	Vwa3b	54	47	69	36	43	51	168	154	151	39	27	32	77	137	82	29	28	24	59.2385	47.1227	75.8565	33.7282	37.74	49.388	178.071	150.978	115.548	31.0512	33.1404	38.9815	75.9137	119.621	68.6073	30.2621	32.9474	27.3195	60.7392	148.199	66.973	1.2853	0.264664	4.85633
32	ENSMUSG00000034810.7	chr2;chr2;chr2;chr2;chr2;chr2;chr2;chr2;chr2;chr2;chr2;chr2;chr2;chr2;chr2;chr2;chr2;chr2;chr2;chr2;chr2;chr2;chr2;chr2;chr2	66673425;66680075;66680864;66682705;66683267;66684015;66687731;66689532;66692506;66694810;66697553;66699843;66700732;66703701;66705016;66713853;66726154;66729012;66737375;66741959;66743703;66751870;66752196;66757121;66784710	66676561;66680345;66680968;66682842;66683320;66684293;66687838;66689705;66692660;66694915;66697987;66700199;66700902;66703939;66705112;66714059;66726295;66729081;66737581;66742050;66743831;66751959;66752314;66757371;66784914	-;-;-;-;-;-;-;-;-;-;-;-;-;-;-;-;-;-;-;-;-;-;-;-;-	7338	Scn7a	126	118	152	162	186	150	223	264	365	339	220	183	193	292	360	165	172	130	138.223	118.308	167.104	151.777	163.247	145.259	236.368	258.82	279.304	269.907	270.033	222.925	190.277	254.958	301.203	172.181	202.391	147.98	141.212	258.164	205.015	0.8747	0.180278	4.85187
33	ENSMUSG00000056812.14	chr18;chr18;chr18;chr18;chr18;chr18;chr18;chr18;chr18;chr18;chr18;chr18;chr18;chr18;chr18;chr18;chr18;chr18;chr18;chr18;chr18;chr18;chr18;chr18	64254359;64256730;64263655;64264619;64265093;64265093;64265986;64266177;64266388;64266808;64266947;64266947;64266947;64266947;64266947;64269426;64269426;64269426;64269426;64269426;64269426;64271514;64271514;64271514	64254691;64256806;64265650;64264787;64265650;64265176;64266100;64266315;64266511;64267069;64267069;64267069;64267069;64267069;64267069;64269908;64269836;64269983;64269641;64269983;64269983;64272240;64272132;64279611	+;+;+;+;+;+;+;+;+;+;+;+;+;+;+;+;+;+;+;+;+;+;+;+	11702	St8sia3	4258	5300	3975	3100	3116	2809	3594	3712	3782	3703	2470	2521	2932	2977	3383	3122	2679	2629	4671.07	5313.83	4369.99	2904.37	2734.83	2720.21	3809.44	3639.17	2894.05	2948.27	3031.74	3071.01	2890.64	2599.35	2830.47	3257.87	3152.36	2992.62	4784.96	3447.55	3323.96	-0.474	0.0978164	-4.84539
34	ENSMUSG00000016528.10	chr1;chr1;chr1;chr1;chr1;chr1;chr1;chr1;chr1;chr1;chr1;chr1;chr1;chr1;chr1;chr1	131053700;131055759;131055929;131056414;131056889;131056889;131057494;131057494;131058001;131058001;131058352;131058352;131058623;131058623;131072340;131097289	131055235;131055839;131056014;131056538;131056964;131056964;131057620;131057620;131058080;131058080;131058416;131058416;131058762;131058762;131072526;131097826	-;-;-;-;-;-;-;-;-;-;-;-;-;-;-;-	3041	Mapkapk2	375	431	355	632	776	692	531	640	828	840	582	515	656	925	722	777	730	641	411.378	432.125	390.276	592.117	681.075	670.128	562.83	627.443	633.6	668.795	714.361	627.358	646.745	807.658	604.079	810.815	858.986	729.657	411.26	607.958	637.19	0.5646	0.117275	4.81459
35	ENSMUSG00000044177.4	chr11;chr11;chr11;chr11	94235956;94242355;94242447;94245695	94239118;94242707;94242579;94246005	-;-;-;-	3827	Wfikkn2	8	34	9	23	14	13	62	299	140	37	8	8	43	285	107	12	16	16	8.7761	34.0887	9.8943	21.5486	12.2874	12.5891	65.7165	293.134	107.13	29.4588	9.8194	9.7454	42.3934	248.846	89.5242	12.5222	18.8271	18.213	17.5864	155.327	58.0286	3.1352	0.653584	4.797
36	ENSMUSG00000032523.11	chr9;chr9;chr9;chr9;chr9;chr9;chr9;chr9;chr9;chr9;chr9;chr9;chr9;chr9;chr9;chr9;chr9;chr9;chr9;chr9;chr9;chr9;chr9;chr9;chr9;chr9;chr9;chr9;chr9;chr9;chr9;chr9;chr9;chr9;chr9;chr9;chr9;chr9;chr9	121784016;121784022;121784588;121784588;121785052;121785052;121788014;121788014;121788159;121788159;121788660;121788660;121788995;121788995;121789452;121789452;121789464;121789777;121789777;121789777;121789872;121789872;121790343;121790343;121790343;121790343;121790343;121790643;121790643;121790643;121790643;121790643;121790714;121790895;121790903;121790996;121791179;121791494;121792263	121784240;121784240;121784729;121784729;121785253;121785253;121788049;121788049;121788303;121788303;121788828;121788828;121789204;121789204;121789646;121789646;121789646;121789890;121789890;121789890;121789890;121789890;121790410;121790410;121790410;121790410;121790410;121790761;121790761;121790761;121790761;121790761;121790761;121791086;121791087;121791120;121791346;121791854;121792507	-;-;-;-;-;-;-;-;-;-;-;-;-;-;-;-;-;-;-;-;-;-;-;-;-;-;-;-;-;-;-;-;-;-;-;-;-;-;-	2625	Hhatl	157	120	160	206	190	194	245	260	307	222	156	171	236	278	272	147	131	156	172.231	120.313	175.899	193	166.758	187.868	259.686	254.899	234.922	176.753	191.478	208.307	232.671	242.734	227.576	153.397	154.147	177.577	156.148	249.836	196.123	0.6799	0.141918	4.79096
37	ENSMUSG00000028927.6	chr4;chr4;chr4;chr4;chr4;chr4;chr4;chr4;chr4;chr4;chr4;chr4;chr4;chr4;chr4;chr4;chr4;chr4;chr4;chr4;chr4;chr4;chr4;chr4;chr4	140906344;140917573;140919308;140924159;140924314;140926136;140926136;140927093;140927093;140932065;140932065;140932747;140932747;140933173;140934616;140936520;140937920;140944442;140946412;140946678;140946678;140949212;140949212;140949691;140949691	140906549;140917756;140919380;140924375;140924375;140926253;140926253;140927218;140927218;140932243;140932243;140932787;140932850;140933284;140934723;140936671;140938064;140944535;140946495;140946763;140946763;140949340;140949340;140949735;140952586	+;+;+;+;+;+;+;+;+;+;+;+;+;+;+;+;+;+;+;+;+;+;+;+;+	5013	Padi2	588	575	510	407	464	493	1230	882	1254	382	287	285	795	1036	675	305	279	319	645.042	576.501	560.678	381.316	407.241	477.418	1303.73	864.695	959.582	304.143	352.271	347.179	783.784	904.577	564.755	318.274	328.297	363.121	594.074	1042.67	580.145	0.8108	0.170068	4.7677
38	ENSMUSG00000025551.13	chr14;chr14;chr14;chr14;chr14;chr14;chr14;chr14;chr14;chr14	123977907;123978291;123983769;123983769;124132463;124132463;124136182;124136182;124192329;124676510	123980482;123980482;123983967;123983967;124132566;124132566;124136292;124136292;124192902;124677127	-;-;-;-;-;-;-;-;-;-	4182	Fgf14	835	892	862	1001	961	869	696	671	842	1291	718	866	675	723	824	842	764	686	916.003	894.328	947.656	937.831	843.444	841.533	737.721	657.835	644.313	1027.87	881.29	1054.94	665.477	631.283	689.42	878.644	898.994	780.881	919.329	679.956	829.415	-0.437	0.0917069	-4.76502
39	ENSMUSG00000058013.11	chr5;chr5;chr5;chr5;chr5;chr5;chr5;chr5;chr5;chr5;chr5;chr5;chr5;chr5;chr5;chr5;chr5;chr5;chr5;chr5;chr5;chr5;chr5;chr5;chr5;chr5;chr5;chr5;chr5;chr5;chr5;chr5;chr5;chr5;chr5;chr5;chr5;chr5;chr5;chr5;chr5;chr5;chr5;chr5;chr5;chr5;chr5;chr5;chr5;chr5;chr5;chr5;chr5;chr5;chr5;chr5;chr5;chr5;chr5;chr5;chr5;chr5;chr5;chr5;chr5;chr5	93093437;93093438;93093438;93093448;93093451;93093526;93093536;93093571;93138438;93138438;93139449;93139449;93139449;93139449;93139449;93139449;93139449;93148387;93148387;93148387;93148387;93148387;93148387;93148387;93148503;93154870;93154870;93154870;93154870;93154870;93154870;93154870;93156851;93156851;93156851;93156851;93156851;93156851;93156851;93161150;93161150;93161150;93161150;93161150;931…	93093597;93094077;93093597;93093597;93093597;93093597;93093597;93093597;93138537;93138596;93139563;93139563;93139563;93139563;93139563;93139563;93139563;93148543;93148582;93148582;93148582;93148582;93148582;93148582;93148582;93155056;93155056;93155056;93155056;93155056;93155056;93155056;93157702;93157012;93157012;93157012;93157012;93157012;93157012;93161246;93161246;93161246;93161246;93161246;931…	+;+;+;+;+;+;+;+;+;+;+;+;+;+;+;+;+;+;+;+;+;+;+;+;+;+;+;+;+;+;+;+;+;+;+;+;+;+;+;+;+;+;+;+;+;+;+;+;+;+;+;+;+;+;+;+;+;+;+;+;+;+;+;+;+;+	9472	Septin11	1717	2088	1847	4853	5366	4722	1472	1781	2089	5609	3794	4002	1270	1408	1566	4150	3766	3796	1883.57	2093.45	2030.54	4546.74	4709.6	4572.75	1560.24	1746.06	1598.54	4465.8	4656.85	4875.12	1252.08	1229.39	1310.23	4330.61	4431.43	4321.03	2002.52	1634.94	3089.67	-0.2931	0.0619311	-4.73264
40	ENSMUSG00000020743.15	chr11;chr11;chr11;chr11;chr11;chr11;chr11;chr11;chr11;chr11;chr11;chr11;chr11;chr11;chr11;chr11;chr11;chr11;chr11;chr11;chr11;chr11;chr11;chr11;chr11;chr11;chr11;chr11;chr11;chr11;chr11;chr11;chr11;chr11;chr11;chr11;chr11;chr11;chr11;chr11;chr11;chr11;chr11;chr11;chr11;chr11;chr11;chr11;chr11;chr11;chr11;chr11;chr11	115607918;115607918;115607918;115607918;115608149;115608207;115608417;115608512;115609061;115609061;115609061;115609061;115609061;115609061;115609061;115609061;115609177;115609280;115609280;115609280;115609280;115609280;115609280;115609280;115609371;115609539;115609539;115609539;115609539;115609539;115609539;115609539;115609539;115609539;115610417;115611903;115611903;115611903;115611903;115611903…	115608613;115608613;115608613;115608613;115608613;115608613;115608613;115608613;115609096;115609153;115609096;115609096;115609153;115609153;115609153;115609096;115609435;115609435;115609435;115609435;115609435;115609435;115609435;115609435;115609435;115609648;115609648;115609648;115609589;115609648;115609648;115609589;115609648;115609648;115610482;115612034;115612126;115612034;115612034;115612034…	-;-;-;-;-;-;-;-;-;-;-;-;-;-;-;-;-;-;-;-;-;-;-;-;-;-;-;-;-;-;-;-;-;-;-;-;-;-;-;-;-;-;-;-;-;-;-;-;-;-;-;-;-	2010	Mif4gd	236	209	227	173	211	185	312	403	473	199	116	132	262	359	307	166	130	136	258.894	209.546	249.557	162.083	185.189	179.153	330.702	395.093	361.948	158.441	142.381	160.799	258.304	313.459	256.859	173.224	152.97	154.81	239.332	362.581	227.967	0.602	0.127721	4.71309
41	ENSMUSG00000028758.12	chr4;chr4;chr4;chr4;chr4;chr4;chr4;chr4;chr4;chr4;chr4;chr4;chr4;chr4;chr4;chr4;chr4;chr4;chr4;chr4;chr4;chr4;chr4;chr4;chr4;chr4;chr4;chr4;chr4;chr4;chr4;chr4;chr4;chr4;chr4;chr4;chr4;chr4;chr4;chr4;chr4;chr4;chr4;chr4;chr4;chr4;chr4;chr4	138250435;138262232;138262472;138262499;138268945;138268945;138268945;138268945;138269846;138269846;138269846;138269846;138274967;138274967;138274967;138274967;138277796;138277796;138277796;138278072;138281357;138281357;138281357;138281357;138286432;138286432;138286432;138287929;138287929;138289238;138289241;138289241;138291369;138291369;138291369;138292114;138292114;138292114;138293712;138293712…	138250508;138262733;138262733;138262733;138269091;138269091;138269091;138269091;138269947;138269947;138269947;138269947;138275156;138275156;138275156;138275156;138278248;138278248;138278248;138278248;138281466;138281466;138281466;138281466;138287162;138286585;138286585;138288485;138288485;138289324;138289324;138289324;138291598;138291598;138291598;138292345;138292345;138292345;138293970;138293970…	+;+;+;+;+;+;+;+;+;+;+;+;+;+;+;+;+;+;+;+;+;+;+;+;+;+;+;+;+;+;+;+;+;+;+;+;+;+;+;+;+;+;+;+;+;+;+;+	4582	Kif17	752	976	676	869	973	698	490	653	672	943	655	565	424	409	495	810	811	745	824.951	978.548	743.174	814.161	853.976	675.938	519.372	640.188	514.226	750.802	803.963	688.267	418.018	357.116	414.154	845.251	954.298	848.042	848.891	557.929	702.469	-0.607	0.128925	-4.70848
42	ENSMUSG00000034714.9	chr11;chr11;chr11;chr11;chr11;chr11;chr11;chr11;chr11;chr11;chr11;chr11;chr11;chr11;chr11;chr11;chr11	114675431;114675516;114686394;114686394;114690239;114690239;114696589;114701781;114702236;114707336;114707679;114708417;114708769;114710043;114710811;114711760;114719129	114675672;114675672;114686566;114686566;114690603;114690350;114696809;114701876;114702308;114707405;114707734;114708509;114708861;114710185;114710996;114711838;114720977	+;+;+;+;+;+;+;+;+;+;+;+;+;+;+;+;+	3739	Ttyh2	901	680	697	383	406	428	1215	1257	1624	390	197	245	1136	1140	1076	276	209	236	988.405	681.775	766.26	358.83	356.336	414.472	1287.83	1232.34	1242.71	310.512	241.803	298.452	1119.97	995.384	900.262	288.012	245.929	268.641	812.147	1254.29	666.552	0.6276	0.133341	4.70688
43	ENSMUSG00000044288.6	chr4;chr4;chr4;chr4;chr4;chr4;chr4	33924593;33924632;33926202;33926609;33935212;33943552;33943552	33925158;33925158;33926694;33926694;33935316;33948819;33948831	+;+;+;+;+;+;+	6444	Cnr1	3406	4598	2973	5696	5896	5027	2908	2101	2655	6961	4941	4714	1919	2030	2655	5563	5263	5224	3736.41	4610	3268.42	5336.55	5174.76	4868.11	3082.32	2059.78	2031.65	5542.24	6064.7	5742.46	1891.93	1772.48	2221.37	5805.1	6192.94	5946.54	3871.61	2391.25	4185.99	-0.696	0.148155	-4.69791
44	ENSMUSG00000060371.12	chr5;chr5;chr5;chr5;chr5;chr5;chr5;chr5;chr5;chr5;chr5;chr5;chr5;chr5;chr5;chr5;chr5;chr5;chr5;chr5;chr5;chr5;chr5;chr5;chr5	130369455;130384697;130414757;130414757;130447449;130448012;130448801;130506064;130506064;130506064;130506064;130506064;130617843;130617843;130617843;130617843;130669527;130669527;130669527;130822873;130822873;130822873;130839283;130839283;130839283	130369634;130384826;130414946;130414946;130447891;130448224;130449458;130506188;130506188;130506173;130506188;130506188;130617986;130617935;130617986;130617986;130669639;130669639;130669639;130823029;130823029;130823029;130847412;130840636;130840174	+;+;+;+;+;+;+;+;+;+;+;+;+;+;+;+;+;+;+;+;+;+;+;+;+	10483	Caln1	4998	6368	4225	5421	5161	5109	3606	4137	4072	6190	4041	4334	1923	2021	1788	4463	4711	4629	5482.85	6384.62	4644.84	5078.9	4529.67	4947.52	3822.16	4055.83	3115.96	4928.38	4960.02	5279.55	1895.87	1764.62	1495.97	4657.23	5543.4	5269.24	5504.1	3664.65	4325.37	-0.5874	0.125192	-4.69173
45	ENSMUSG00000036095.11	chr12;chr12;chr12;chr12;chr12;chr12;chr12;chr12;chr12;chr12;chr12;chr12;chr12;chr12;chr12;chr12;chr12;chr12;chr12;chr12;chr12;chr12;chr12;chr12;chr12;chr12;chr12;chr12;chr12;chr12;chr12;chr12;chr12;chr12;chr12;chr12;chr12;chr12;chr12;chr12;chr12;chr12;chr12;chr12;chr12;chr12;chr12;chr12;chr12;chr12;chr12;chr12;chr12;chr12;chr12;chr12;chr12;chr12;chr12;chr12;chr12;chr12;chr12;chr12;chr12;chr12;chr…	37817726;37880174;37880337;37880547;37880705;37880716;37981755;37981755;37981755;37981755;37981755;37981755;38017714;38019180;38019901;38084167;38084167;38084167;38084167;38084167;38084167;38087573;38087573;38100364;38100364;38100364;38100364;38100364;38100364;38114533;38114533;38114533;38114533;38114533;38114533;38120606;38120606;38120606;38120606;38120606;38120606;38124169;38124169;38124169;381…	37817929;37880418;37880418;37880954;37880954;37880954;37982010;37982010;37982010;37982010;37982010;37982010;38019774;38019299;38020012;38084243;38084243;38084243;38084243;38084243;38084243;38087593;38087593;38100517;38100517;38100517;38100517;38100517;38100517;38114673;38114673;38114673;38114673;38114673;38114673;38120655;38120655;38120655;38120655;38120655;38120655;38124243;38124243;38124243;381…	+;+;+;+;+;+;+;+;+;+;+;+;+;+;+;+;+;+;+;+;+;+;+;+;+;+;+;+;+;+;+;+;+;+;+;+;+;+;+;+;+;+;+;+;+;+;+;+;+;+;+;+;+;+;+;+;+;+;+;+;+;+;+;+;+;+;+;+;+;+;+;+;+;+;+;+;+;+;+;+;+;+;+;+;+;+;+;+;+;+;+;+;+;+;+;+;+;+;+;+;+;+;+;+;+;+;+;+;+;+;+;+;+;+;+	11377	Dgkb	5085	6081	5254	2879	3277	2514	4241	4200	4141	4317	3050	2891	2603	2477	2296	3098	2655	2660	5578.29	6096.87	5776.09	2697.32	2876.14	2434.54	4495.22	4117.6	3168.76	3437.13	3743.64	3521.73	2566.28	2162.78	1921.01	3232.82	3124.12	3027.91	5817.08	3927.19	3554.35	-0.5674	0.120949	-4.69163
46	ENSMUSG00000022025.13	chr14;chr14;chr14;chr14;chr14;chr14;chr14;chr14;chr14;chr14;chr14;chr14;chr14;chr14;chr14;chr14;chr14;chr14;chr14;chr14;chr14	79637690;79637693;79637816;79641477;79641896;79641896;79641896;79641896;79641987;79645363;79645363;79645363;79645363;79650312;79650312;79656589;79656589;79661395;79661395;79661940;79661940	79638177;79638177;79638174;79641608;79642074;79642062;79642195;79642074;79642062;79645658;79645510;79645516;79645516;79650422;79650422;79656729;79656729;79661538;79661538;79662170;79662084	-;-;-;-;-;-;-;-;-;-;-;-;-;-;-;-;-;-;-;-;-	1843	Cnmd	49	42	35	8	15	8	151	206	160	17	7	19	63	222	101	6	5	8	53.7535	42.1096	38.4779	7.4951	13.1651	7.7471	160.052	201.958	122.435	13.5351	8.592	23.1453	62.1112	193.838	84.5042	6.2611	5.8835	9.1065	44.7803	161.482	58.565	1.8494	0.397052	4.65789
47	ENSMUSG00000006611.15	chr13;chr13;chr13;chr13;chr13;chr13;chr13;chr13;chr13;chr13;chr13;chr13;chr13;chr13;chr13;chr13;chr13	23702034;23702034;23704386;23704386;23705624;23705624;23705624;23705624;23705861;23705861;23705861;23706767;23706767;23708028;23710627;23710627;23710627	23704426;23704426;23704426;23704426;23705734;23705734;23705734;23705688;23706136;23706136;23706136;23707066;23707066;23708291;23710714;23710854;23710714	-;-;-;-;-;-;-;-;-;-;-;-;-;-;-;-;-	3572	Hfe	49	73	64	57	63	58	198	406	379	89	65	60	93	541	87	42	32	45	53.7535	73.1905	70.3596	53.4029	55.2934	56.1668	209.869	398.034	290.017	70.8604	79.7826	73.0903	91.688	472.371	72.7907	43.8278	37.6542	51.224	65.7679	299.307	125.188	2.1859	0.469693	4.65386
48	ENSMUSG00000002997.15	chr12;chr12;chr12;chr12;chr12;chr12;chr12;chr12;chr12;chr12;chr12;chr12;chr12;chr12;chr12;chr12;chr12;chr12;chr12;chr12;chr12;chr12;chr12;chr12;chr12;chr12;chr12;chr12;chr12;chr12;chr12;chr12;chr12;chr12	31958476;31958476;31958480;31960382;31962999;31962999;31962999;31963898;31963898;31963898;31965115;31965115;31965115;31967213;31967213;31967213;31972050;31972050;31972050;31975919;31975919;31975919;31987880;31987880;31987880;31993731;31993731;31993731;32038622;32038622;32038622;32060316;32060782;32060782	31960522;31958721;31960522;31960522;31963137;31963137;31963137;31963963;31963963;31963963;31965189;31965189;31965189;31967314;31967314;31967314;31972203;31972203;31972203;31976025;31976025;31976025;31987963;31987963;31987963;31993783;31993783;31993783;32038657;32038657;32038657;32060589;32061296;32061235	-;-;-;-;-;-;-;-;-;-;-;-;-;-;-;-;-;-;-;-;-;-;-;-;-;-;-;-;-;-;-;-;-;-	3652	Prkar2b	1674	2097	1775	1503	1534	1330	1292	1597	1897	1892	1148	1224	1463	1287	1506	1125	1104	1061	1836.39	2102.47	1951.38	1408.15	1346.35	1287.96	1369.45	1565.67	1451.62	1506.38	1409.08	1491.04	1442.36	1123.74	1260.03	1173.96	1299.07	1207.75	1963.42	1462.24	1457.38	-0.4253	0.0915761	-4.64395
49	ENSMUSG00000075254.12	chr16;chr16;chr16;chr16;chr16;chr16;chr16;chr16;chr16;chr16;chr16;chr16;chr16;chr16;chr16;chr16;chr16;chr16;chr16;chr16;chr16;chr16;chr16;chr16;chr16;chr16;chr16;chr16;chr16;chr16;chr16;chr16;chr16;chr16;chr16;chr16;chr16;chr16;chr16;chr16;chr16;chr16;chr16;chr16;chr16;chr16;chr16;chr16;chr16;chr16;chr16;chr16;chr16;chr16;chr16;chr16;chr16;chr16;chr16;chr16;chr16;chr16;chr16;chr16;chr16;chr16	33684370;33684466;33684466;33684545;33706916;33710400;33710400;33710400;33710400;33719507;33719507;33719507;33720649;33720649;33720649;33725425;33725425;33726301;33726301;33726301;33730477;33730477;33730477;33731599;33731599;33731599;33731601;33735541;33735541;33735541;33735541;33738225;33738225;33738225;33738225;33738563;33738563;33738563;33738563;33740159;33742362;33742362;33742362;33750452;337…	33684855;33684855;33684855;33684855;33707206;33710699;33710699;33710699;33710699;33719845;33719845;33719845;33721002;33722913;33721002;33725643;33725643;33727596;33727596;33727596;33730593;33730593;33730593;33731718;33731718;33731718;33731718;33735644;33735644;33735644;33735644;33738283;33738283;33738283;33738283;33738723;33738723;33738723;33738723;33740271;33742496;33742496;33742496;33750494;337…	+;+;+;+;+;+;+;+;+;+;+;+;+;+;+;+;+;+;+;+;+;+;+;+;+;+;+;+;+;+;+;+;+;+;+;+;+;+;+;+;+;+;+;+;+;+;+;+;+;+;+;+;+;+;+;+;+;+;+;+;+;+;+;+;+;+	12728	Heg1	557	597	498	559	636	541	913	1553	1667	664	421	358	865	2298	1120	362	349	373	611.034	598.558	547.486	523.723	558.201	523.9	967.729	1522.53	1275.62	528.667	516.745	436.105	852.797	2006.48	937.076	377.754	410.666	424.59	585.693	1255.29	756.648	1.1	0.23722	4.63691
50	ENSMUSG00000051022.7	chr5;chr5;chr5;chr5;chr5;chr5;chr5;chr5;chr5	39613935;39613939;39614769;39615074;39644218;39644417;39645120;39749830;39755310	39615404;39615404;39615404;39615404;39644597;39644634;39645246;39749879;39755475	-;-;-;-;-;-;-;-;-	2230	Hs3st1	269	289	195	291	245	238	370	404	571	270	143	158	328	396	368	155	142	140	295.096	289.754	214.377	272.636	215.03	230.477	392.179	396.074	436.939	214.97	175.522	192.471	323.373	345.765	307.896	161.746	167.09	159.363	266.409	408.397	266.153	0.617	0.133468	4.6227
51	ENSMUSG00000036180.15	chr8;chr8;chr8;chr8;chr8;chr8;chr8;chr8;chr8;chr8;chr8;chr8;chr8;chr8;chr8;chr8;chr8;chr8;chr8;chr8;chr8;chr8;chr8;chr8;chr8;chr8;chr8;chr8;chr8;chr8;chr8;chr8;chr8;chr8;chr8;chr8;chr8;chr8;chr8;chr8;chr8;chr8;chr8;chr8;chr8;chr8;chr8;chr8;chr8;chr8;chr8;chr8;chr8;chr8;chr8;chr8;chr8;chr8;chr8	69907076;69908470;69908656;69908657;69911677;69911677;69911677;69911677;69912164;69912164;69912164;69912902;69912923;69912923;69912923;69914519;69914519;69914519;69914519;69916284;69916284;69916284;69916284;69916560;69916569;69916569;69916569;69917443;69917443;69917443;69917443;69917723;69917723;69917723;69917723;69917761;69917946;69917946;69917946;69917946;69917946;69918037;69935779;69935779;699…	69909974;69909974;69909974;69909974;69911869;69911869;69911869;69911869;69912238;69912238;69912238;69913224;69913224;69913224;69913224;69914798;69914798;69914798;69914798;69916448;69916448;69916451;69916448;69916700;69916700;69916700;69916700;69917532;69917532;69917532;69917532;69917854;69917854;69917854;69917854;69917854;69918078;69918078;69918078;69918078;69918078;69918078;69936036;69936036;699…	-;-;-;-;-;-;-;-;-;-;-;-;-;-;-;-;-;-;-;-;-;-;-;-;-;-;-;-;-;-;-;-;-;-;-;-;-;-;-;-;-;-;-;-;-;-;-;-;-;-;-;-;-;-;-;-;-;-;-	5589	Gatad2a	502	502	425	515	619	523	613	707	877	581	397	371	716	903	868	457	412	467	550.699	503.31	467.232	482.5	543.28	506.469	649.746	693.129	671.095	462.583	487.287	451.942	705.899	788.449	726.234	476.889	484.798	531.591	507.08	671.323	565.729	0.4052	0.0877068	4.61998
52	ENSMUSG00000019487.11	chr17;chr17;chr17;chr17;chr17;chr17;chr17;chr17;chr17;chr17;chr17;chr17;chr17;chr17;chr17;chr17;chr17;chr17;chr17;chr17;chr17;chr17;chr17;chr17;chr17;chr17;chr17;chr17;chr17;chr17;chr17;chr17;chr17;chr17;chr17;chr17;chr17;chr17;chr17;chr17;chr17;chr17;chr17;chr17;chr17;chr17;chr17;chr17;chr17;chr17;chr17;chr17;chr17;chr17;chr17;chr17;chr17;chr17;chr17;chr17;chr17;chr17;chr17;chr17;chr17;chr17;chr…	57249455;57249482;57249500;57249502;57249548;57250704;57250742;57250742;57250742;57250742;57250955;57250955;57250955;57250955;57250955;57253111;57253262;57253262;57253262;57253262;57253262;57253497;57253497;57253497;57253497;57253497;57254057;57254057;57254057;57254057;57254057;57254057;57254260;57254260;57254260;57254260;57254260;57254260;57255018;57255018;57255018;57255018;57255018;57255018;572…	57249571;57249571;57249571;57249571;57249571;57250857;57250857;57250857;57250857;57250857;57251011;57251011;57251011;57251011;57251011;57253409;57253409;57253402;57253409;57253409;57253409;57253559;57253559;57253559;57253559;57253559;57254161;57254161;57254161;57254161;57254161;57254161;57254388;57254388;57254388;57254388;57254388;57254388;57255164;57255164;57255164;57255164;57255164;57255164;572…	+;+;+;+;+;+;+;+;+;+;+;+;+;+;+;+;+;+;+;+;+;+;+;+;+;+;+;+;+;+;+;+;+;+;+;+;+;+;+;+;+;+;+;+;+;+;+;+;+;+;+;+;+;+;+;+;+;+;+;+;+;+;+;+;+;+;+;+;+;+;+;+;+;+;+;+;+;+;+	3180	Trip10	62	61	43	104	87	98	118	175	192	116	75	75	114	290	125	82	67	73	68.0146	61.1592	47.2729	97.4369	76.3576	94.9025	125.073	171.566	146.922	92.3574	92.0568	91.3629	112.392	253.212	104.584	85.5686	78.8384	83.0967	58.8156	147.854	104.565	1.33	0.288121	4.61617
53	ENSMUSG00000048826.7	chr17;chr17;chr17;chr17;chr17;chr17;chr17	14195052;14197817;14197823;14199146;14199146;14203514;14204176	14197311;14198092;14198092;14199278;14199278;14204094;14204304	-;-;-;-;-;-;-	3379	Dact2	529	583	453	1497	1631	1212	356	401	509	1844	1321	1167	301	330	321	1104	1062	876	580.318	584.522	498.014	1402.53	1431.49	1173.69	377.34	393.132	389.495	1468.16	1621.43	1421.61	296.753	288.137	268.573	1152.05	1249.65	997.16	554.285	386.656	866.336	-0.5196	0.112997	-4.59875
54	ENSMUSG00000058325.6	chr7;chr7;chr7;chr7;chr7;chr7;chr7;chr7;chr7;chr7;chr7;chr7;chr7;chr7;chr7;chr7;chr7;chr7;chr7;chr7;chr7;chr7;chr7;chr7;chr7;chr7;chr7;chr7;chr7;chr7;chr7;chr7;chr7;chr7;chr7;chr7;chr7;chr7;chr7;chr7;chr7;chr7;chr7;chr7;chr7;chr7;chr7;chr7;chr7;chr7;chr7;chr7;chr7;chr7;chr7;chr7;chr7;chr7;chr7;chr7;chr7;chr7;chr7;chr7;chr7;chr7;chr7;chr7;chr7;chr7;chr7;chr7;chr7;chr7;chr7;chr7;chr7;chr7;chr7;chr7…	134670654;134670687;134670687;134670691;134671122;134724330;134724330;134724330;134724330;134724330;134730018;134730018;134730018;134730018;134730018;134734050;134734050;134734050;134734050;134734050;134737630;134737630;134737630;134737630;134737630;134740986;134740986;134740986;134740986;134740986;134744204;134744204;134744204;134744204;134744204;134744950;134744950;134744950;134744950;134744950…	134670844;134670844;134670844;134670844;134671225;134724413;134724413;134724413;134724413;134724413;134730058;134730058;134730058;134730058;134730058;134734105;134734105;134734105;134734105;134734105;134737726;134737726;134737726;134737726;134737726;134741134;134741134;134741134;134741134;134741134;134744339;134744339;134744339;134744339;134744339;134745107;134745107;134745107;134745107;134745107…	+;+;+;+;+;+;+;+;+;+;+;+;+;+;+;+;+;+;+;+;+;+;+;+;+;+;+;+;+;+;+;+;+;+;+;+;+;+;+;+;+;+;+;+;+;+;+;+;+;+;+;+;+;+;+;+;+;+;+;+;+;+;+;+;+;+;+;+;+;+;+;+;+;+;+;+;+;+;+;+;+;+;+;+;+;+;+;+;+;+;+;+;+;+;+;+;+;+;+;+;+;+;+;+;+;+;+;+;+;+;+;+;+;+;+;+;+;+;+;+;+;+;+;+;+;+;+;+;+;+;+;+;+;+;+;+;+;+;+;+;+;+;+;+;+;+;+;+;+;+;+;+;+	9330	Dock1	528	468	477	458	574	520	673	861	1108	535	376	366	810	1157	830	483	385	454	579.221	469.221	524.399	429.097	503.785	503.564	713.342	844.107	847.861	425.959	461.511	445.851	798.572	1010.23	694.44	504.02	453.027	516.793	524.28	801.77	595.833	0.6145	0.134238	4.57798
55	ENSMUSG00000036882.7	chr7;chr7;chr7;chr7;chr7;chr7;chr7;chr7;chr7;chr7;chr7;chr7;chr7;chr7;chr7;chr7;chr7;chr7;chr7;chr7;chr7;chr7;chr7;chr7;chr7;chr7;chr7;chr7;chr7;chr7;chr7;chr7;chr7;chr7;chr7;chr7;chr7;chr7;chr7;chr7;chr7;chr7;chr7;chr7;chr7;chr7;chr7;chr7;chr7;chr7;chr7;chr7;chr7;chr7;chr7;chr7;chr7;chr7;chr7;chr7;chr7;chr7;chr7;chr7;chr7;chr7;chr7;chr7;chr7;chr7;chr7;chr7;chr7;chr7;chr7;chr7;chr7;chr7;chr7;chr7…	30522226;30522226;30522226;30522226;30523944;30523944;30523944;30523944;30523972;30525955;30525955;30525955;30525955;30526114;30526114;30526114;30526114;30526347;30526347;30526347;30526347;30526975;30527142;30527142;30527142;30527142;30528280;30528280;30528280;30528280;30528280;30528470;30528470;30528470;30528470;30528470;30528654;30528654;30528654;30528654;30528654;30529716;30529716;30529716;305…	30523846;30523846;30523846;30523846;30524588;30524588;30524588;30524588;30524420;30526029;30526029;30526029;30526029;30526259;30526259;30526259;30526259;30526500;30526500;30526500;30526500;30527287;30527287;30527287;30527287;30527287;30528387;30528387;30528387;30528387;30528387;30528552;30528552;30528552;30528552;30528552;30528745;30528798;30528798;30528798;30528798;30529818;30529818;30529818;305…	-;-;-;-;-;-;-;-;-;-;-;-;-;-;-;-;-;-;-;-;-;-;-;-;-;-;-;-;-;-;-;-;-;-;-;-;-;-;-;-;-;-;-;-;-;-;-;-;-;-;-;-;-;-;-;-;-;-;-;-;-;-;-;-;-;-;-;-;-;-;-;-;-;-;-;-;-;-;-;-;-;-;-;-;-;-;-;-;-;-;-;-;-;-;-;-;-;-;-;-;-;-;-;-	5336	Arhgap33	3555	3802	3118	5068	5542	5583	2417	3164	3182	5584	4168	3758	1673	1615	1840	4850	4518	4160	3899.87	3811.92	3427.83	4748.18	4864.07	5406.54	2561.88	3101.92	2434.92	4445.9	5115.9	4577.89	1649.4	1410.13	1539.48	5061.07	5316.3	4735.37	3713.21	2699.58	3783.81	-0.4604	0.100736	-4.57035
56	ENSMUSG00000039194.16	chr7;chr7;chr7;chr7;chr7;chr7;chr7;chr7;chr7;chr7;chr7;chr7;chr7;chr7;chr7;chr7;chr7;chr7;chr7;chr7;chr7;chr7;chr7;chr7;chr7;chr7;chr7;chr7;chr7;chr7;chr7;chr7;chr7;chr7;chr7;chr7;chr7;chr7;chr7;chr7;chr7;chr7;chr7;chr7;chr7;chr7;chr7	79374870;79374871;79375528;79375897;79375897;79375897;79375904;79377227;79377227;79377227;79377227;79379959;79379959;79379959;79379959;79380124;79381633;79381633;79381633;79381633;79381633;79381796;79383612;79383612;79383612;79383612;79383612;79383612;79383858;79383934;79383934;79383934;79383934;79383934;79383934;79384659;79384659;79384659;79384659;79384659;79384659;79386338;79386470;79386470;793…	79375718;79375718;79375718;79376007;79376007;79376007;79376007;79377385;79377385;79377703;79377385;79380137;79380137;79380137;79380137;79380137;79381837;79381837;79381837;79381837;79381837;79381837;79383740;79383740;79383740;79383740;79383740;79383740;79383962;79383962;79384044;79383962;79384112;79384044;79383962;79384779;79384779;79384779;79384779;79384779;79384779;79386474;79386541;79386605;793…	-;-;-;-;-;-;-;-;-;-;-;-;-;-;-;-;-;-;-;-;-;-;-;-;-;-;-;-;-;-;-;-;-;-;-;-;-;-;-;-;-;-;-;-;-;-;-	2954	Rlbp1	100	124	115	256	252	294	186	179	302	323	252	239	225	337	276	272	239	288	109.701	124.324	126.427	239.845	221.174	284.707	197.15	175.488	231.096	257.168	309.311	291.143	221.826	294.249	230.922	283.837	281.23	327.834	120.151	201.244	233.746	0.7483	0.163908	4.56522
57	ENSMUSG00000024411.11	chr18;chr18;chr18;chr18;chr18;chr18;chr18;chr18;chr18;chr18;chr18;chr18;chr18;chr18;chr18;chr18;chr18;chr18;chr18;chr18;chr18;chr18;chr18;chr18;chr18;chr18;chr18;chr18;chr18;chr18;chr18;chr18;chr18;chr18;chr18;chr18;chr18;chr18;chr18;chr18;chr18;chr18;chr18;chr18;chr18;chr18;chr18;chr18;chr18;chr18;chr18;chr18;chr18;chr18;chr18;chr18;chr18;chr18;chr18;chr18;chr18;chr18;chr18;chr18;chr18	15389496;15389496;15393390;15393390;15393390;15393390;15393390;15393391;15393391;15393444;15393470;15397193;15397579;15397579;15397579;15397579;15397579;15397579;15397579;15397579;15397579;15397579;15397579;15398091;15398091;15398091;15398091;15398091;15398091;15398091;15398091;15398091;15398091;15398091;15399588;15399588;15399588;15399588;15399588;15399588;15399588;15399588;15399588;15399588;153…	15393729;15393729;15393729;15393729;15393729;15393729;15393729;15393729;15393729;15393729;15393585;15397433;15397659;15397659;15397659;15397659;15397659;15397659;15397659;15397659;15397659;15397659;15397659;15398255;15398255;15398255;15398255;15398255;15398255;15398255;15398255;15398255;15398255;15398255;15400002;15400002;15400002;15400002;15400002;15400002;15400002;15400002;15400002;15400002;154…	-;-;-;-;-;-;-;-;-;-;-;-;-;-;-;-;-;-;-;-;-;-;-;-;-;-;-;-;-;-;-;-;-;-;-;-;-;-;-;-;-;-;-;-;-;-;-;-;-;-;-;-;-;-;-;-;-;-;-;-;-;-;-;-;-	6233	Aqp4	2433	3196	2912	2322	2137	2811	4602	4244	6213	2853	1877	2055	3778	5252	4644	1514	1284	1648	2669.02	3204.34	3201.36	2175.47	1875.59	2722.15	4877.86	4160.73	4754.29	2271.52	2303.87	2503.34	3724.7	4585.75	3885.52	1579.89	1510.87	1875.94	3024.91	4597.63	2993.46	0.604	0.132452	4.55977
58	ENSMUSG00000055723.6	chr7;chr7;chr7;chr7;chr7;chr7;chr7;chr7;chr7;chr7;chr7;chr7	114046782;114046785;114050301;114050301;114058540;114058540;114058927;114058927;114060332;114060332;114117396;114117396	114048251;114048251;114051698;114050419;114058648;114058648;114059029;114059029;114060419;114060419;114117764;114117781	-;-;-;-;-;-;-;-;-;-;-;-	3554	Rras2	120	147	112	377	414	356	204	213	285	431	254	269	139	238	177	281	243	212	131.641	147.384	123.129	353.209	363.357	344.748	216.229	208.821	218.087	343.156	311.766	327.688	137.039	207.808	148.091	293.229	285.936	241.322	134.051	214.379	244.591	0.6759	0.149147	4.53202
59	ENSMUSG00000032440.13	chr9;chr9;chr9;chr9;chr9;chr9;chr9;chr9;chr9;chr9;chr9;chr9;chr9;chr9;chr9	116084293;116088929;116092946;116092946;116105034;116105034;116109504;116109504;116129816;116129816;116131545;116131545;116158271;116174944;116174944	116090557;116090557;116093073;116093073;116105175;116105175;116110303;116110303;116130006;116130006;116131713;116131713;116158345;116175360;116175265	-;-;-;-;-;-;-;-;-;-;-;-;-;-;-	8187	Tgfbr2	393	309	309	306	300	288	569	689	880	334	200	193	587	938	500	234	181	233	431.125	309.807	339.705	286.689	263.302	278.897	603.108	675.482	673.391	265.926	245.485	235.107	578.719	819.009	418.337	244.184	212.981	265.226	360.212	650.66	397.027	0.8541	0.18889	4.52175
60	ENSMUSG00000107134.1	chr5	39606927	39610344	-	3418	Gm42528	81	123	65	130	129	113	189	191	207	162	87	73	124	196	156	86	65	86	88.8578	123.321	71.459	121.796	113.22	109.428	200.329	187.252	158.4	128.982	106.786	88.9265	122.251	171.136	130.521	89.7427	76.485	97.8948	94.5459	181.994	121.488	0.937	0.207808	4.50891
61	ENSMUSG00000062296.8	chr9;chr9;chr9;chr9;chr9;chr9;chr9;chr9;chr9;chr9;chr9;chr9;chr9;chr9;chr9;chr9;chr9;chr9;chr9;chr9;chr9;chr9;chr9;chr9;chr9;chr9;chr9;chr9;chr9;chr9;chr9;chr9;chr9;chr9;chr9;chr9;chr9;chr9;chr9;chr9;chr9;chr9;chr9;chr9;chr9;chr9;chr9;chr9;chr9;chr9;chr9;chr9;chr9;chr9;chr9;chr9;chr9;chr9;chr9;chr9;chr9;chr9;chr9	111311739;111311940;111312096;111333698;111333698;111333698;111343095;111343095;111343095;111344830;111345395;111345395;111345395;111347466;111347469;111347788;111347788;111349276;111349276;111352074;111352074;111355844;111362258;111363945;111364675;111372946;111373408;111374820;111374883;111374888;111377778;111377778;111377778;111377778;111378810;111378810;111378810;111378810;111383074;111383074…	111312251;111312251;111312251;111333824;111333824;111333824;111343245;111343245;111343245;111344856;111345493;111345513;111345513;111347552;111347552;111347926;111347926;111349407;111349407;111352244;111352244;111357961;111362512;111364121;111367548;111373145;111373545;111374925;111374925;111374925;111377921;111377921;111377921;111377921;111378966;111378966;111378966;111378966;111383162;111383162…	+;+;+;+;+;+;+;+;+;+;+;+;+;+;+;+;+;+;+;+;+;+;+;+;+;+;+;+;+;+;+;+;+;+;+;+;+;+;+;+;+;+;+;+;+;+;+;+;+;+;+;+;+;+;+;+;+;+;+;+;+;+;+	13123	Trank1	8927	12171	9915	14319	16292	14961	7896	8761	9643	16087	10906	10335	5201	5563	7407	14573	12998	13301	9793	12202.8	10900.2	13415.4	14299.1	14488.1	8369.32	8589.11	7378.99	12808.2	13386.3	12589.8	5127.62	4857.3	6197.25	15207.2	15294.7	15140.7	10965.3	8112.47	11113.6	-0.435	0.0966033	-4.50295
62	ENSMUSG00000025762.16	chr3;chr3;chr3;chr3;chr3;chr3;chr3;chr3;chr3;chr3;chr3;chr3;chr3;chr3;chr3;chr3;chr3;chr3;chr3;chr3;chr3;chr3;chr3;chr3;chr3;chr3;chr3;chr3;chr3;chr3;chr3;chr3;chr3;chr3;chr3;chr3;chr3;chr3;chr3;chr3;chr3;chr3;chr3;chr3;chr3;chr3;chr3;chr3;chr3;chr3;chr3;chr3;chr3;chr3;chr3;chr3;chr3;chr3;chr3;chr3;chr3;chr3;chr3;chr3;chr3;chr3;chr3;chr3;chr3;chr3;chr3;chr3;chr3	40949828;40950631;40950792;40950818;40961608;40961608;40961608;40961608;40961632;40962169;40962169;40962169;40962169;40963968;40963968;40963968;40963968;40967365;40967365;40969891;40969891;40969891;40970451;40970451;40970451;40971637;40972361;40972361;40972361;40972361;40976501;40976501;40976501;40976501;40977208;40977208;40977208;40977208;41011088;41021939;41023833;41024373;41024445;41024445;410…	40950684;40950684;40950950;40950950;40961788;40961666;40961666;40961666;40961666;40962228;40962228;40962228;40962228;40964035;40964142;40964142;40964142;40967505;40967505;40970034;40970034;40970034;40970616;40970616;40970616;40971766;40972505;40972505;40972505;40972505;40976675;40976675;40976675;40976675;40977376;40977629;40977793;40977782;41011181;41024551;41024020;41024551;41024551;41024551;410…	+;+;+;+;+;+;+;+;+;+;+;+;+;+;+;+;+;+;+;+;+;+;+;+;+;+;+;+;+;+;+;+;+;+;+;+;+;+;+;+;+;+;+;+;+;+;+;+;+;+;+;+;+;+;+;+;+;+;+;+;+;+;+;+;+;+;+;+;+;+;+;+;+	7701	Larp1b	139	169	183	399	441	335	320	324	422	538	322	302	267	565	316	300	308	281	152.484	169.441	201.185	373.821	387.054	324.411	339.182	317.643	322.922	428.347	395.231	367.888	263.233	493.326	264.389	313.056	362.421	319.865	174.37	326.582	321.994	0.9053	0.201206	4.49926
63	ENSMUSG00000030494.13	chr7;chr7;chr7;chr7;chr7;chr7;chr7;chr7;chr7;chr7;chr7;chr7;chr7;chr7;chr7;chr7;chr7;chr7;chr7;chr7;chr7;chr7;chr7;chr7;chr7;chr7;chr7;chr7;chr7;chr7;chr7;chr7;chr7;chr7	35334170;35334330;35353732;35353732;35360980;35360980;35363617;35363617;35370709;35370709;35371115;35371115;35372305;35372305;35376160;35376160;35376974;35376974;35379282;35379565;35379565;35381337;35381337;35381337;35382565;35383969;35383969;35384638;35384638;35385327;35385327;35390755;35390755;35391609	35334411;35334411;35353847;35353847;35361108;35361108;35363692;35363692;35370786;35370786;35371239;35371239;35372471;35372471;35376347;35376347;35377130;35377130;35379684;35379684;35379684;35381531;35381622;35381531;35385210;35384045;35384045;35384784;35384784;35385482;35385482;35391310;35392289;35392285	+;+;+;+;+;+;+;+;+;+;+;+;+;+;+;+;+;+;+;+;+;+;+;+;+;+;+;+;+;+;+;+;+;+	6304	Rhpn2	122	136	140	68	97	90	240	307	415	81	51	64	299	589	342	83	70	116	133.835	136.355	153.912	63.7088	85.1344	87.1553	254.387	300.977	317.565	64.491	62.5986	77.963	294.782	514.282	286.143	86.6121	82.3685	132.044	141.367	290.976	174.128	1.0431	0.231989	4.49629
64	ENSMUSG00000020538.15	chr11;chr11;chr11;chr11;chr11;chr11;chr11;chr11;chr11;chr11;chr11;chr11;chr11;chr11;chr11;chr11;chr11;chr11;chr11;chr11;chr11;chr11;chr11;chr11;chr11;chr11;chr11;chr11;chr11;chr11;chr11;chr11;chr11;chr11;chr11;chr11;chr11;chr11;chr11;chr11;chr11;chr11;chr11;chr11;chr11;chr11;chr11;chr11;chr11;chr11;chr11;chr11;chr11;chr11;chr11;chr11;chr11;chr11;chr11;chr11;chr11;chr11;chr11;chr11;chr11;chr11;chr…	60199089;60199089;60200130;60200426;60200426;60200426;60200463;60200635;60200635;60200635;60200635;60201246;60201246;60201246;60201364;60201366;60201580;60201580;60201580;60201580;60201796;60201796;60201796;60201796;60201796;60201801;60202159;60202159;60202159;60202159;60202159;60202159;60202659;60202762;60202762;60202762;60202762;60203099;60203099;60203099;60203099;60203101;60203346;60203346;602…	60200151;60200151;60200151;60200537;60200537;60200537;60200537;60200835;60201040;60200835;60200835;60201411;60201411;60201411;60201712;60201411;60201712;60201712;60201712;60201712;60201905;60201905;60201905;60201905;60201905;60201905;60202261;60202624;60202215;60202261;60202261;60202261;60203265;60202930;60202930;60202930;60202930;60203607;60203265;60203265;60203265;60203265;60203488;60203607;602…	-;-;-;-;-;-;-;-;-;-;-;-;-;-;-;-;-;-;-;-;-;-;-;-;-;-;-;-;-;-;-;-;-;-;-;-;-;-;-;-;-;-;-;-;-;-;-;-;-;-;-;-;-;-;-;-;-;-;-;-;-;-;-;-;-;-;-;-;-;-;-;-;-;-;-;-;-;-;-;-;-;-;-;-;-;-;-	5634	Srebf1	1525	1508	1338	757	886	819	1782	2398	3077	917	671	553	1846	2514	2384	835	681	861	1672.94	1511.94	1470.96	709.229	777.619	793.114	1888.82	2350.95	2354.57	730.101	823.601	673.649	1819.96	2195.08	1994.63	871.339	801.328	980.086	1551.94	2198.11	1356.66	0.5029	0.112042	4.48868
65	ENSMUSG00000117286.1	chr5;chr5;chr5;chr5;chr5;chr5;chr5;chr5;chr5;chr5;chr5;chr5;chr5;chr5;chr5;chr5;chr5;chr5;chr5;chr5;chr5;chr5;chr5;chr5;chr5;chr5;chr5;chr5;chr5;chr5;chr5;chr5;chr5;chr5;chr5;chr5;chr5;chr5;chr5;chr5;chr5;chr5;chr5;chr5;chr5;chr5;chr5;chr5;chr5;chr5;chr5;chr5;chr5;chr5	37085370;37091127;37100636;37101765;37104813;37105611;37107259;37117442;37118779;37120941;37123280;37124877;37127377;37128005;37128591;37134237;37135556;37141613;37142793;37147951;37149101;37153709;37154317;37159746;37162849;37162940;37169903;37170908;37173181;37175490;37175508;37179354;37179385;37182081;37182081;37182081;37185683;37185683;37185683;37185897;37187073;37187073;37187073;37192805;371…	37085498;37091621;37100845;37101884;37104959;37105751;37107318;37117570;37118907;37121024;37123342;37124975;37127478;37128058;37128656;37134305;37135633;37141816;37142858;37148029;37151249;37153957;37154713;37159884;37165726;37163485;37170017;37171026;37175601;37175601;37175601;37179538;37179538;37182254;37182254;37182254;37185739;37185739;37185739;37187255;37187255;37187255;37187255;37192853;371…	+;+;+;+;+;+;+;+;+;+;+;+;+;+;+;+;+;+;+;+;+;+;+;+;+;+;+;+;+;+;+;+;+;+;+;+;+;+;+;+;+;+;+;+;+;+;+;+;+;+;+;+;+;+	13507	Gm1043	1010	1143	825	1015	924	931	534	793	856	898	595	617	643	530	871	1027	893	892	1107.98	1145.98	906.98	950.947	810.971	901.573	566.01	777.441	655.026	714.974	730.317	751.612	633.928	462.766	728.744	1071.69	1050.79	1015.37	1053.65	666.159	832.395	-0.6613	0.147517	-4.48312
66	ENSMUSG00000097286.2	chr15;chr15;chr15;chr15;chr15	54952070;54952948;54953590;54953590;54964013	54953044;54953044;54954185;54960871;54964642	+;+;+;+;+	8887	Gm26684	3	13	2	51	52	35	60	166	159	65	49	38	8	182	11	38	53	36	3.291	13.0339	2.1987	47.7816	45.639	33.8937	63.5966	162.743	121.669	51.752	60.1438	46.2905	7.8871	158.912	9.2034	39.6538	62.3647	40.9792	6.1746	116.003	53.9463	4.2207	0.945418	4.46433
67	ENSMUSG00000070044.15	chr8;chr8;chr8;chr8;chr8;chr8;chr8;chr8;chr8;chr8;chr8;chr8;chr8;chr8;chr8;chr8;chr8;chr8;chr8;chr8;chr8;chr8;chr8;chr8;chr8;chr8;chr8;chr8;chr8;chr8;chr8;chr8;chr8;chr8;chr8;chr8;chr8;chr8;chr8;chr8;chr8;chr8	45336717;45336725;45338759;45340983;45340983;45340983;45341156;45341156;45341156;45342382;45342391;45342391;45344458;45344458;45344458;45344972;45344972;45344972;45348442;45348442;45348442;45348951;45348951;45348951;45350401;45350401;45350401;45351663;45351663;45351663;45353819;45353819;45353819;45355232;45355232;45355232;45355622;45355622;45355622;45358398;45358398;45381153	45339372;45339372;45339372;45341061;45341061;45341061;45341284;45341284;45341284;45342514;45342514;45342514;45344661;45344661;45344661;45345084;45345084;45345084;45348596;45348596;45348596;45349141;45349141;45349141;45350571;45350571;45350571;45351788;45351788;45351788;45353961;45353961;45353961;45355370;45355370;45355370;45355729;45355729;45355729;45358762;45358865;45382291	-;-;-;-;-;-;-;-;-;-;-;-;-;-;-;-;-;-;-;-;-;-;-;-;-;-;-;-;-;-;-;-;-;-;-;-;-;-;-;-;-;-	5954	Fam149a	569	558	564	765	807	727	697	807	1077	1013	783	685	940	1018	1034	879	694	719	624.198	559.456	620.044	716.724	708.283	704.021	738.781	791.167	824.139	806.535	961.073	834.447	926.738	888.86	865.122	917.254	816.625	818.446	601.233	784.695	784.551	0.387	0.0874308	4.42592
68	ENSMUSG00000046093.9	chr4;chr4;chr4;chr4;chr4;chr4;chr4;chr4;chr4;chr4;chr4;chr4;chr4;chr4;chr4;chr4;chr4;chr4;chr4	123183227;123183239;123183499;123183516;123183729;123183753;123183753;123183753;123187730;123188715;123188715;123188715;123188715;123189025;123189025;123189025;123190658;123190658;123190658	123183624;123183624;123183624;123183624;123183856;123183856;123184151;123183856;123187818;123188883;123188798;123188883;123188883;123189240;123189240;123189240;123190744;123194701;123191513	+;+;+;+;+;+;+;+;+;+;+;+;+;+;+;+;+;+;+	5339	Hpcal4	10907	13852	12068	32603	35824	31336	10124	10592	11926	39565	28682	28064	9704	9323	9610	33517	28523	29394	11965.1	13888.2	13267.2	30545.5	31441.8	30345.6	10730.9	10384.2	9125.98	31501.1	35205	34186.8	9567.1	8140.32	8040.44	34975.7	33562.8	33459.5	13040.1	10080.3	21685.2	-0.3717	0.0841384	-4.41769
69	ENSMUSG00000001911.16	chr8;chr8;chr8;chr8;chr8;chr8;chr8;chr8;chr8;chr8;chr8;chr8;chr8;chr8;chr8;chr8;chr8;chr8;chr8;chr8;chr8;chr8;chr8;chr8;chr8;chr8;chr8;chr8;chr8;chr8;chr8;chr8;chr8;chr8;chr8;chr8;chr8;chr8;chr8;chr8;chr8;chr8;chr8;chr8;chr8;chr8;chr8;chr8;chr8;chr8;chr8;chr8;chr8;chr8;chr8;chr8	84699876;84704712;84704712;84707660;84707660;84708214;84708614;84708616;84708626;84708634;84713766;84713766;84713766;84713766;84713766;84713795;84716141;84716141;84721643;84721643;84721643;84721643;84721643;84723728;84723728;84723728;84726469;84726469;84726469;84726469;84726469;84727124;84727124;84727124;84727124;84727124;84727605;84727605;84727605;84727605;84727605;84727905;84727905;84727905;847…	84700219;84708677;84704888;84707716;84707708;84708218;84708677;84708677;84708677;84708677;84714068;84713857;84713857;84713857;84713857;84713857;84716288;84716288;84721818;84721818;84721818;84721818;84721818;84723850;84723850;84723850;84726605;84726602;84726605;84726605;84726605;84727244;84727244;84727244;84727244;84727244;84727679;84727679;84727679;84727679;84727679;84727967;84727967;84727967;847…	-;-;-;-;-;-;-;-;-;-;-;-;-;-;-;-;-;-;-;-;-;-;-;-;-;-;-;-;-;-;-;-;-;-;-;-;-;-;-;-;-;-;-;-;-;-;-;-;-;-;-;-;-;-;-;-	7351	Nfix	1873	1373	2031	6520	6528	6073	3119	2977	3604	6693	4507	4962	2266	3086	2218	5300	4621	4653	2054.7	1376.58	2232.82	6108.55	5729.45	5881.05	3305.97	2918.59	2757.84	5328.86	5532	6044.57	2234.03	2694.52	1855.74	5530.65	5437.5	5296.56	1888.03	2994.13	4017.78	0.6654	0.150666	4.41643
70	ENSMUSG00000048707.9	chr2;chr2;chr2;chr2;chr2;chr2;chr2;chr2;chr2;chr2;chr2;chr2;chr2	25262618;25264241;25267564;25268832;25268832;25268936;25268992;25269133;25269133;25269133;25269356;25269356;25269356	25264553;25264319;25267621;25269045;25269045;25269239;25269045;25269171;25269239;25269239;25269556;25269515;25269885	+;+;+;+;+;+;+;+;+;+;+;+;+	2932	Tprn	354	331	282	219	266	272	502	534	782	277	131	188	551	756	568	194	172	216	388.341	331.864	310.022	205.18	233.461	263.403	532.092	523.523	598.4	220.543	160.792	229.016	543.226	660.097	475.231	202.443	202.391	245.875	343.409	551.338	351.439	0.6844	0.155141	4.41119
71	ENSMUSG00000116180.1	chr15	100600204	100602766	+	2563	Gm49492	97	103	108	115	121	139	172	171	233	177	98	123	121	168	152	88	76	96	106.41	103.269	118.732	107.743	106.198	134.607	182.31	167.645	178.296	140.925	120.288	149.835	119.293	146.688	127.175	91.8297	89.4287	109.278	109.47	176.084	127.775	0.687	0.155752	4.41093
72	ENSMUSG00000030168.13	chr6;chr6;chr6;chr6;chr6;chr6;chr6;chr6;chr6;chr6;chr6;chr6;chr6;chr6;chr6;chr6;chr6;chr6;chr6;chr6;chr6;chr6;chr6;chr6;chr6;chr6;chr6;chr6;chr6;chr6;chr6;chr6;chr6;chr6;chr6	119353150;119353765;119355466;119357216;119357216;119357216;119357686;119358922;119358922;119358922;119359351;119359351;119359351;119359351;119361828;119361828;119361828;119361828;119363488;119365261;119365261;119365261;119365261;119370150;119370150;119370150;119370150;119370151;119388482;119390220;119400723;119401919;119417420;119417420;119417420	119355928;119355928;119355928;119357409;119357409;119357409;119359109;119359109;119359109;119359109;119359537;119359537;119359537;119359537;119361999;119361999;119361999;119361999;119363547;119365380;119365380;119365380;119365380;119370408;119370408;119370408;119370408;119370408;119388686;119390248;119400883;119402022;119417475;119417690;119417704	-;-;-;-;-;-;-;-;-;-;-;-;-;-;-;-;-;-;-;-;-;-;-;-;-;-;-;-;-;-;-;-;-;-;-	5979	Adipor2	1119	1056	887	830	905	881	1369	1542	1986	981	643	722	2509	3461	2808	1073	886	949	1227.55	1058.76	975.141	777.622	794.295	853.154	1451.06	1511.75	1519.72	781.057	789.234	879.52	2473.6	3021.95	2349.38	1119.7	1042.55	1080.26	1087.15	1494.18	1317.02	0.4592	0.104117	4.41019
73	ENSMUSG00000045441.5	chr6;chr6	59347226;59426160	59355429;59426294	-;-	8339	Gprin3	1045	1896	961	551	516	512	803	892	885	561	378	431	434	407	460	445	424	410	1146.37	1900.95	1056.49	516.228	452.88	495.817	851.135	874.499	677.217	446.66	463.966	525.032	427.877	355.37	384.87	464.366	498.918	466.707	1367.94	800.95	666.964	-0.7738	0.176036	-4.39591
74	ENSMUSG00000036667.14	chr6;chr6;chr6;chr6;chr6;chr6;chr6;chr6;chr6;chr6;chr6;chr6;chr6;chr6;chr6;chr6;chr6;chr6;chr6;chr6;chr6;chr6;chr6;chr6;chr6;chr6;chr6;chr6;chr6;chr6;chr6;chr6;chr6;chr6;chr6;chr6;chr6;chr6;chr6;chr6;chr6;chr6;chr6;chr6	42668002;42669942;42671029;42673353;42673353;42675042;42675042;42675042;42676695;42676791;42676791;42676791;42677330;42677330;42677330;42677330;42678070;42678070;42678070;42678070;42678426;42678426;42678426;42678426;42679025;42685239;42686325;42686325;42686325;42686325;42686825;42690299;42691037;42692933;42692933;42692933;42692933;42709097;42709529;42709529;42709959;42709959;42709959;42709959	42670323;42670323;42673638;42673638;42673638;42675379;42675379;42675379;42677030;42677030;42677030;42677030;42677543;42677543;42677543;42677543;42678167;42678167;42678167;42678167;42679420;42679420;42679420;42679420;42679420;42686958;42686958;42686958;42686958;42686958;42686958;42690523;42691192;42693008;42693003;42693059;42693087;42709326;42709637;42709637;42710072;42710071;42710071;42710088	-;-;-;-;-;-;-;-;-;-;-;-;-;-;-;-;-;-;-;-;-;-;-;-;-;-;-;-;-;-;-;-;-;-;-;-;-;-;-;-;-;-;-;-	9638	Tcaf1	7608	8650	8103	8299	8750	7543	6907	7457	8964	9803	6480	6711	8154	8042	9855	7673	6838	6937	8346.05	8672.58	8908.19	7775.28	7679.65	7304.59	7321.03	7310.69	6859.41	7805	7953.71	8175.15	8038.96	7021.82	8245.43	8006.93	8046.23	7896.46	8642.27	7163.71	7853.73	-0.271	0.0616894	-4.39259
75	ENSMUSG00000026360.9	chr1;chr1;chr1;chr1;chr1;chr1;chr1;chr1;chr1;chr1;chr1;chr1;chr1;chr1;chr1	143999338;144001680;144001883;144002116;144002116;144002517;144002780;144002780;144002780;144002952;144002952;144004009;144004009;144004009;144004009	144001874;144001874;144002282;144002282;144002282;144003053;144002841;144002841;144003053;144003053;144003053;144004032;144004121;144004135;144004161	-;-;-;-;-;-;-;-;-;-;-;-;-;-;-	3627	Rgs2	1433	1714	1719	824	833	857	1297	1404	1519	1144	715	750	1280	1364	1282	703	594	645	1572.01	1718.47	1889.82	772	731.102	829.912	1374.75	1376.45	1162.36	910.835	877.608	913.629	1261.94	1190.97	1072.62	733.594	698.956	734.211	1726.77	1304.52	1101.18	-0.4062	0.0928701	-4.37356
76	ENSMUSG00000037703.14	chr2;chr2;chr2;chr2;chr2;chr2;chr2;chr2;chr2;chr2;chr2;chr2;chr2	130632839;130632839;130632842;130635773;130635773;130635773;130636943;130636943;130637285;130637885;130637885;130637885;130642721	130635464;130635464;130635464;130636627;130636627;130636627;130637419;130637419;130637419;130638047;130638095;130638095;130642803	-;-;-;-;-;-;-;-;-;-;-;-;-	4252	Lzts3	4591	5583	3405	6386	6904	5941	3049	3825	4113	6771	4675	4528	2051	2176	2291	5580	5016	4605	5036.37	5597.57	3743.35	5983	6059.46	5753.22	3231.77	3749.95	3147.34	5390.97	5738.21	5515.88	2022.06	1899.96	1916.82	5822.84	5902.29	5241.92	4792.43	3376.35	4541.83	-0.5056	0.115626	-4.37298
77	ENSMUSG00000032006.15	chr9;chr9;chr9;chr9;chr9;chr9;chr9;chr9;chr9;chr9;chr9;chr9;chr9;chr9;chr9;chr9;chr9;chr9;chr9;chr9	6168584;6168612;6168661;6288472;6288472;6288490;6293757;6293757;6293757;6333324;6333324;6333324;6337243;6337243;6337243;6359703;6359703;6376895;6376895;6376895	6168918;6168918;6168918;6288676;6288676;6288676;6293937;6293937;6293937;6333386;6333386;6333386;6337441;6337441;6337441;6359917;6359917;6378850;6377519;6378845	+;+;+;+;+;+;+;+;+;+;+;+;+;+;+;+;+;+;+;+	3154	Pdgfd	70	70	55	52	64	59	145	294	286	73	55	32	162	571	171	49	47	67	76.7907	70.1827	60.4653	48.7185	56.1711	57.1352	153.692	288.232	218.852	58.1215	67.5083	38.9815	159.714	498.565	143.071	51.1325	55.3046	76.2668	69.1462	220.258	121.05	1.6719	0.38294	4.36585
78	ENSMUSG00000020080.8	chr10;chr10;chr10;chr10;chr10;chr10;chr10;chr10;chr10;chr10;chr10;chr10;chr10;chr10;chr10;chr10;chr10;chr10;chr10;chr10;chr10;chr10;chr10;chr10;chr10;chr10	62383137;62385678;62391311;62393687;62395155;62395159;62395398;62398585;62398585;62398790;62398790;62400192;62400192;62401724;62403492;62405425;62408615;62409789;62409790;62411507;62411507;62411706;62416383;62417775;62422298;62422298	62383922;62385911;62391466;62393870;62395254;62395493;62395493;62398704;62398704;62398929;62398929;62400361;62400496;62401957;62403647;62405608;62408714;62409885;62409885;62411804;62411626;62411854;62417937;62417937;62422408;62422491	-;-;-;-;-;-;-;-;-;-;-;-;-;-;-;-;-;-;-;-;-;-;-;-;-;-	5132	Hkdc1	36	26	54	552	686	410	106	100	111	759	539	421	72	107	46	406	397	312	39.4923	26.0679	59.3659	517.165	602.084	397.041	112.354	98.038	84.9391	604.304	661.582	512.85	70.9842	93.4264	38.487	423.669	467.147	355.153	41.642	98.4437	286.897	1.2437	0.285405	4.35752
79	ENSMUSG00000027601.13	chr3;chr3;chr3;chr3;chr3;chr3;chr3;chr3;chr3;chr3;chr3;chr3;chr3;chr3;chr3;chr3;chr3;chr3;chr3;chr3;chr3;chr3;chr3;chr3;chr3;chr3;chr3;chr3;chr3;chr3;chr3;chr3;chr3;chr3;chr3;chr3;chr3;chr3;chr3;chr3;chr3;chr3;chr3;chr3;chr3;chr3;chr3;chr3;chr3;chr3	19187327;19187329;19187347;19187456;19188110;19188265;19188274;19188314;19200026;19200026;19200026;19200026;19200026;19200026;19200026;19200641;19206452;19206452;19206452;19206452;19206452;19206452;19208491;19211468;19211468;19211468;19211468;19211468;19211468;19211468;19211572;19215471;19215471;19215471;19215471;19215471;19215471;19215471;19217180;19217180;19217180;19217180;19218162;19218162;192…	19187358;19187548;19187386;19187548;19188288;19188288;19188288;19188892;19200167;19200167;19200167;19200167;19200167;19200167;19200167;19200702;19206550;19206550;19206550;19206550;19206550;19206550;19208527;19211551;19211583;19211583;19211583;19211583;19211583;19211583;19211583;19216222;19215703;19215703;19215703;19215703;19215703;19215694;19217423;19217423;19217423;19217423;19218321;19218321;192…	+;+;+;+;+;+;+;+;+;+;+;+;+;+;+;+;+;+;+;+;+;+;+;+;+;+;+;+;+;+;+;+;+;+;+;+;+;+;+;+;+;+;+;+;+;+;+;+;+;+	4372	Mtfr1	115	169	114	146	135	159	229	359	388	159	87	87	319	680	339	128	96	88	126.156	169.441	125.328	136.786	118.486	153.974	242.727	351.956	296.904	126.593	106.786	105.981	314.5	593.738	283.633	133.571	112.963	100.171	140.308	297.196	199.983	1.0819	0.249144	4.34247
80	ENSMUSG00000036333.11	chr12;chr12;chr12;chr12;chr12;chr12;chr12;chr12;chr12;chr12;chr12;chr12;chr12;chr12;chr12;chr12;chr12;chr12;chr12;chr12;chr12;chr12;chr12;chr12;chr12;chr12;chr12;chr12;chr12;chr12;chr12;chr12;chr12;chr12;chr12;chr12;chr12;chr12;chr12;chr12;chr12;chr12;chr12;chr12;chr12;chr12;chr12;chr12;chr12;chr12;chr12;chr12;chr12;chr12;chr12;chr12;chr12;chr12;chr12;chr12;chr12;chr12;chr12;chr12;chr12;chr12;chr…	24974925;24974929;24974972;24974993;24982237;24982237;24982237;24982313;24986904;24986904;24986904;24986904;24988532;24988532;24988532;24988532;24989738;24989738;24989738;24989738;24990676;24990676;24990676;24990676;24992210;24992210;24992210;24992210;24992218;24992290;24994812;24994812;24994812;24994812;24994812;24994812;24997232;24997232;24997232;24997232;24997232;24998706;24998706;24998706;249…	24975062;24975062;24975062;24975062;24982377;24982377;24982377;24982377;24987002;24987002;24987002;24987002;24988630;24988630;24988630;24988630;24989836;24989836;24989836;24989836;24990774;24990774;24990774;24990774;24992308;24992308;24992308;24992308;24992308;24992308;24995009;24995009;24995009;24995009;24995156;24995009;24997330;24997330;24997330;24997330;24997330;24998804;24998804;24998804;249…	+;+;+;+;+;+;+;+;+;+;+;+;+;+;+;+;+;+;+;+;+;+;+;+;+;+;+;+;+;+;+;+;+;+;+;+;+;+;+;+;+;+;+;+;+;+;+;+;+;+;+;+;+;+;+;+;+;+;+;+;+;+;+;+;+;+;+;+;+;+;+;+;+;+;+;+;+;+;+;+;+;+;+;+;+;+;+;+;+;+;+;+;+;+;+;+;+;+;+;+;+;+;+;+;+;+;+;+;+;+;+;+;+;+;+;+;+;+;+;+;+;+;+;+;+;+;+;+;+;+;+;+;+;+;+;+;+;+;+;+;+;+;+;+	8669	Kidins220	9299	9870	8838	9713	9918	9272	8163	8693	10988	10208	7041	6931	9178	9478	11128	9283	8439	8273	10201.1	9895.76	9716.23	9100.05	8704.77	8978.94	8652.32	8522.44	8408.21	8127.45	8642.29	8443.15	9048.52	8275.66	9310.52	9686.99	9930.11	9417.25	9937.69	8527.66	9058.99	-0.2209	0.0509203	-4.33774
81	ENSMUSG00000060988.12	chr2;chr2;chr2;chr2;chr2;chr2;chr2;chr2;chr2;chr2;chr2;chr2;chr2;chr2;chr2;chr2;chr2;chr2;chr2;chr2;chr2;chr2;chr2;chr2;chr2;chr2;chr2;chr2;chr2;chr2;chr2;chr2;chr2;chr2;chr2;chr2;chr2;chr2;chr2;chr2;chr2;chr2;chr2;chr2;chr2;chr2;chr2;chr2;chr2;chr2;chr2;chr2	54436317;54436387;54436387;54436491;54477648;54477648;54516442;54516442;54516442;54516442;54516540;54732986;54732986;54732986;54732986;54732986;54854602;54854602;54854602;54854602;54855028;54855028;54855028;54855028;54857795;54857795;54857795;54857795;54880055;54880055;54880055;54880055;54933389;54933389;54933389;54933389;55060465;55060465;55060465;55060465;55073898;55073898;55073898;55073898;550…	54436729;54436729;54436729;54436830;54477718;54477718;54516681;54516681;54516681;54516681;54516681;54733133;54733154;54733154;54733154;54733154;54854768;54854768;54854768;54854768;54855235;54855235;54855235;54855235;54857965;54857965;54857965;54857965;54880172;54880172;54880172;54880172;54933569;54933569;54933569;54933569;55060604;55060604;55060604;55060604;55073996;55074104;55073996;55073996;550…	+;+;+;+;+;+;+;+;+;+;+;+;+;+;+;+;+;+;+;+;+;+;+;+;+;+;+;+;+;+;+;+;+;+;+;+;+;+;+;+;+;+;+;+;+;+;+;+;+;+;+;+	7810	Galnt13	1342	1192	1534	722	743	598	906	1146	1267	955	603	582	1207	1126	1283	559	535	557	1472.19	1195.11	1686.43	676.437	652.112	579.099	960.309	1123.52	969.53	760.356	740.137	708.976	1189.97	983.16	1073.45	583.328	629.531	634.039	1451.24	1017.78	923.205	-0.5116	0.118637	-4.31204
83	ENSMUSG00000023034.7	chr15;chr15;chr15;chr15;chr15;chr15;chr15;chr15;chr15;chr15;chr15;chr15;chr15;chr15;chr15;chr15;chr15;chr15;chr15;chr15	101254269;101258308;101266846;101266846;101268928;101270083;101270083;101270083;101271736;101271736;101272153;101272153;101272718;101272718;101272861;101273015;101273015;101273015;101273996;101273996	101254351;101258426;101266971;101266971;101269103;101270124;101270969;101270969;101271865;101271865;101272304;101272304;101272920;101272920;101272920;101273847;101273193;101273193;101274795;101274795	+;+;+;+;+;+;+;+;+;+;+;+;+;+;+;+;+;+;+;+	3509	Nr4a1	728	1220	1166	3842	4126	3364	762	592	804	2911	1502	1727	440	655	629	2402	2492	2134	798.623	1223.18	1281.86	3599.55	3621.28	3257.67	807.677	580.385	615.235	2317.69	1843.59	2103.78	433.793	571.909	526.268	2506.53	2932.32	2429.16	1101.22	667.766	1747.25	-0.7231	0.168005	-4.30397
84	ENSMUSG00000031066.10	chrX;chrX;chrX;chrX;chrX;chrX;chrX;chrX;chrX;chrX;chrX;chrX;chrX;chrX;chrX;chrX;chrX;chrX;chrX;chrX;chrX;chrX;chrX;chrX;chrX;chrX;chrX;chrX;chrX;chrX;chrX;chrX;chrX;chrX;chrX;chrX;chrX;chrX;chrX;chrX;chrX;chrX;chrX;chrX;chrX;chrX;chrX;chrX;chrX;chrX;chrX;chrX;chrX;chrX;chrX;chrX;chrX;chrX;chrX;chrX	20703906;20703934;20703960;20706912;20706912;20711749;20711749;20711749;20711825;20712030;20712030;20712030;20712030;20712326;20712326;20712326;20712326;20712837;20712837;20712837;20713115;20713115;20713115;20713115;20713297;20713297;20713297;20713748;20713748;20713748;20714014;20714014;20714014;20714507;20714507;20714507;20714853;20714853;20714853;20715028;20715028;20715028;20716747;20716747;207…	20704119;20704119;20704119;20706982;20706982;20711858;20711858;20711858;20711858;20712160;20712160;20712160;20712160;20712443;20712982;20712443;20712443;20712982;20712982;20712982;20713176;20713176;20713153;20713176;20713396;20713396;20713396;20713921;20713921;20713921;20714172;20714172;20714172;20714731;20714731;20714731;20714936;20714936;20714936;20715122;20715122;20715122;20717804;20717685;207…	+;+;+;+;+;+;+;+;+;+;+;+;+;+;+;+;+;+;+;+;+;+;+;+;+;+;+;+;+;+;+;+;+;+;+;+;+;+;+;+;+;+;+;+;+;+;+;+;+;+;+;+;+;+;+;+;+;+;+;+	4732	Usp11	3463	3876	3838	3403	3311	2931	2649	3140	4218	3315	2139	2132	3243	3030	3951	2455	2448	2522	3798.94	3886.12	4219.38	3188.25	2905.98	2838.36	2807.79	3078.39	3227.69	2639.35	2625.46	2597.14	3197.25	2645.63	3305.7	2561.84	2880.54	2870.82	3968.15	3037.96	3070.81	-0.3848	0.0898926	-4.28057
85	ENSMUSG00000026312.17	chr1;chr1;chr1;chr1;chr1;chr1;chr1;chr1;chr1;chr1;chr1;chr1;chr1;chr1;chr1;chr1;chr1;chr1;chr1;chr1;chr1;chr1;chr1;chr1;chr1;chr1;chr1;chr1;chr1;chr1;chr1;chr1;chr1;chr1;chr1;chr1;chr1;chr1;chr1;chr1;chr1;chr1;chr1;chr1;chr1;chr1;chr1;chr1;chr1;chr1;chr1;chr1;chr1;chr1;chr1;chr1;chr1;chr1;chr1;chr1;chr1;chr1;chr1;chr1;chr1;chr1	109982431;109982710;109982981;109983006;109983016;109983229;109983245;109983281;109983621;109983643;109983643;109983737;109993982;109993986;109993986;109993986;109993986;109993986;109993986;109993986;109997696;110048817;110048817;110048817;110048817;110052849;110052849;110052849;110052849;110060995;110060995;110060995;110060995;110065610;110065610;110065610;110065610;110084920;110084920;110084920…	109982679;109983051;109983051;109983051;109983141;109983891;109983331;109983372;109983891;109983891;109983891;109983891;109994389;109998669;109994389;109994389;109995323;109994382;109995955;109994389;109997851;110049111;110049111;110049111;110049111;110052968;110052968;110052968;110052968;110061162;110061162;110061162;110061162;110065797;110065797;110065797;110065797;110085173;110085173;110085173…	+;+;+;+;+;+;+;+;+;+;+;+;+;+;+;+;+;+;+;+;+;+;+;+;+;+;+;+;+;+;+;+;+;+;+;+;+;+;+;+;+;+;+;+;+;+;+;+;+;+;+;+;+;+;+;+;+;+;+;+;+;+;+;+;+;+	10037	Cdh7	633	641	824	528	641	487	433	508	695	860	572	438	561	530	657	584	530	530	694.407	642.673	905.88	494.68	562.589	471.607	458.956	498.033	531.826	684.719	702.087	533.559	553.085	462.766	549.695	609.416	623.647	603.305	747.653	496.272	587.941	-0.5891	0.137826	-4.2741
86	ENSMUSG00000042745.9	chr2;chr2;chr2	152736251;152736251;152736972	152737410;152736745;152737410	+;+;+	1160	Id1	66	122	81	141	142	142	198	354	322	125	88	66	111	441	157	86	74	89	72.4026	122.318	89.0489	132.102	124.63	137.512	209.869	347.055	246.4	99.5231	108.013	80.3993	109.434	385.056	131.358	89.7427	87.0753	101.31	94.59	267.774	148.514	1.4997	0.353269	4.24534
87	ENSMUSG00000032841.15	chr2;chr2;chr2;chr2;chr2;chr2;chr2;chr2;chr2;chr2;chr2;chr2;chr2;chr2;chr2;chr2;chr2;chr2;chr2;chr2;chr2;chr2;chr2;chr2;chr2;chr2;chr2;chr2;chr2;chr2;chr2;chr2;chr2;chr2;chr2;chr2;chr2;chr2;chr2;chr2;chr2;chr2;chr2;chr2;chr2;chr2;chr2;chr2;chr2;chr2;chr2	101714285;101714285;101716241;101717250;101729424;101729424;101729424;101729424;101734605;101734605;101734605;101734605;101741287;101741287;101741287;101741348;101746726;101746726;101746726;101746726;101758510;101758510;101758510;101758510;101758518;101770935;101770935;101770935;101770935;101770935;101772130;101772130;101772130;101772130;101772130;101772140;101772184;101772295;101797421;101797421…	101717466;101717466;101717466;101717466;101729550;101729550;101729550;101729550;101734745;101734745;101734745;101734745;101741378;101741378;101741378;101741378;101746783;101746783;101746783;101746783;101758558;101758558;101758558;101758558;101758558;101771015;101771015;101771015;101771015;101771015;101772408;101772408;101772408;101772408;101772408;101772408;101772408;101772408;101797733;101797650…	-;-;-;-;-;-;-;-;-;-;-;-;-;-;-;-;-;-;-;-;-;-;-;-;-;-;-;-;-;-;-;-;-;-;-;-;-;-;-;-;-;-;-;-;-;-;-;-;-;-;-	4967	Prr5l	292	247	262	105	128	120	387	393	562	84	63	67	318	360	347	65	47	55	320.327	247.645	288.035	98.3738	112.342	116.207	410.198	385.289	430.052	66.8795	77.3277	81.6175	313.514	314.332	290.326	67.8288	55.3046	62.6071	285.335	408.513	207.678	0.5209	0.12274	4.24378
88	ENSMUSG00000022037.15	chr14;chr14;chr14;chr14;chr14;chr14;chr14;chr14;chr14;chr14;chr14;chr14;chr14;chr14;chr14;chr14;chr14;chr14;chr14;chr14;chr14;chr14;chr14;chr14;chr14;chr14;chr14;chr14;chr14;chr14;chr14;chr14;chr14;chr14;chr14;chr14;chr14;chr14;chr14;chr14;chr14;chr14	65968483;65968642;65968654;65969718;65970620;65970804;65971058;65971303;65971732;65971732;65971732;65971732;65971732;65971732;65971732;65971732;65973325;65973325;65973325;65973325;65973325;65973325;65973325;65974669;65974843;65974843;65974843;65974843;65974843;65974843;65974843;65975581;65975581;65975581;65975581;65975581;65975581;65975581;65976906;65979651;65980854;65981308	65968688;65968688;65968688;65969899;65970704;65970944;65971175;65971544;65971852;65971852;65971852;65971852;65972537;65971852;65971856;65971852;65973473;65973473;65973473;65973473;65973473;65973473;65973473;65975013;65975013;65974962;65975013;65975013;65975013;65975013;65975013;65975974;65975777;65975865;65975842;65975961;65975646;65975992;65977010;65979880;65981029;65981547	+;+;+;+;+;+;+;+;+;+;+;+;+;+;+;+;+;+;+;+;+;+;+;+;+;+;+;+;+;+;+;+;+;+;+;+;+;+;+;+;+;+	3437	Clu	12302	12019	11793	10775	11978	11384	16938	20367	24350	13358	8660	9742	15500	26528	17901	10199	8638	10176	13495.4	12050.4	12964.9	10095	10512.8	11024.2	17953.3	19967.4	18633	10635.4	10629.5	11867.4	15281.3	23162.8	14977.3	10642.9	10164.3	11583.5	12836.9	18851.3	13646.7	0.5544	0.130675	4.24247
89	ENSMUSG00000030279.15	chr6;chr6;chr6;chr6;chr6;chr6;chr6;chr6;chr6;chr6;chr6;chr6;chr6;chr6;chr6;chr6;chr6;chr6;chr6;chr6;chr6;chr6;chr6;chr6;chr6;chr6;chr6;chr6;chr6;chr6;chr6;chr6;chr6;chr6;chr6;chr6;chr6;chr6;chr6;chr6;chr6;chr6;chr6;chr6;chr6;chr6;chr6;chr6;chr6;chr6;chr6;chr6;chr6;chr6;chr6;chr6;chr6;chr6;chr6;chr6;chr6;chr6;chr6;chr6;chr6;chr6;chr6;chr6;chr6;chr6;chr6;chr6;chr6;chr6;chr6;chr6;chr6;chr6;chr6;chr6…	143010920;143010920;143010925;143010928;143011482;143011733;143011739;143011937;143013202;143013202;143013202;143013202;143013202;143013202;143013202;143013202;143017883;143017883;143017883;143017883;143017883;143017883;143017883;143018855;143019328;143020324;143020324;143020324;143027313;143029160;143029160;143029160;143029160;143029160;143029160;143029160;143029573;143029573;143029573;143029573…	143012136;143012136;143012136;143012136;143012136;143012136;143012136;143012136;143013348;143013712;143013348;143013348;143013348;143013348;143013348;143013348;143018073;143018073;143018073;143018073;143018073;143018073;143018073;143021847;143019429;143020374;143020374;143020374;143029246;143029246;143029246;143029246;143029246;143029246;143029246;143029246;143029660;143029660;143029660;143029660…	-;-;-;-;-;-;-;-;-;-;-;-;-;-;-;-;-;-;-;-;-;-;-;-;-;-;-;-;-;-;-;-;-;-;-;-;-;-;-;-;-;-;-;-;-;-;-;-;-;-;-;-;-;-;-;-;-;-;-;-;-;-;-;-;-;-;-;-;-;-;-;-;-;-;-;-;-;-;-;-;-;-;-;-;-;-;-;-;-;-;-;-;-;-;-;-;-;-;-;-;-;-;-;-;-;-;-;-;-;-;-;-;-;-;-;-;-;-;-;-;-;-;-;-;-;-;-;-;-;-;-;-;-;-;-;-;-;-;-;-;-;-;-;-;-;-;-;-;-;-;-;-;-;-;-;-;-;-;-;-;-;-;-;-;-;-;-;-;-;-;-;-;-;-;-;-;-;-;-;-;-;-;-;-;-;-;-;-;-;-;-;-;-;-;-;-;-;-;-;-…	12621	C2cd5	1859	2080	1985	2029	2279	2035	1654	1834	2050	2373	1582	1494	1439	1501	1749	2091	1639	1813	2039.34	2085.43	2182.25	1900.96	2000.22	1970.68	1753.15	1798.02	1568.7	1889.35	1941.78	1819.95	1418.7	1310.59	1463.34	2182	1928.6	2063.76	2102.34	1706.62	1850.93	-0.3023	0.0713458	-4.23737
90	ENSMUSG00000047021.14	chr1;chr1;chr1;chr1;chr1;chr1;chr1;chr1;chr1;chr1;chr1;chr1;chr1;chr1;chr1;chr1;chr1;chr1;chr1;chr1;chr1;chr1;chr1;chr1;chr1;chr1;chr1;chr1;chr1;chr1;chr1;chr1;chr1;chr1;chr1;chr1;chr1;chr1;chr1;chr1;chr1;chr1;chr1;chr1;chr1;chr1;chr1;chr1;chr1;chr1;chr1;chr1	74902071;74902339;74903097;74904021;74904633;74905046;74905607;74905900;74906310;74907328;74907605;74910444;74910703;74911014;74916763;74917150;74918366;74918834;74919184;74920386;74921431;74922303;74922928;74922928;74923392;74924793;74925373;74925373;74926431;74926431;74926431;74927014;74927014;74927014;74927597;74927597;74927597;74928005;74928005;74928005;74928334;74928334;74928334;74929255;749…	74902243;74902476;74903549;74904146;74904835;74905090;74905714;74906013;74906453;74907486;74907796;74910554;74910769;74911190;74916891;74917375;74918494;74918984;74919342;74920610;74921676;74922460;74925167;74923065;74925573;74925167;74925573;74925573;74926696;74926696;74926696;74927236;74927236;74927236;74927742;74927742;74927742;74928204;74928204;74928204;74928500;74928500;74928500;74929357;749…	-;-;-;-;-;-;-;-;-;-;-;-;-;-;-;-;-;-;-;-;-;-;-;-;-;-;-;-;-;-;-;-;-;-;-;-;-;-;-;-;-;-;-;-;-;-;-;-;-;-;-;-	7817	Cfap65	624	464	794	249	335	284	1166	1715	1743	261	177	128	809	1308	672	175	247	158	684.534	465.211	872.899	233.286	294.021	275.024	1235.89	1681.35	1333.77	207.804	217.254	155.926	797.587	1142.07	562.245	182.616	290.643	179.853	674.215	1417.01	600.666	1.072	0.253192	4.23396
91	ENSMUSG00000033732.10	chr8;chr8;chr8;chr8;chr8;chr8;chr8;chr8;chr8;chr8;chr8;chr8;chr8;chr8;chr8;chr8;chr8;chr8;chr8;chr8;chr8;chr8;chr8;chr8;chr8;chr8;chr8;chr8;chr8;chr8;chr8;chr8;chr8;chr8;chr8;chr8;chr8;chr8;chr8;chr8;chr8;chr8;chr8;chr8;chr8;chr8	110810239;110811391;110811979;110812966;110813623;110814530;110815903;110816155;110817544;110820707;110821468;110823375;110824165;110824435;110825502;110826095;110826095;110831482;110831484;110831484;110833780;110833780;110833780;110835549;110835549;110835549;110837292;110837292;110837292;110838212;110838212;110838212;110839872;110839872;110840568;110841110;110841110;110841771;110841771;110842688…	110811081;110811495;110812122;110813064;110813835;110814655;110816059;110816360;110817718;110820861;110821590;110823518;110824320;110825657;110825657;110826246;110826246;110831556;110831556;110831556;110833875;110833875;110833875;110835714;110835714;110835714;110837395;110837395;110837395;110838596;110838349;110838349;110839984;110839984;110845057;110841251;110841251;110841943;110841943;110843014…	-;-;-;-;-;-;-;-;-;-;-;-;-;-;-;-;-;-;-;-;-;-;-;-;-;-;-;-;-;-;-;-;-;-;-;-;-;-;-;-;-;-;-;-;-;-	10919	Sf3b3	1709	1806	1653	1841	1798	1689	1463	1643	2004	2093	1380	1388	1603	1713	1936	1710	1504	1553	1874.79	1810.71	1817.26	1724.82	1578.06	1635.62	1550.7	1610.76	1533.5	1666.41	1693.85	1690.82	1580.38	1495.7	1619.8	1784.42	1769.75	1767.8	1834.25	1564.99	1678.06	-0.2294	0.0542028	-4.23307
92	ENSMUSG00000003534.17	chr17;chr17;chr17;chr17;chr17;chr17;chr17;chr17;chr17;chr17;chr17;chr17;chr17;chr17;chr17;chr17;chr17;chr17;chr17;chr17;chr17;chr17;chr17;chr17;chr17;chr17;chr17;chr17;chr17;chr17;chr17;chr17;chr17;chr17;chr17;chr17;chr17;chr17;chr17;chr17;chr17;chr17;chr17;chr17;chr17;chr17;chr17;chr17;chr17;chr17;chr17;chr17;chr17;chr17;chr17;chr17;chr17;chr17;chr17;chr17;chr17;chr17;chr17;chr17;chr17;chr17;chr…	35681567;35681567;35681570;35681570;35681570;35682431;35682624;35682624;35682624;35682624;35682624;35682624;35683437;35683437;35683437;35683437;35683437;35683437;35684095;35684095;35684095;35684095;35684095;35684095;35684995;35684995;35684995;35684995;35684995;35684995;35685306;35685306;35685306;35685306;35685306;35685306;35685306;35686481;35686481;35686481;35686481;35687145;35687145;35687145;356…	35682518;35682518;35682518;35682518;35682518;35682518;35682773;35682773;35682773;35682773;35682773;35682773;35683671;35683671;35683671;35683671;35683671;35683671;35684313;35684313;35684313;35684313;35684313;35684313;35685122;35685122;35685122;35685122;35685122;35685122;35685550;35685550;35685550;35685550;35685550;35685550;35685550;35686591;35686591;35686591;35686591;35687310;35687310;35687310;356…	-;-;-;-;-;-;-;-;-;-;-;-;-;-;-;-;-;-;-;-;-;-;-;-;-;-;-;-;-;-;-;-;-;-;-;-;-;-;-;-;-;-;-;-;-;-;-;-;-;-;-;-;-;-;-;-;-;-;-;-;-;-;-;-;-;-;-;-;-;-;-;-;-;-;-;-;-;-;-;-;-;-;-;-;-;-;-;-;-;-;-;-;-;-;-;-;-;-;-;-;-;-;-;-;-;-;-;-;-;-;-;-;-;-;-;-;-;-;-;-;-;-;-;-;-;-;-;-;-;-;-;-;-;-;-;-;-;-;-;-;-;-;-;-;-;-;-;-;-	4774	Ddr1	2478	1947	1973	1107	1262	1249	3100	3483	4760	1267	761	752	2446	3582	2484	826	766	909	2718.39	1952.08	2169.06	1037.14	1107.62	1209.52	3285.83	3414.66	3642.43	1008.77	934.07	916.065	2411.49	3127.6	2078.3	861.947	901.347	1034.72	2279.84	3447.64	1878.39	0.597	0.14113	4.23033
93	ENSMUSG00000028042.15	chr3;chr3;chr3;chr3;chr3;chr3;chr3;chr3;chr3;chr3;chr3;chr3;chr3;chr3;chr3;chr3;chr3;chr3;chr3;chr3;chr3;chr3;chr3;chr3;chr3;chr3;chr3;chr3;chr3	89377644;89377644;89377644;89377644;89380344;89380344;89380344;89380344;89381138;89381174;89381204;89381422;89385662;89387063;89387063;89391954;89392513;89393035;89393035;89393035;89393035;89393035;89393035;89393311;89393311;89393477;89393614;89393791;89394508	89379994;89379994;89379994;89379994;89381515;89381515;89381515;89381515;89381515;89381515;89381515;89381515;89385862;89387671;89387189;89392069;89392688;89393135;89393135;89393135;89393135;89393362;89393063;89393378;89393342;89393635;89393678;89393941;89394776	-;-;-;-;-;-;-;-;-;-;-;-;-;-;-;-;-;-;-;-;-;-;-;-;-;-;-;-;-	5591	Zbtb7b	291	386	243	321	315	283	426	498	706	355	194	226	651	830	715	301	225	203	319.23	387.007	267.147	300.743	276.467	274.055	451.536	488.229	540.243	282.646	238.12	275.307	641.816	724.709	598.222	314.099	264.756	231.077	324.461	493.336	381.967	0.6046	0.143459	4.21461
94	ENSMUSG00000057967.12	chr11;chr11;chr11;chr11;chr11;chr11;chr11;chr11;chr11	33117430;33117430;33124613;33124613;33134203;33134203;33146695;33147045;33147242	33118031;33118031;33124719;33124719;33134383;33134383;33146795;33147081;33147400	-;-;-;-;-;-;-;-;-	1187	Fgf18	22	20	14	26	16	15	51	58	75	17	4	7	51	84	45	26	16	18	24.1342	20.0522	15.3912	24.3592	14.0428	14.5259	54.0571	56.862	57.3913	13.5351	4.9097	8.5272	50.2805	73.3441	37.6504	27.1315	18.8271	20.4896	19.8592	56.1035	29.7506	1.4989	0.355824	4.21245
95	ENSMUSG00000091890.2	chr7;chr7	73737929;73738893	73741024;73740917	-;-	3096	A830073O21Rik	182	240	172	173	160	173	120	150	164	211	155	120	91	75	101	130	130	124	199.656	240.626	189.091	162.083	140.428	167.532	127.193	147.057	125.496	167.995	190.251	146.181	89.7162	65.4858	84.5042	135.658	152.97	141.151	209.791	133.249	148.504	-0.6587	0.156429	-4.21076
96	ENSMUSG00000005917.15	chr11;chr11;chr11;chr11;chr11;chr11;chr11;chr11;chr11;chr11;chr11;chr11;chr11	21994764;21994769;21996858;21998370;21998370;21998370;21999380;21999380;22001122;22001122;22001548;22001548;22002754	21997058;21997058;21997058;21998521;22001189;21998521;21999585;21999585;22001189;22001189;22001615;22001710;22002897	-;-;-;-;-;-;-;-;-;-;-;-;-	5422	Otx1	25	55	14	171	204	168	64	105	114	172	105	104	44	112	74	133	87	96	27.4252	55.1436	15.3912	160.209	179.045	162.69	67.8364	102.94	87.2348	136.944	128.88	126.69	43.3792	97.7921	61.9139	138.788	102.372	109.278	32.6533	86.0037	100.22	1.3878	0.329751	4.20874
97	ENSMUSG00000021684.17	chr13;chr13;chr13;chr13;chr13;chr13;chr13;chr13;chr13;chr13;chr13;chr13;chr13;chr13;chr13;chr13;chr13;chr13;chr13;chr13;chr13;chr13;chr13;chr13;chr13;chr13;chr13;chr13;chr13;chr13;chr13;chr13;chr13;chr13;chr13;chr13;chr13;chr13;chr13;chr13;chr13;chr13;chr13;chr13;chr13;chr13;chr13;chr13;chr13;chr13;chr13;chr13;chr13;chr13;chr13;chr13;chr13;chr13;chr13;chr13;chr13;chr13;chr13;chr13;chr13;chr13;chr…	95024454;95024459;95024505;95025330;95026103;95026120;95026120;95026120;95027530;95027618;95027618;95027618;95027618;95027618;95027618;95027618;95030313;95030313;95030313;95030313;95030313;95030313;95030313;95030313;95032830;95032830;95032830;95032830;95032830;95032830;95032830;95032830;95033946;95034169;95034169;95034169;95034169;95034169;95034169;95034169;95034169;95041865;95041865;95041865;950…	95026229;95026229;95026229;95026229;95026229;95026229;95026229;95026229;95027747;95027747;95027747;95027747;95027747;95027747;95027747;95027747;95030480;95030480;95030480;95030480;95030480;95030480;95030480;95030480;95032950;95032950;95032950;95032950;95032950;95032950;95032950;95032950;95034386;95034386;95034386;95034386;95034386;95034386;95034386;95034386;95034253;95042063;95042063;95042063;950…	-;-;-;-;-;-;-;-;-;-;-;-;-;-;-;-;-;-;-;-;-;-;-;-;-;-;-;-;-;-;-;-;-;-;-;-;-;-;-;-;-;-;-;-;-;-;-;-;-;-;-;-;-;-;-;-;-;-;-;-;-;-;-;-;-;-;-;-;-;-;-;-;-;-;-;-;-;-;-;-;-;-;-;-;-;-;-;-;-;-;-;-;-;-;-;-;-;-;-;-;-;-;-;-;-;-;-;-;-;-;-;-;-;-;-;-;-;-;-;-;-;-;-;-;-;-;-;-;-;-;-;-;-;-;-;-;-;-;-;-;-;-;-;-;-;-;-;-;-;-;-;-;-;-;-;-;-;-;-;-;-;-;-;-;-;-;-;-;-;-;-;-;-;-;-;-;-;-;-;-;-;-;-;-;-;-;-;-;-;-	5879	Pde8b	1265	1306	1257	1371	1497	1264	1078	1132	1266	1661	1029	1134	914	851	979	1137	1031	1050	1387.72	1309.41	1381.91	1284.48	1313.88	1224.05	1142.62	1109.79	968.765	1322.46	1263.02	1381.41	901.105	743.045	819.105	1186.48	1213.17	1195.23	1359.68	1073.72	1174.87	-0.3428	0.0815243	-4.20531
98	ENSMUSG00000052374.16	chr13;chr13;chr13;chr13;chr13;chr13;chr13;chr13;chr13;chr13;chr13;chr13;chr13;chr13;chr13;chr13;chr13;chr13;chr13;chr13;chr13;chr13;chr13;chr13;chr13;chr13;chr13;chr13;chr13;chr13;chr13;chr13;chr13;chr13;chr13;chr13;chr13;chr13;chr13;chr13;chr13;chr13;chr13;chr13;chr13;chr13;chr13;chr13;chr13;chr13;chr13;chr13;chr13;chr13;chr13;chr13	12269426;12269435;12269478;12270778;12270778;12270778;12272699;12272699;12272699;12273996;12275078;12275078;12275078;12276363;12276363;12276363;12277399;12277399;12278794;12278794;12278794;12280429;12280429;12280429;12282515;12282515;12282515;12288507;12288507;12290674;12290674;12291660;12291660;12294310;12294310;12296475;12296475;12300935;12300935;12304314;12304314;12306274;12306274;12308219;123…	12269652;12269652;12269652;12270936;12270936;12270936;12272764;12272764;12272764;12274096;12275224;12275224;12275224;12276434;12276542;12276542;12277533;12277533;12278976;12278976;12278976;12280569;12280569;12280569;12282547;12282623;12282623;12288657;12288657;12290821;12290821;12291890;12291890;12294402;12294402;12296560;12296560;12301016;12301016;12304392;12304392;12306361;12306361;12308986;123…	-;-;-;-;-;-;-;-;-;-;-;-;-;-;-;-;-;-;-;-;-;-;-;-;-;-;-;-;-;-;-;-;-;-;-;-;-;-;-;-;-;-;-;-;-;-;-;-;-;-;-;-;-;-;-;-	3795	Actn2	713	1034	559	277	269	227	482	578	538	298	204	203	170	209	186	181	193	157	782.168	1036.7	614.547	259.519	236.094	219.825	510.893	566.659	411.687	237.263	250.394	247.289	167.602	182.487	155.621	188.877	227.102	178.715	811.138	496.413	359.636	-0.711	0.169235	-4.20135
99	ENSMUSG00000001300.16	chr8;chr8;chr8;chr8;chr8;chr8;chr8;chr8;chr8	8617434;8620597;8622331;8622331;8623148;8639206;8639206;8658422;8660484	8620976;8620976;8622444;8622444;8623240;8639363;8639489;8661239;8661242	-;-;-;-;-;-;-;-;-	6855	Efnb2	890	1005	940	1737	1630	1728	647	866	1003	1844	1171	1156	458	524	561	1213	1278	1156	976.338	1007.62	1033.41	1627.38	1430.61	1673.38	685.784	849.009	767.513	1468.16	1437.31	1408.21	451.538	457.527	469.375	1265.79	1503.81	1315.89	1005.79	767.435	1101.59	-0.3894	0.0929187	-4.19083
100	ENSMUSG00000023945.7	chr17;chr17;chr17;chr17;chr17;chr17;chr17;chr17;chr17;chr17;chr17;chr17;chr17	54273590;54273594;54278675;54278675;54281723;54284162;54287355;54292936;54293814;54296959;54297035;54298305;54298581	54277147;54277147;54278892;54279204;54281876;54284305;54287503;54293091;54293927;54297191;54297191;54298456;54299034	-;-;-;-;-;-;-;-;-;-;-;-;-	5644	Slc5a7	542	497	499	34	30	28	245	407	431	44	32	23	490	481	714	25	18	22	594.579	498.297	548.585	31.8544	26.3302	27.115	259.686	399.015	329.809	35.0321	39.2776	28.0179	483.087	419.982	597.386	26.088	21.1805	25.0428	547.154	329.503	243.909	-0.7302	0.174666	-4.18068
101	ENSMUSG00000070509.15	chr7;chr7;chr7;chr7;chr7;chr7;chr7;chr7;chr7;chr7;chr7;chr7;chr7;chr7	73375509;73375520;73391160;73391227;73391276;73391381;73391381;73409232;73409232;73409232;73409232;73417317;73417317;73417317	73375888;73375888;73391201;73391496;73393247;73391496;73391496;73409451;73409749;73409749;73409749;73419899;73419899;73419899	+;+;+;+;+;+;+;+;+;+;+;+;+;+	5544	Rgma	814	944	734	632	650	627	1080	1141	1668	701	387	460	1047	1077	1385	488	478	433	892.966	946.464	806.937	592.117	570.488	607.182	1144.74	1118.61	1276.38	558.125	475.013	560.359	1032.23	940.376	1158.79	509.238	562.459	492.889	882.122	1179.91	791.409	0.4203	0.100541	4.18009
102	ENSMUSG00000035615.12	chr4;chr4;chr4;chr4;chr4;chr4;chr4;chr4;chr4;chr4;chr4;chr4;chr4;chr4;chr4;chr4;chr4;chr4;chr4;chr4;chr4;chr4;chr4;chr4;chr4;chr4;chr4;chr4;chr4;chr4;chr4;chr4;chr4;chr4;chr4;chr4;chr4;chr4;chr4	45184875;45184906;45203925;45229831;45229831;45229831;45243630;45243630;45243630;45244572;45244572;45244572;45249174;45249174;45249174;45256842;45256842;45256842;45261833;45261833;45261833;45268469;45268469;45269900;45269900;45271130;45271130;45273078;45273078;45273359;45273359;45274312;45274312;45275250;45275250;45278826;45278826;45283546;45283546	45184957;45184957;45204405;45229935;45229935;45229935;45243787;45243787;45243787;45244674;45244674;45244674;45249219;45249219;45249219;45256949;45256949;45256949;45261928;45261928;45261900;45268594;45268594;45270019;45270019;45271266;45271266;45273204;45273204;45273454;45273454;45274494;45274494;45275397;45275397;45279641;45279641;45285936;45285936	+;+;+;+;+;+;+;+;+;+;+;+;+;+;+;+;+;+;+;+;+;+;+;+;+;+;+;+;+;+;+;+;+;+;+;+;+;+;+	5324	Frmpd1	271	265	204	292	324	274	309	382	543	265	208	202	514	614	660	262	249	240	297.289	265.692	224.271	273.573	284.366	265.34	327.523	374.505	415.513	210.989	255.304	246.071	506.748	536.11	552.205	273.402	292.997	273.195	262.418	372.514	326.394	0.5097	0.122431	4.16278
103	ENSMUSG00000047143.3	chr4;chr4;chr4	109978053;109979855;109981605	109978336;109980409;109983687	+;+;+	2922	Dmrta2	24	33	16	59	72	75	66	147	130	56	46	29	33	152	27	60	58	48	26.3282	33.0861	17.5899	55.2767	63.1925	72.6294	69.9563	144.116	99.4782	44.5863	56.4615	35.327	32.5344	132.718	22.5902	62.6112	68.2482	54.6389	25.6681	104.517	60.6316	2.0233	0.486538	4.15863
104	ENSMUSG00000056296.17	chr14;chr14;chr14;chr14;chr14;chr14;chr14;chr14;chr14;chr14;chr14;chr14;chr14;chr14;chr14;chr14;chr14;chr14;chr14;chr14;chr14;chr14;chr14;chr14;chr14;chr14;chr14;chr14;chr14;chr14;chr14;chr14;chr14;chr14;chr14;chr14;chr14;chr14;chr14;chr14;chr14;chr14;chr14	13284780;13284817;13284830;13284841;13285141;13285141;13285141;13285141;13329666;13425737;13453958;13453984;13453984;13454029;13493508;13493508;13493508;13493508;13493508;13493508;13493508;13493508;13524948;13524948;13562918;13562918;13562918;13562918;13562918;13562918;13562918;13562918;13608570;13608570;13608570;13608570;13608570;13608570;13613724;13613724;13613724;13613724;13613724	13285002;13285002;13284876;13285002;13285206;13285206;13285206;13285206;13329721;13425866;13454352;13454352;13454352;13454352;13493632;13493632;13493632;13493632;13493632;13493632;13493548;13493632;13525046;13525046;13563116;13563045;13566712;13563116;13563116;13563116;13563116;13563116;13608761;13610502;13608761;13608761;13608761;13608761;13615459;13613957;13616340;13613762;13615459	+;+;+;+;+;+;+;+;+;+;+;+;+;+;+;+;+;+;+;+;+;+;+;+;+;+;+;+;+;+;+;+;+;+;+;+;+;+;+;+;+;+;+	9439	Synpr	1892	2342	1647	1493	1693	1382	1520	1589	1526	2411	1620	1559	1401	1808	1440	1489	1443	1389	2075.54	2348.11	1810.66	1398.78	1485.9	1338.32	1611.11	1557.82	1167.72	1919.6	1988.43	1899.13	1381.23	1578.64	1204.81	1553.8	1697.97	1581.11	2078.11	1445.55	1644.37	-0.5253	0.12677	-4.14411
105	ENSMUSG00000018800.14	chr11;chr11;chr11;chr11;chr11;chr11;chr11;chr11;chr11;chr11;chr11;chr11;chr11;chr11;chr11;chr11;chr11;chr11;chr11;chr11;chr11;chr11;chr11;chr11;chr11;chr11;chr11;chr11;chr11;chr11;chr11;chr11;chr11;chr11;chr11;chr11;chr11;chr11;chr11;chr11;chr11;chr11;chr11;chr11;chr11;chr11;chr11;chr11;chr11;chr11;chr11;chr11;chr11;chr11;chr11;chr11;chr11;chr11;chr11;chr11;chr11;chr11;chr11;chr11;chr11;chr11;chr…	110269369;110273326;110274320;110275264;110276454;110277388;110277562;110278171;110279109;110279292;110279626;110285694;110286764;110286819;110287582;110287582;110288063;110288063;110289791;110289791;110292086;110292086;110293240;110293240;110293787;110293787;110296468;110296468;110298036;110298036;110299891;110299891;110301413;110301413;110301731;110301731;110302993;110302993;110304093;110304093…	110272566;110273381;110274399;110275413;110276573;110277482;110277637;110278346;110279200;110279409;110279752;110285785;110286838;110286838;110287716;110287716;110288176;110288176;110289961;110289961;110292199;110292199;110293377;110293377;110293914;110293914;110296637;110296637;110298237;110298237;110300010;110300010;110301552;110301552;110301821;110301821;110303131;110303131;110304212;110304212…	-;-;-;-;-;-;-;-;-;-;-;-;-;-;-;-;-;-;-;-;-;-;-;-;-;-;-;-;-;-;-;-;-;-;-;-;-;-;-;-;-;-;-;-;-;-;-;-;-;-;-;-;-;-;-;-;-;-;-;-;-;-;-;-;-;-;-;-;-;-;-;-;-;-;-;-;-;-;-;-;-;-;-;-	11437	Abca5	955	1092	907	1398	1537	1165	1246	1481	1771	1827	1276	1191	1343	1889	1641	1471	1241	1227	1047.64	1094.85	997.128	1309.78	1348.98	1128.18	1320.69	1451.94	1355.2	1454.63	1566.19	1450.84	1324.05	1649.37	1372.98	1535.02	1460.28	1396.71	1046.54	1375.94	1348.03	0.3945	0.0952197	4.14281
106	ENSMUSG00000049971.17	chr5;chr5;chr5;chr5;chr5;chr5;chr5;chr5;chr5;chr5;chr5;chr5;chr5;chr5;chr5;chr5;chr5;chr5;chr5;chr5;chr5;chr5;chr5;chr5;chr5;chr5;chr5;chr5;chr5	127632262;127632262;127644319;127644319;127650683;127650683;127657033;127657087;127657087;127663342;127663342;127663342;127663718;127664652;127664652;127664652;127677205;127677205;127677205;127678091;127678091;127678091;127689837;127689837;127689837;127690990;127690990;127694227;127706863	127632351;127632351;127644467;127644467;127650788;127650788;127657138;127657138;127657138;127663378;127663378;127663378;127663836;127664708;127664708;127664708;127677300;127677300;127677300;127678140;127678140;127678140;127689871;127689880;127689880;127691110;127691902;127694325;127709374	+;+;+;+;+;+;+;+;+;+;+;+;+;+;+;+;+;+;+;+;+;+;+;+;+;+;+;+;+	4378	Glt1d1	360	373	412	570	583	502	295	303	370	704	420	481	330	298	336	501	496	518	394.923	373.974	452.94	534.029	511.684	486.133	312.683	297.055	283.13	560.514	515.518	585.94	325.344	260.197	281.123	522.803	583.64	589.645	407.279	297.623	437.293	-0.4541	0.109814	-4.13488
107	ENSMUSG00000026018.12	chr1;chr1;chr1;chr1;chr1;chr1;chr1;chr1;chr1;chr1;chr1;chr1;chr1;chr1;chr1;chr1;chr1;chr1;chr1;chr1;chr1;chr1;chr1;chr1;chr1;chr1;chr1;chr1;chr1;chr1;chr1;chr1;chr1;chr1;chr1;chr1;chr1;chr1;chr1;chr1;chr1;chr1	59982490;59983487;59989068;59989075;59990885;59991124;59995954;59997451;59997451;59997451;60003656;60003656;60003656;60006234;60006234;60006234;60007808;60007808;60007808;60010109;60010109;60010109;60013820;60013820;60013820;60015255;60015712;60015712;60015712;60020791;60022578;60022578;60022578;60022578;60022578;60028068;60028068;60028068;60028068;60042797;60043070;60043070	59982869;59983579;59991239;59991239;59990927;59991188;59996028;59997711;59997711;59997711;60003705;60003705;60003705;60006319;60006319;60006319;60007906;60007906;60007906;60010234;60010234;60010234;60014018;60014018;60014018;60015835;60015835;60015835;60015835;60021384;60022650;60022615;60022650;60022650;60022650;60028236;60028229;60028246;60028236;60043087;60043184;60043122	-;-;-;-;-;-;-;-;-;-;-;-;-;-;-;-;-;-;-;-;-;-;-;-;-;-;-;-;-;-;-;-;-;-;-;-;-;-;-;-;-;-	5356	Ica1l	795	908	835	953	1005	821	607	684	910	1154	759	660	757	738	1045	834	702	731	872.122	910.37	917.973	892.86	882.062	795.05	643.386	670.58	696.348	918.797	931.615	803.993	746.32	644.38	874.325	870.295	826.038	832.105	900.155	670.105	818.257	-0.4248	0.10274	-4.13445
108	ENSMUSG00000030854.17	chr7;chr7;chr7;chr7;chr7;chr7;chr7;chr7;chr7;chr7;chr7;chr7;chr7;chr7;chr7;chr7;chr7;chr7;chr7;chr7;chr7;chr7;chr7;chr7;chr7;chr7;chr7;chr7;chr7;chr7;chr7;chr7;chr7;chr7;chr7;chr7;chr7;chr7;chr7;chr7;chr7;chr7;chr7;chr7;chr7;chr7;chr7;chr7;chr7;chr7;chr7;chr7;chr7;chr7;chr7;chr7;chr7;chr7;chr7;chr7;chr7;chr7;chr7;chr7;chr7;chr7;chr7;chr7;chr7;chr7;chr7;chr7;chr7;chr7;chr7;chr7;chr7	47077795;47077798;47077798;47079246;47079246;47079246;47079447;47079447;47079447;47081425;47081662;47081863;47081863;47081863;47082454;47082761;47082761;47082761;47082761;47082761;47083086;47083086;47083086;47083086;47086041;47086041;47086041;47086041;47086041;47086041;47088490;47088490;47088490;47088490;47088490;47088490;47089777;47089777;47089777;47089777;47089777;47090421;47090421;47090421;470…	47078918;47078918;47078918;47079359;47079359;47079359;47079607;47079607;47079607;47081973;47081973;47081973;47081973;47081973;47083165;47082898;47083165;47082898;47082898;47082898;47083165;47083165;47083165;47083165;47086125;47086125;47086125;47086125;47086125;47086125;47088679;47088568;47088679;47088679;47088679;47088679;47090018;47090018;47090018;47090018;47090018;47090504;47090504;47090504;470…	-;-;-;-;-;-;-;-;-;-;-;-;-;-;-;-;-;-;-;-;-;-;-;-;-;-;-;-;-;-;-;-;-;-;-;-;-;-;-;-;-;-;-;-;-;-;-;-;-;-;-;-;-;-;-;-;-;-;-;-;-;-;-;-;-;-;-;-;-;-;-;-;-;-;-;-;-	5794	Ptpn5	5849	7741	6258	3878	4169	3470	5037	5646	5510	3926	2833	2580	4089	3547	4806	3686	3421	3327	6416.41	7761.2	6879.85	3633.27	3659.02	3360.32	5338.94	5535.22	4216.35	3125.82	3477.29	3142.88	4031.31	3097.04	4021.06	3846.41	4025.47	3787.16	7019.16	5030.17	4408.61	-0.4811	0.116559	-4.12792
109	ENSMUSG00000022840.9	chr16;chr16;chr16;chr16;chr16;chr16;chr16;chr16;chr16;chr16;chr16;chr16;chr16;chr16;chr16;chr16;chr16;chr16;chr16;chr16;chr16;chr16;chr16	35154877;35248801;35253141;35267180;35268956;35270662;35270838;35272079;35272079;35274425;35278495;35279196;35280339;35283522;35289505;35290027;35291502;35293018;35293962;35298347;35299453;35302267;35303613	35157235;35248950;35253262;35267291;35269083;35270996;35270996;35272117;35272220;35274565;35278517;35279340;35280436;35283609;35289621;35290191;35291677;35293047;35294094;35298610;35299657;35302391;35305738	+;+;+;+;+;+;+;+;+;+;+;+;+;+;+;+;+;+;+;+;+;+;+	7184	Adcy5	13034	16205	8494	3417	3747	3383	8054	9908	10403	3732	2662	2588	4992	5166	4758	3699	3123	3244	14298.4	16247.3	9338.04	3201.37	3288.64	3276.07	8536.79	9713.6	7960.55	2971.36	3267.4	3152.63	4921.57	4510.66	3980.9	3859.98	3674.81	3692.68	13294.6	8736.98	6105.15	-0.6057	0.146754	-4.12763
110	ENSMUSG00000027327.16	chr2;chr2;chr2;chr2;chr2;chr2;chr2;chr2;chr2;chr2;chr2;chr2;chr2;chr2;chr2;chr2;chr2;chr2;chr2;chr2;chr2;chr2;chr2;chr2;chr2;chr2;chr2;chr2;chr2;chr2;chr2;chr2;chr2;chr2;chr2;chr2;chr2;chr2;chr2	131146324;131146325;131146325;131146794;131146804;131147161;131147161;131147161;131147161;131147161;131147161;131148156;131148156;131148156;131148156;131148156;131148156;131148281;131149441;131149441;131151618;131151618;131151618;131151618;131151618;131151618;131153585;131153594;131153594;131153594;131153594;131153594;131155642;131159953;131159953;131159953;131159953;131159953;131159953	131146975;131146975;131146975;131146975;131146975;131147283;131147283;131147283;131147283;131147283;131147283;131148294;131148294;131148294;131148294;131149028;131148294;131148294;131149542;131149542;131151756;131151760;131151760;131151756;131151760;131151760;131153710;131153710;131153710;131153710;131153710;131153710;131155779;131160042;131160042;131160024;131160081;131160020;131160034	-;-;-;-;-;-;-;-;-;-;-;-;-;-;-;-;-;-;-;-;-;-;-;-;-;-;-;-;-;-;-;-;-;-;-;-;-;-;-	2286	1700037H04Rik	863	973	794	629	629	597	675	768	1010	746	471	523	732	738	874	559	495	536	946.719	975.54	872.899	589.306	552.057	578.13	715.462	752.932	772.869	593.954	578.117	637.104	721.673	644.38	731.254	583.328	582.463	610.135	931.719	747.088	691.018	-0.3176	0.0772935	-4.10864
111	ENSMUSG00000048905.5	chr17;chr17;chr17;chr17;chr17;chr17;chr17;chr17;chr17;chr17;chr17;chr17;chr17;chr17;chr17	28896392;28899483;28901131;28901950;28902773;28903247;28904516;28904555;28905255;28905255;28905640;28905691;28908268;28909292;28915169	28898923;28899746;28901195;28902075;28903022;28903308;28904650;28904650;28905495;28905495;28905700;28905755;28908387;28909872;28915324	-;-;-;-;-;-;-;-;-;-;-;-;-;-;-	4648	Bnip5	169	223	182	250	307	211	98	117	197	344	227	180	116	132	173	166	170	148	185.395	223.582	200.085	234.223	269.446	204.331	103.874	114.704	150.748	273.888	278.625	219.271	114.364	115.255	144.745	173.224	200.038	168.47	203.021	123.109	187.459	-0.7123	0.173637	-4.1023
112	ENSMUSG00000042508.16	chr5;chr5;chr5;chr5;chr5;chr5;chr5;chr5;chr5;chr5;chr5;chr5;chr5;chr5;chr5;chr5;chr5;chr5;chr5;chr5;chr5;chr5;chr5;chr5;chr5;chr5;chr5;chr5;chr5;chr5;chr5;chr5;chr5;chr5;chr5;chr5;chr5;chr5;chr5;chr5;chr5;chr5;chr5;chr5;chr5;chr5;chr5;chr5;chr5;chr5;chr5;chr5;chr5;chr5;chr5;chr5;chr5;chr5;chr5;chr5;chr5;chr5;chr5;chr5;chr5;chr5;chr5;chr5;chr5;chr5;chr5;chr5;chr5;chr5;chr5;chr5;chr5;chr5;chr5;chr5…	9118801;9118868;9118872;9118873;9118873;9118877;9118877;9119070;9119793;9120007;9120350;9120350;9120350;9120350;9120350;9120350;9120350;9120350;9120350;9120350;9121085;9121085;9121085;9121085;9121085;9121085;9121085;9121085;9121085;9121454;9121782;9121782;9121782;9121782;9121782;9121782;9121782;9121782;9121782;9121782;9122058;9124442;9124442;9124442;9124442;9124442;9124442;9124442;9124442;9124442…	9120138;9120138;9120138;9120138;9120138;9120138;9120138;9120138;9120138;9120138;9120494;9120731;9120494;9120494;9120494;9120494;9120494;9120494;9120494;9120494;9121462;9121462;9121462;9121462;9121462;9121462;9121462;9121462;9121462;9121462;9122461;9121937;9122461;9121937;9121937;9121937;9121937;9121937;9121937;9121937;9122461;9124527;9124527;9124527;9124527;9124527;9124527;9124527;9124527;9124527…	-;-;-;-;-;-;-;-;-;-;-;-;-;-;-;-;-;-;-;-;-;-;-;-;-;-;-;-;-;-;-;-;-;-;-;-;-;-;-;-;-;-;-;-;-;-;-;-;-;-;-;-;-;-;-;-;-;-;-;-;-;-;-;-;-;-;-;-;-;-;-;-;-;-;-;-;-;-;-;-;-;-;-;-;-;-;-;-;-;-;-;-;-;-;-;-;-;-;-;-;-;-;-;-;-;-;-;-;-;-;-;-;-;-;-;-;-;-;-;-;-;-;-;-;-;-;-;-;-;-;-;-;-;-;-;-;-;-;-;-;-;-;-;-;-;-;-;-;-;-;-;-;-;-;-;-;-;-;-;-;-;-;-;-;-;-;-;-;-;-;-;-;-;-;-;-;-;-;-;-;-;-;-;-;-;-;-;-;-;-;-;-;-;-;-;-;-;-;-;-…	11041	Dmtf1	1340	1546	1488	1376	1540	1426	1218	1342	1637	1680	1113	1071	1252	1334	1554	1424	1148	1223	1469.99	1550.04	1635.86	1289.17	1351.62	1380.93	1291.01	1315.67	1252.66	1337.59	1366.12	1304.66	1234.34	1164.77	1300.19	1485.97	1350.84	1392.15	1551.96	1286.45	1359.64	-0.2714	0.0661929	-4.10006
113	ENSMUSG00000045349.15	chr4;chr4;chr4;chr4;chr4;chr4;chr4;chr4;chr4;chr4;chr4;chr4;chr4;chr4;chr4;chr4;chr4;chr4;chr4;chr4;chr4;chr4;chr4;chr4;chr4;chr4;chr4;chr4;chr4;chr4;chr4;chr4;chr4;chr4;chr4	138250403;138250413;138250423;138250464;138253612;138253612;138253831;138253831;138253831;138254273;138254273;138254273;138254273;138254698;138254698;138254698;138255552;138255552;138255552;138256713;138256713;138256713;138256735;138257115;138257115;138257115;138257605;138257605;138257605;138258169;138258169;138258169;138259054;138259054;138259054	138250508;138250508;138250508;138250508;138253689;138253689;138253958;138253958;138253958;138254353;138254353;138254353;138254353;138254772;138254772;138254772;138255698;138255690;138255698;138256964;138256964;138256964;138257289;138257289;138257279;138257289;138257713;138257713;138257713;138258328;138258328;138258328;138259111;138261332;138261332	+;+;+;+;+;+;+;+;+;+;+;+;+;+;+;+;+;+;+;+;+;+;+;+;+;+;+;+;+;+;+;+;+;+;+	3740	Sh2d5	2184	2708	1948	2014	2251	1752	1578	2067	2272	2390	1580	1460	1335	1262	1459	2220	2050	2036	2395.87	2715.07	2141.57	1886.9	1975.64	1696.62	1672.59	2026.45	1738.57	1902.88	1939.33	1778.53	1316.17	1101.91	1220.71	2316.61	2412.22	2317.6	2417.5	1812.54	1919.74	-0.4159	0.101623	-4.09282
114	ENSMUSG00000026778.13	chr2;chr2;chr2;chr2;chr2;chr2;chr2;chr2;chr2;chr2;chr2;chr2;chr2;chr2;chr2;chr2;chr2;chr2;chr2;chr2;chr2;chr2;chr2;chr2;chr2;chr2;chr2;chr2;chr2;chr2;chr2;chr2;chr2;chr2;chr2;chr2;chr2;chr2;chr2;chr2;chr2;chr2;chr2;chr2;chr2;chr2;chr2;chr2;chr2;chr2;chr2;chr2;chr2;chr2;chr2;chr2;chr2;chr2;chr2;chr2;chr2;chr2;chr2;chr2;chr2;chr2;chr2;chr2;chr2;chr2;chr2;chr2;chr2;chr2	11172108;11172112;11172310;11226859;11226859;11226859;11226868;11232530;11232530;11232530;11232530;11236018;11236018;11236018;11236018;11245253;11245253;11245253;11245253;11246799;11246799;11246799;11246799;11246928;11246928;11246928;11246928;11248051;11248201;11248201;11248201;11248201;11250458;11253069;11253069;11253069;11253069;11253069;11253069;11254171;11254171;11254171;11254171;11254171;112…	11172460;11172460;11172460;11226985;11226985;11226985;11226985;11232729;11232729;11232729;11232729;11236078;11236078;11236078;11236078;11245415;11245415;11245415;11245415;11246830;11246830;11246830;11246830;11247013;11247013;11247013;11247013;11248330;11248330;11248330;11248330;11248330;11250819;11253420;11253178;11253178;11253178;11253178;11253178;11254288;11254288;11254288;11254288;11254288;112…	+;+;+;+;+;+;+;+;+;+;+;+;+;+;+;+;+;+;+;+;+;+;+;+;+;+;+;+;+;+;+;+;+;+;+;+;+;+;+;+;+;+;+;+;+;+;+;+;+;+;+;+;+;+;+;+;+;+;+;+;+;+;+;+;+;+;+;+;+;+;+;+;+;+	7081	Prkcq	254	264	179	119	133	187	447	701	772	134	65	121	376	1106	503	97	84	87	278.64	264.689	196.787	111.49	116.731	181.089	473.795	687.246	590.748	106.689	79.7826	147.399	370.695	965.697	420.847	101.221	98.8422	99.0331	246.706	583.93	293.968	1.243	0.303793	4.09165
115	ENSMUSG00000020097.14	chr10;chr10;chr10;chr10;chr10;chr10;chr10;chr10;chr10;chr10;chr10;chr10;chr10;chr10;chr10;chr10;chr10;chr10;chr10;chr10;chr10;chr10;chr10;chr10;chr10;chr10;chr10;chr10;chr10;chr10;chr10;chr10;chr10;chr10;chr10;chr10;chr10;chr10;chr10;chr10;chr10;chr10;chr10;chr10;chr10;chr10;chr10;chr10;chr10;chr10;chr10;chr10;chr10;chr10;chr10;chr10;chr10;chr10;chr10;chr10;chr10;chr10;chr10;chr10;chr10;chr10;chr…	61098642;61098642;61098645;61100825;61101681;61101681;61101681;61101681;61102568;61102568;61102568;61102568;61103121;61103121;61103121;61104195;61104463;61104463;61104463;61105422;61105422;61105422;61105422;61106265;61106265;61106265;61107577;61107577;61107577;61112162;61112162;61112162;61112180;61113438;61113438;61113438;61113438;61114010;61114010;61114010;61114010;61114094;61117452;61117695;611…	61101008;61101008;61101008;61101008;61102063;61101801;61101801;61101801;61103125;61102714;61102714;61102714;61103359;61103359;61103359;61104612;61104612;61104612;61104612;61105477;61105520;61105520;61105520;61106370;61106370;61106370;61107665;61107665;61107665;61112290;61112290;61112290;61112290;61113514;61113514;61113514;61113514;61114157;61114157;61114157;61114157;61114145;61117567;61117762;611…	-;-;-;-;-;-;-;-;-;-;-;-;-;-;-;-;-;-;-;-;-;-;-;-;-;-;-;-;-;-;-;-;-;-;-;-;-;-;-;-;-;-;-;-;-;-;-;-;-;-;-;-;-;-;-;-;-;-;-;-;-;-;-;-;-;-;-;-;-;-;-	6143	Sgpl1	587	634	569	790	883	798	795	849	990	922	618	561	642	891	822	625	565	623	643.944	635.655	625.541	740.146	774.986	772.777	842.655	832.342	757.565	734.082	758.548	683.394	632.943	777.971	687.747	652.2	664.832	709.168	635.047	810.854	718.139	0.3505	0.0859145	4.07962
116	ENSMUSG00000041852.15	chr15;chr15;chr15;chr15;chr15;chr15;chr15;chr15;chr15;chr15;chr15;chr15;chr15;chr15;chr15;chr15;chr15	82808436;82808626;82814481;82815611;82815611;82825231;82825231;82851513;82851513;82856793;82856908;82857130;82899502;82911986;82911986;82963421;82987616	82809787;82809787;82814603;82815660;82815660;82825324;82825324;82857284;82857284;82857284;82857284;82857284;82899811;82912107;82912134;82963558;82987872	-;-;-;-;-;-;-;-;-;-;-;-;-;-;-;-;-	8245	Tcf20	2314	2636	2471	2859	2903	2630	2054	2276	2739	3106	2058	2348	2020	2087	2424	2575	2474	2421	2538.48	2642.88	2716.54	2678.58	2547.89	2546.87	2177.12	2231.34	2095.93	2472.95	2526.04	2860.27	1991.5	1822.25	2028.1	2687.06	2911.14	2755.85	2632.63	2168.13	2457.27	-0.2806	0.068776	-4.07937
117	ENSMUSG00000053199.13	chr9;chr9;chr9;chr9;chr9;chr9;chr9;chr9;chr9;chr9;chr9;chr9;chr9;chr9;chr9;chr9;chr9;chr9;chr9;chr9;chr9;chr9;chr9;chr9;chr9;chr9;chr9;chr9;chr9;chr9;chr9;chr9;chr9;chr9;chr9;chr9;chr9;chr9;chr9;chr9;chr9;chr9;chr9;chr9;chr9;chr9;chr9;chr9;chr9;chr9;chr9	51765337;51765345;51765352;51765660;51785736;51785736;51785736;51785736;51816013;51816677;51816677;51816677;51816677;51821163;51821163;51821163;51821163;51824893;51824893;51824893;51824893;51825839;51825839;51825839;51826836;51826836;51826836;51829330;51829330;51829330;51831639;51831639;51831772;51838798;51838798;51838798;51840394;51840394;51840394;51843666;51843666;51843666;51846125;51846125;518…	51765611;51765611;51765611;51765844;51785818;51785818;51790249;51785818;51816153;51816841;51816841;51816841;51816841;51821312;51821312;51821312;51821312;51824934;51824934;51825685;51824934;51825923;51825923;51825923;51826913;51826913;51826913;51829397;51829396;51829396;51831827;51831827;51831827;51838976;51838976;51838976;51840555;51840555;51840555;51843775;51843775;51843775;51846314;51846314;518…	+;+;+;+;+;+;+;+;+;+;+;+;+;+;+;+;+;+;+;+;+;+;+;+;+;+;+;+;+;+;+;+;+;+;+;+;+;+;+;+;+;+;+;+;+;+;+;+;+;+;+	12685	Arhgap20	1670	1888	1749	2370	2488	1870	1329	1673	1653	2727	1904	1876	1196	1271	1364	1838	1623	1577	1832.01	1892.93	1922.8	2220.44	2183.65	1810.89	1408.67	1640.18	1264.9	2171.2	2337.02	2285.29	1179.13	1109.77	1141.22	1917.99	1909.77	1795.12	1882.58	1437.91	1779.05	-0.39	0.0956975	-4.07524
118	ENSMUSG00000044948.17	chr19;chr19;chr19;chr19;chr19;chr19;chr19;chr19;chr19;chr19;chr19;chr19;chr19;chr19;chr19;chr19;chr19;chr19;chr19;chr19;chr19;chr19;chr19;chr19;chr19;chr19;chr19;chr19;chr19;chr19;chr19;chr19;chr19;chr19;chr19;chr19;chr19;chr19;chr19;chr19;chr19;chr19;chr19;chr19;chr19;chr19;chr19;chr19;chr19;chr19;chr19;chr19;chr19;chr19;chr19;chr19;chr19;chr19;chr19;chr19;chr19;chr19;chr19;chr19;chr19;chr19;chr…	47736857;47737606;47737606;47738029;47738029;47738029;47738778;47738778;47738778;47739670;47739670;47739670;47739924;47745277;47745444;47745444;47745444;47746629;47746629;47746629;47747842;47747842;47747842;47751068;47751068;47751068;47751827;47751827;47751827;47752965;47752965;47752965;47752996;47756002;47756002;47756002;47756002;47760859;47760859;47760859;47760859;47761637;47761637;47761637;477…	47737887;47737887;47737887;47738182;47738182;47738182;47738858;47738858;47738858;47739834;47739834;47739834;47739966;47745340;47745603;47745603;47745603;47746741;47746741;47746741;47748055;47748055;47748055;47751156;47751156;47751156;47751913;47751913;47751913;47753072;47753072;47753072;47753072;47756121;47756121;47756121;47756121;47760984;47760984;47760984;47760984;47761825;47761717;47761717;477…	-;-;-;-;-;-;-;-;-;-;-;-;-;-;-;-;-;-;-;-;-;-;-;-;-;-;-;-;-;-;-;-;-;-;-;-;-;-;-;-;-;-;-;-;-;-;-;-;-;-;-;-;-;-;-;-;-;-;-;-;-;-;-;-;-;-;-;-;-;-;-;-;-;-;-;-;-;-;-;-;-;-;-;-;-;-;-;-;-;-;-;-;-;-;-;-;-;-;-;-	7059	Cfap43	289	183	344	32	35	51	632	831	881	51	25	41	328	670	243	19	12	17	317.036	183.478	378.183	29.9806	30.7186	49.388	669.885	814.696	674.156	40.6054	30.6856	49.945	323.373	585.006	203.312	19.8269	14.1203	19.3513	292.899	719.579	246.319	1.2975	0.318793	4.06994
119	ENSMUSG00000036854.14	chr7;chr7;chr7;chr7;chr7;chr7;chr7;chr7;chr7;chr7;chr7;chr7	30552178;30552524;30553268;30553885;30554262;30554262;30554262;30554262;30554469;30554469;30554469;30554469	30553062;30552727;30553532;30553935;30554384;30554384;30554384;30554384;30555439;30555443;30554644;30555440	+;+;+;+;+;+;+;+;+;+;+;+	2299	Hspb6	56	51	62	48	66	57	92	165	165	68	41	62	63	128	88	45	25	38	61.4325	51.1331	68.1609	44.9709	57.9265	55.1984	97.5148	161.763	126.261	54.1406	50.3244	75.5266	62.1112	111.762	73.6274	46.9584	29.4173	43.2558	60.2422	128.513	70.638	1.0963	0.269628	4.0659
120	ENSMUSG00000025656.17	chrX;chrX;chrX;chrX;chrX;chrX;chrX;chrX;chrX;chrX;chrX;chrX;chrX;chrX;chrX;chrX;chrX;chrX;chrX;chrX;chrX;chrX;chrX;chrX;chrX;chrX;chrX;chrX;chrX;chrX;chrX;chrX;chrX;chrX;chrX;chrX;chrX;chrX;chrX;chrX;chrX;chrX;chrX;chrX;chrX;chrX;chrX;chrX;chrX;chrX;chrX;chrX;chrX;chrX;chrX;chrX;chrX;chrX;chrX;chrX;chrX;chrX;chrX;chrX;chrX;chrX;chrX;chrX;chrX;chrX;chrX;chrX;chrX;chrX;chrX;chrX;chrX;chrX;chrX;chrX…	95048935;95048935;95048936;95048938;95048944;95048944;95050177;95050266;95051524;95051529;95051555;95051604;95051694;95051919;95051920;95051926;95051995;95052633;95052680;95054229;95054881;95054943;95054943;95054943;95054943;95054943;95054943;95054943;95054943;95054943;95054943;95054943;95054943;95054943;95058817;95058817;95058817;95058817;95058817;95058817;95058817;95058817;95058817;95058817;950…	95049346;95052154;95052154;95051199;95052154;95052154;95055011;95052154;95052154;95052154;95052154;95052154;95052154;95052154;95052154;95052154;95052154;95052790;95052790;95054290;95055011;95055011;95055011;95054947;95055011;95055011;95055011;95055011;95055011;95055011;95055011;95055011;95055011;95055011;95059060;95058953;95059060;95059060;95059060;95059060;95059060;95059060;95059060;95059060;950…	-;-;-;-;-;-;-;-;-;-;-;-;-;-;-;-;-;-;-;-;-;-;-;-;-;-;-;-;-;-;-;-;-;-;-;-;-;-;-;-;-;-;-;-;-;-;-;-;-;-;-;-;-;-;-;-;-;-;-;-;-;-;-;-;-;-;-;-;-;-;-;-;-;-;-;-;-;-;-;-;-;-;-;-;-;-;-;-;-;-;-;-;-;-;-;-;-;-;-;-;-;-;-;-;-;-;-;-;-;-;-;-;-;-;-;-;-;-;-;-;-;-;-;-;-;-;-;-;-;-;-;-;-;-;-;-;-;-;-;-;-;-;-;-;-;-;-;-;-;-;-;-;-;-;-;-;-;-	8776	Arhgef9	7977	9258	8107	9585	9983	8754	7545	7227	8358	11838	8105	8200	6456	6283	7297	8896	7799	7416	8750.84	9282.16	8912.59	8980.13	8761.82	8477.31	7997.28	7085.2	6395.69	9425.24	9948.27	9989.01	6364.92	5485.96	6105.22	9283.15	9177.03	8441.71	8981.86	7159.39	8270.2	-0.3277	0.0806656	-4.06217
121	ENSMUSG00000051000.17	chr3;chr3;chr3;chr3;chr3;chr3;chr3;chr3;chr3;chr3;chr3;chr3;chr3;chr3;chr3;chr3;chr3;chr3;chr3;chr3;chr3;chr3;chr3;chr3;chr3;chr3;chr3;chr3;chr3;chr3;chr3;chr3;chr3;chr3;chr3;chr3;chr3;chr3;chr3	85660061;85660063;85660063;85660065;85665353;85665353;85665353;85665353;85665788;85665788;85665788;85665788;85672223;85672223;85672223;85672223;85676071;85676071;85676071;85680941;85683580;85683580;85683580;85688431;85688431;85688431;85720416;85720416;85720416;85722392;85722392;85722392;85730259;85730259;85741151;85741151;85746089;85785218;85817172	85661218;85661218;85661218;85661218;85665491;85665491;85665491;85665491;85665966;85665966;85665966;85665966;85673479;85673479;85673479;85673988;85676261;85676261;85676261;85681032;85683659;85683659;85683659;85688598;85688598;85688598;85720502;85720502;85720502;85722550;85722550;85722550;85730885;85730885;85741389;85741374;85746266;85785324;85817291	-;-;-;-;-;-;-;-;-;-;-;-;-;-;-;-;-;-;-;-;-;-;-;-;-;-;-;-;-;-;-;-;-;-;-;-;-;-;-	5290	Fam160a1	13	49	23	65	52	53	122	169	203	38	35	36	28	314	55	31	33	31	14.2611	49.1279	25.2855	60.8981	45.639	51.3248	129.313	165.684	155.339	30.255	42.9598	43.8542	27.605	274.167	46.0171	32.3491	38.8309	35.2876	29.5582	150.112	70.4555	2.3407	0.576369	4.06103
122	ENSMUSG00000037166.5	chr7;chr7;chr7;chr7;chr7;chr7;chr7;chr7	29289308;29289312;29291510;29291510;29292051;29292051;29292530;29293190	29289535;29289535;29291590;29291590;29292083;29292083;29292942;29293801	+;+;+;+;+;+;+;+	1367	Ppp1r14a	175	151	167	99	103	96	299	254	343	93	45	58	243	279	234	55	37	59	191.977	151.394	183.595	92.7525	90.4004	92.9657	316.923	249.017	262.469	74.0452	55.2341	70.6539	239.572	243.607	195.782	57.3936	43.5376	67.1604	175.655	276.136	148.804	0.6522	0.160868	4.05432
123	ENSMUSG00000074923.10	chr2;chr2;chr2;chr2;chr2;chr2;chr2;chr2;chr2;chr2;chr2;chr2;chr2;chr2;chr2;chr2;chr2;chr2;chr2;chr2;chr2;chr2;chr2;chr2;chr2;chr2;chr2;chr2;chr2;chr2;chr2;chr2;chr2;chr2	118663303;118663762;118664064;118664783;118664783;118664783;118677229;118677263;118677723;118677723;118677723;118677723;118688797;118688797;118688797;118689734;118689734;118689734;118693227;118693227;118693227;118693867;118693867;118693867;118694294;118694294;118694515;118694515;118695207;118695207;118695207;118696407;118696407;118696407	118664023;118664023;118664313;118664866;118664956;118664866;118677301;118677301;118677828;118677770;118677828;118677828;118689005;118689005;118689005;118690390;118690390;118690390;118693724;118693724;118693724;118694640;118694000;118694000;118694420;118694420;118694640;118694640;118695341;118695341;118695341;118697236;118698018;118698020	+;+;+;+;+;+;+;+;+;+;+;+;+;+;+;+;+;+;+;+;+;+;+;+;+;+;+;+;+;+;+;+;+;+	5211	Pak6	996	1150	1018	2062	2030	1721	868	949	1028	2389	1581	1373	801	837	915	1615	1441	1586	1092.62	1153	1119.16	1931.87	1781.68	1666.6	920.031	930.38	786.643	1902.09	1940.56	1672.55	789.699	730.821	765.557	1685.28	1695.61	1805.36	1121.59	879.018	1353.86	-0.3544	0.0876041	-4.04571
124	ENSMUSG00000022425.16	chr15;chr15;chr15;chr15;chr15;chr15;chr15;chr15;chr15;chr15;chr15;chr15;chr15;chr15;chr15;chr15;chr15;chr15;chr15;chr15;chr15;chr15;chr15;chr15;chr15;chr15;chr15;chr15;chr15;chr15;chr15;chr15;chr15;chr15;chr15;chr15;chr15;chr15;chr15;chr15;chr15;chr15;chr15;chr15;chr15;chr15;chr15;chr15;chr15;chr15;chr15;chr15;chr15;chr15;chr15;chr15;chr15;chr15;chr15;chr15;chr15;chr15;chr15;chr15;chr15;chr15;chr…	54838901;54839269;54839366;54839366;54844379;54844379;54844379;54844379;54845813;54845813;54845813;54845813;54847249;54847249;54847249;54847249;54848175;54848175;54848175;54848175;54849991;54849991;54849991;54849991;54851348;54859798;54860043;54860043;54860043;54860043;54862498;54862498;54862498;54862498;54862510;54863738;54863738;54863738;54863738;54863984;54863984;54863984;54863984;54865912;548…	54839536;54839536;54839536;54839536;54844535;54844535;54844535;54844535;54845945;54845945;54845945;54845945;54847326;54847326;54847326;54847326;54848310;54848310;54848310;54848310;54850127;54850127;54850127;54850127;54851422;54860094;54860094;54860094;54860094;54860094;54862686;54862682;54862682;54862682;54862682;54863825;54863825;54863825;54863825;54864071;54864071;54864071;54864071;54866039;548…	-;-;-;-;-;-;-;-;-;-;-;-;-;-;-;-;-;-;-;-;-;-;-;-;-;-;-;-;-;-;-;-;-;-;-;-;-;-;-;-;-;-;-;-;-;-;-;-;-;-;-;-;-;-;-;-;-;-;-;-;-;-;-;-;-;-;-;-;-;-;-;-;-;-;-;-;-;-;-;-;-;-;-;-;-;-;-;-;-;-;-;-;-;-;-;-;-;-;-;-;-;-;-;-;-;-;-;-;-;-;-;-;-;-;-;-;-;-;-;-;-;-;-;-;-;-;-;-;-;-;-;-;-;-	5779	Enpp2	3810	11912	3097	2879	3400	2914	43006	101204	92113	4112	2352	2626	6079	197606	5452	2625	2104	2246	4179.61	11943.1	3404.75	2697.32	2984.09	2821.9	45583.9	99218.4	70486.4	3273.91	2886.9	3198.92	5993.24	172538	4561.55	2739.24	2475.76	2556.65	6509.15	71762.9	24641.3	3.4627	0.857313	4.039
125	ENSMUSG00000042408.13	chr4;chr4;chr4;chr4;chr4;chr4;chr4;chr4;chr4;chr4;chr4;chr4;chr4;chr4;chr4;chr4;chr4;chr4;chr4;chr4;chr4;chr4;chr4;chr4;chr4;chr4;chr4;chr4;chr4;chr4;chr4;chr4;chr4;chr4;chr4;chr4;chr4;chr4;chr4;chr4;chr4;chr4;chr4;chr4;chr4	127077383;127077397;127077442;127078291;127078408;127078408;127086589;127086975;127086975;127086975;127086975;127088329;127088329;127088329;127088329;127088329;127092912;127092912;127092912;127100610;127100610;127100610;127101849;127101849;127101849;127103412;127103412;127104034;127104271;127104271;127104271;127105274;127105274;127105274;127106576;127106576;127106576;127108548;127108548;127109925…	127077600;127077600;127078546;127078546;127078546;127078546;127087041;127087041;127087041;127087041;127087041;127088552;127088409;127088336;127088554;127088554;127093083;127093083;127093083;127100760;127100760;127100760;127101964;127101964;127101964;127103687;127103687;127104421;127104421;127104421;127104421;127107522;127105446;127105446;127107644;127106723;127106723;127108715;127108715;127109962…	+;+;+;+;+;+;+;+;+;+;+;+;+;+;+;+;+;+;+;+;+;+;+;+;+;+;+;+;+;+;+;+;+;+;+;+;+;+;+;+;+;+;+;+;+	7692	Zmym6	1076	1202	1204	1123	1171	1172	881	1069	1277	1236	841	735	1096	1104	1242	1134	927	1008	1180.38	1205.14	1323.64	1052.13	1027.76	1134.96	933.811	1048.03	977.182	984.084	1032.26	895.356	1080.54	963.951	1039.15	1183.35	1090.79	1147.42	1236.39	986.34	1072.22	-0.3255	0.0806803	-4.03506
126	ENSMUSG00000020932.14	chr11;chr11;chr11;chr11;chr11;chr11;chr11;chr11;chr11;chr11;chr11;chr11;chr11;chr11;chr11;chr11;chr11;chr11;chr11;chr11;chr11	102887336;102889435;102890166;102891911;102891911;102893035;102893035;102893461;102893461;102894378;102894378;102894487;102895473;102895473;102895473;102895750;102895750;102895750;102896666;102896666;102900767	102888721;102889520;102891520;102891954;102891954;102893255;102893255;102893586;102893586;102894539;102894539;102894539;102895568;102895568;102895568;102895810;102895810;102895810;102897200;102897131;102900912	-;-;-;-;-;-;-;-;-;-;-;-;-;-;-;-;-;-;-;-;-	4218	Gfap	1725	1694	2454	1401	991	2261	5528	4425	5740	1627	990	1157	4240	6478	4827	1411	1260	1830	1892.34	1698.42	2697.85	1312.59	869.775	2189.54	5859.37	4338.18	4392.35	1295.39	1215.15	1409.42	4180.18	5656.22	4038.63	1472.41	1482.63	2083.11	2096.2	4863.3	2671.31	1.2142	0.301086	4.03262
127	ENSMUSG00000004044.9	chr11;chr11;chr11;chr11	100956733;100964407;100969990;100969990	100959325;100964502;100970551;100970887	-;-;-;-	3587	Cavin1	287	257	254	242	216	215	412	597	763	255	168	142	444	836	393	172	143	208	314.842	257.671	279.24	226.728	189.577	208.204	436.697	585.287	583.861	203.027	206.207	172.98	437.736	729.948	328.813	179.485	168.267	236.769	283.917	535.281	319.186	0.9161	0.227586	4.02509
128	ENSMUSG00000042757.16	chr9;chr9;chr9;chr9;chr9;chr9;chr9;chr9;chr9;chr9;chr9;chr9;chr9;chr9;chr9;chr9;chr9;chr9;chr9;chr9;chr9;chr9;chr9;chr9;chr9	103482947;103483778;103484436;103484439;103489189;103489189;103489189;103489189;103498802;103498802;103498802;103506666;103609711;103609711;103609711;103609711;103692719;103751413;103752855;103752855;103752855;103761755;103761755;103761755;103761755	103484783;103484783;103484783;103484783;103493611;103489343;103489343;103489343;103500208;103500208;103500208;103507115;103609796;103609796;103609792;103609796;103692807;103752967;103752967;103752967;103752967;103761790;103761829;103761794;103761837	-;-;-;-;-;-;-;-;-;-;-;-;-;-;-;-;-;-;-;-;-;-;-;-;-	9930	Tmem108	259	265	189	431	329	314	333	542	598	376	225	276	362	692	451	288	241	254	284.125	265.692	207.781	403.801	288.755	304.075	352.961	531.366	457.6	299.365	276.17	336.215	356.893	604.215	377.34	300.534	283.583	289.131	252.533	447.309	345.534	0.8253	0.205579	4.01435
129	ENSMUSG00000028532.14	chr4;chr4;chr4;chr4;chr4;chr4;chr4;chr4;chr4;chr4;chr4;chr4;chr4;chr4;chr4;chr4;chr4;chr4;chr4;chr4;chr4;chr4;chr4;chr4;chr4;chr4;chr4;chr4;chr4;chr4;chr4;chr4;chr4;chr4;chr4;chr4;chr4;chr4;chr4;chr4;chr4;chr4;chr4;chr4;chr4;chr4;chr4;chr4;chr4;chr4;chr4;chr4;chr4;chr4;chr4;chr4;chr4;chr4;chr4	100776675;100776675;100864982;100864982;100897657;100897657;100918042;100918042;100949073;100949073;100952006;100952006;100953034;100953034;100959450;100959450;100964426;100964426;100966185;100966185;100966946;100966946;100968057;100968057;100970881;100970881;100974006;100974006;100974779;100974779;100976346;100976346;100980971;100980971;100983305;100983305;100983494;100983494;100988082;100988082…	100777368;100777368;100865044;100865044;100897805;100897805;100918148;100918148;100949199;100949199;100952150;100952150;100953250;100953250;100959599;100959599;100964659;100964659;100966334;100966334;100967069;100967069;100968174;100968174;100971049;100971049;100974148;100974148;100974960;100974960;100976456;100976456;100981093;100981093;100983404;100983404;100983610;100983610;100988242;100988242…	+;+;+;+;+;+;+;+;+;+;+;+;+;+;+;+;+;+;+;+;+;+;+;+;+;+;+;+;+;+;+;+;+;+;+;+;+;+;+;+;+;+;+;+;+;+;+;+;+;+;+;+;+;+;+;+;+;+;+	6020	Cachd1	597	686	639	153	176	167	1002	1121	1419	198	134	150	757	1534	1091	144	120	169	654.915	687.79	702.497	143.345	154.471	161.722	1062.06	1099.01	1085.84	157.645	164.475	182.726	746.32	1339.4	912.812	150.267	141.203	192.375	681.734	1082.3	541.049	0.6668	0.166204	4.01223
130	ENSMUSG00000048442.15	chr11;chr11;chr11;chr11;chr11;chr11;chr11;chr11;chr11	115899966;115900178;115900202;115902987;115905155;115905155;115905155;115905682;115905682	115900342;115900342;115900342;115903143;115905302;115905713;115905302;115906269;115905896	+;+;+;+;+;+;+;+;+	1649	Smim5	26	42	34	22	21	23	108	109	143	17	8	18	36	135	41	19	15	16	28.5222	42.1096	37.3786	20.6117	18.4311	22.273	114.474	106.861	109.426	13.5351	9.8194	21.9271	35.4921	117.874	34.3037	19.8269	17.6504	18.213	36.0035	110.254	43.8183	1.6128	0.403082	4.00107
131	ENSMUSG00000040424.15	chr7;chr7;chr7;chr7;chr7;chr7;chr7	27523267;27527059;27528296;27528949;27528949;27530688;27530688	27523981;27528652;27528652;27529797;27529797;27531175;27531170	+;+;+;+;+;+;+	3646	Hipk4	1440	1861	1153	1971	2254	1532	1074	996	1049	2179	1582	1346	583	476	628	1728	1194	1154	1579.69	1865.86	1267.57	1846.62	1978.28	1483.58	1138.38	976.458	802.713	1734.89	1941.78	1639.66	574.775	415.616	525.432	1803.2	1404.97	1313.61	1571.04	972.517	1349.62	-0.6933	0.173427	-3.99793
132	ENSMUSG00000044164.2	chr13;chr13;chr13;chr13;chr13	43615710;43615983;43665758;43667760;43667760	43616067;43616067;43665822;43668066;43670945	+;+;+;+;+	3609	Rnf182	167	181	100	128	159	137	338	237	313	154	96	107	274	386	317	133	114	104	183.201	181.472	109.937	119.922	139.55	132.67	358.261	232.35	239.513	122.612	117.833	130.344	270.134	337.033	265.226	138.788	134.143	118.384	158.203	276.708	185.076	0.8018	0.200948	3.99014
133	ENSMUSG00000001741.12	chr7;chr7;chr7;chr7;chr7;chr7;chr7;chr7;chr7;chr7;chr7;chr7;chr7;chr7;chr7;chr7;chr7;chr7;chr7;chr7;chr7;chr7;chr7;chr7;chr7;chr7;chr7;chr7;chr7;chr7;chr7;chr7;chr7;chr7;chr7;chr7;chr7;chr7;chr7;chr7;chr7;chr7;chr7;chr7;chr7;chr7	83642825;83642848;83645828;83645828;83646302;83646302;83648715;83648715;83649576;83650881;83650881;83651879;83651879;83651879;83655279;83655279;83655279;83660798;83660897;83663064;83663064;83666876;83666876;83670092;83670092;83673034;83673034;83674486;83674486;83677987;83677987;83679445;83680625;83680625;83682816;83682816;83688085;83688085;83722285;83722285;83722510;83722510;83732064;83735398;837…	83644076;83644076;83645950;83645950;83646560;83646560;83648816;83648816;83651049;83651049;83651049;83652962;83652962;83652962;83655325;83655495;83655423;83661285;83661285;83663151;83663151;83667008;83667008;83670209;83670209;83673250;83673250;83674559;83674559;83678101;83678101;83679518;83681335;83680735;83682949;83682949;83688193;83688193;83722697;83722697;83722697;83722697;83732407;83735523;837…	-;-;-;-;-;-;-;-;-;-;-;-;-;-;-;-;-;-;-;-;-;-;-;-;-;-;-;-;-;-;-;-;-;-;-;-;-;-;-;-;-;-;-;-;-;-	7865	Il16	21	27	27	30	44	34	300	48	48	44	21	21	50	44	44	13	28	30	23.0372	27.0705	29.683	28.1068	38.6176	32.9253	317.983	47.0582	36.7304	35.0321	25.7759	25.5816	49.2946	38.4183	36.8137	13.5658	32.9474	34.1493	26.5969	133.924	48.4884	2.3278	0.583805	3.9873
134	ENSMUSG00000016028.11	chr15;chr15;chr15;chr15;chr15;chr15;chr15;chr15;chr15;chr15;chr15;chr15;chr15;chr15;chr15;chr15;chr15;chr15;chr15;chr15;chr15;chr15;chr15;chr15;chr15;chr15;chr15;chr15;chr15;chr15;chr15;chr15;chr15;chr15;chr15;chr15;chr15;chr15;chr15;chr15;chr15;chr15;chr15;chr15;chr15;chr15;chr15;chr15;chr15;chr15;chr15;chr15;chr15;chr15;chr15;chr15;chr15;chr15;chr15;chr15;chr15;chr15;chr15;chr15;chr15;chr15;chr…	85898929;85898930;85900412;85900621;85900937;85900937;85900937;85900986;85901439;85901439;85901439;85901439;85901439;85902115;85902115;85902115;85902115;85902449;85902449;85902802;85902802;85902802;85903286;85903286;85903286;85903926;85903926;85903926;85905439;85905439;85905915;85905915;85907595;85907595;85916614;85916614;85918909;85918909;85921148;85921148;85921239;85922123;85922123;85922123;859…	85900705;85900738;85900738;85901198;85901198;85901198;85901198;85901198;85901672;85901573;85901672;85901669;85901672;85902242;85902264;85902199;85902264;85902552;85902552;85902896;85902896;85902896;85903411;85903411;85903411;85903967;85904052;85904052;85905518;85905518;85906027;85906027;85907769;85907769;85916814;85916814;85919035;85919035;85921315;85921315;85921315;85922422;85922327;85922327;859…	-;-;-;-;-;-;-;-;-;-;-;-;-;-;-;-;-;-;-;-;-;-;-;-;-;-;-;-;-;-;-;-;-;-;-;-;-;-;-;-;-;-;-;-;-;-;-;-;-;-;-;-;-;-;-;-;-;-;-;-;-;-;-;-;-;-;-;-;-;-;-;-;-;-;-;-;-;-;-;-;-;-;-	11631	Celsr1	187	184	287	176	209	249	467	505	619	206	138	117	219	422	177	149	118	174	205.141	184.48	315.519	164.893	183.434	241.13	494.994	495.092	473.669	164.014	169.385	142.526	215.91	368.467	148.091	155.484	138.85	198.066	235.047	487.918	247.73	1.0544	0.264489	3.98648
135	ENSMUSG00000026259.14	chr1;chr1;chr1;chr1;chr1;chr1;chr1;chr1;chr1;chr1;chr1;chr1;chr1;chr1;chr1;chr1;chr1;chr1;chr1;chr1;chr1;chr1;chr1;chr1;chr1;chr1;chr1;chr1;chr1;chr1;chr1;chr1;chr1;chr1;chr1;chr1;chr1;chr1;chr1;chr1;chr1	87476834;87476834;87478685;87479103;87479103;87479729;87479837;87479837;87479837;87480587;87480587;87480587;87480587;87481116;87481116;87481116;87481116;87482623;87482623;87482623;87482623;87484599;87484599;87484599;87484599;87486156;87486156;87486156;87486156;87487799;87487799;87489584;87489584;87503266;87503266;87509245;87509245;87510093;87540659;87545797;87573688	87477744;87477744;87479207;87479207;87479207;87479916;87479916;87479916;87479916;87480742;87480742;87480742;87480742;87481279;87481279;87481279;87481279;87482712;87482712;87482712;87482712;87484673;87484673;87484673;87484673;87486217;87486177;87486285;87486285;87487951;87487951;87489744;87489744;87503573;87503573;87509387;87509387;87510362;87540773;87546131;87573870	-;-;-;-;-;-;-;-;-;-;-;-;-;-;-;-;-;-;-;-;-;-;-;-;-;-;-;-;-;-;-;-;-;-;-;-;-;-;-;-;-	3905	Ngef	4181	4487	3141	6155	5963	4851	2866	3357	3402	6240	4261	4016	1845	1925	1697	4991	4255	4119	4586.6	4498.71	3453.12	5766.58	5233.57	4697.67	3037.8	3291.14	2603.27	4968.19	5230.05	4892.18	1818.97	1680.8	1419.84	5208.21	5006.83	4688.7	4179.48	2977.4	4004.57	-0.4898	0.123307	-3.97198
136	ENSMUSG00000073557.12	chr1;chr1;chr1;chr1;chr1;chr1;chr1;chr1;chr1;chr1;chr1;chr1;chr1;chr1;chr1;chr1;chr1;chr1;chr1;chr1;chr1;chr1;chr1;chr1;chr1;chr1;chr1;chr1;chr1;chr1;chr1;chr1;chr1;chr1;chr1;chr1;chr1;chr1;chr1;chr1;chr1;chr1;chr1;chr1;chr1;chr1;chr1;chr1;chr1;chr1;chr1;chr1;chr1;chr1;chr1;chr1;chr1;chr1;chr1;chr1;chr1;chr1;chr1;chr1;chr1;chr1;chr1;chr1;chr1;chr1;chr1;chr1;chr1;chr1;chr1;chr1;chr1;chr1;chr1;chr1…	134754658;134755568;134759067;134759937;134759969;134760097;134765897;134765897;134765943;134771998;134771998;134771998;134771998;134771998;134773426;134773426;134773426;134773426;134773426;134776376;134776376;134776376;134776376;134776376;134777315;134777315;134777315;134777315;134777315;134779110;134780947;134782151;134782151;134782151;134782151;134782151;134803102;134803102;134834063;134834066…	134760495;134755810;134760495;134760353;134760495;134760495;134766077;134766077;134766077;134772048;134772048;134772048;134772048;134772048;134773479;134773479;134773479;134773479;134773479;134776480;134776480;134776480;134776480;134776480;134777459;134777459;134777459;134777459;134777459;134782167;134783297;134782167;134782167;134782167;134782167;134782167;134803851;134803851;134834261;134834476…	-;-;-;-;-;-;-;-;-;-;-;-;-;-;-;-;-;-;-;-;-;-;-;-;-;-;-;-;-;-;-;-;-;-;-;-;-;-;-;-;-;-;-;-;-;-;-;-;-;-;-;-;-;-;-;-;-;-;-;-;-;-;-;-;-;-;-;-;-;-;-;-;-;-;-;-;-;-;-;-;-;-;-;-;-;-;-;-;-;-;-;-;-;-;-;-;-;-;-;-;-;-;-;-;-;-;-;-;-;-;-;-;-;-;-;-;-;-;-;-;-;-;-;-	14983	Ppp1r12b	2136	2558	2206	3842	4287	3597	2050	2087	2598	4362	3062	2757	2046	2319	2410	3346	2991	2965	2343.21	2564.68	2425.21	3599.55	3762.59	3483.31	2172.89	2046.05	1988.03	3472.96	3758.37	3358.5	2017.13	2024.82	2016.39	3491.62	3519.49	3375.09	2444.37	2068.99	2856.66	-0.242	0.060931	-3.97106
137	ENSMUSG00000035456.9	chr5;chr5;chr5;chr5;chr5;chr5;chr5;chr5;chr5	98167198;98180978;98180980;98183289;98183289;98184461;98184461;98185024;98185024	98167499;98181112;98181112;98183509;98183509;98184689;98184689;98188991;98187454	+;+;+;+;+;+;+;+;+	4855	Prdm8	9	14	3	292	371	214	280	15	18	383	274	222	26	27	24	259	212	156	9.8731	14.0365	3.2981	273.573	325.617	207.236	296.784	14.7057	13.7739	304.939	336.314	270.434	25.6332	23.5749	20.0802	270.272	249.459	177.577	9.0692	108.421	157.621	3.5723	0.899725	3.97049
138	ENSMUSG00000032265.14	chr9;chr9;chr9;chr9;chr9;chr9	85320439;85320439;85326259;85326259;85326988;85327043	85325233;85325233;85326805;85326805;85327124;85327348	-;-;-;-;-;-	5703	Tent5a	111	120	96	116	156	124	235	206	287	159	104	97	240	432	190	100	107	116	121.768	120.313	105.54	108.68	136.917	120.081	249.087	201.958	219.617	126.593	127.652	118.163	236.614	377.198	158.968	104.352	125.906	132.044	115.874	223.554	160.636	0.947	0.238516	3.97035
139	ENSMUSG00000049100.15	chr3;chr3;chr3;chr3;chr3;chr3;chr3;chr3;chr3;chr3;chr3;chr3;chr3;chr3;chr3;chr3;chr3;chr3;chr3;chr3;chr3	45378398;45378406;45378425;45378427;45382633;45383531;45383531;45383531;45383531;45384100;45384100;45384100;45384100;45392569;45392569;45392569;45392569;45399323;45419407;45432474;45432474	45383035;45381883;45381883;45381883;45382774;45383589;45383589;45383589;45383589;45384206;45384206;45384206;45384206;45392874;45392874;45392874;45392874;45402645;45423711;45432493;45435623	+;+;+;+;+;+;+;+;+;+;+;+;+;+;+;+;+;+;+;+;+	15888	Pcdh10	4573	4420	5098	7568	7175	6799	3542	3902	5096	8690	5591	6145	4037	3677	4285	5338	5296	4613	5016.62	4431.54	5604.58	7090.41	6297.31	6584.1	3754.32	3825.44	3899.55	6918.85	6862.53	7485.66	3980.05	3210.55	3585.15	5570.31	6231.77	5251.03	5017.58	3826.44	5311.1	-0.3907	0.0985699	-3.96404
140	ENSMUSG00000021255.17	chr12;chr12;chr12;chr12;chr12;chr12;chr12;chr12;chr12;chr12;chr12;chr12;chr12;chr12;chr12;chr12;chr12;chr12;chr12;chr12;chr12;chr12;chr12;chr12;chr12;chr12;chr12;chr12;chr12;chr12;chr12;chr12;chr12;chr12;chr12;chr12;chr12	86361117;86421644;86421644;86421883;86470117;86470146;86470146;86470146;86470146;86488547;86488547;86488547;86488547;86488547;86504409;86505815;86505815;86505815;86505815;86505815;86505815;86506349;86506349;86506349;86506349;86506349;86506349;86509662;86514281;86514281;86514281;86514281;86514281;86518821;86518821;86518821;86518821	86361538;86421964;86421964;86421968;86470555;86470555;86470555;86470555;86470555;86488663;86488663;86488663;86488663;86488663;86504523;86505925;86505925;86505925;86505925;86505925;86505925;86506510;86506510;86506510;86506510;86506510;86506510;86509967;86514550;86514550;86514550;86515522;86514550;86519065;86519800;86521625;86521628	+;+;+;+;+;+;+;+;+;+;+;+;+;+;+;+;+;+;+;+;+;+;+;+;+;+;+;+;+;+;+;+;+;+;+;+;+	6047	Esrrb	49	37	8	39	57	29	62	114	154	52	39	37	97	164	104	41	36	32	53.7535	37.0966	8.795	36.5389	50.0274	28.0834	65.7165	111.763	117.843	41.4016	47.8695	45.0723	95.6315	143.196	87.0142	42.7843	42.361	36.426	33.215	98.4411	60.6319	1.5692	0.39588	3.96391
141	ENSMUSG00000068220.6	chr15;chr15;chr15;chr15;chr15;chr15;chr15;chr15;chr15	78926725;78926726;78927970;78927970;78928565;78929633;78929633;78929998;78929998	78926804;78926804;78928049;78928049;78928667;78929804;78929804;78930465;78930191	+;+;+;+;+;+;+;+;+	903	Lgals1	47	70	28	92	97	79	113	255	251	114	105	101	81	413	74	99	98	85	51.5594	70.1827	30.7823	86.1942	85.1344	76.503	119.774	249.997	192.07	90.7651	128.88	123.035	79.8572	360.608	61.9139	103.308	115.316	96.7564	50.8415	187.28	117.924	1.8796	0.474677	3.95982
142	ENSMUSG00000026471.14	chr1;chr1;chr1;chr1;chr1;chr1;chr1;chr1;chr1;chr1;chr1;chr1;chr1;chr1;chr1;chr1;chr1;chr1;chr1;chr1;chr1;chr1;chr1	155127277;155127874;155127878;155128831;155130633;155130633;155130633;155130633;155132360;155132360;155132360;155132360;155135788;155136575;155136575;155136575;155137514;155137594;155137699;155146632;155146632;155146632;155146632	155129325;155129325;155129325;155129325;155130731;155130731;155130731;155130731;155132635;155132635;155134022;155132635;155137774;155136850;155136850;155136850;155137774;155137774;155137774;155146814;155146804;155146783;155146804	-;-;-;-;-;-;-;-;-;-;-;-;-;-;-;-;-;-;-;-;-;-;-	5981	Mr1	137	160	131	94	113	105	234	344	384	122	77	85	224	535	273	91	111	96	150.29	160.418	144.017	88.068	99.1771	101.681	248.027	337.251	293.843	97.1345	94.5117	103.545	220.84	467.132	228.412	94.9603	130.613	109.278	151.575	293.04	176.067	0.9512	0.240471	3.95548
143	ENSMUSG00000040711.8	chr11;chr11;chr11;chr11;chr11;chr11;chr11;chr11;chr11;chr11;chr11;chr11;chr11;chr11;chr11;chr11;chr11;chr11;chr11;chr11;chr11;chr11;chr11;chr11;chr11;chr11;chr11;chr11;chr11;chr11;chr11	32347820;32347820;32347840;32371518;32371518;32371518;32381434;32381434;32381434;32387928;32387928;32387928;32396442;32396442;32397066;32397066;32403861;32403861;32407562;32407562;32408968;32411457;32411457;32414201;32414201;32415923;32415923;32417080;32417080;32422023;32422023	32347968;32347968;32347968;32371598;32371598;32371598;32381509;32381509;32381509;32390300;32388004;32388004;32396533;32396533;32397091;32397091;32403995;32403995;32407666;32407666;32409051;32411574;32411574;32414427;32414427;32415972;32415972;32417205;32417205;32428173;32428173	+;+;+;+;+;+;+;+;+;+;+;+;+;+;+;+;+;+;+;+;+;+;+;+;+;+;+;+;+;+;+	9793	Sh3pxd2b	458	476	478	603	615	578	633	607	917	725	432	443	454	646	604	421	367	422	502.43	477.242	525.499	564.947	539.769	559.731	670.944	595.091	701.704	577.234	530.247	539.65	447.595	564.051	505.352	439.322	431.846	480.367	501.724	655.913	536.279	0.3888	0.0983234	3.95379
144	ENSMUSG00000045036.15	chr17;chr17;chr17;chr17;chr17;chr17;chr17;chr17;chr17;chr17;chr17;chr17;chr17;chr17;chr17;chr17;chr17;chr17;chr17;chr17;chr17;chr17;chr17;chr17;chr17;chr17;chr17;chr17;chr17;chr17;chr17;chr17;chr17;chr17;chr17;chr17;chr17;chr17;chr17;chr17;chr17;chr17;chr17;chr17;chr17;chr17;chr17;chr17;chr17;chr17;chr17;chr17;chr17;chr17;chr17;chr17;chr17;chr17;chr17;chr17;chr17;chr17;chr17;chr17;chr17;chr17;chr…	65255999;65256005;65256005;65256007;65256183;65256497;65265204;65265204;65265204;65265204;65265204;65265204;65378996;65382422;65382422;65382422;65382422;65382422;65382422;65382422;65402828;65402828;65402828;65402828;65402828;65402828;65402828;65430779;65430779;65430779;65430779;65430779;65430779;65430779;65436263;65436263;65436263;65436263;65436263;65436263;65436263;65450289;65450289;65450289;654…	65256605;65256605;65256605;65256605;65256605;65256605;65265297;65265297;65265297;65265297;65265297;65265297;65379362;65382654;65382654;65382654;65382654;65382654;65382654;65382654;65403006;65403006;65403006;65403006;65403006;65403006;65403006;65431031;65431031;65431031;65431031;65431031;65431031;65431031;65436395;65436386;65436386;65436386;65436386;65436386;65436386;65450443;65450443;65450443;654…	-;-;-;-;-;-;-;-;-;-;-;-;-;-;-;-;-;-;-;-;-;-;-;-;-;-;-;-;-;-;-;-;-;-;-;-;-;-;-;-;-;-;-;-;-;-;-;-;-;-;-;-;-;-;-;-;-;-;-;-;-;-;-;-;-;-;-;-;-;-;-;-;-;-;-;-;-;-;-;-;-;-;-;-;-;-	3134	Tmem232	20	25	46	97	87	70	81	81	82	68	57	53	48	85	44	48	39	37	21.9402	25.0653	50.571	90.8787	76.3576	67.7875	85.8555	79.4108	62.7478	54.1406	69.9632	64.5631	47.3228	74.2172	36.8137	50.089	45.891	42.1175	32.5255	76.0047	58.0962	1.2236	0.309534	3.95309
145	ENSMUSG00000059970.7	chr12;chr12;chr12	76404176;76404409;76404529	76404289;76406934;76406938	+;+;+	2644	Hspa2	805	537	786	718	783	757	1154	1087	1516	824	573	621	1003	1317	1034	719	612	630	883.092	538.402	864.104	672.69	687.218	733.073	1223.18	1065.67	1160.07	656.056	703.314	756.484	988.85	1149.93	865.122	750.291	720.136	717.136	761.866	1149.64	840.823	0.5946	0.150665	3.94622
146	ENSMUSG00000032418.15	chr9;chr9;chr9;chr9;chr9;chr9;chr9;chr9;chr9;chr9;chr9;chr9;chr9;chr9;chr9;chr9;chr9;chr9;chr9;chr9;chr9;chr9;chr9;chr9;chr9;chr9;chr9;chr9;chr9;chr9;chr9;chr9;chr9;chr9;chr9;chr9;chr9;chr9;chr9	86581371;86581406;86582686;86586963;86586963;86586963;86594444;86594444;86594444;86596056;86596056;86596056;86598719;86598719;86598719;86611853;86611853;86611853;86613541;86613541;86613541;86613541;86616977;86618606;86618690;86619725;86619725;86646311;86646311;86650868;86650868;86654643;86654643;86677864;86677864;86679819;86679819;86686958;86695673	86582907;86582907;86582907;86587061;86587061;86587061;86594617;86594617;86594617;86596198;86596198;86596198;86598824;86598824;86598824;86611966;86611966;86611966;86613638;86613638;86613638;86613638;86617084;86618704;86618737;86619834;86619834;86646414;86646414;86651029;86651029;86654718;86654718;86678013;86678013;86679952;86679952;86687277;86695953	-;-;-;-;-;-;-;-;-;-;-;-;-;-;-;-;-;-;-;-;-;-;-;-;-;-;-;-;-;-;-;-;-;-;-;-;-;-;-	3848	Me1	726	837	594	1127	1242	1051	890	1056	1415	1332	967	985	1146	1644	1481	1041	933	988	796.429	839.185	653.025	1055.88	1090.07	1017.78	943.35	1035.28	1082.78	1060.52	1186.92	1199.9	1129.83	1435.45	1239.12	1086.3	1097.85	1124.65	762.88	1020.47	1059.68	0.4201	0.106511	3.94433
147	ENSMUSG00000049511.5	chr9;chr9;chr9	81628291;81631343;81633686	81632871;81632615;81633828	-;-;-	4724	Htr1b	681	721	551	245	271	308	458	478	566	270	230	167	378	375	351	334	362	281	747.063	722.882	605.753	229.539	237.85	298.265	485.454	468.622	433.113	214.97	282.308	203.435	372.667	327.429	293.673	348.536	425.963	319.865	691.899	462.396	389.855	-0.5828	0.14789	-3.94068
148	ENSMUSG00000105843.1	chr3	88030878	88033150	+	2273	Gm19439	81	73	69	24	41	54	166	121	229	35	20	31	475	754	475	125	120	113	88.8578	73.1905	75.8565	22.4854	35.9846	52.2932	175.951	118.626	175.235	27.8665	24.5485	37.7633	468.299	658.35	397.421	130.44	141.203	128.629	79.3016	156.604	157.389	0.9838	0.249705	3.93997
149	ENSMUSG00000041075.8	chr1	59482424	59486955	+	4532	Fzd7	241	183	201	114	133	110	369	722	712	156	87	73	373	1227	405	134	94	119	264.379	183.478	220.973	106.806	116.731	106.523	391.119	707.834	544.835	124.205	106.786	88.9265	367.738	1071.35	338.853	139.832	110.609	135.459	222.943	547.929	284.802	1.298	0.330107	3.93208
150	ENSMUSG00000026728.9	chr2;chr2;chr2;chr2;chr2;chr2;chr2;chr2;chr2;chr2;chr2;chr2;chr2;chr2;chr2;chr2;chr2;chr2;chr2;chr2;chr2;chr2;chr2;chr2;chr2;chr2;chr2;chr2	13573927;13573952;13574281;13574322;13574394;13574523;13575541;13575541;13575541;13578413;13578413;13578413;13578589;13578589;13579369;13579421;13579421;13580018;13580018;13580018;13580640;13580640;13580640;13581613;13581613;13582473;13582473;13582473	13574060;13574994;13574994;13574994;13574833;13577448;13575601;13575601;13575601;13578604;13578508;13578508;13578750;13578750;13579546;13579546;13579546;13580238;13580238;13580238;13580683;13580683;13580683;13581698;13581698;13582478;13582825;13582826	+;+;+;+;+;+;+;+;+;+;+;+;+;+;+;+;+;+;+;+;+;+;+;+;+;+;+;+	4743	Vim	540	449	715	285	309	440	1206	1278	1450	414	211	200	739	1549	883	310	313	438	592.385	450.172	786.049	267.015	271.201	426.093	1278.29	1252.93	1109.56	329.62	258.986	243.634	728.574	1352.5	738.784	323.491	368.305	498.58	609.535	1213.59	626.454	0.9937	0.252726	3.93207
151	ENSMUSG00000042604.5	chr2;chr2;chr2;chr2	107290639;107291395;107294144;107294144	107291071;107291435;107298502;107294472	+;+;+;+	4833	Kcna4	895	1203	671	492	453	397	631	691	719	491	333	371	605	561	573	394	322	287	981.823	1206.14	737.677	460.952	397.586	384.452	668.825	677.442	550.191	390.927	408.732	451.942	596.465	489.834	479.415	411.147	378.895	326.695	975.213	632.153	555.508	-0.6274	0.159634	-3.93032
152	ENSMUSG00000021981.10	chr14;chr14;chr14;chr14;chr14;chr14;chr14;chr14;chr14;chr14;chr14;chr14;chr14;chr14;chr14;chr14;chr14;chr14;chr14;chr14;chr14;chr14;chr14;chr14;chr14;chr14;chr14;chr14;chr14;chr14;chr14;chr14;chr14;chr14;chr14;chr14;chr14;chr14;chr14	59440972;59440981;59440981;59440981;59444197;59459094;59459094;59459094;59459094;59459138;59461635;59461635;59461635;59461635;59461635;59478032;59478816;59479044;59496803;59496803;59496803;59496803;59496803;59499544;59499544;59499544;59499544;59506265;59506265;59519566;59519566;59526756;59526756;59528842;59528842;59539062;59539062;59546986;59585504	59441022;59441018;59441018;59441018;59444330;59459241;59459241;59459241;59459241;59459241;59461702;59461702;59461702;59461673;59461702;59478073;59479184;59479184;59496944;59496929;59496944;59496944;59496944;59499669;59499708;59502693;59499708;59506383;59506383;59519734;59519734;59526815;59526815;59528907;59528907;59539205;59539205;59548903;59585764	+;+;+;+;+;+;+;+;+;+;+;+;+;+;+;+;+;+;+;+;+;+;+;+;+;+;+;+;+;+;+;+;+;+;+;+;+;+;+	6841	Cab39l	493	679	483	515	553	511	1654	3385	3060	639	478	452	972	5713	1001	541	460	513	540.826	680.772	530.995	482.5	485.354	494.849	1753.15	3318.59	2341.56	508.762	586.709	550.614	958.287	4988.27	837.511	564.544	541.279	583.954	584.198	2471.1	1152.7	2.0806	0.530132	3.92463
153	ENSMUSG00000116056.1	chr15;chr15;chr15;chr15;chr15;chr15;chr15	102657111;102657568;102657712;102658698;102659555;102659555;102659555	102657286;102657778;102657778;102658756;102660118;102660213;102660468	+;+;+;+;+;+;+	1360	Gm4544	6	4	2	46	34	40	19	18	19	69	43	39	12	24	14	27	26	34	6.5821	4.0104	2.1987	43.0971	29.8409	38.7357	20.1389	17.6468	14.5391	54.9368	52.7792	47.5087	11.8307	20.9554	11.7134	28.175	30.594	38.7026	4.2637	17.4416	26.3325	2.0194	0.516095	3.91285
154	ENSMUSG00000060012.9	chr14;chr14;chr14;chr14;chr14;chr14;chr14;chr14;chr14;chr14;chr14;chr14;chr14;chr14;chr14;chr14;chr14;chr14;chr14;chr14;chr14;chr14;chr14;chr14;chr14;chr14;chr14;chr14;chr14;chr14;chr14;chr14;chr14;chr14;chr14;chr14;chr14;chr14;chr14;chr14;chr14;chr14;chr14;chr14;chr14;chr14;chr14;chr14;chr14;chr14;chr14;chr14;chr14;chr14;chr14;chr14;chr14;chr14;chr14;chr14;chr14;chr14;chr14;chr14;chr14;chr14;chr…	64647265;64652531;64652542;64652560;64652602;64669624;64669624;64669624;64669624;64669624;64708492;64708492;64708492;64708492;64714074;64714074;64714074;64715388;64715388;64715388;64717474;64717474;64717474;64722307;64722307;64722307;64724700;64724700;64724700;64727074;64727074;64728213;64728213;64736148;64736148;64737495;64737495;64738507;64738507;64742307;64742307;64744876;64744876;64746299;647…	64647308;64652656;64652656;64652656;64652656;64669717;64672553;64669717;64669717;64669717;64709051;64708504;64708504;64708504;64714134;64714134;64714134;64715480;64715480;64715480;64717654;64717654;64717654;64722394;64722394;64722394;64724834;64724834;64724760;64727186;64727186;64728324;64728324;64736360;64736360;64737605;64737605;64738641;64738641;64742437;64742437;64744962;64744962;64746489;647…	+;+;+;+;+;+;+;+;+;+;+;+;+;+;+;+;+;+;+;+;+;+;+;+;+;+;+;+;+;+;+;+;+;+;+;+;+;+;+;+;+;+;+;+;+;+;+;+;+;+;+;+;+;+;+;+;+;+;+;+;+;+;+;+;+;+;+;+;+;+;+;+;+;+;+;+;+;+;+;+;+;+;+;+;+;+;+;+;+;+;+;+;+;+;+;+	13017	Kif13b	1246	1187	1015	953	1148	1073	1514	1606	2207	884	551	558	1546	1826	1470	836	706	817	1366.87	1190.1	1115.86	892.86	1007.57	1039.09	1604.76	1574.49	1688.83	703.827	676.311	679.74	1524.19	1594.36	1229.91	872.383	830.745	930	1224.28	1622.69	1140.11	0.407	0.104047	3.91126
155	ENSMUSG00000028173.10	chr3;chr3;chr3;chr3;chr3;chr3;chr3;chr3;chr3;chr3;chr3;chr3;chr3;chr3;chr3;chr3;chr3;chr3;chr3;chr3;chr3;chr3;chr3;chr3;chr3;chr3;chr3;chr3;chr3;chr3;chr3;chr3;chr3;chr3;chr3;chr3;chr3;chr3;chr3;chr3;chr3;chr3;chr3;chr3;chr3;chr3;chr3;chr3;chr3;chr3;chr3;chr3;chr3;chr3;chr3;chr3	159839672;159839737;159839739;159839739;159839739;159839910;159848451;159848565;159872909;159872909;159872909;159872909;159872909;159872909;159897331;159897331;159897331;159897331;159897331;159901382;159901382;159901382;159901382;159901382;159907115;159907115;159907115;159907115;159907115;159909653;159909653;159909653;159909653;159909653;159911298;159911298;159911298;159911298;159911298;159911760…	159840047;159840047;159840047;159840047;159840047;159840047;159851274;159848645;159873404;159873181;159873181;159873181;159873181;159873181;159897455;159897455;159897455;159897455;159897455;159901543;159901543;159901543;159901543;159901543;159907251;159907251;159907251;159907251;159907251;159909821;159909821;159909821;159909821;159909821;159911395;159911395;159912460;159911395;159911395;159911823…	+;+;+;+;+;+;+;+;+;+;+;+;+;+;+;+;+;+;+;+;+;+;+;+;+;+;+;+;+;+;+;+;+;+;+;+;+;+;+;+;+;+;+;+;+;+;+;+;+;+;+;+;+;+;+;+	8792	Wls	593	871	528	956	965	720	996	1258	1534	1006	743	629	1001	1934	1261	669	645	673	650.527	873.273	580.467	895.67	846.955	697.243	1055.7	1233.32	1173.84	800.962	911.976	766.23	986.878	1688.66	1055.05	698.115	758.967	766.083	701.422	1154.29	913.329	0.7182	0.183669	3.91015
156	ENSMUSG00000025468.15	chr7;chr7;chr7;chr7;chr7;chr7;chr7;chr7;chr7;chr7;chr7;chr7;chr7;chr7;chr7;chr7;chr7;chr7;chr7;chr7;chr7;chr7;chr7;chr7;chr7	140069880;140069881;140069887;140069889;140070312;140070312;140070312;140071584;140071584;140071584;140071584;140072585;140072585;140072585;140072585;140073941;140073941;140073941;140073941;140081321;140081381;140082093;140082093;140082462;140082462	140070664;140070033;140070033;140070033;140070664;140070664;140070664;140071697;140071697;140071697;140071697;140072698;140072698;140072698;140072698;140074100;140074100;140074100;140074100;140082512;140081538;140082268;140082227;140082548;140082508	-;-;-;-;-;-;-;-;-;-;-;-;-;-;-;-;-;-;-;-;-;-;-;-;-	2401	Caly	1983	2233	2056	1906	1948	2121	1629	1821	2376	2277	1473	1619	1967	1907	2380	1753	1630	1737	2175.37	2238.83	2260.3	1785.72	1709.71	2053.96	1726.65	1785.27	1818.16	1812.91	1808	1972.22	1939.25	1665.08	1991.29	1829.29	1918.01	1977.25	2224.83	1776.69	1914.85	-0.3241	0.0829711	-3.90657
157	ENSMUSG00000044033.16	chr2;chr2;chr2;chr2;chr2;chr2;chr2;chr2;chr2;chr2;chr2;chr2;chr2;chr2;chr2;chr2;chr2;chr2;chr2;chr2;chr2;chr2;chr2;chr2;chr2;chr2;chr2;chr2;chr2;chr2;chr2;chr2;chr2;chr2;chr2;chr2;chr2;chr2;chr2;chr2;chr2;chr2;chr2;chr2;chr2;chr2;chr2;chr2;chr2;chr2;chr2;chr2;chr2;chr2;chr2;chr2;chr2;chr2;chr2;chr2;chr2;chr2;chr2;chr2;chr2;chr2;chr2;chr2;chr2;chr2;chr2;chr2;chr2;chr2;chr2;chr2;chr2;chr2;chr2;chr2…	77009902;77009995;77011547;77014394;77014950;77015051;77019913;77019913;77019913;77019913;77022648;77023387;77023446;77023446;77027592;77027592;77027592;77029236;77029236;77029236;77030567;77030567;77030567;77030648;77030648;77039436;77039436;77039436;77039436;77041365;77041365;77041365;77041365;77042443;77042443;77042443;77044660;77044660;77044660;77044971;77045606;77045606;77049579;77049579;770…	77015247;77011757;77011757;77015247;77015247;77015247;77020029;77020029;77019917;77020029;77022696;77023558;77023558;77023558;77027775;77027775;77027775;77029430;77029430;77029430;77030650;77030707;77030707;77030707;77030707;77039585;77039585;77039585;77039585;77041544;77041544;77041544;77041544;77044080;77042631;77042631;77044730;77044785;77044785;77045785;77045785;77045785;77049758;77049758;770…	-;-;-;-;-;-;-;-;-;-;-;-;-;-;-;-;-;-;-;-;-;-;-;-;-;-;-;-;-;-;-;-;-;-;-;-;-;-;-;-;-;-;-;-;-;-;-;-;-;-;-;-;-;-;-;-;-;-;-;-;-;-;-;-;-;-;-;-;-;-;-;-;-;-;-;-;-;-;-;-;-;-;-;-;-;-;-;-;-;-;-;-	11717	Ccdc141	304	449	385	307	419	375	552	963	1048	349	237	185	546	1414	847	305	331	279	333.491	450.172	423.257	287.626	367.745	363.147	585.089	944.106	801.948	277.868	290.899	225.362	538.297	1234.63	708.663	318.274	389.485	317.589	402.307	777.048	492.091	0.9498	0.243244	3.90469
158	ENSMUSG00000027931.12	chr3;chr3;chr3;chr3;chr3;chr3;chr3;chr3;chr3;chr3;chr3;chr3;chr3;chr3;chr3;chr3;chr3;chr3;chr3;chr3;chr3;chr3;chr3;chr3;chr3;chr3;chr3;chr3;chr3;chr3;chr3;chr3;chr3;chr3;chr3;chr3;chr3;chr3;chr3;chr3;chr3;chr3	90450591;90450710;90451306;90451306;90454818;90455092;90455103;90455701;90455701;90455896;90455896;90456163;90456163;90456909;90456909;90457321;90457321;90457399;90457418;90458068;90458072;90458072;90458322;90458322;90458322;90458632;90458632;90458632;90459045;90459045;90459323;90459323;90459933;90461090;90461090;90461365;90461365;90462166;90462568;90463135;90463811;90464795	90451182;90451182;90451397;90451781;90454916;90455266;90455266;90455769;90455769;90456019;90456019;90456309;90456309;90457015;90457077;90457476;90457476;90457476;90457476;90458228;90458228;90458228;90458393;90458421;90458393;90458736;90458939;90458736;90459122;90459122;90459495;90459397;90460053;90461174;90461174;90461421;90461500;90462257;90462703;90463248;90464010;90465866	-;-;-;-;-;-;-;-;-;-;-;-;-;-;-;-;-;-;-;-;-;-;-;-;-;-;-;-;-;-;-;-;-;-;-;-;-;-;-;-;-;-	4783	Npr1	56	71	33	29	47	39	99	241	197	48	21	22	97	335	142	28	27	33	61.4325	71.1853	36.2792	27.1699	41.2507	37.7673	104.934	236.272	150.748	38.2169	25.7759	26.7998	95.6315	292.503	118.808	29.2186	31.7707	37.5643	56.299	163.985	81.296	1.5408	0.394813	3.90266
159	ENSMUSG00000003273.14	chr7;chr7;chr7;chr7;chr7;chr7;chr7;chr7;chr7;chr7;chr7;chr7;chr7;chr7;chr7;chr7;chr7;chr7;chr7;chr7;chr7;chr7;chr7;chr7;chr7	45699843;45700426;45701016;45701035;45701224;45701243;45702434;45702434;45702434;45702833;45702833;45702833;45702833;45703062;45703062;45703459;45703459;45703459;45703459;45703483;45703713;45703713;45704489;45704489;45704489	45700339;45700500;45701366;45701366;45701366;45701366;45702619;45702619;45702619;45702928;45702928;45702928;45703134;45703134;45703134;45703477;45703477;45703613;45703613;45703613;45703878;45703878;45704546;45704609;45704682	+;+;+;+;+;+;+;+;+;+;+;+;+;+;+;+;+;+;+;+;+;+;+;+;+	1926	Car11	2438	2895	2011	2836	3079	2891	1728	2173	2138	2933	2137	2047	1387	1215	1629	2366	2332	2111	2674.51	2902.56	2210.83	2657.03	2702.36	2799.62	1831.58	2130.37	1636.03	2335.21	2623.01	2493.6	1367.43	1060.87	1362.94	2468.97	2744.05	2402.97	2595.97	1865.99	2244.66	-0.4771	0.122263	-3.90247
160	ENSMUSG00000051537.9	chrX;chrX;chrX	21360865;21360940;21364039	21362250;21363022;21364622	+;+;+	2742	Gm5124	643	677	645	540	547	481	421	579	748	589	409	438	822	834	900	623	513	488	705.377	678.767	709.093	505.923	480.087	465.797	446.236	567.64	572.382	468.953	502.016	533.559	810.403	728.202	753.007	650.113	603.644	555.496	697.746	528.753	596.483	-0.3962	0.101542	-3.9022
161	ENSMUSG00000039904.9	chr6;chr6;chr6;chr6;chr6	25665878;25667503;25669599;25688113;25688113	25666971;25669859;25669859;25690729;25689792	-;-;-;-;-	6068	Gpr37	1698	1415	1393	746	753	878	2348	2334	3129	693	365	513	2079	2311	2002	541	355	513	1862.72	1418.69	1531.42	698.923	660.888	850.249	2488.75	2288.21	2394.36	551.756	448.01	624.922	2049.67	2017.83	1675.02	564.544	417.726	583.954	1604.28	2390.44	1284.87	0.5755	0.147717	3.8961
162	ENSMUSG00000050587.14	chr2;chr2;chr2;chr2;chr2;chr2;chr2;chr2;chr2;chr2;chr2;chr2;chr2;chr2;chr2;chr2;chr2;chr2;chr2;chr2	96318169;96318216;96568570;96568570;96830681;96830681;97094614;97094614;97231537;97426611;97426611;97467657;97468089;97603489;97603489;97603489;97628989;97628989;97628989;97628989	96318583;96318583;96568750;96568750;96830769;96830769;97094750;97094750;97231752;97426704;97426704;97468420;97468420;97603540;97603540;97603540;97631664;97629063;97630983;97631666	+;+;+;+;+;+;+;+;+;+;+;+;+;+;+;+;+;+;+;+	4626	Lrrc4c	1660	1555	1685	3161	3113	2726	1338	1365	1657	4134	2777	3020	1241	1098	1389	2324	2086	1988	1821.04	1559.06	1852.44	2961.52	2732.2	2639.84	1418.2	1338.22	1267.96	3291.43	3408.56	3678.88	1223.49	958.712	1162.14	2425.14	2454.58	2262.96	1744.18	1341.46	2136.46	-0.3792	0.0973991	-3.89308
163	ENSMUSG00000024347.16	chr18;chr18;chr18;chr18;chr18;chr18;chr18;chr18;chr18;chr18;chr18;chr18;chr18;chr18;chr18;chr18;chr18;chr18;chr18;chr18;chr18;chr18;chr18;chr18;chr18;chr18;chr18;chr18;chr18;chr18;chr18;chr18;chr18;chr18;chr18;chr18;chr18;chr18;chr18;chr18;chr18;chr18;chr18;chr18;chr18;chr18;chr18;chr18;chr18;chr18;chr18;chr18;chr18;chr18;chr18;chr18;chr18;chr18;chr18;chr18;chr18;chr18;chr18;chr18;chr18;chr18;chr…	35964830;35965065;35965067;35965102;35965105;35978281;35978281;35978284;35978284;35978284;35979616;35979616;35979616;35979616;35979616;35980289;35980289;35980289;35980289;35980289;35984343;35984343;35984343;35984343;35984343;35987019;35987188;35987188;35987188;35987188;35987188;35988180;35988180;35988180;35988180;35988180;35988180;36002924;36002924;36002924;36002924;36002924;36002924;36004707;360…	35965219;35965219;35965219;35965219;35965219;35978685;35978685;35978685;35978685;35978685;35980065;35980065;35980065;35980065;35980065;35980483;35980483;35980483;35980483;35980483;35984423;35984423;35984423;35984423;35984423;35987300;35987300;35987300;35987300;35987300;35987300;35988238;35988241;35988238;35988238;35988241;35988238;36003013;36003013;36003013;36003013;36003013;36003013;36004750;360…	+;+;+;+;+;+;+;+;+;+;+;+;+;+;+;+;+;+;+;+;+;+;+;+;+;+;+;+;+;+;+;+;+;+;+;+;+;+;+;+;+;+;+;+;+;+;+;+;+;+;+;+;+;+;+;+;+;+;+;+;+;+;+;+;+;+;+;+;+;+;+;+;+;+;+;+;+;+;+;+;+	4785	Psd2	1287	1618	1345	1266	1348	1145	1587	2344	2844	1363	988	956	1753	2498	2344	1425	1105	1266	1411.85	1622.22	1478.65	1186.11	1183.1	1108.81	1682.13	2298.01	2176.28	1085.2	1212.69	1164.57	1728.27	2181.11	1961.17	1487.02	1300.25	1441.1	1504.24	2052.14	1539.36	0.4485	0.115316	3.88953
164	ENSMUSG00000022500.15	chr16;chr16;chr16;chr16;chr16;chr16;chr16;chr16;chr16;chr16;chr16;chr16;chr16;chr16;chr16	10959275;10960824;10963257;10963257;10963343;10966331;10966425;10966425;10966425;10975427;10993046;10993046;11060092;11065998;11065998	10961051;10961051;10963413;10963413;10963413;10966649;10966649;10966649;10966649;10975579;10993071;10993121;11062605;11066122;11066157	-;-;-;-;-;-;-;-;-;-;-;-;-;-;-	5156	Litaf	413	361	331	172	216	227	546	532	757	196	115	125	493	537	511	147	97	138	453.065	361.942	363.891	161.146	189.577	219.825	578.729	521.562	579.269	156.052	141.154	152.271	486.045	468.878	427.541	153.397	114.139	157.087	392.966	559.854	315.865	0.5117	0.13172	3.8847
165	ENSMUSG00000023186.14	chr9;chr9;chr9;chr9;chr9;chr9;chr9;chr9;chr9;chr9;chr9;chr9;chr9;chr9;chr9;chr9;chr9;chr9;chr9;chr9;chr9;chr9;chr9;chr9;chr9;chr9;chr9;chr9;chr9;chr9;chr9;chr9;chr9;chr9;chr9;chr9;chr9;chr9;chr9;chr9;chr9;chr9;chr9;chr9;chr9;chr9;chr9;chr9;chr9;chr9;chr9;chr9;chr9;chr9;chr9;chr9	38718268;38718272;38719038;38719258;38722373;38722373;38722373;38722546;38722546;38722546;38723027;38723027;38723367;38723367;38723846;38723846;38726943;38726943;38727754;38727754;38727994;38727994;38728484;38728622;38728622;38733865;38733865;38733865;38734511;38734697;38734697;38734697;38735559;38735559;38735559;38735952;38735952;38735952;38735987;38736185;38737743;38737743;38737743;38737743;387…	38718387;38718387;38719333;38719333;38722430;38722430;38722430;38722616;38722748;38722748;38723249;38723249;38723542;38723542;38723960;38723960;38727112;38727112;38727842;38727842;38728138;38728138;38728701;38728701;38728701;38733979;38733979;38733979;38734861;38734719;38734861;38734861;38735659;38735659;38735659;38736146;38736205;38736205;38736205;38736205;38737990;38737808;38737808;38737808;387…	+;+;+;+;+;+;+;+;+;+;+;+;+;+;+;+;+;+;+;+;+;+;+;+;+;+;+;+;+;+;+;+;+;+;+;+;+;+;+;+;+;+;+;+;+;+;+;+;+;+;+;+;+;+;+;+	4899	Vwa5a	327	356	274	241	264	271	464	549	674	279	221	196	524	815	527	251	230	271	358.722	356.929	301.227	225.791	231.706	262.434	491.814	538.229	515.756	222.136	271.261	238.762	516.607	711.612	440.928	261.923	270.639	308.482	338.959	515.266	362.498	0.604	0.155679	3.87978
166	ENSMUSG00000024008.16	chr17;chr17;chr17;chr17;chr17;chr17;chr17;chr17;chr17;chr17;chr17;chr17;chr17;chr17;chr17;chr17;chr17;chr17;chr17;chr17;chr17;chr17;chr17;chr17;chr17;chr17;chr17;chr17;chr17;chr17;chr17;chr17;chr17;chr17;chr17;chr17;chr17;chr17;chr17;chr17;chr17;chr17;chr17;chr17;chr17;chr17;chr17;chr17;chr17;chr17;chr17;chr17;chr17;chr17;chr17;chr17;chr17;chr17;chr17;chr17;chr17;chr17;chr17;chr17;chr17;chr17	29155556;29157916;29159034;29159351;29159952;29159952;29160319;29160319;29161110;29161110;29161419;29161419;29161448;29162253;29162253;29162253;29162267;29164674;29164674;29164674;29164674;29166718;29166718;29166718;29169405;29169405;29169405;29169405;29169443;29173325;29173325;29173325;29173325;29173325;29176162;29176162;29176162;29176162;29176162;29176432;29176486;29183923;29183923;29183923;291…	29159240;29159240;29159240;29159505;29160025;29160025;29160376;29160376;29161212;29161212;29161546;29161546;29161546;29162434;29162434;29162434;29162434;29164720;29164720;29164720;29164720;29166779;29166779;29166779;29169458;29169458;29169458;29169458;29169458;29173400;29173400;29173400;29173400;29173400;29176203;29176203;29176203;29176203;29176203;29176656;29176683;29184027;29184103;29184027;291…	-;-;-;-;-;-;-;-;-;-;-;-;-;-;-;-;-;-;-;-;-;-;-;-;-;-;-;-;-;-;-;-;-;-;-;-;-;-;-;-;-;-;-;-;-;-;-;-;-;-;-;-;-;-;-;-;-;-;-;-;-;-;-;-;-;-	13571	Cpne5	1839	2173	1477	1831	2122	1500	1180	1624	1520	2213	1627	1309	716	810	808	1810	1678	1441	2017.4	2178.67	1623.77	1715.45	1862.42	1452.59	1250.73	1592.14	1163.13	1761.96	1997.02	1594.59	705.899	707.246	676.033	1888.77	1974.49	1640.31	1939.95	1335.33	1544.59	-0.5396	0.139184	-3.87702
167	ENSMUSG00000036528.16	chr7;chr7;chr7;chr7;chr7;chr7;chr7;chr7;chr7;chr7;chr7;chr7;chr7;chr7;chr7;chr7;chr7;chr7;chr7;chr7;chr7;chr7;chr7;chr7;chr7;chr7;chr7;chr7;chr7;chr7;chr7;chr7;chr7;chr7;chr7;chr7;chr7;chr7;chr7;chr7;chr7;chr7;chr7;chr7;chr7;chr7;chr7;chr7;chr7;chr7;chr7;chr7;chr7;chr7;chr7;chr7;chr7;chr7;chr7;chr7;chr7;chr7;chr7;chr7;chr7;chr7;chr7;chr7;chr7;chr7;chr7;chr7;chr7;chr7	107595207;107595266;107595284;107595285;107606844;107637214;107637214;107637214;107637214;107637214;107653018;107653018;107653018;107653018;107653018;107665311;107681762;107681762;107681762;107681762;107681762;107685860;107685860;107685860;107685860;107697567;107697567;107697567;107697567;107705284;107708780;107708780;107708780;107714586;107714586;107714586;107716636;107716636;107717705;107717705…	107595379;107595379;107595379;107595731;107606936;107637310;107637310;107637310;107637310;107637310;107653232;107653232;107653232;107657644;107653232;107665450;107681854;107681854;107681854;107683078;107681854;107685973;107685973;107685973;107685973;107697698;107697698;107697690;107697698;107705466;107708872;107708872;107708872;107714638;107714697;107714697;107716697;107716697;107717780;107717780…	+;+;+;+;+;+;+;+;+;+;+;+;+;+;+;+;+;+;+;+;+;+;+;+;+;+;+;+;+;+;+;+;+;+;+;+;+;+;+;+;+;+;+;+;+;+;+;+;+;+;+;+;+;+;+;+;+;+;+;+;+;+;+;+;+;+;+;+;+;+;+;+;+;+	10876	Ppfibp2	193	202	206	131	132	187	390	505	516	156	68	78	319	751	329	142	109	124	211.723	202.527	226.47	122.733	115.853	181.089	413.378	495.092	394.852	124.205	83.4648	95.0174	314.5	655.731	275.266	148.18	128.26	141.151	213.573	434.441	240.527	1.0243	0.264378	3.87433
168	ENSMUSG00000025221.16	chr19;chr19;chr19;chr19;chr19;chr19;chr19;chr19;chr19;chr19;chr19;chr19;chr19;chr19;chr19;chr19;chr19;chr19;chr19;chr19;chr19;chr19;chr19;chr19;chr19;chr19;chr19;chr19;chr19;chr19;chr19;chr19;chr19;chr19;chr19;chr19;chr19;chr19;chr19;chr19;chr19;chr19;chr19;chr19;chr19;chr19;chr19;chr19;chr19;chr19;chr19;chr19;chr19;chr19;chr19;chr19;chr19;chr19;chr19;chr19;chr19;chr19;chr19;chr19;chr19;chr19;chr…	45791839;45792346;45792346;45792346;45792346;45793349;45793448;45793670;45793670;45793991;45794001;45794001;45794001;45794001;45794001;45794001;45794001;45794001;45794001;45794199;45794199;45794199;45794199;45794199;45794199;45794199;45794199;45794199;45794199;45794480;45794480;45794480;45794480;45794480;45794480;45794480;45794480;45794740;45794740;45794740;45794740;45794740;45794740;45794740;457…	45792057;45793717;45793717;45793717;45793717;45793717;45793717;45793717;45793717;45794063;45794063;45794063;45794063;45794063;45794063;45794063;45794063;45794063;45794063;45794303;45794303;45794303;45794303;45794303;45794303;45794303;45794303;45794303;45794299;45794587;45794587;45794587;45794587;45794587;45794587;45794587;45794587;45794810;45794810;45794810;45794810;45794810;45794810;45794810;457…	-;-;-;-;-;-;-;-;-;-;-;-;-;-;-;-;-;-;-;-;-;-;-;-;-;-;-;-;-;-;-;-;-;-;-;-;-;-;-;-;-;-;-;-;-;-;-;-;-;-;-;-;-;-;-;-;-;-;-;-;-;-;-;-;-;-;-;-;-;-;-;-;-;-;-;-;-;-;-;-	3675	Kcnip2	2827	3180	2933	1983	2302	1822	2491	2525	2410	2159	1576	1274	1366	1399	1420	1864	1640	1573	3101.25	3188.3	3224.45	1857.86	2020.4	1764.41	2640.32	2475.46	1844.17	1718.96	1934.42	1551.95	1346.73	1221.53	1188.08	1945.12	1929.78	1790.56	3171.33	2319.98	2041.32	-0.4521	0.116861	-3.86905
169	ENSMUSG00000030043.11	chr6;chr6;chr6;chr6;chr6;chr6;chr6;chr6;chr6;chr6;chr6;chr6;chr6	82402334;82402475;82402787;82402802;82402802;82492526;82492526;82552887;82552887;82554860;82554860;82556927;82556927	82402417;82402582;82403998;82403998;82405364;82492720;82492720;82553037;82553037;82555056;82555056;82560104;82560099	+;+;+;+;+;+;+;+;+;+;+;+;+	6491	Tacr1	397	398	308	34	46	50	201	266	321	70	27	33	251	233	322	41	44	62	435.513	399.039	338.606	31.8544	40.373	48.4196	213.049	260.781	245.635	55.7329	33.1404	40.1997	247.459	203.442	269.409	42.7843	51.7745	70.5753	391.052	239.821	168.21	-0.7044	0.182141	-3.86722
172	ENSMUSG00000026077.15	chr1;chr1;chr1;chr1;chr1;chr1;chr1;chr1;chr1;chr1;chr1;chr1;chr1;chr1;chr1;chr1;chr1;chr1;chr1;chr1;chr1;chr1;chr1;chr1;chr1;chr1	39193731;39194212;39263319;39263319;39287468;39287468;39292687;39300644;39311841;39312955;39324440;39325296;39326088;39328307;39330937;39333810;39334703;39335995;39338053;39341555;39345269;39345269;39347491;39348432;39359649;39361855	39194009;39194742;39263375;39263375;39287616;39287615;39292778;39300733;39311961;39313068;39324558;39325378;39326194;39328454;39331021;39333951;39334812;39336096;39338199;39341830;39345466;39345466;39347681;39348524;39359823;39363236	+;+;+;+;+;+;+;+;+;+;+;+;+;+;+;+;+;+;+;+;+;+;+;+;+;+	4791	Npas2	715	850	662	1193	1166	1095	531	688	682	1059	852	750	582	547	626	1115	954	972	784.362	852.219	727.783	1117.71	1023.37	1060.39	562.83	674.501	521.878	843.16	1045.77	913.629	573.789	477.61	523.758	1163.52	1122.57	1106.44	788.121	586.403	838.627	-0.429	0.11111	-3.86102
173	ENSMUSG00000024665.8	chr19;chr19;chr19;chr19;chr19;chr19;chr19;chr19;chr19;chr19;chr19;chr19;chr19;chr19;chr19;chr19;chr19;chr19;chr19;chr19;chr19;chr19;chr19;chr19;chr19;chr19	10062765;10064084;10064686;10064686;10065602;10065602;10066252;10066252;10066515;10066515;10066573;10070272;10070272;10070272;10070564;10070564;10070564;10071079;10075117;10082565;10082565;10088702;10088702;10088908;10091741;10101223	10064314;10064314;10064811;10064811;10065681;10065681;10066348;10066348;10066612;10066612;10066612;10070348;10070348;10070348;10070624;10070624;10070624;10071187;10075152;10082690;10082690;10088716;10088803;10089105;10091851;10101746	-;-;-;-;-;-;-;-;-;-;-;-;-;-;-;-;-;-;-;-;-;-;-;-;-;-	3295	Fads2	3225	3844	3247	2920	3128	3114	3953	4606	6412	3308	2251	2398	4138	5601	5151	2449	2191	2269	3537.86	3854.03	3569.65	2735.73	2745.36	3015.57	4189.96	4515.63	4906.57	2633.78	2762.93	2921.17	4079.62	4890.48	4309.71	2555.58	2578.13	2582.83	3653.85	4537.39	3465.81	0.3128	0.0810876	3.85799
174	ENSMUSG00000030111.9	chr6;chr6;chr6;chr6;chr6;chr6;chr6;chr6;chr6;chr6;chr6;chr6;chr6;chr6;chr6;chr6;chr6;chr6;chr6;chr6;chr6;chr6;chr6;chr6;chr6;chr6;chr6;chr6;chr6;chr6;chr6;chr6;chr6;chr6;chr6;chr6;chr6;chr6;chr6	121635376;121636228;121638276;121638276;121639206;121639515;121640985;121641272;121641989;121644115;121644894;121645152;121646799;121647949;121648605;121649767;121654465;121657380;121657933;121658613;121659287;121659920;121660843;121661427;121662393;121667115;121668046;121668529;121669512;121669936;121670902;121673467;121674731;121675119;121676051;121676904;121677982;121678519;121679092	121635695;121636395;121638388;121638459;121639362;121639567;121641005;121641440;121642073;121644235;121645008;121645261;121646960;121648176;121648668;121649909;121654614;121657547;121658008;121661191;121659413;121660148;121660969;121661548;121662444;121667198;121668222;121668616;121669668;121670010;121671082;121673690;121674949;121675246;121676141;121676972;121678084;121678560;121679227	+;+;+;+;+;+;+;+;+;+;+;+;+;+;+;+;+;+;+;+;+;+;+;+;+;+;+;+;+;+;+;+;+;+;+;+;+;+;+	7021	A2m	197	206	97	30	25	52	616	1121	855	52	13	28	494	2204	739	26	44	74	216.111	206.538	106.639	28.1068	21.9418	50.3564	652.926	1099.01	654.261	41.4016	15.9565	34.1088	487.031	1924.41	618.303	27.1315	51.7745	84.235	176.429	802.064	351.124	2.1844	0.566927	3.85299
175	ENSMUSG00000074238.6	chr3;chr3;chr3;chr3;chr3;chr3;chr3;chr3;chr3;chr3;chr3;chr3;chr3;chr3;chr3;chr3;chr3;chr3;chr3;chr3;chr3;chr3;chr3;chr3;chr3;chr3;chr3;chr3;chr3;chr3;chr3;chr3;chr3;chr3;chr3;chr3;chr3;chr3	127807007;127807012;127807267;127812053;127812216;127812216;127812534;127812534;127812534;127813240;127813240;127813244;127815596;127815653;127816910;127816910;127816910;127816910;127819679;127820747;127820748;127820760;127820760;127820783;127822584;127822584;127822584;127822584;127823265;127823265;127823265;127823265;127823265;127834864;127837149;127837149;127837149;127837149	127808753;127808753;127808864;127812344;127812344;127812344;127812687;127812607;127812607;127813295;127813295;127813295;127815694;127815694;127817307;127817618;127817006;127817006;127822610;127820785;127822633;127820785;127820785;127820785;127822610;127822610;127822610;127822610;127823313;127823313;127825498;127823313;127823313;127834894;127837231;127837256;127837511;127837523	-;-;-;-;-;-;-;-;-;-;-;-;-;-;-;-;-;-;-;-;-;-;-;-;-;-;-;-;-;-;-;-;-;-;-;-;-;-	8763	Ap1ar	1331	1549	1377	1541	1722	1419	1273	1194	1633	1854	1292	1231	1219	1312	1301	1408	1245	1243	1460.12	1553.04	1513.83	1443.75	1511.35	1374.15	1349.31	1170.57	1249.6	1476.13	1585.83	1499.57	1201.8	1145.56	1088.51	1469.28	1464.98	1414.92	1509	1256.49	1387.35	-0.2652	0.0690031	-3.84341
176	ENSMUSG00000020570.15	chr12;chr12;chr12;chr12;chr12;chr12;chr12;chr12;chr12;chr12;chr12;chr12;chr12;chr12;chr12;chr12;chr12;chr12;chr12;chr12;chr12;chr12;chr12;chr12;chr12;chr12;chr12;chr12	32953891;32954184;32954247;32954288;32954559;32965326;32965373;32965373;32965373;32965373;32965397;32965406;32966450;32967536;32967536;32967536;32967536;32967536;32967536;32967636;32969181;32974128;32974128;32974128;32974128;32975590;32975590;32975590	32954018;32954359;32954359;32954359;32954982;32965500;32965500;32965500;32965500;32965500;32965500;32965500;32966621;32967743;32967679;32967743;32970342;32967743;32967743;32967743;32969446;32974319;32974152;32974319;32974319;32975714;32976904;32979860	+;+;+;+;+;+;+;+;+;+;+;+;+;+;+;+;+;+;+;+;+;+;+;+;+;+;+;+	8345	Sypl	743	816	772	675	771	695	1161	1252	1543	935	531	545	1053	1780	1091	625	533	602	815.078	818.13	848.713	632.403	676.686	673.033	1230.59	1227.44	1180.73	744.433	651.762	663.903	1038.14	1554.2	912.812	652.2	627.177	685.263	827.307	1212.92	868.483	0.5518	0.143868	3.83579
177	ENSMUSG00000030134.11	chr6;chr6;chr6;chr6;chr6;chr6;chr6;chr6;chr6;chr6;chr6;chr6;chr6;chr6;chr6;chr6;chr6;chr6;chr6;chr6;chr6;chr6;chr6;chr6;chr6;chr6;chr6;chr6;chr6;chr6;chr6;chr6;chr6;chr6;chr6;chr6;chr6;chr6;chr6	118011438;118066419;118066419;118080358;118080358;118080358;118083014;118083014;118083014;118084421;118084421;118084421;118085237;118085264;118085264;118085773;118085773;118085773;118086217;118086217;118086217;118087027;118087027;118087027;118087207;118087207;118087207;118088109;118088109;118088109;118089103;118089103;118089103;118089435;118089435;118089435;118089816;118089816;118089816	118011563;118066462;118066462;118080561;118080561;118080561;118083136;118083136;118083136;118084558;118084558;118084558;118085485;118085485;118085485;118085847;118085847;118085847;118086309;118086309;118086309;118087129;118087129;118087129;118087286;118087286;118087286;118088300;118088300;118088300;118089226;118089226;118089226;118089507;118089507;118089507;118090571;118090500;118091546	+;+;+;+;+;+;+;+;+;+;+;+;+;+;+;+;+;+;+;+;+;+;+;+;+;+;+;+;+;+;+;+;+;+;+;+;+;+;+	3355	Rasgef1a	3575	4265	3270	5588	6192	5652	3299	3130	3499	7023	4768	4859	2028	2043	2275	5400	4635	5304	3921.81	4276.13	3594.94	5235.36	5434.56	5473.35	3496.76	3068.59	2677.49	5591.61	5852.36	5919.09	1999.39	1783.83	1903.44	5635.01	5453.97	6037.6	3930.96	3080.95	4297.52	-0.3527	0.0919455	-3.83572
178	ENSMUSG00000020733.3	chr11;chr11;chr11;chr11;chr11;chr11	115163341;115176351;115177224;115179050;115180007;115180315	115163951;115176512;115177377;115179090;115180096;115181181	+;+;+;+;+;+	1925	Slc9a3r1	680	810	552	664	755	630	910	1044	1209	856	670	578	1204	1310	1189	823	661	689	745.966	812.114	606.852	622.097	662.644	610.087	964.549	1023.52	925.148	681.534	822.374	704.103	1187.01	1143.82	994.806	858.817	777.794	784.296	721.644	971.071	829.307	0.4268	0.111284	3.83558
179	ENSMUSG00000001864.13	chr2;chr2;chr2;chr2;chr2;chr2;chr2;chr2;chr2;chr2;chr2;chr2;chr2;chr2;chr2;chr2;chr2;chr2;chr2;chr2;chr2;chr2;chr2;chr2;chr2;chr2;chr2;chr2;chr2;chr2;chr2;chr2;chr2;chr2;chr2;chr2;chr2;chr2;chr2;chr2;chr2	31950139;31950274;31950334;31950463;31950517;31950529;31950529;31950529;31960348;31961329;31961919;31962215;31962215;31962215;31962215;31962215;31963269;31965071;31965071;31965071;31965071;31965071;31965071;31965071;31969320;31969630;31969630;31969630;31969630;31969630;31969630;31969630;31969630;31969630;31970903;31970903;31970903;31970903;31970903;31970903;31970903	31950381;31950381;31950381;31950590;31950590;31950590;31950590;31950590;31960472;31961362;31962281;31962281;31962281;31962281;31962281;31962281;31963352;31965112;31965112;31965112;31965112;31965112;31965112;31965112;31969792;31969792;31969792;31969792;31969746;31969750;31969792;31969747;31969792;31969792;31971155;31970948;31970995;31971024;31971338;31973442;31971232	+;+;+;+;+;+;+;+;+;+;+;+;+;+;+;+;+;+;+;+;+;+;+;+;+;+;+;+;+;+;+;+;+;+;+;+;+;+;+;+;+	4032	Aif1l	199	187	215	91	98	117	375	364	399	103	70	74	291	358	275	81	47	96	218.305	187.488	236.364	85.2573	86.012	113.302	397.479	356.858	305.322	82.007	85.9197	90.1447	286.895	312.585	230.086	84.5251	55.3046	109.278	214.053	353.22	184.618	0.7214	0.188308	3.83101
180	ENSMUSG00000026546.16	chr1;chr1;chr1;chr1;chr1;chr1;chr1;chr1;chr1;chr1;chr1;chr1;chr1;chr1;chr1;chr1;chr1;chr1;chr1;chr1;chr1;chr1;chr1;chr1;chr1;chr1;chr1;chr1;chr1;chr1;chr1;chr1;chr1;chr1;chr1;chr1;chr1;chr1;chr1;chr1	172520801;172521044;172521136;172521139;172521181;172526049;172526410;172527790;172527790;172527790;172527790;172527790;172529810;172529810;172529810;172529810;172529810;172529810;172532081;172532081;172532081;172532081;172532081;172532081;172532531;172532531;172532531;172532531;172532531;172532531;172533946;172535211;172537617;172538479;172538479;172540487;172540487;172541185;172545092;172545675	172524226;172521181;172521181;172521181;172521332;172526178;172526654;172527915;172527915;172527915;172527915;172527915;172529952;172529952;172529952;172529952;172529952;172529952;172532225;172532225;172532225;172532225;172532225;172532225;172532685;172532602;172532685;172532625;172532731;172532701;172534124;172535340;172537732;172538625;172538625;172540566;172540600;172541378;172545316;172545870	+;+;+;+;+;+;+;+;+;+;+;+;+;+;+;+;+;+;+;+;+;+;+;+;+;+;+;+;+;+;+;+;+;+;+;+;+;+;+;+	5717	Cfap45	129	90	161	74	91	85	231	297	358	95	80	82	194	372	183	65	56	54	141.514	90.2349	176.999	69.3301	79.8683	82.3134	244.847	291.173	273.948	75.6376	98.1939	99.8901	191.263	324.809	153.112	67.8288	65.8948	61.4688	136.249	269.989	143.796	0.9894	0.258323	3.82995
181	ENSMUSG00000063704.13	chr15;chr15;chr15;chr15;chr15;chr15;chr15;chr15;chr15;chr15;chr15;chr15;chr15;chr15;chr15;chr15;chr15;chr15;chr15;chr15;chr15;chr15;chr15;chr15;chr15;chr15;chr15;chr15;chr15;chr15;chr15;chr15;chr15;chr15;chr15;chr15	75993769;75993769;75994845;75994845;75995072;75995072;75995234;75995234;75995786;75995827;75995939;75996041;75996375;75996713;75997111;75997111;75997111;75997570;75997570;75997570;75997828;75997828;75998059;75998059;75998059;75998371;75998371;75998371;75998371;75998550;75998550;75998550;75998550;75998761;75998779;75998779	75993928;75993928;75994943;75994943;75995101;75995101;75995324;75995324;75995824;75995957;75996514;75996204;75996514;75996952;75997168;75997168;75997168;75997707;75997707;75997707;75997933;75997933;75998259;75998263;75998263;75998474;75998474;75998474;75998474;75998678;75998678;75999154;75998678;75999153;75999154;75999154	+;+;+;+;+;+;+;+;+;+;+;+;+;+;+;+;+;+;+;+;+;+;+;+;+;+;+;+;+;+;+;+;+;+;+;+	2563	Mapk15	151	105	183	20	21	34	248	323	385	16	8	16	183	215	209	24	11	20	165.648	105.274	201.185	18.7379	18.4311	32.9253	262.866	316.663	294.609	12.739	9.8194	19.4907	180.418	187.726	174.865	25.0445	12.9436	22.7662	157.369	291.379	114.564	0.8916	0.23293	3.82772
182	ENSMUSG00000041774.16	chr16;chr16;chr16;chr16;chr16;chr16;chr16;chr16;chr16;chr16;chr16;chr16;chr16;chr16;chr16;chr16;chr16;chr16;chr16;chr16;chr16;chr16;chr16;chr16;chr16;chr16;chr16;chr16;chr16;chr16;chr16;chr16;chr16;chr16;chr16;chr16;chr16;chr16;chr16;chr16;chr16;chr16	17144621;17145208;17145962;17146931;17146937;17146949;17146967;17146976;17146976;17146976;17146979;17146983;17147233;17147233;17147233;17147233;17147233;17147233;17147598;17147598;17147598;17147598;17147598;17147598;17147598;17147598;17147598;17147797;17147797;17147797;17147797;17147797;17147797;17147797;17148156;17148156;17150801;17150801;17150801;17150801;17154982;17158507	17144938;17145381;17146079;17147392;17147146;17147392;17147146;17147146;17147146;17147146;17147146;17147488;17147392;17147392;17147451;17147451;17147392;17147392;17147697;17148846;17147697;17147697;17147697;17147697;17147697;17147697;17147697;17147894;17147974;17147974;17147974;17148018;17147974;17147974;17148846;17148329;17151701;17150973;17150964;17151285;17155062;17160701	+;+;+;+;+;+;+;+;+;+;+;+;+;+;+;+;+;+;+;+;+;+;+;+;+;+;+;+;+;+;+;+;+;+;+;+;+;+;+;+;+;+	5594	Ydjc	316	328	281	362	365	329	198	210	360	433	254	274	292	253	342	297	282	284	346.655	328.856	308.923	339.156	320.351	318.601	209.869	205.88	275.478	344.748	311.766	333.779	287.88	220.905	286.143	309.925	331.827	323.28	328.145	230.409	300.223	-0.502	0.131322	-3.82281
183	ENSMUSG00000051166.10	chr12;chr12;chr12;chr12;chr12;chr12;chr12;chr12;chr12;chr12;chr12;chr12;chr12;chr12;chr12;chr12;chr12;chr12;chr12;chr12;chr12;chr12;chr12;chr12;chr12;chr12;chr12;chr12;chr12;chr12;chr12;chr12;chr12;chr12;chr12;chr12;chr12;chr12;chr12;chr12;chr12;chr12;chr12;chr12;chr12;chr12;chr12;chr12;chr12;chr12;chr12;chr12;chr12;chr12;chr12;chr12;chr12;chr12;chr12;chr12;chr12;chr12;chr12;chr12;chr12;chr12;chr…	98786805;98789145;98789149;98790325;98790613;98790613;98790613;98790613;98791277;98791277;98791277;98791277;98792024;98792024;98792024;98792024;98792516;98792516;98792516;98792516;98792553;98792643;98794114;98794114;98794114;98794114;98794114;98794431;98794431;98794431;98794431;98794431;98796507;98796507;98796507;98796507;98798297;98798791;98798791;98798791;98798791;98799009;98799990;98800441;988…	98790386;98790386;98790386;98790386;98790713;98790713;98790713;98790713;98791430;98791430;98791430;98791430;98792127;98792127;98792127;98792127;98792701;98792678;98792678;98792678;98792678;98792678;98794286;98794286;98794286;98794286;98794286;98794619;98794619;98794633;98794619;98794619;98796621;98796621;98796621;98796621;98799986;98798929;98798980;98798948;98798948;98799406;98800033;98801111;988…	-;-;-;-;-;-;-;-;-;-;-;-;-;-;-;-;-;-;-;-;-;-;-;-;-;-;-;-;-;-;-;-;-;-;-;-;-;-;-;-;-;-;-;-;-;-;-;-;-;-;-;-;-;-;-;-;-;-;-;-;-;-;-;-;-;-;-;-;-;-;-;-;-;-;-;-;-;-;-;-;-;-;-;-;-;-;-;-;-;-;-;-;-;-;-;-;-;-;-;-;-;-;-;-;-;-;-;-;-;-;-;-;-;-;-;-;-;-;-;-	12031	Eml5	2443	3058	2739	2947	3186	3035	2394	2467	2617	3421	2182	2110	1578	1836	2010	3080	2541	2514	2679.99	3065.98	3011.17	2761.03	2796.27	2939.07	2537.51	2418.6	2002.57	2723.75	2678.24	2570.34	1555.74	1603.09	1681.72	3214.04	2989.98	2861.71	2919.05	2319.56	2560.6	-0.3332	0.0871706	-3.82228
184	ENSMUSG00000028412.17	chr4;chr4;chr4;chr4;chr4;chr4;chr4;chr4;chr4;chr4;chr4;chr4;chr4;chr4;chr4;chr4;chr4;chr4;chr4;chr4;chr4;chr4;chr4;chr4;chr4;chr4;chr4;chr4;chr4;chr4;chr4;chr4;chr4;chr4;chr4;chr4;chr4;chr4;chr4;chr4;chr4;chr4;chr4;chr4;chr4;chr4;chr4;chr4;chr4;chr4;chr4;chr4;chr4;chr4;chr4;chr4;chr4;chr4;chr4;chr4;chr4;chr4;chr4;chr4;chr4;chr4;chr4;chr4;chr4;chr4;chr4;chr4;chr4;chr4;chr4;chr4;chr4	53440413;53440413;53440671;53440671;53440684;53481464;53481464;53481464;53481464;53481464;53491388;53491388;53491388;53491388;53517545;53517545;53517545;53517545;53517545;53528655;53528655;53528655;53528655;53528655;53535612;53536323;53536323;53536323;53536323;53538390;53538390;53538390;53538390;53538390;53541301;53541301;53541301;53541301;53541301;53542365;53542365;53542365;53542365;53542365;535…	53440716;53440716;53440716;53440716;53440716;53481553;53481553;53481553;53481553;53481553;53491530;53491530;53491530;53491530;53517681;53517681;53517681;53517681;53517681;53528748;53528748;53528709;53528748;53528748;53536492;53536492;53536492;53536492;53536492;53538479;53538479;53538479;53538479;53538479;53541440;53541440;53541440;53541440;53541440;53542551;53542551;53542551;53542551;53542551;535…	+;+;+;+;+;+;+;+;+;+;+;+;+;+;+;+;+;+;+;+;+;+;+;+;+;+;+;+;+;+;+;+;+;+;+;+;+;+;+;+;+;+;+;+;+;+;+;+;+;+;+;+;+;+;+;+;+;+;+;+;+;+;+;+;+;+;+;+;+;+;+;+;+;+;+;+;+	6945	Slc44a1	1750	1579	1277	1279	1327	1334	2272	2193	2969	1375	856	919	2254	2765	2093	972	738	907	1919.77	1583.12	1403.89	1198.29	1164.67	1291.84	2408.19	2149.97	2271.93	1094.75	1050.67	1119.5	2222.2	2414.24	1751.16	1014.3	868.399	1032.45	1635.59	2276.7	1553.3	0.4771	0.124901	3.81986
185	ENSMUSG00000005615.15	chr16;chr16;chr16;chr16;chr16;chr16;chr16;chr16;chr16;chr16;chr16;chr16;chr16;chr16;chr16;chr16;chr16;chr16;chr16;chr16;chr16;chr16;chr16;chr16;chr16;chr16;chr16;chr16;chr16;chr16;chr16;chr16;chr16;chr16;chr16;chr16;chr16;chr16;chr16;chr16;chr16;chr16;chr16;chr16;chr16;chr16;chr16;chr16	32430921;32430924;32430938;32430945;32431020;32431230;32431249;32451705;32451705;32451705;32451705;32451705;32451705;32451705;32455212;32455212;32455212;32455212;32455212;32455212;32462001;32462001;32462001;32462001;32462940;32463031;32463031;32463031;32463031;32466440;32466440;32466440;32466440;32466440;32467078;32467078;32467078;32467078;32467078;32470051;32470051;32470051;32470051;32470120;324…	32431031;32431031;32431031;32431031;32431294;32431438;32431294;32451831;32451831;32451831;32452253;32451831;32451831;32451831;32455311;32455311;32455311;32456536;32455311;32455311;32462117;32462117;32462117;32462117;32463182;32463182;32463182;32463182;32463182;32466518;32466518;32466518;32466518;32466518;32467220;32467220;32467220;32467220;32467107;32470714;32470239;32470239;32470239;32470239;324…	+;+;+;+;+;+;+;+;+;+;+;+;+;+;+;+;+;+;+;+;+;+;+;+;+;+;+;+;+;+;+;+;+;+;+;+;+;+;+;+;+;+;+;+;+;+;+;+	7412	Pcyt1a	690	709	655	696	767	686	846	899	1126	809	562	621	970	1150	1143	683	590	616	756.936	710.851	720.087	652.078	673.176	664.317	896.713	881.361	861.635	644.114	689.812	756.484	956.315	1004.12	956.319	712.724	694.249	701.2	729.291	879.903	774.027	0.2703	0.0708408	3.81542
186	ENSMUSG00000046947.12	chr6;chr6;chr6;chr6;chr6;chr6;chr6;chr6;chr6;chr6;chr6;chr6;chr6;chr6;chr6;chr6;chr6;chr6;chr6;chr6;chr6;chr6;chr6;chr6;chr6;chr6;chr6;chr6;chr6;chr6	39573873;39573959;39573964;39574984;39576363;39576363;39576363;39576392;39579663;39579663;39579663;39579663;39579663;39580996;39580996;39580996;39580996;39581852;39582018;39583811;39583811;39583811;39583945;39585727;39585727;39585727;39586841;39586841;39587369;39587369	39575206;39574029;39575206;39575206;39576509;39576509;39576509;39576509;39579969;39579791;39579791;39579791;39579791;39581091;39581091;39581091;39581091;39581926;39582089;39584062;39584062;39584062;39584062;39585938;39585855;39585855;39586894;39586894;39587752;39588769	+;+;+;+;+;+;+;+;+;+;+;+;+;+;+;+;+;+;+;+;+;+;+;+;+;+;+;+;+;+	3950	Adck2	398	399	394	408	412	347	312	346	407	410	279	252	335	344	371	303	285	327	436.61	400.041	433.151	382.253	361.602	336.032	330.702	339.211	311.443	326.436	342.451	306.979	330.274	300.361	310.406	316.187	335.358	372.228	423.268	327.119	348.429	-0.3733	0.0979449	-3.81123
187	ENSMUSG00000015806.12	chr5;chr5;chr5;chr5;chr5;chr5;chr5;chr5;chr5;chr5;chr5;chr5;chr5;chr5;chr5;chr5;chr5;chr5;chr5;chr5;chr5;chr5;chr5;chr5;chr5;chr5;chr5;chr5;chr5;chr5;chr5;chr5;chr5;chr5;chr5;chr5;chr5;chr5;chr5;chr5;chr5;chr5;chr5;chr5;chr5;chr5;chr5;chr5;chr5;chr5;chr5;chr5;chr5;chr5;chr5;chr5;chr5;chr5;chr5	45434021;45434028;45434053;45434053;45434053;45434053;45434145;45434500;45437843;45437843;45437843;45437843;45437843;45437843;45437843;45439285;45439285;45439285;45439285;45439285;45439285;45439285;45439285;45439343;45443437;45443437;45443437;45443437;45443437;45443437;45443437;45443437;45443437;45443505;45444512;45444647;45444647;45444647;45444647;45444647;45444647;45444647;45447455;45447576;454…	45434678;45434678;45434678;45434678;45434678;45434678;45434678;45434678;45437926;45437926;45437926;45437926;45437926;45437926;45437926;45439393;45439393;45439393;45439393;45439393;45439393;45439393;45439393;45439393;45443577;45443577;45443577;45443596;45443577;45443577;45443577;45443577;45443577;45443577;45444559;45444743;45444743;45444743;45444743;45444743;45444743;45444743;45447547;45447668;454…	-;-;-;-;-;-;-;-;-;-;-;-;-;-;-;-;-;-;-;-;-;-;-;-;-;-;-;-;-;-;-;-;-;-;-;-;-;-;-;-;-;-;-;-;-;-;-;-;-;-;-;-;-;-;-;-;-;-;-	1788	Qdpr	2119	2106	1749	1254	1489	1274	2757	2559	3970	1405	875	952	3095	3245	2912	1133	809	895	2324.56	2111.5	1922.8	1174.86	1306.86	1233.73	2922.27	2508.79	3037.91	1118.64	1074	1159.7	3051.34	2833.35	2436.4	1182.31	951.945	1018.79	2119.62	2822.99	1853.87	0.4137	0.108553	3.81106
188	ENSMUSG00000029171.12	chr5;chr5;chr5;chr5;chr5;chr5;chr5;chr5;chr5;chr5;chr5;chr5;chr5;chr5;chr5;chr5;chr5;chr5;chr5;chr5;chr5;chr5;chr5;chr5;chr5;chr5	64092950;64096979;64100947;64102854;64103377;64103390;64103714;64103714;64105755;64105755;64106441;64106608;64106608;64107669;64107669;64107669;64108170;64108170;64108170;64110516;64110516;64112008;64112101;64116300;64127777;64127777	64093088;64097146;64101053;64102938;64103460;64103460;64103864;64103907;64105944;64105944;64106705;64106705;64106705;64107849;64107849;64107849;64108263;64108317;64108263;64110601;64110645;64112197;64112197;64116433;64128164;64128351	+;+;+;+;+;+;+;+;+;+;+;+;+;+;+;+;+;+;+;+;+;+;+;+;+;+	2590	Pgm2	101	100	110	163	189	163	153	179	204	200	118	117	134	194	152	131	126	134	110.798	100.261	120.931	152.714	165.88	157.848	162.171	175.488	156.104	159.237	144.836	142.526	132.109	169.39	127.175	136.701	148.263	152.534	110.663	164.588	145.276	0.5727	0.150364	3.80884
189	ENSMUSG00000005583.16	chr13;chr13;chr13;chr13;chr13;chr13;chr13;chr13;chr13;chr13;chr13;chr13;chr13;chr13;chr13;chr13;chr13;chr13;chr13;chr13;chr13;chr13;chr13;chr13;chr13;chr13;chr13;chr13;chr13;chr13;chr13;chr13;chr13;chr13;chr13;chr13;chr13;chr13;chr13;chr13;chr13;chr13;chr13;chr13;chr13;chr13;chr13;chr13;chr13;chr13;chr13;chr13;chr13;chr13;chr13;chr13;chr13;chr13;chr13;chr13;chr13;chr13;chr13;chr13;chr13;chr13;chr…	83504034;83504206;83504240;83504240;83504240;83504240;83520385;83520385;83520385;83520385;83520385;83523473;83524291;83524535;83524613;83524797;83524854;83524855;83524861;83524866;83524891;83524920;83530138;83572348;83572381;83573607;83573618;83573622;83573625;83575145;83575210;83575535;83575535;83575535;83575535;83575535;83575535;83575535;83575535;83575535;83575535;83575535;83575535;83575538;835…	83504376;83504376;83504376;83504376;83504376;83504376;83520480;83520480;83520480;83520480;83520480;83523552;83524370;83525080;83525080;83529349;83525080;83525080;83525080;83525080;83525080;83525080;83530176;83572503;83572503;83573774;83573774;83573774;83573774;83575175;83575730;83575730;83578409;83575730;83575730;83575730;83575730;83575730;83575730;83575730;83575730;83575730;83575730;83575730;835…	+;+;+;+;+;+;+;+;+;+;+;+;+;+;+;+;+;+;+;+;+;+;+;+;+;+;+;+;+;+;+;+;+;+;+;+;+;+;+;+;+;+;+;+;+;+;+;+;+;+;+;+;+;+;+;+;+;+;+;+;+;+;+;+;+;+;+;+;+;+;+;+;+;+;+;+;+;+;+;+;+;+;+;+;+;+;+;+;+;+;+;+;+;+;+;+;+;+;+;+;+;+;+;+;+;+;+;+;+;+;+;+;+;+;+;+;+;+;+;+;+;+;+;+;+;+;+;+;+;+;+;+;+;+;+;+;+;+;+;+;+;+;+;+;+;+;+;+;+;+;+;+;+;+;+;+;+;+;+;+;+;+;+;+;+;+;+;+;+;+;+;+;+;+;+;+;+;+;+;+;+;+;+;+;+;+;+;+;+;+;+;+;+;+;+;+;+;+;+;+…	15715	Mef2c	1780	1960	1981	17402	16929	14393	1614	1692	2058	21474	14422	14742	1486	1717	1835	12401	12456	11016	1952.68	1965.12	2177.85	16303.8	14858.1	13938.1	1710.75	1658.8	1574.82	17097.3	17701.9	17958.3	1465.04	1499.19	1535.3	12940.7	14656.9	12539.6	2031.88	1648.12	8529.68	-0.3026	0.0795305	-3.8052
190	ENSMUSG00000021466.12	chr13;chr13;chr13;chr13;chr13;chr13;chr13;chr13;chr13;chr13;chr13;chr13;chr13;chr13;chr13;chr13;chr13;chr13;chr13;chr13;chr13;chr13;chr13;chr13;chr13;chr13;chr13;chr13;chr13;chr13;chr13;chr13;chr13;chr13;chr13;chr13;chr13;chr13;chr13;chr13;chr13;chr13;chr13;chr13;chr13;chr13;chr13;chr13;chr13;chr13;chr13;chr13;chr13;chr13;chr13;chr13;chr13;chr13;chr13;chr13;chr13;chr13;chr13;chr13;chr13;chr13;chr…	63508328;63508329;63508330;63508336;63511004;63511532;63511532;63511568;63513561;63513561;63513561;63513561;63514242;63514242;63514242;63514242;63518044;63518112;63518112;63518112;63520269;63520269;63520269;63520269;63523000;63523000;63523000;63523000;63524945;63524945;63524945;63524945;63527147;63527147;63527147;63527147;63532537;63532537;63532537;63532537;63533264;63533264;63533264;63533264;635…	63512075;63512075;63511112;63511112;63511080;63512075;63512075;63512029;63513815;63513815;63513815;63513815;63514341;63517761;63514341;63514341;63518254;63518254;63518254;63518254;63520406;63520406;63520406;63520406;63523280;63523280;63523280;63523280;63525128;63525128;63525128;63525128;63527289;63527289;63527289;63527289;63532846;63532846;63532846;63532846;63533666;63533666;63533567;63533666;635…	-;-;-;-;-;-;-;-;-;-;-;-;-;-;-;-;-;-;-;-;-;-;-;-;-;-;-;-;-;-;-;-;-;-;-;-;-;-;-;-;-;-;-;-;-;-;-;-;-;-;-;-;-;-;-;-;-;-;-;-;-;-;-;-;-;-;-;-;-;-;-;-;-;-;-;-;-;-;-;-;-;-;-;-;-;-;-;-;-;-;-;-;-;-;-;-;-;-;-;-;-;-;-;-;-;-;-;-;-;-;-;-;-;-;-;-;-;-;-	14185	Ptch1	2682	2760	2572	1429	1546	1438	1823	2252	3174	1675	1126	1001	3184	2988	3459	1505	1073	1272	2942.18	2767.2	2827.58	1338.82	1356.88	1392.55	1932.28	2207.82	2428.8	1333.61	1382.08	1219.39	3139.08	2608.95	2894.06	1570.5	1262.59	1447.93	2845.65	2189.63	2002.91	-0.377	0.0990873	-3.80465
191	ENSMUSG00000034227.7	chr11;chr11;chr11	116330704;116334042;116335218	116332477;116334708;116335399	-;-;-	2623	Foxj1	751	438	626	52	67	73	1123	1461	1802	59	37	29	867	1735	768	79	60	41	823.854	439.143	688.205	48.7185	58.8041	70.6927	1190.32	1432.33	1378.92	46.9749	45.4147	35.327	854.768	1514.9	642.566	82.4381	70.6016	46.6708	650.401	1333.86	526.148	1.0367	0.272573	3.80351
192	ENSMUSG00000041078.7	chr14;chr14;chr14;chr14;chr14;chr14;chr14;chr14;chr14;chr14;chr14;chr14;chr14;chr14;chr14;chr14;chr14;chr14;chr14;chr14;chr14	34820108;34822553;34945753;35026745;35251694;35309232;35321641;35323315;35444214;35445856;35450072;35450348;35452261;35452261;35483640;35520689;35562495;35569498;35569994;35580381;35580381	34820306;34822708;34946037;35026950;35251747;35309402;35321802;35323434;35444315;35446053;35450396;35450396;35452399;35452399;35483790;35520884;35562661;35569738;35570084;35581114;35583379	+;+;+;+;+;+;+;+;+;+;+;+;+;+;+;+;+;+;+;+;+	5962	Grid1	1242	1393	1283	1330	1365	1318	1091	1122	1441	1463	928	900	1082	1114	1488	1099	1070	1080	1362.49	1396.64	1410.49	1246.07	1198.02	1276.34	1156.4	1099.99	1102.68	1164.82	1139.05	1096.35	1066.74	972.682	1244.97	1146.83	1259.06	1229.38	1389.87	1119.69	1198.28	-0.3124	0.0822386	-3.79869
193	ENSMUSG00000029337.2	chr5;chr5;chr5;chr5;chr5	98254184;98254412;98261943;98275211;98275211	98254760;98254760;98262046;98277030;98275461	+;+;+;+;+	2501	Fgf5	4	4	0	49	69	40	41	8	12	67	40	55	12	5	20	48	40	26	4.388	4.0104	0	45.9078	60.5595	38.7357	43.4577	7.843	9.1826	53.3444	49.097	66.9994	11.8307	4.3657	16.7335	50.089	47.0677	29.5961	2.7995	20.1611	30.1782	2.813	0.740958	3.79639
194	ENSMUSG00000045827.10	chr13;chr13;chr13;chr13;chr13;chr13;chr13;chr13;chr13;chr13;chr13;chr13;chr13;chr13;chr13	33003250;33004541;33004563;33006533;33006533;33008006;33008006;33008768;33008768;33010687;33010687;33013862;33013862;33015447;33015447	33003344;33004695;33004695;33006710;33006710;33008143;33008143;33008885;33008885;33010829;33010829;33014017;33014017;33017955;33017957	+;+;+;+;+;+;+;+;+;+;+;+;+;+;+	3494	Serpinb9	123	134	111	137	116	130	184	228	236	168	111	118	263	376	304	101	123	106	134.932	134.35	122.03	128.354	101.81	125.891	195.03	223.527	180.591	133.759	136.244	143.744	259.29	328.302	254.349	105.395	144.733	120.661	130.437	199.716	165.166	0.6113	0.161107	3.79414
195	ENSMUSG00000042473.8	chrX;chrX;chrX;chrX;chrX;chrX;chrX;chrX;chrX;chrX;chrX;chrX;chrX;chrX;chrX;chrX;chrX;chrX;chrX;chrX;chrX;chrX;chrX;chrX;chrX;chrX;chrX	139684996;139700999;139704602;139705956;139707117;139712254;139713255;139723903;139725078;139725664;139732258;139733955;139736172;139736289;139736954;139736954;139741927;139741927;139742152;139742152;139743356;139743356;139745208;139745208;139746351;139749948;139751461	139685310;139701109;139704720;139706181;139707357;139712461;139713419;139724052;139725228;139725878;139732375;139734240;139736418;139736418;139737052;139737052;139741995;139741995;139742392;139742392;139743421;139743421;139745243;139745291;139746407;139750045;139753405	+;+;+;+;+;+;+;+;+;+;+;+;+;+;+;+;+;+;+;+;+;+;+;+;+;+;+	5211	Tbc1d8b	79	90	105	147	171	129	216	311	248	150	99	122	124	481	156	158	135	135	86.6637	90.2349	115.434	137.723	150.082	124.923	228.948	304.898	189.774	119.428	121.515	148.617	122.251	419.982	130.521	164.876	158.854	153.672	97.4441	241.207	164.911	1.307	0.344734	3.79135
196	ENSMUSG00000058656.13	chr15;chr15;chr15;chr15;chr15;chr15;chr15;chr15;chr15;chr15;chr15;chr15;chr15;chr15;chr15;chr15;chr15	53453810;53461621;53462194;53658350;53658350;53658350;53719615;53719645;53818794;53860104;53860104;53860104;53860104;53902369;53902369;53902503;53902503	53462216;53462216;53462216;53658490;53658490;53658490;53719744;53719744;53819050;53860282;53860282;53860282;53860282;53902381;53902530;53902537;53902537	-;-;-;-;-;-;-;-;-;-;-;-;-;-;-;-;-	9283	Samd12	1179	1205	1170	1773	1791	1615	1022	1118	1160	1990	1250	1342	1032	1088	1162	1602	1305	1382	1293.37	1208.15	1286.26	1661.11	1571.91	1563.95	1083.26	1096.06	887.652	1584.41	1534.28	1634.79	1017.44	949.98	972.216	1671.72	1535.58	1573.15	1262.59	1022.33	1340.29	-0.3075	0.0811434	-3.78985
197	ENSMUSG00000023868.17	chr17;chr17;chr17;chr17;chr17;chr17;chr17;chr17;chr17;chr17;chr17;chr17;chr17;chr17;chr17;chr17;chr17;chr17;chr17;chr17;chr17;chr17;chr17;chr17;chr17;chr17;chr17;chr17;chr17;chr17;chr17;chr17;chr17;chr17;chr17;chr17;chr17;chr17;chr17;chr17;chr17;chr17;chr17;chr17;chr17;chr17;chr17;chr17;chr17;chr17;chr17;chr17;chr17;chr17;chr17;chr17;chr17;chr17;chr17;chr17;chr17;chr17;chr17;chr17;chr17;chr17;chr…	8525372;8525450;8526801;8527026;8756962;8756962;8756962;8757018;8758145;8758145;8798579;8801693;8801693;8801779;8803028;8849985;8880426;8893291;8898861;8898861;8898861;8898861;8898861;8898861;8898861;8898861;8898861;8898861;8898861;8920504;8920504;8920504;8920504;8920504;8920504;8920504;8920504;8920504;8924143;8929092;8929092;8929092;8929092;8929092;8929092;8929092;8929092;8929092;8930510;8930510…	8525815;8525815;8527115;8527115;8757093;8757093;8757093;8757093;8758267;8758267;8798731;8802145;8802145;8802145;8803122;8850244;8880479;8893449;8898989;8898989;8898989;8898989;8898989;8899189;8899193;8898989;8898989;8898989;8898989;8920532;8920532;8920532;8920532;8920532;8920532;8923426;8920532;8920532;8924241;8929212;8929212;8929212;8929212;8929212;8929212;8929212;8929212;8929212;8930559;8930530…	+;+;+;+;+;+;+;+;+;+;+;+;+;+;+;+;+;+;+;+;+;+;+;+;+;+;+;+;+;+;+;+;+;+;+;+;+;+;+;+;+;+;+;+;+;+;+;+;+;+;+;+;+;+;+;+;+;+;+;+;+;+;+;+;+;+;+;+;+;+;+;+;+;+;+;+;+;+;+;+;+;+;+;+;+;+;+;+;+;+;+;+;+;+;+;+;+;+;+;+;+;+;+;+;+;+;+;+;+;+;+;+;+;+;+;+;+;+;+;+;+;+;+;+;+;+;+;+;+;+;+;+;+;+;+;+;+;+;+;+;+;+;+;+;+;+;+;+;+;+;+;+;+;+;+;+;+;+;+;+;+;+;+;+;+;+;+;+;+;+;+;+;+;+;+;+;+;+;+;+;+;+;+;+;+;+;+;+;+;+;+;+	12849	Pde10a	10526	17963	5965	1713	1645	1950	6292	7627	6653	1768	1479	1317	2129	2230	1929	1920	1855	1833	11547.1	18009.9	6557.74	1604.9	1443.77	1888.37	6669.17	7477.36	5090.99	1407.65	1815.36	1604.33	2098.96	1947.11	1613.95	2003.56	2182.77	2086.52	12038.2	6412.5	4280.53	-0.9088	0.240137	-3.7845
198	ENSMUSG00000051111.16	chr13;chr13;chr13;chr13;chr13;chr13;chr13;chr13;chr13;chr13;chr13;chr13;chr13;chr13;chr13;chr13;chr13;chr13;chr13;chr13;chr13;chr13;chr13;chr13;chr13;chr13;chr13;chr13;chr13;chr13;chr13;chr13	95954594;95961163;95975858;95975988;95975988;95976600;95976600;95976600;95978041;95978041;95978041;95981838;95981838;95981838;95984779;95985930;95985930;95986716;95986716;95989091;95989091;95989133;95989696;95989696;95989696;96030483;96030483;96048407;96048407;96088220;96088220;96132448	95961463;95961463;95976147;95976147;95976147;95976803;95976803;95976803;95978174;95978174;95978174;95982002;95982002;95982002;95984850;95986018;95986018;95986826;95986826;95989180;95989180;95989180;95990226;95989829;95989829;96030634;96030634;96048587;96048587;96088866;96088900;96132577	-;-;-;-;-;-;-;-;-;-;-;-;-;-;-;-;-;-;-;-;-;-;-;-;-;-;-;-;-;-;-;-	9700	Sv2c	2549	2779	3233	576	564	450	2022	2441	2794	662	362	344	1684	1614	1862	428	342	428	2796.28	2786.25	3554.26	539.651	495.008	435.777	2143.21	2393.11	2138.02	527.074	444.327	419.051	1660.24	1409.25	1557.89	446.627	402.429	487.197	3045.6	2224.78	1368.65	-0.4531	0.119743	-3.78354
199	ENSMUSG00000022309.9	chr15;chr15;chr15;chr15;chr15;chr15;chr15;chr15;chr15;chr15;chr15	42424723;42438275;42459667;42468156;42476378;42496227;42512284;42523504;42633306;42676165;42676165	42427130;42438405;42459833;42468257;42476505;42496459;42512405;42523659;42634250;42676749;42676977	-;-;-;-;-;-;-;-;-;-;-	5205	Angpt1	57	85	76	120	97	177	162	133	176	210	94	119	181	207	206	87	69	103	62.5295	85.2219	83.5521	112.427	85.1344	171.405	171.711	130.391	134.678	167.199	115.378	144.962	178.446	180.741	172.355	90.7862	81.1918	117.246	77.1012	145.593	126.964	0.9132	0.241415	3.78251
200	ENSMUSG00000098912.7	chr3;chr3;chr3;chr3;chr3;chr3;chr3;chr3;chr3;chr3;chr3;chr3;chr3;chr3;chr3;chr3;chr3;chr3;chr3;chr3;chr3;chr3;chr3;chr3	88782943;88800682;88800688;88805289;88807019;88810638;88811214;88811214;88811214;88819645;88821270;88824482;88825132;88825132;88825132;88830048;88832264;88832264;88832264;88832264;88832264;88832264;88832264;88832264	88784510;88801192;88801192;88808272;88808272;88811002;88811369;88811369;88811369;88825414;88821695;88824579;88825414;88825414;88825414;88832531;88832458;88832547;88832377;88832368;88832512;88832501;88832547;88832487	-;-;-;-;-;-;-;-;-;-;-;-;-;-;-;-;-;-;-;-;-;-;-;-	13854	1500004A13Rik	1101	1283	1136	1582	1572	1453	915	1103	1243	1673	1071	1101	1029	1003	1276	1150	1104	987	1207.81	1286.35	1248.88	1482.17	1379.7	1407.07	969.849	1081.36	951.165	1332.02	1314.57	1341.21	1014.48	875.763	1067.6	1200.05	1299.07	1123.51	1247.68	1000.79	1199.03	-0.3191	0.0843911	-3.78149
201	ENSMUSG00000022388.14	chr15;chr15;chr15;chr15;chr15;chr15;chr15;chr15;chr15;chr15;chr15;chr15;chr15;chr15;chr15;chr15;chr15;chr15;chr15;chr15;chr15;chr15;chr15;chr15;chr15;chr15;chr15;chr15;chr15;chr15;chr15;chr15;chr15;chr15;chr15;chr15;chr15;chr15;chr15;chr15	88890633;88913898;88913954;88914413;88915341;88915341;88915341;88915669;88917024;88917024;88917024;88917024;88919531;88919531;88919531;88919531;88925525;88925525;88925525;88932660;88932660;88932660;88933438;88933438;88933438;88933835;88933835;88933835;88934958;88934958;88934958;88936003;88936003;88936003;88938947;88938947;88938947;88953856;88953856;88953856	88890895;88914634;88914634;88914634;88915776;88915776;88915776;88915776;88917267;88917267;88917267;88917267;88919868;88919679;88919679;88919679;88925711;88925711;88925711;88932788;88932788;88932788;88933552;88933552;88933552;88933958;88933963;88933958;88935028;88935028;88935028;88936126;88936126;88936126;88939038;88939038;88939038;88954059;88954410;88954418	-;-;-;-;-;-;-;-;-;-;-;-;-;-;-;-;-;-;-;-;-;-;-;-;-;-;-;-;-;-;-;-;-;-;-;-;-;-;-;-	3428	Ttll8	82	63	114	26	40	32	200	170	209	44	22	26	91	110	86	24	36	39	89.9548	63.1644	125.328	24.3592	35.1069	30.9886	211.989	166.665	159.93	35.0321	27.0033	31.6725	89.7162	96.0458	71.954	25.0445	42.361	44.3941	92.8158	179.528	76.1505	0.9527	0.252023	3.78017
202	ENSMUSG00000031379.13	chrX;chrX;chrX;chrX;chrX;chrX;chrX;chrX;chrX;chrX;chrX;chrX;chrX;chrX;chrX;chrX;chrX;chrX;chrX;chrX;chrX;chrX;chrX;chrX;chrX;chrX;chrX;chrX;chrX;chrX;chrX;chrX;chrX;chrX;chrX	164269371;164269431;164269511;164269547;164269573;164271603;164271603;164271603;164271603;164271603;164280129;164280129;164280129;164280129;164295915;164295915;164295915;164295915;164300224;164300224;164300224;164300224;164307204;164308286;164330015;164330015;164330015;164342474;164342474;164342474;164358148;164358148;164369046;164369046;164372453	164269475;164269677;164269677;164269677;164269677;164271731;164271874;164271731;164271731;164271731;164280221;164280221;164280221;164280221;164295998;164295998;164295998;164295998;164300430;164300430;164300430;164300430;164307321;164309777;164330099;164330099;164330099;164344659;164342518;164342518;164358230;164358230;164369112;164369112;164373011	+;+;+;+;+;+;+;+;+;+;+;+;+;+;+;+;+;+;+;+;+;+;+;+;+;+;+;+;+;+;+;+;+;+;+	5553	Pir	53	56	43	79	87	53	93	140	115	84	44	45	62	136	97	50	47	55	58.1415	56.1462	47.2729	74.0146	76.3576	51.3248	98.5748	137.253	88	66.8795	54.0067	54.8177	61.1253	118.748	81.1575	52.176	55.3046	62.6071	53.8535	107.943	71.8837	0.9991	0.264624	3.77542
203	ENSMUSG00000021071.17	chr12;chr12;chr12;chr12;chr12;chr12;chr12;chr12;chr12;chr12;chr12;chr12;chr12;chr12;chr12;chr12;chr12;chr12;chr12;chr12;chr12;chr12;chr12;chr12;chr12;chr12;chr12;chr12;chr12;chr12;chr12;chr12;chr12;chr12;chr12;chr12;chr12;chr12;chr12;chr12;chr12;chr12;chr12;chr12;chr12;chr12;chr12;chr12;chr12;chr12;chr12;chr12;chr12;chr12;chr12;chr12;chr12;chr12;chr12;chr12;chr12;chr12;chr12;chr12;chr12;chr12;chr…	70244533;70244542;70245106;70247733;70247735;70248265;70248265;70248265;70250957;70250957;70251011;70251011;70251011;70252020;70252020;70252020;70252020;70252321;70252443;70252443;70252443;70252443;70255038;70255038;70255038;70263732;70265285;70266147;70266149;70266150;70267234;70267234;70267234;70267234;70267993;70268062;70268062;70268062;70268062;70268062;70268062;70268062;70268062;70272310;702…	70246451;70246451;70246451;70248427;70248427;70248427;70248427;70248427;70251260;70251260;70251260;70251260;70251260;70252043;70252043;70252043;70252043;70257127;70252484;70252484;70252484;70252484;70255226;70255226;70255226;70266492;70267266;70268200;70266492;70266492;70267266;70267263;70267266;70267266;70268048;70268200;70268200;70268200;70268200;70268200;70268200;70268200;70268200;70272467;702…	-;-;-;-;-;-;-;-;-;-;-;-;-;-;-;-;-;-;-;-;-;-;-;-;-;-;-;-;-;-;-;-;-;-;-;-;-;-;-;-;-;-;-;-;-;-;-;-;-;-;-;-;-;-;-;-;-;-;-;-;-;-;-;-;-;-;-;-;-;-;-;-;-;-;-;-;-;-;-;-;-;-;-;-;-;-;-;-;-;-;-;-;-;-;-;-;-;-;-	14741	Trim9	4212	4993	4580	8268	8932	7920	3932	4008	4780	9539	6489	6060	4440	4129	5382	8611	7489	7003	4620.6	5006.03	5035.11	7746.24	7839.38	7669.67	4167.7	3929.36	3657.74	7594.81	7964.75	7382.12	4377.36	3605.21	4502.98	8985.75	8812.25	7971.59	4887.25	3918.27	6159.37	-0.3193	0.0845978	-3.77446
204	ENSMUSG00000064061.13	chr16;chr16;chr16;chr16;chr16;chr16;chr16;chr16;chr16;chr16;chr16;chr16;chr16;chr16;chr16;chr16;chr16;chr16;chr16;chr16;chr16;chr16;chr16;chr16;chr16;chr16;chr16;chr16;chr16;chr16;chr16;chr16;chr16;chr16;chr16;chr16;chr16;chr16;chr16;chr16;chr16;chr16;chr16;chr16;chr16;chr16;chr16;chr16;chr16;chr16;chr16;chr16;chr16;chr16;chr16;chr16;chr16;chr16;chr16;chr16;chr16;chr16;chr16;chr16;chr16;chr16;chr…	48924232;48924232;48924234;48925879;48926866;48927086;48927542;48927542;48927542;48927542;48927730;48927730;48927730;48927730;48927730;48928296;48928296;48928296;48928296;48928296;48928296;48929616;48929616;48929616;48929616;48929616;48929616;48931168;48931168;48931168;48931168;48931168;48933794;48933794;48933794;48933794;48935499;48935499;48935499;48935499;48936970;48936970;48936970;48938434;489…	48926102;48926102;48927855;48926102;48927345;48927643;48927643;48927643;48927643;48927643;48927855;48927855;48927855;48927855;48927855;48928416;48928416;48928416;48928416;48928416;48928416;48929755;48929747;48929755;48929755;48929755;48929755;48931293;48931293;48931293;48931293;48931293;48933895;48933895;48933895;48933895;48935586;48937073;48935586;48935586;48937073;48937073;48937073;48938530;489…	-;-;-;-;-;-;-;-;-;-;-;-;-;-;-;-;-;-;-;-;-;-;-;-;-;-;-;-;-;-;-;-;-;-;-;-;-;-;-;-;-;-;-;-;-;-;-;-;-;-;-;-;-;-;-;-;-;-;-;-;-;-;-;-;-;-;-;-;-;-;-;-;-;-;-;-;-;-;-;-;-;-;-;-;-;-;-;-;-;-;-;-;-;-;-	9081	Dzip3	2602	2606	2891	2506	2542	2376	2202	2423	3033	2926	1972	1961	2958	2822	3095	2282	1832	2029	2854.42	2612.8	3178.28	2347.86	2231.05	2300.9	2334	2375.46	2320.9	2329.64	2420.48	2388.83	2916.27	2464.01	2589.51	2381.31	2155.7	2309.63	2881.83	2343.45	2472.84	-0.2981	0.0790155	-3.77259
205	ENSMUSG00000022636.13	chr16;chr16;chr16;chr16;chr16;chr16;chr16;chr16;chr16;chr16;chr16;chr16;chr16;chr16;chr16;chr16;chr16;chr16;chr16;chr16;chr16;chr16;chr16;chr16;chr16;chr16;chr16;chr16;chr16;chr16;chr16;chr16;chr16;chr16;chr16;chr16;chr16;chr16;chr16;chr16;chr16;chr16;chr16;chr16;chr16;chr16;chr16;chr16;chr16;chr16;chr16;chr16;chr16;chr16;chr16;chr16;chr16;chr16;chr16;chr16;chr16;chr16;chr16;chr16;chr16;chr16	52248996;52251087;52251467;52253125;52253125;52253125;52253188;52253221;52268161;52268382;52268382;52268382;52268382;52268382;52268790;52268790;52268790;52268790;52268790;52270647;52270647;52270647;52270647;52270647;52273910;52273910;52273910;52273910;52274147;52274147;52274147;52274147;52276788;52276788;52276788;52276788;52288918;52288918;52288918;52290877;52290877;52290877;52295024;52295024;522…	52251646;52251646;52251646;52253236;52253236;52253236;52253236;52253236;52268499;52268499;52268499;52268499;52268499;52268499;52268828;52268828;52269061;52268828;52268828;52270779;52271115;52270779;52270779;52270779;52274043;52274043;52274043;52274043;52274282;52274282;52274282;52274282;52276900;52276900;52276900;52276900;52289050;52289050;52289050;52291004;52291004;52291004;52295206;52295206;522…	-;-;-;-;-;-;-;-;-;-;-;-;-;-;-;-;-;-;-;-;-;-;-;-;-;-;-;-;-;-;-;-;-;-;-;-;-;-;-;-;-;-;-;-;-;-;-;-;-;-;-;-;-;-;-;-;-;-;-;-;-;-;-;-;-;-	7121	Alcam	3537	3975	4036	3370	3704	3499	2919	3706	4044	4886	3537	2906	2796	3046	3025	3250	2807	2989	3880.12	3985.38	4437.05	3157.33	3250.9	3388.41	3093.98	3633.29	3094.54	3890.16	4341.4	3540.01	2756.55	2659.6	2530.94	3391.44	3302.98	3402.41	4100.85	3273.93	3429.8	-0.325	0.0863605	-3.76377
206	ENSMUSG00000032009.8	chr9;chr9;chr9;chr9;chr9;chr9;chr9;chr9;chr9;chr9;chr9;chr9;chr9;chr9;chr9;chr9;chr9;chr9;chr9;chr9;chr9;chr9;chr9;chr9;chr9;chr9;chr9;chr9;chr9;chr9;chr9;chr9;chr9;chr9;chr9;chr9;chr9	14275067;14275083;14276301;14276301;14306199;14306199;14306199;14306199;14308461;14308461;14308461;14308461;14310248;14310248;14314496;14314496;14314496;14314562;14315236;14316066;14316066;14316066;14316066;14320295;14320295;14320295;14320295;14321072;14321072;14321072;14321655;14322563;14322563;14322563;14325620;14325620;14325620	14275437;14275437;14276629;14276629;14306264;14306264;14306264;14306264;14308658;14308547;14308658;14308658;14310430;14310430;14314732;14314732;14314732;14314732;14319413;14316608;14316240;14316240;14316240;14320413;14320317;14320413;14320413;14321262;14321262;14321262;14323569;14322707;14322707;14322707;14333101;14325777;14325817	+;+;+;+;+;+;+;+;+;+;+;+;+;+;+;+;+;+;+;+;+;+;+;+;+;+;+;+;+;+;+;+;+;+;+;+;+	15269	Sesn3	6664	6281	6609	5269	5516	4793	4533	6156	7596	5837	4111	4036	5548	6246	5874	4749	4174	4252	7310.47	6297.39	7265.73	4936.49	4841.25	4641.51	4804.73	6035.22	5812.59	4647.33	5045.94	4916.54	5469.73	5453.66	4914.63	4955.68	4911.52	4840.1	6957.87	5550.84	5394.47	-0.3255	0.0864946	-3.76309
207	ENSMUSG00000044042.19	chr2;chr2;chr2;chr2;chr2;chr2;chr2;chr2;chr2;chr2;chr2;chr2;chr2;chr2;chr2;chr2;chr2;chr2;chr2;chr2;chr2;chr2;chr2;chr2;chr2;chr2;chr2;chr2;chr2;chr2;chr2;chr2;chr2;chr2;chr2;chr2;chr2;chr2;chr2;chr2;chr2;chr2;chr2;chr2;chr2;chr2;chr2;chr2;chr2;chr2;chr2;chr2;chr2;chr2;chr2;chr2;chr2;chr2;chr2;chr2;chr2;chr2;chr2;chr2;chr2;chr2;chr2;chr2;chr2;chr2;chr2;chr2;chr2;chr2;chr2;chr2;chr2;chr2;chr2;chr2…	113327736;113327771;113327782;113363836;113363836;113363836;113363840;113400459;113405130;113405234;113409894;113429637;113429637;113429637;113441064;113444342;113444342;113444342;113444342;113478902;113478902;113478902;113478902;113478902;113478902;113497790;113525151;113525151;113525151;113525151;113525151;113529313;113529313;113529313;113529313;113529313;113563283;113563283;113563283;113563283…	113327831;113327831;113327831;113365829;113365829;113365829;113365829;113400557;113405353;113405353;113410250;113429812;113429812;113429812;113442659;113444459;113444459;113444459;113444459;113478963;113478963;113478963;113478963;113478963;113478963;113498056;113525941;113525941;113525941;113525941;113525941;113529463;113529463;113529463;113529463;113529463;113563370;113563370;113563370;113563370…	+;+;+;+;+;+;+;+;+;+;+;+;+;+;+;+;+;+;+;+;+;+;+;+;+;+;+;+;+;+;+;+;+;+;+;+;+;+;+;+;+;+;+;+;+;+;+;+;+;+;+;+;+;+;+;+;+;+;+;+;+;+;+;+;+;+;+;+;+;+;+;+;+;+;+;+;+;+;+;+;+;+;+;+;+;+;+;+;+;+;+;+;+;+;+;+;+;+;+;+;+;+;+;+;+;+;+;+;+;+;+;+;+;+;+	16077	Fmn1	139	136	147	676	766	520	228	263	259	735	460	430	219	349	276	552	477	400	152.484	136.355	161.607	633.34	672.298	503.564	241.667	257.84	198.191	585.196	564.615	523.814	215.91	304.727	230.922	576.023	561.283	455.324	150.149	232.566	387.509	0.6286	0.167193	3.75964
208	ENSMUSG00000031562.15	chr8;chr8;chr8;chr8;chr8;chr8;chr8;chr8;chr8;chr8;chr8;chr8;chr8;chr8;chr8;chr8;chr8;chr8;chr8;chr8;chr8;chr8;chr8;chr8;chr8;chr8;chr8;chr8;chr8;chr8;chr8;chr8;chr8;chr8;chr8;chr8;chr8	48099092;48109958;48110013;48110162;48110165;48110189;48110211;48111659;48111659;48111659;48111659;48111659;48111659;48111659;48111968;48111968;48111968;48111968;48111968;48111968;48111968;48137258;48137258;48137258;48137258;48137258;48137258;48138179;48138179;48138782;48138782;48138782;48140343;48140343;48140343;48140343;48153159	48099141;48110248;48110281;48110248;48110248;48110516;48110248;48111790;48111790;48111790;48111790;48111790;48111790;48111790;48112103;48112103;48112103;48112103;48112103;48112103;48112103;48137374;48137374;48137691;48137374;48137374;48137374;48138591;48138878;48138878;48138878;48138878;48141663;48141663;48141665;48140609;48153233	+;+;+;+;+;+;+;+;+;+;+;+;+;+;+;+;+;+;+;+;+;+;+;+;+;+;+;+;+;+;+;+;+;+;+;+;+	3409	Dctd	206	248	194	135	144	127	140	159	225	136	108	88	210	194	196	116	121	106	225.984	248.647	213.278	126.481	126.385	122.986	148.392	155.88	172.174	108.281	132.562	107.199	207.037	169.39	163.988	121.048	142.38	120.661	229.303	158.815	156.264	-0.5263	0.140042	-3.75808
209	ENSMUSG00000021209.12	chr12;chr12;chr12;chr12;chr12;chr12;chr12;chr12;chr12;chr12;chr12;chr12;chr12;chr12;chr12;chr12;chr12;chr12;chr12;chr12;chr12;chr12;chr12;chr12;chr12;chr12;chr12;chr12;chr12;chr12;chr12;chr12;chr12;chr12;chr12;chr12;chr12;chr12;chr12;chr12;chr12;chr12;chr12;chr12;chr12;chr12;chr12;chr12;chr12;chr12;chr12;chr12;chr12;chr12;chr12;chr12;chr12;chr12;chr12;chr12;chr12;chr12;chr12;chr12;chr12;chr12;chr…	103532283;103532570;103534071;103534071;103558368;103558368;103558431;103575709;103576281;103576281;103576281;103576835;103576835;103576835;103578992;103578992;103578992;103581379;103581379;103581379;103581398;103584056;103584056;103584056;103584056;103585707;103585707;103585707;103585707;103586951;103586951;103586951;103586951;103587437;103587437;103587437;103587437;103590779;103590779;103590779…	103532742;103532742;103534144;103534144;103558470;103558470;103558470;103575781;103576428;103576428;103576428;103576908;103576908;103576908;103579098;103579098;103579098;103581486;103581486;103581486;103581486;103584177;103584177;103584177;103584177;103585829;103585829;103585829;103585829;103587120;103587120;103587120;103587120;103587556;103587556;103587556;103587556;103590856;103590856;103590856…	+;+;+;+;+;+;+;+;+;+;+;+;+;+;+;+;+;+;+;+;+;+;+;+;+;+;+;+;+;+;+;+;+;+;+;+;+;+;+;+;+;+;+;+;+;+;+;+;+;+;+;+;+;+;+;+;+;+;+;+;+;+;+;+;+;+;+;+;+;+;+;+;+;+;+;+;+;+;+;+;+;+;+;+;+;+;+	4192	Ppp4r4	925	1308	824	703	815	632	794	734	930	959	688	594	843	788	1060	763	609	619	1014.73	1311.41	905.88	658.636	715.304	612.024	841.596	719.599	711.652	763.541	844.468	723.594	831.107	688.037	886.875	796.206	716.606	704.615	1077.34	757.615	802.549	-0.5097	0.135674	-3.75673
210	ENSMUSG00000032812.18	chr7;chr7;chr7;chr7;chr7;chr7;chr7;chr7;chr7;chr7;chr7;chr7;chr7;chr7;chr7;chr7;chr7;chr7;chr7;chr7;chr7;chr7;chr7;chr7;chr7;chr7;chr7;chr7;chr7;chr7;chr7;chr7;chr7;chr7;chr7;chr7;chr7;chr7;chr7;chr7;chr7;chr7;chr7;chr7;chr7;chr7;chr7;chr7;chr7;chr7;chr7;chr7;chr7;chr7;chr7;chr7;chr7;chr7;chr7;chr7;chr7;chr7;chr7;chr7;chr7;chr7;chr7;chr7;chr7;chr7;chr7;chr7;chr7;chr7;chr7;chr7;chr7;chr7;chr7;chr7…	101348067;101361262;101361477;101362003;101362184;101367021;101367021;101367021;101367021;101372956;101372956;101372956;101372956;101372993;101378190;101378369;101382827;101382828;101384020;101384862;101384862;101384862;101384862;101384862;101384862;101385397;101385402;101385552;101385552;101385552;101385552;101385552;101385552;101385552;101385552;101385608;101386149;101386149;101386149;101386149…	101348199;101361339;101361634;101362236;101362236;101367098;101367098;101367098;101367098;101373029;101373164;101373155;101373501;101373501;101378532;101378532;101382956;101382984;101384106;101385040;101385040;101385040;101385040;101385040;101385040;101385616;101385424;101385616;101385593;101385616;101385616;101385616;101385616;101385616;101385616;101385616;101386273;101386198;101386273;101386273…	+;+;+;+;+;+;+;+;+;+;+;+;+;+;+;+;+;+;+;+;+;+;+;+;+;+;+;+;+;+;+;+;+;+;+;+;+;+;+;+;+;+;+;+;+;+;+;+;+;+;+;+;+;+;+;+;+;+;+;+;+;+;+;+;+;+;+;+;+;+;+;+;+;+;+;+;+;+;+;+;+;+;+;+;+;+;+;+;+;+;+;+;+;+;+;+;+;+;+;+;+;+;+;+;+;+;+;+;+;+;+;+;+;+;+;+;+;+;+;+;+;+;+;+;+;+;+;+;+;+;+;+;+;+;+;+;+;+;+;+;+;+;+;+;+;+;+;+;+;+;+;+;+;+;+;+;+;+;+;+;+;+;+;+;+;+;+;+;+;+;+;+;+;+;+;+;+;+;+;+;+;+;+	8433	Arap1	395	447	389	277	317	326	560	629	811	328	226	206	458	627	429	256	253	259	433.319	448.167	427.655	259.519	278.223	315.696	593.569	616.659	620.591	261.149	277.398	250.943	451.538	547.461	358.933	267.141	297.703	294.823	436.38	610.273	388.916	0.484	0.128854	3.75648
211	ENSMUSG00000072875.2	chr6	99692679	99695066	+	2388	Gpr27	784	858	709	833	914	851	654	623	892	1115	707	703	646	580	671	916	777	763	860.055	860.24	779.453	780.432	802.194	824.102	693.203	610.777	682.574	887.746	867.789	856.375	636.886	506.423	561.409	955.864	914.29	868.531	833.249	662.185	774.908	-0.3314	0.088255	-3.75537
212	ENSMUSG00000030770.15	chr7;chr7;chr7;chr7;chr7;chr7;chr7;chr7;chr7;chr7;chr7;chr7;chr7;chr7;chr7;chr7;chr7;chr7;chr7;chr7;chr7;chr7;chr7;chr7;chr7;chr7;chr7;chr7;chr7;chr7;chr7;chr7;chr7;chr7;chr7;chr7;chr7;chr7;chr7;chr7;chr7;chr7;chr7;chr7;chr7;chr7;chr7;chr7;chr7;chr7;chr7	112427505;112427706;112427901;112427905;112501177;112519701;112544177;112544177;112544177;112544177;112544733;112544733;112544733;112544733;112547511;112547511;112547511;112547511;112559929;112559929;112559929;112567763;112567763;112567763;112569250;112572871;112572871;112572871;112572871;112575355;112575355;112575355;112575355;112576400;112576400;112576400;112576400;112576936;112576936;112576936…	112427530;112428100;112428100;112428100;112501269;112519828;112544266;112544266;112544266;112544266;112544803;112544803;112544803;112544803;112552929;112547613;112547613;112547613;112560069;112560069;112560069;112567878;112567878;112567878;112569389;112572929;112572929;112572929;112572929;112575374;112575374;112575374;112575374;112576461;112576461;112576461;112576461;112577004;112577004;112577004…	+;+;+;+;+;+;+;+;+;+;+;+;+;+;+;+;+;+;+;+;+;+;+;+;+;+;+;+;+;+;+;+;+;+;+;+;+;+;+;+;+;+;+;+;+;+;+;+;+;+;+	10157	Parva	874	879	1008	1247	1414	1056	1266	1828	2233	1391	922	868	1295	2797	1641	1039	795	831	958.786	881.294	1108.16	1168.31	1241.03	1022.62	1341.89	1792.13	1708.73	1107.49	1131.68	1057.37	1276.73	2442.18	1372.98	1084.22	935.471	945.937	982.748	1614.25	1254.28	0.7165	0.190826	3.7545
213	ENSMUSG00000035051.15	chr17;chr17;chr17;chr17;chr17;chr17;chr17;chr17;chr17;chr17;chr17;chr17;chr17;chr17;chr17;chr17;chr17;chr17;chr17;chr17;chr17;chr17;chr17;chr17;chr17;chr17;chr17;chr17;chr17;chr17;chr17;chr17;chr17;chr17;chr17;chr17;chr17;chr17;chr17;chr17;chr17;chr17;chr17;chr17;chr17;chr17;chr17;chr17;chr17;chr17;chr17;chr17;chr17;chr17;chr17;chr17;chr17;chr17;chr17;chr17;chr17;chr17;chr17;chr17;chr17;chr17;chr…	80238309;80238311;80241952;80241952;80245675;80245675;80247109;80247109;80248271;80248271;80249853;80249853;80250020;80250020;80251232;80251232;80252565;80253087;80253087;80254265;80254265;80254265;80255552;80255552;80255552;80258074;80258074;80258074;80260222;80260222;80260222;80263947;80263948;80263948;80263948;80265075;80265076;80265076;80265076;80265076;80267515;80267515;80267515;80267515;802…	80238930;80238930;80242152;80242152;80245809;80245809;80247183;80247183;80248405;80248405;80249936;80249936;80250115;80250115;80251508;80251508;80253287;80253287;80253287;80254438;80254438;80254438;80255648;80255648;80255648;80258190;80258190;80258190;80260430;80260430;80260430;80264002;80264002;80264002;80264002;80265209;80265209;80265209;80265209;80265209;80267842;80267639;80267639;80267639;802…	-;-;-;-;-;-;-;-;-;-;-;-;-;-;-;-;-;-;-;-;-;-;-;-;-;-;-;-;-;-;-;-;-;-;-;-;-;-;-;-;-;-;-;-;-;-;-;-;-;-;-;-;-;-;-;-;-;-;-;-;-;-;-;-;-;-;-;-	6042	Dhx57	803	992	918	1162	1195	1122	751	815	1045	1294	839	887	737	767	914	918	828	826	880.899	994.589	1009.22	1088.67	1048.82	1086.54	796.018	799.01	799.652	1030.26	1029.81	1080.52	726.602	669.701	764.721	957.951	974.302	940.245	961.57	798.226	926.529	-0.2689	0.0717305	-3.74909
214	ENSMUSG00000020882.17	chr11;chr11;chr11;chr11;chr11;chr11;chr11;chr11;chr11;chr11;chr11;chr11;chr11;chr11;chr11;chr11;chr11;chr11;chr11;chr11;chr11;chr11;chr11;chr11;chr11;chr11;chr11;chr11;chr11;chr11;chr11;chr11;chr11;chr11;chr11;chr11;chr11;chr11;chr11;chr11;chr11;chr11;chr11;chr11;chr11;chr11;chr11;chr11;chr11;chr11;chr11;chr11;chr11;chr11;chr11;chr11;chr11;chr11;chr11;chr11;chr11;chr11;chr11;chr11;chr11;chr11;chr…	98001508;98002901;98004747;98004925;98004925;98005024;98005129;98005688;98005688;98005688;98005688;98005688;98009281;98009281;98009281;98009281;98009281;98009569;98009569;98009569;98009569;98009569;98009625;98009660;98009858;98009858;98009858;98009858;98009858;98009858;98009858;98010004;98010296;98010296;98010296;98010296;98010296;98010296;98010627;98010627;98011343;98011343;98011343;98011866;980…	98003362;98003362;98005314;98005314;98005314;98005314;98005314;98005783;98005783;98005783;98005783;98005783;98009432;98009432;98009432;98009432;98009432;98009678;98009678;98009678;98009678;98009678;98009678;98009678;98009916;98009916;98009916;98009916;98009916;98009916;98009916;98010376;98010376;98010376;98010376;98010376;98010376;98010376;98010646;98010646;98011497;98011497;98011497;98011942;980…	-;-;-;-;-;-;-;-;-;-;-;-;-;-;-;-;-;-;-;-;-;-;-;-;-;-;-;-;-;-;-;-;-;-;-;-;-;-;-;-;-;-;-;-;-;-;-;-;-;-;-;-;-;-;-;-;-;-;-;-;-;-;-;-;-;-;-;-;-;-;-;-;-;-;-;-;-;-;-;-;-	4529	Cacnb1	1833	2152	1823	3523	3604	3292	1668	1779	1998	3798	2486	2448	1242	1241	1554	3271	3068	2812	2010.82	2157.62	2004.15	3300.68	3163.14	3187.95	1767.99	1744.1	1528.9	3023.91	3051.38	2982.08	1224.48	1083.57	1300.19	3413.35	3610.09	3200.93	2057.53	1680.33	2430.85	-0.2939	0.0784297	-3.7479
215	ENSMUSG00000079070.10	chr8;chr8;chr8;chr8;chr8;chr8;chr8	32888505;32890475;32929969;32929969;32942458;32942458;32949815	32890691;32890691;32930050;32930050;32942482;32942491;32950026	-;-;-;-;-;-;-	2515	Gm3985	30	65	59	70	68	84	25	17	33	88	38	56	27	12	26	52	55	57	32.9103	65.1697	64.8628	65.5826	59.6818	81.345	26.4986	16.6665	25.2522	70.0643	46.6421	68.2176	26.6191	10.4777	21.7535	54.263	64.7181	64.8837	54.3142	22.8057	48.0894	-1.2514	0.333909	-3.74762
216	ENSMUSG00000031990.15	chr9;chr9;chr9;chr9;chr9;chr9;chr9;chr9;chr9;chr9;chr9;chr9;chr9;chr9;chr9;chr9;chr9;chr9;chr9;chr9;chr9;chr9;chr9;chr9;chr9;chr9;chr9;chr9;chr9	27097384;27098712;27098845;27100083;27100087;27100131;27100668;27101238;27101238;27101238;27101864;27101864;27101864;27101864;27105221;27105507;27105507;27105507;27105507;27106349;27106349;27106349;27106349;27106349;27126320;27148593;27155291;27155291;27155291	27098401;27098766;27098974;27100182;27100182;27100182;27101440;27101440;27101440;27101440;27102016;27102016;27102016;27102016;27105620;27105620;27105620;27105620;27105620;27106414;27106414;27106414;27106414;27106414;27126550;27148735;27155421;27155418;27155393	-;-;-;-;-;-;-;-;-;-;-;-;-;-;-;-;-;-;-;-;-;-;-;-;-;-;-;-;-	3200	Jam3	416	487	451	413	462	390	604	599	823	395	255	316	655	684	684	292	309	311	456.356	488.271	495.816	386.937	405.485	377.673	640.206	587.247	629.774	314.493	312.993	384.942	645.759	597.23	572.285	304.708	363.598	354.015	480.147	619.076	462.099	0.3666	0.097954	3.74229
217	ENSMUSG00000107560.1	chr6;chr6;chr6	113610318;113611067;113612295	113610759;113611212;113612445	-;-;-	739	Gm44199	76	96	105	112	129	126	62	59	78	117	89	85	42	39	45	95	81	91	83.3727	96.2506	115.434	104.932	113.22	122.017	65.7165	57.8424	59.6869	93.1536	109.241	103.545	41.4075	34.0526	37.6504	99.1344	95.3121	103.586	98.3524	61.082	85.3086	-0.6898	0.184568	-3.73754
218	ENSMUSG00000040562.12	chr3;chr3;chr3;chr3;chr3;chr3;chr3;chr3;chr3;chr3;chr3;chr3;chr3;chr3;chr3;chr3;chr3;chr3;chr3;chr3;chr3;chr3	107981702;107981947;107983936;107983936;107984129;107984129;107985049;107985049;107985061;107985247;107985247;107985247;107985482;107985618;107985618;107985618;107986034;107986034;107986230;107986358;107986358;107986358	107982138;107982138;107984046;107984046;107984224;107984224;107985149;107985149;107985149;107985328;107985328;107985328;107986109;107986109;107985682;107985682;107986109;107986109;107986360;107986421;107986421;107986453	-;-;-;-;-;-;-;-;-;-;-;-;-;-;-;-;-;-;-;-;-;-	1679	Gstm2	5	18	10	8	16	20	40	113	94	30	15	7	19	189	25	6	13	6	5.485	18.047	10.9937	7.4951	14.0428	19.3679	42.3978	110.783	71.9304	23.8855	18.4114	8.5272	18.7319	165.024	20.9169	6.2611	15.297	6.8299	11.5086	75.037	32.4682	2.7	0.722419	3.7374
219	ENSMUSG00000022864.14	chr16;chr16;chr16;chr16;chr16;chr16;chr16;chr16;chr16;chr16;chr16;chr16;chr16;chr16;chr16;chr16;chr16;chr16;chr16;chr16;chr16;chr16;chr16;chr16;chr16;chr16;chr16;chr16;chr16;chr16;chr16;chr16;chr16;chr16;chr16	78540338;78540338;78543543;78544689;78544955;78544961;78546506;78546506;78546506;78546506;78546506;78547576;78547576;78547576;78547576;78547576;78547576;78547706;78547905;78558864;78560032;78575921;78575921;78575921;78575921;78575921;78575921;78575921;78576191;78576391;78576424;78576459;78576483;78576608;78576608	78545284;78545284;78545284;78545284;78545284;78545284;78546568;78546568;78546568;78546568;78546568;78548091;78548091;78548091;78548091;78548091;78548091;78548091;78548091;78559020;78560244;78576054;78576054;78576054;78576054;78576054;78576054;78576054;78576657;78576657;78576657;78576647;78576708;78576634;78576634	-;-;-;-;-;-;-;-;-;-;-;-;-;-;-;-;-;-;-;-;-;-;-;-;-;-;-;-;-;-;-;-;-;-;-	6548	D16Ertd472e	282	236	264	195	210	195	403	379	539	202	142	112	377	435	331	140	120	146	309.357	236.616	290.233	182.694	184.311	188.837	427.157	371.564	412.452	160.829	174.294	136.435	371.681	379.817	276.939	146.093	141.203	166.193	278.735	403.724	253.15	0.5361	0.143486	3.73627
220	ENSMUSG00000036278.7	chr19;chr19;chr19;chr19;chr19;chr19;chr19;chr19;chr19;chr19;chr19	7056810;7065465;7066087;7185576;7196414;7196789;7197005;7197151;7197532;7197702;7197913	7057182;7065566;7066203;7185605;7196530;7196910;7197035;7197224;7197613;7197736;7198057	+;+;+;+;+;+;+;+;+;+;+	1228	Macrod1	118	151	109	107	117	100	179	239	329	133	63	72	203	340	210	98	70	93	129.447	151.394	119.831	100.248	102.688	96.8393	189.73	234.311	251.756	105.893	77.3277	87.7083	200.136	296.869	175.702	102.265	82.3685	105.863	133.558	225.266	145.021	0.7556	0.202264	3.73581
221	ENSMUSG00000002985.16	chr7;chr7;chr7;chr7;chr7;chr7;chr7;chr7;chr7;chr7;chr7;chr7;chr7;chr7;chr7;chr7;chr7;chr7;chr7;chr7;chr7;chr7;chr7;chr7;chr7;chr7;chr7;chr7;chr7;chr7;chr7;chr7;chr7;chr7;chr7;chr7;chr7;chr7	19696109;19696267;19696272;19696272;19696272;19696620;19696621;19696724;19696735;19696844;19697240;19697256;19697479;19697479;19697479;19697479;19697479;19697479;19697479;19697479;19698188;19698188;19698188;19698188;19698188;19698188;19698188;19698188;19698188;19698188;19698404;19698524;19698972;19699011;19699011;19699011;19699011;19699011	19697103;19696337;19697103;19697103;19697103;19697103;19697103;19697103;19697631;19697103;19697647;19697647;19697647;19697614;19697647;19697647;19697647;19697647;19697647;19697647;19698267;19698253;19698247;19698253;19698253;19698253;19698407;19698272;19698253;19698253;19698473;19698621;19699008;19699050;19699038;19699052;19699052;19699188	-;-;-;-;-;-;-;-;-;-;-;-;-;-;-;-;-;-;-;-;-;-;-;-;-;-;-;-;-;-;-;-;-;-;-;-;-;-	2138	Apoe	22955	25489	23750	18020	21049	20973	29169	33353	45644	26177	16967	19697	34748	47713	41141	18112	15593	18538	25181.8	25555.5	26110	16882.8	18474.2	20310.1	30917.5	32698.6	34927.6	20841.7	20825.7	23994.3	34257.8	41660.3	34421.6	18900.2	18348.2	21102	25615.8	32847.9	25856.1	0.3588	0.0960833	3.73435
222	ENSMUSG00000032348.6	chr9;chr9;chr9;chr9;chr9;chr9;chr9;chr9;chr9;chr9;chr9;chr9;chr9	78182774;78191791;78191947;78198270;78198270;78199490;78199490;78204232;78204232;78205912;78205912;78207801;78209057	78182906;78192064;78192064;78198376;78198376;78199541;78199541;78204364;78204364;78206053;78205955;78207932;78209349	+;+;+;+;+;+;+;+;+;+;+;+;+	1266	Gsta4	333	297	291	421	384	468	490	615	741	570	335	464	486	1007	533	352	342	365	365.304	297.775	319.916	394.432	337.027	453.208	519.372	602.934	567.026	453.825	411.187	565.231	479.144	879.256	445.948	367.319	402.429	415.483	327.665	563.111	459.823	0.7818	0.20978	3.72674
223	ENSMUSG00000027270.14	chr2;chr2;chr2;chr2;chr2;chr2;chr2;chr2;chr2;chr2;chr2;chr2;chr2;chr2;chr2;chr2;chr2;chr2;chr2;chr2	136052239;136057927;136058099;136058252;136058252;136058946;136058946;136058946;136058946;136059431;136059495;136059495;136059750;136059750;136059750;136060838;136060838;136060838;136069013;136069013	136052372;136058376;136058376;136058376;136058376;136059213;136059626;136059118;136059118;136059626;136059531;136059626;136059855;136059855;136059855;136061026;136061494;136061026;136069905;136069917	+;+;+;+;+;+;+;+;+;+;+;+;+;+;+;+;+;+;+;+	2933	Lamp5	896	983	763	3226	3278	2100	665	701	729	3775	2740	2538	602	641	567	2861	2282	2379	982.92	985.566	838.819	3022.42	2877.01	2033.62	704.863	687.246	557.843	3005.6	3363.14	3091.72	593.507	559.685	474.395	2985.51	2685.21	2708.04	935.768	649.984	1786.51	-0.5278	0.141785	-3.72279
224	ENSMUSG00000029712.14	chr5;chr5;chr5;chr5;chr5;chr5;chr5;chr5;chr5;chr5;chr5;chr5;chr5;chr5;chr5;chr5;chr5;chr5;chr5;chr5;chr5;chr5;chr5;chr5;chr5;chr5;chr5;chr5;chr5;chr5;chr5;chr5;chr5;chr5;chr5;chr5;chr5;chr5;chr5;chr5;chr5;chr5;chr5;chr5;chr5;chr5;chr5;chr5;chr5;chr5;chr5;chr5;chr5	137553517;137553520;137553538;137553538;137553539;137553555;137553555;137553557;137553557;137554064;137554064;137554064;137554064;137554513;137554513;137554513;137554513;137554513;137554996;137554996;137554996;137554996;137563107;137563107;137563107;137563107;137563107;137564491;137564491;137564491;137564491;137564653;137564653;137564653;137564653;137565691;137565691;137565691;137565691;137565977…	137553659;137553659;137553659;137553659;137553783;137553783;137553783;137556656;137553659;137554140;137554140;137554346;137554140;137554678;137554677;137554678;137554678;137554678;137555032;137555096;137555096;137555096;137563204;137563204;137563204;137563204;137563204;137564585;137564585;137564585;137564585;137564759;137564759;137564759;137564759;137565780;137565778;137565780;137565780;137566038…	+;+;+;+;+;+;+;+;+;+;+;+;+;+;+;+;+;+;+;+;+;+;+;+;+;+;+;+;+;+;+;+;+;+;+;+;+;+;+;+;+;+;+;+;+;+;+;+;+;+;+;+;+	4267	Actl6b	883	1037	920	1552	1505	1529	756	853	1029	1561	1016	977	704	629	799	1242	1194	1213	968.659	1039.71	1011.42	1454.06	1320.9	1480.67	801.318	836.264	787.409	1242.84	1247.06	1190.15	694.068	549.207	668.503	1296.05	1404.97	1380.77	1006.6	808.33	1076.34	-0.3173	0.0852738	-3.72124
225	ENSMUSG00000032827.15	chr6;chr6;chr6;chr6;chr6;chr6;chr6;chr6;chr6;chr6;chr6;chr6;chr6;chr6;chr6;chr6;chr6;chr6;chr6;chr6;chr6;chr6;chr6;chr6;chr6;chr6;chr6;chr6;chr6;chr6;chr6;chr6;chr6;chr6;chr6;chr6;chr6;chr6;chr6;chr6;chr6;chr6;chr6;chr6;chr6;chr6;chr6;chr6;chr6;chr6;chr6;chr6;chr6;chr6;chr6;chr6;chr6;chr6;chr6;chr6;chr6;chr6;chr6;chr6;chr6;chr6;chr6;chr6;chr6;chr6;chr6;chr6;chr6;chr6;chr6;chr6;chr6;chr6;chr6;chr6…	4902917;4902974;4903018;4903320;4903373;4903432;4903788;4905226;4905226;4905226;4905226;4905226;4905226;4905226;4905416;4905416;4906407;5007694;5045936;5045936;5045936;5045936;5045936;5045936;5045936;5045936;5057458;5057458;5057458;5057458;5057458;5057458;5057458;5057458;5062118;5063991;5063991;5063991;5063991;5063991;5063991;5063991;5063991;5077480;5077480;5077480;5077480;5077480;5077480;5077480…	4903031;4903031;4903031;4903448;4903448;4903448;4903905;4906787;4906844;4906844;4906844;4906844;4906844;4906844;4906844;4906844;4906844;5009767;5046068;5046068;5046068;5046068;5046068;5046068;5046068;5046068;5057578;5057578;5057578;5057578;5057578;5057578;5057578;5057578;5062192;5064095;5064095;5064095;5064095;5064095;5064095;5064095;5064095;5077615;5077615;5077615;5077615;5077615;5077615;5077615…	+;+;+;+;+;+;+;+;+;+;+;+;+;+;+;+;+;+;+;+;+;+;+;+;+;+;+;+;+;+;+;+;+;+;+;+;+;+;+;+;+;+;+;+;+;+;+;+;+;+;+;+;+;+;+;+;+;+;+;+;+;+;+;+;+;+;+;+;+;+;+;+;+;+;+;+;+;+;+;+;+;+;+;+;+;+;+;+;+;+;+;+;+;+;+;+;+;+;+;+;+;+;+;+;+;+;+;+;+;+;+;+;+;+;+;+;+;+;+;+;+;+;+;+;+;+;+;+;+;+;+;+;+;+;+;+;+;+;+	14531	Ppp1r9a	7018	8406	7302	7868	8332	6193	5936	7055	7595	8833	6096	5703	4346	5315	4956	6554	6038	5381	7698.81	8427.94	8027.59	7371.48	7312.78	5997.26	6291.83	6916.58	5811.82	7032.7	7482.38	6947.23	4284.69	4640.76	4146.56	6839.23	7104.87	6125.25	8051.45	6340.08	6581.1	-0.345	0.0927195	-3.72094
226	ENSMUSG00000046204.14	chr14;chr14;chr14;chr14;chr14;chr14;chr14;chr14;chr14;chr14	66911170;66911208;66911242;66914307;66914316;66915322;66915322;66915759;66915759;66915759	66911293;66911293;66911293;66914726;66914764;66915450;66915450;66916035;66921023;66918815	+;+;+;+;+;+;+;+;+;+	5976	Pnma2	1313	1460	1477	1688	1825	1462	1019	1135	1684	2176	1361	1421	1409	1259	1699	1394	1330	1342	1440.37	1463.81	1623.77	1581.48	1601.75	1415.79	1080.08	1112.73	1288.63	1732.5	1670.52	1731.02	1389.12	1099.29	1421.51	1454.67	1565	1527.61	1509.32	1160.48	1455.54	-0.3774	0.10163	-3.71361
227	ENSMUSG00000071647.5	chr19;chr19;chr19;chr19;chr19;chr19;chr19;chr19;chr19;chr19;chr19;chr19;chr19;chr19;chr19;chr19;chr19;chr19;chr19;chr19;chr19;chr19;chr19;chr19;chr19;chr19;chr19;chr19;chr19;chr19;chr19;chr19;chr19;chr19;chr19;chr19;chr19;chr19;chr19;chr19;chr19;chr19;chr19;chr19;chr19;chr19;chr19;chr19;chr19;chr19;chr19;chr19;chr19;chr19;chr19;chr19;chr19;chr19;chr19	8929552;8929893;8930799;8930799;8931044;8931047;8931390;8931390;8933242;8933242;8933423;8933423;8933770;8933770;8934031;8934087;8934087;8934145;8934242;8934242;8934242;8934242;8934951;8934951;8934951;8936304;8936304;8936304;8936304;8936619;8936619;8936619;8937129;8937129;8937129;8937362;8937362;8937362;8937563;8937563;8938301;8938462;8938462;8938519;8939028;8939028;8939028;8939188;8939188;8939188…	8929952;8929952;8930970;8930970;8931304;8931304;8931503;8931503;8933309;8933309;8933546;8933546;8933940;8933940;8934156;8934156;8934156;8934156;8934352;8934352;8934352;8934352;8935046;8935046;8935046;8936459;8936324;8936459;8936459;8936760;8936760;8936760;8937280;8937280;8937280;8937389;8937487;8937487;8937694;8937694;8938529;8938529;8938529;8939116;8939285;8939116;8939116;8939257;8939285;8939285…	+;+;+;+;+;+;+;+;+;+;+;+;+;+;+;+;+;+;+;+;+;+;+;+;+;+;+;+;+;+;+;+;+;+;+;+;+;+;+;+;+;+;+;+;+;+;+;+;+;+;+;+;+;+;+;+;+;+;+	4108	Eml3	207	271	238	212	206	221	302	386	513	259	161	120	283	358	380	156	148	180	227.081	271.707	261.65	198.621	180.801	214.015	320.103	378.427	392.556	206.212	197.615	146.181	279.007	312.585	317.936	162.789	174.151	204.896	253.479	363.695	247.019	0.5226	0.140738	3.7135
228	ENSMUSG00000040483.15	chr11;chr11;chr11;chr11;chr11;chr11;chr11;chr11;chr11;chr11;chr11;chr11;chr11;chr11;chr11;chr11;chr11;chr11;chr11;chr11;chr11	72301629;72301630;72301639;72301663;72301665;72303327;72303327;72303327;72303327;72303327;72304666;72304666;72306564;72306564;72306564;72308607;72308607;72308607;72308607;72311956;72311956	72301709;72301709;72301709;72301709;72301709;72303462;72303462;72303462;72303462;72303462;72304861;72304861;72306652;72308768;72306652;72308749;72308924;72308924;72309061;72313733;72312081	+;+;+;+;+;+;+;+;+;+;+;+;+;+;+;+;+;+;+;+;+	4689	Xaf1	74	56	60	59	76	74	110	120	146	62	40	40	134	110	104	62	44	58	81.1787	56.1462	65.9622	55.2767	66.7032	71.6611	116.594	117.646	111.722	49.3635	49.097	48.7269	132.109	96.0458	87.0142	64.6982	51.7745	66.022	67.7623	115.32	77.0967	0.7692	0.207211	3.71234
229	ENSMUSG00000073650.8	chr1;chr1;chr1;chr1;chr1;chr1;chr1;chr1;chr1;chr1;chr1;chr1;chr1;chr1;chr1;chr1;chr1;chr1;chr1;chr1;chr1;chr1;chr1;chr1;chr1;chr1;chr1	74362108;74362366;74362367;74362442;74362750;74362750;74363252;74363252;74363252;74364317;74364317;74364317;74364531;74364549;74364549;74364549;74366617;74366617;74366617;74366617;74367787;74367787;74367787;74368134;74368134;74368393;74368393	74362186;74362522;74362659;74362947;74362947;74362947;74363307;74363307;74363307;74364403;74364403;74364403;74364716;74364716;74364716;74364716;74366742;74366741;74366741;74366741;74367863;74367798;74367863;74368222;74368222;74369150;74369321	+;+;+;+;+;+;+;+;+;+;+;+;+;+;+;+;+;+;+;+;+;+;+;+;+;+;+	2211	Catip	105	98	148	46	49	66	235	321	341	47	29	26	127	287	108	32	30	22	115.186	98.2558	162.707	43.0971	43.006	63.9139	249.087	314.702	260.939	37.4207	35.5953	31.6725	125.208	250.592	90.3609	33.3926	35.3008	25.0428	125.383	274.909	111.971	1.1337	0.305383	3.71234
230	ENSMUSG00000029576.17	chr5;chr5;chr5;chr5;chr5;chr5;chr5;chr5;chr5;chr5;chr5;chr5;chr5;chr5;chr5;chr5;chr5;chr5;chr5;chr5;chr5;chr5;chr5;chr5;chr5;chr5;chr5;chr5;chr5;chr5;chr5;chr5;chr5;chr5;chr5;chr5;chr5;chr5;chr5;chr5;chr5;chr5;chr5;chr5;chr5;chr5;chr5;chr5;chr5;chr5;chr5;chr5;chr5;chr5;chr5;chr5;chr5;chr5;chr5;chr5;chr5;chr5;chr5;chr5;chr5;chr5;chr5;chr5;chr5;chr5;chr5;chr5;chr5;chr5;chr5;chr5;chr5;chr5;chr5	142484839;142484842;142484842;142484867;142484879;142485413;142485413;142485413;142485413;142485413;142485855;142485855;142485855;142485855;142486483;142486755;142486755;142486755;142486755;142486755;142487447;142487447;142487447;142487447;142487447;142487447;142488403;142488403;142488403;142488403;142488403;142494228;142494228;142494228;142494228;142494228;142494736;142494736;142494736;142494736…	142485248;142485248;142485248;142485248;142485248;142485552;142485552;142485991;142485552;142485552;142485991;142485991;142485991;142485991;142487106;142487175;142487106;142487106;142487106;142487106;142487569;142487637;142487637;142487637;142487637;142487637;142488553;142488553;142488553;142488553;142488553;142494400;142494400;142494400;142494400;142494400;142494973;142494973;142494973;142494973…	-;-;-;-;-;-;-;-;-;-;-;-;-;-;-;-;-;-;-;-;-;-;-;-;-;-;-;-;-;-;-;-;-;-;-;-;-;-;-;-;-;-;-;-;-;-;-;-;-;-;-;-;-;-;-;-;-;-;-;-;-;-;-;-;-;-;-;-;-;-;-;-;-;-;-;-;-;-;-	4803	Radil	424	547	449	428	484	399	317	387	545	411	268	268	329	311	412	378	359	343	465.132	548.428	493.617	400.99	424.794	386.389	336.002	379.407	417.043	327.232	328.95	326.47	324.358	271.548	344.71	394.45	422.433	390.441	502.392	377.484	387.911	-0.4089	0.110162	-3.71154
231	ENSMUSG00000029601.13	chr5;chr5;chr5;chr5;chr5;chr5;chr5;chr5;chr5;chr5	120589016;120589023;120600028;120600028;120602326;120602326;120605129;120605129;120606635;120606635	120589094;120589094;120600838;120600838;120602559;120602460;120605200;120605200;120607118;120607114	+;+;+;+;+;+;+;+;+;+	1680	Iqcd	90	54	83	26	23	22	123	201	204	31	14	16	103	167	109	38	22	25	98.7308	54.1409	91.2477	24.3592	20.1865	21.3046	130.373	197.056	156.104	24.6817	17.1839	19.4907	101.547	145.815	91.1975	39.6538	25.8872	28.4578	81.3731	161.178	71.5232	0.99	0.267058	3.70701
232	ENSMUSG00000118401.1	chr1	160576338	160577974	-	1637	Gpr52	640	912	400	231	185	175	333	450	463	224	157	168	251	232	214	115	156	169	702.086	914.38	439.748	216.422	162.37	169.469	352.961	441.171	354.296	178.345	192.706	204.653	247.459	202.569	179.048	120.005	183.564	192.375	685.405	382.809	302.979	-0.8413	0.226949	-3.70693
233	ENSMUSG00000009681.10	chr10;chr10;chr10;chr10;chr10;chr10;chr10;chr10;chr10;chr10;chr10;chr10;chr10;chr10;chr10;chr10;chr10;chr10;chr10;chr10;chr10;chr10;chr10;chr10;chr10;chr10;chr10;chr10;chr10;chr10;chr10;chr10;chr10;chr10;chr10;chr10;chr10;chr10;chr10;chr10;chr10;chr10	75060592;75125024;75131021;75131499;75135894;75140990;75143082;75145322;75153886;75154898;75157078;75158010;75159786;75160330;75160360;75166045;75166045;75168107;75168107;75171335;75173965;75174971;75175277;75175277;75176343;75176343;75176343;75176376;75177884;75177884;75177884;75177884;75180124;75180124;75180124;75181135;75181135;75181135;75181569;75181569;75182240;75182240	75062310;75125196;75131125;75131684;75136001;75141050;75143134;75145462;75154007;75155066;75157197;75158085;75159890;75160404;75160404;75166142;75166142;75168238;75168238;75171548;75174167;75175336;75175336;75175336;75176452;75176452;75176452;75176452;75178652;75178023;75178023;75178023;75180258;75180258;75180258;75181240;75181218;75181240;75181731;75181731;75182782;75184921	+;+;+;+;+;+;+;+;+;+;+;+;+;+;+;+;+;+;+;+;+;+;+;+;+;+;+;+;+;+;+;+;+;+;+;+;+;+;+;+;+;+	8191	Bcr	4455	5061	3342	2854	3061	2859	3083	3765	4508	3112	2186	2291	2553	2544	2890	2783	2764	2603	4887.18	5074.21	3674.09	2673.89	2686.56	2768.63	3267.81	3691.13	3449.6	2477.73	2683.15	2790.83	2516.98	2221.28	2417.99	2904.12	3252.38	2963.02	4545.16	3469.51	3133.37	-0.3897	0.105198	-3.70436
234	ENSMUSG00000054728.17	chr13;chr13;chr13;chr13;chr13;chr13;chr13;chr13;chr13;chr13;chr13;chr13;chr13;chr13;chr13;chr13;chr13;chr13;chr13;chr13;chr13;chr13;chr13;chr13;chr13;chr13;chr13;chr13;chr13;chr13;chr13;chr13;chr13;chr13;chr13;chr13;chr13;chr13;chr13;chr13;chr13;chr13;chr13;chr13;chr13;chr13;chr13;chr13;chr13;chr13;chr13;chr13;chr13;chr13;chr13;chr13;chr13;chr13;chr13;chr13;chr13;chr13;chr13;chr13;chr13;chr13;chr…	42680623;42680799;42681513;42682650;42682650;42682650;42682698;42709543;42709581;42709704;42709704;42709704;42709704;42866247;42866834;42916651;42956617;42956617;42956617;42956617;42956617;42956617;42956617;42956617;42956617;43037450;43037450;43037450;43037450;43037450;43037450;43037450;43057179;43057179;43057179;43057179;43057179;43057179;43057179;43059571;43059571;43059571;43077655;43077655;430…	42680926;42680926;42681741;42682800;42682800;42682800;42682800;42709850;42709850;42709850;42709850;42709850;42709850;42866487;42866955;42916867;42956675;42956781;42956781;42956781;42956781;42956781;42956781;42958901;42956781;43037530;43037530;43037530;43037530;43037530;43037530;43037530;43057346;43057346;43057346;43057346;43057346;43057346;43057346;43059777;43059777;43059777;43077730;43077976;430…	+;+;+;+;+;+;+;+;+;+;+;+;+;+;+;+;+;+;+;+;+;+;+;+;+;+;+;+;+;+;+;+;+;+;+;+;+;+;+;+;+;+;+;+;+;+;+;+;+;+;+;+;+;+;+;+;+;+;+;+;+;+;+;+;+;+;+;+;+;+;+;+;+;+;+;+;+;+;+;+;+;+;+;+;+;+;+;+;+;+;+;+;+;+;+;+;+;+;+;+;+;+;+;+;+;+;+;+;+;+;+;+;+;+;+;+;+;+;+;+;+;+;+;+;+;+;+;+;+;+	9828	Phactr1	8553	9530	8399	10323	11237	9877	7436	8116	8009	11630	8239	8539	4544	4697	4282	8847	7904	7890	9382.72	9554.87	9233.6	9671.55	9862.42	9564.81	7881.74	7956.76	6128.62	9259.63	10112.7	10402	4479.89	4101.16	3582.64	9232.02	9300.58	8981.27	9390.4	7322.38	8260.5	-0.3593	0.0970525	-3.70197
235	ENSMUSG00000046805.10	chr19;chr19	12460779;12461033	12460861;12465283	+;+	4334	Mpeg1	489	529	449	655	747	711	655	619	907	974	688	662	711	750	681	580	556	589	536.438	530.381	493.617	613.665	655.622	688.527	694.263	606.855	694.052	775.484	844.468	806.429	700.969	654.858	569.775	605.241	654.241	670.465	520.145	665.057	655.297	0.355	0.0959035	3.70186
236	ENSMUSG00000028955.3	chr4;chr4;chr4;chr4;chr4;chr4;chr4;chr4;chr4;chr4	151047300;151049995;151050409;151050917;151055911;151056162;151056162;151057874;151057874;151057874	151049046;151050046;151051075;151051075;151056243;151056243;151056243;151057963;151057946;151057953	-;-;-;-;-;-;-;-;-;-	2889	Vamp3	500	565	529	455	528	482	759	677	986	537	328	311	632	821	681	410	329	400	548.505	566.475	581.566	426.287	463.412	466.765	804.497	663.717	754.504	427.551	402.595	378.851	623.084	716.851	569.775	427.843	387.132	455.324	565.515	740.906	536.93	0.3895	0.105262	3.70024
237	ENSMUSG00000055435.6	chr8;chr8;chr8;chr8	115682942;115693132;115701435;115705755	115684761;115693192;115707794;115707096	-;-;-;-	8241	Maf	189	218	213	529	604	508	360	466	510	709	419	455	268	575	210	566	431	542	207.335	218.569	234.166	495.617	530.115	491.943	381.58	456.857	390.261	564.495	514.291	554.268	264.219	502.058	175.702	590.632	507.155	616.965	220.023	409.566	427.568	0.8963	0.242418	3.69751
238	ENSMUSG00000102796.1	chr4;chr4	132104830;132108383	132105597;132109363	-;-	1749	Gm37711	139	185	72	331	394	269	83	78	93	372	268	237	66	80	64	429	364	390	152.484	185.483	79.1546	310.112	345.803	260.498	87.9753	76.4696	71.1652	296.181	328.95	288.707	65.0689	69.8515	53.5472	447.67	428.316	443.941	139.041	78.5367	221.743	-0.8321	0.225156	-3.69578
239	ENSMUSG00000059401.14	chrX;chrX;chrX;chrX;chrX;chrX;chrX;chrX;chrX;chrX;chrX;chrX;chrX;chrX;chrX;chrX;chrX;chrX	71050240;71050256;71050256;71101485;71101485;71101485;71117481;71117481;71117481;71121358;71146186;71146186;71152190;71152190;71152190;71153874;71153874;71153874	71050349;71050349;71050349;71101643;71101643;71101643;71119394;71119394;71119394;71121468;71146435;71146435;71152274;71152274;71152274;71156056;71154717;71154947	+;+;+;+;+;+;+;+;+;+;+;+;+;+;+;+;+;+	4812	Mamld1	400	497	396	1098	1041	898	528	627	857	1117	866	804	524	737	664	1080	1000	912	438.804	498.297	435.35	1028.71	913.658	869.616	559.65	614.698	655.791	889.338	1062.95	979.41	516.607	643.507	555.552	1127	1176.69	1038.14	457.484	610.047	777.987	0.4163	0.112704	3.69382
240	ENSMUSG00000039735.16	chr3;chr3;chr3;chr3;chr3;chr3;chr3;chr3;chr3;chr3;chr3;chr3;chr3;chr3;chr3;chr3;chr3;chr3;chr3;chr3;chr3;chr3;chr3;chr3;chr3;chr3;chr3;chr3;chr3;chr3;chr3;chr3;chr3;chr3;chr3;chr3;chr3;chr3;chr3;chr3;chr3;chr3;chr3;chr3;chr3;chr3;chr3;chr3;chr3;chr3;chr3;chr3;chr3;chr3;chr3;chr3;chr3;chr3;chr3;chr3	122538719;122538725;122538725;122538725;122542125;122544544;122544544;122544544;122544544;122546300;122546300;122546300;122546300;122546943;122546943;122546943;122546943;122548068;122549156;122549156;122549156;122549156;122552136;122552136;122556412;122556412;122556412;122557903;122557903;122557903;122557903;122557909;122559020;122559020;122559020;122559020;122559020;122560833;122560833;122560833…	122540924;122542283;122542283;122542283;122542283;122544692;122544692;122544692;122544692;122546394;122546394;122546394;122546394;122547075;122547075;122547075;122547075;122555112;122549265;122549265;122549265;122549265;122552150;122552150;122556570;122556570;122556570;122558106;122558106;122558106;122558106;122558106;122559244;122559166;122559166;122559166;122559166;122560961;122560961;122560961…	-;-;-;-;-;-;-;-;-;-;-;-;-;-;-;-;-;-;-;-;-;-;-;-;-;-;-;-;-;-;-;-;-;-;-;-;-;-;-;-;-;-;-;-;-;-;-;-;-;-;-;-;-;-;-;-;-;-;-;-	12376	Fnbp1l	3806	5021	3589	5498	5926	5681	2910	3709	4316	6808	4585	4444	2634	3563	2787	5982	5006	5427	4175.22	5034.11	3945.64	5151.04	5201.09	5501.44	3084.44	3636.23	3302.68	5420.43	5627.74	5413.55	2596.84	3111.01	2331.81	6242.34	5890.53	6177.61	4384.99	3341.11	4546.87	-0.3924	0.10625	-3.6929
241	ENSMUSG00000032698.15	chr2;chr2;chr2;chr2;chr2;chr2;chr2;chr2;chr2;chr2;chr2;chr2;chr2;chr2;chr2;chr2;chr2;chr2;chr2;chr2;chr2;chr2;chr2;chr2;chr2;chr2;chr2	103957986;103957995;103969528;103970129;103970141;103970223;103970244;103970493;103970493;103970493;103970493;103970493;103971179;103976005;103976005;103976005;103976005;103976005;103976005;103976005;103980875;103980875;103980875;103980875;103980875;103980875;103980875	103958083;103958083;103969721;103970365;103970260;103970712;103970712;103970712;103970712;103970712;103970712;103970712;103971248;103976220;103976142;103976220;103976220;103976220;103976220;103976220;103980916;103981839;103981874;103981855;103981878;103981092;103981050	+;+;+;+;+;+;+;+;+;+;+;+;+;+;+;+;+;+;+;+;+;+;+;+;+;+;+	2166	Lmo2	452	648	438	190	207	195	367	435	509	222	143	137	270	301	309	147	127	118	495.848	649.691	481.524	178.01	181.679	188.837	388.999	426.465	389.495	176.753	175.522	166.889	266.191	262.816	258.533	153.397	149.44	134.321	542.354	401.653	284.689	-0.4355	0.117988	-3.69107
242	ENSMUSG00000037627.16	chr15;chr15;chr15;chr15;chr15;chr15;chr15;chr15;chr15;chr15;chr15;chr15;chr15;chr15;chr15;chr15;chr15;chr15;chr15;chr15;chr15;chr15;chr15;chr15;chr15;chr15;chr15;chr15;chr15;chr15;chr15;chr15;chr15;chr15;chr15;chr15;chr15;chr15;chr15;chr15;chr15;chr15;chr15;chr15	36009479;36009570;36010288;36010288;36010541;36010742;36010742;36013078;36013078;36015614;36015614;36025808;36025808;36040553;36040553;36043205;36046014;36048736;36048875;36050069;36050069;36052822;36052822;36054684;36054684;36080817;36080817;36081913;36081913;36083627;36083627;36087338;36092824;36098215;36099603;36101727;36103720;36104488;36106900;36122270;36138221;36139879;36140328;36140328	36009614;36009614;36010337;36010337;36010627;36010835;36010835;36013173;36013173;36015769;36015769;36025987;36025987;36040679;36040714;36043273;36046172;36048898;36048898;36050238;36050238;36052914;36052914;36054878;36054878;36080879;36080918;36082038;36082038;36083741;36083741;36087468;36092998;36098376;36100215;36101856;36103888;36104573;36107121;36122332;36139907;36139907;36140385;36140400	-;-;-;-;-;-;-;-;-;-;-;-;-;-;-;-;-;-;-;-;-;-;-;-;-;-;-;-;-;-;-;-;-;-;-;-;-;-;-;-;-;-;-;-	5664	Rgs22	177	100	164	8	8	9	381	303	389	10	11	5	212	289	178	2	12	5	194.171	100.261	180.297	7.4951	7.0214	8.7155	403.839	297.055	297.67	7.9618	13.5017	6.0909	209.009	252.339	148.928	2.087	14.1203	5.6916	158.243	332.854	119.792	1.0735	0.290964	3.68937
243	ENSMUSG00000022514.14	chr16;chr16;chr16;chr16;chr16;chr16;chr16;chr16;chr16;chr16;chr16;chr16;chr16;chr16;chr16;chr16;chr16;chr16;chr16;chr16;chr16;chr16;chr16;chr16;chr16;chr16;chr16;chr16;chr16;chr16;chr16;chr16;chr16;chr16;chr16;chr16;chr16;chr16;chr16;chr16;chr16;chr16;chr16;chr16;chr16;chr16;chr16;chr16;chr16;chr16;chr16;chr16;chr16;chr16;chr16;chr16;chr16	26581704;26581742;26581753;26581757;26624155;26624155;26624155;26624155;26624156;26676709;26676709;26676709;26676709;26676709;26680103;26680103;26680103;26680103;26680103;26692745;26692745;26692745;26692745;26692745;26695222;26695222;26695222;26695222;26695222;26698827;26698827;26698827;26698827;26698827;26701088;26701088;26701088;26701088;26710481;26710481;26710481;26710481;26712117;26712117;267…	26581886;26581886;26581886;26581886;26624219;26624219;26624219;26624219;26624219;26676994;26676994;26676994;26676994;26676994;26680289;26680289;26680289;26680289;26680289;26692910;26692910;26692910;26692910;26692910;26695293;26695293;26695293;26695293;26695293;26698953;26698953;26698953;26698953;26698953;26701236;26702356;26701236;26701236;26710630;26710630;26710630;26710630;26712260;26712260;267…	+;+;+;+;+;+;+;+;+;+;+;+;+;+;+;+;+;+;+;+;+;+;+;+;+;+;+;+;+;+;+;+;+;+;+;+;+;+;+;+;+;+;+;+;+;+;+;+;+;+;+;+;+;+;+;+;+	11360	Il1rap	659	813	499	997	1120	1172	972	903	1234	1223	885	926	1055	1154	1151	1008	839	880	722.929	815.122	548.585	934.083	982.995	1134.96	1030.27	885.283	944.278	973.734	1086.27	1128.03	1040.12	1007.61	963.013	1051.87	987.245	1001.71	695.545	953.275	957.672	0.4533	0.122909	3.68819
244	ENSMUSG00000068428.7	chr16;chr16;chr16;chr16;chr16;chr16;chr16;chr16;chr16;chr16;chr16;chr16;chr16;chr16;chr16;chr16;chr16;chr16;chr16;chr16;chr16;chr16;chr16	26913553;26914077;26919570;26936267;26943590;26957235;26959105;26959105;26962894;26962894;26962894;26962894;26963884;26963884;26963884;26963884;26965576;26965576;26965576;26967841;26989909;26989909;26991473	26913686;26914401;26919966;26936330;26943675;26960871;26960871;26960871;26963010;26963010;26963010;26963010;26963972;26963972;26963972;26963972;26965750;26965750;26965606;26968245;26990039;26989974;26991652	-;-;-;-;-;-;-;-;-;-;-;-;-;-;-;-;-;-;-;-;-;-;-	5740	Gmnc	10	60	13	35	37	41	237	445	536	50	44	34	24	666	17	13	20	17	10.9701	60.1566	14.2918	32.7913	32.4739	39.7041	251.207	436.269	410.156	39.8092	54.0067	41.4178	23.6614	581.514	14.2235	13.5658	23.5339	19.3513	28.4728	365.877	116.617	3.6814	0.998449	3.68708
245	ENSMUSG00000035403.10	chr2;chr2;chr2;chr2;chr2;chr2;chr2;chr2;chr2;chr2;chr2;chr2;chr2;chr2;chr2;chr2;chr2;chr2;chr2	37776249;37783200;37786439;37786718;37787264;37787659;37790128;37791086;37791171;37792054;37792054;37792623;37793099;37793099;37794530;37795169;37795375;37796448;37796448	37776446;37783523;37786634;37786857;37787449;37787772;37791000;37791591;37791591;37792219;37792219;37792742;37793523;37793867;37794646;37795501;37795501;37799103;37796616	+;+;+;+;+;+;+;+;+;+;+;+;+;+;+;+;+;+;+	6698	Crb2	295	214	297	167	210	213	537	738	907	151	145	99	335	868	239	116	136	125	323.618	214.559	326.513	156.461	184.311	206.268	569.19	723.52	694.052	120.224	177.976	120.599	330.274	757.889	199.965	121.048	160.03	142.289	288.23	662.254	307.155	1.2009	0.325937	3.68445
246	ENSMUSG00000116766.1	chr16	35284754	35286550	+	1797	Gm49702	326	452	269	30	47	40	221	232	221	48	33	17	75	55	59	43	47	45	357.625	453.18	295.73	28.1068	41.2507	38.7357	234.248	227.448	169.113	38.2169	40.505	20.7089	73.9419	48.0229	49.3638	44.8714	55.3046	51.224	368.845	210.27	125.978	-0.8149	0.221391	-3.68078
247	ENSMUSG00000041986.16	chr9;chr9;chr9;chr9;chr9;chr9;chr9;chr9;chr9;chr9;chr9;chr9;chr9;chr9;chr9;chr9;chr9;chr9;chr9;chr9;chr9;chr9;chr9;chr9;chr9;chr9;chr9;chr9;chr9;chr9;chr9;chr9;chr9	53911457;53911460;53911460;53919593;53919593;53919593;53921323;53921323;53921323;53924400;53924400;53925708;53925966;53925966;53931455;53931455;53931455;53934117;53934117;53934117;53935561;53935561;53935561;53935730;53935730;53935730;53936818;53946262;53946848;53946848;53975025;53975025;53975025	53912894;53912894;53912894;53919726;53919726;53919726;53921373;53921373;53921373;53924468;53924468;53927026;53926099;53926099;53931584;53931584;53931584;53934214;53934214;53934214;53935589;53935589;53935589;53935875;53935875;53935913;53936834;53946949;53946949;53946949;53975065;53975301;53975126	-;-;-;-;-;-;-;-;-;-;-;-;-;-;-;-;-;-;-;-;-;-;-;-;-;-;-;-;-;-;-;-;-	4434	Elmod1	3443	3764	3103	3576	3499	3137	2809	3057	3170	3872	2640	2702	2132	2074	1857	2912	2558	2494	3777	3773.82	3411.34	3350.33	3070.98	3037.85	2977.38	2997.02	2425.74	3082.83	3240.4	3291.5	2101.92	1810.9	1553.7	3038.73	3009.98	2838.95	3654.06	2800.05	2932.8	-0.3848	0.104655	-3.67723
248	ENSMUSG00000097961.1	chrX	88759471	88760312	-	842	Gm27000	202	211	240	202	295	213	134	153	181	192	152	109	162	128	228	183	189	193	221.596	211.551	263.849	189.252	258.914	206.268	142.032	149.998	138.504	152.868	186.569	132.781	159.714	111.762	190.762	190.964	222.395	219.694	232.332	143.512	186.082	-0.6952	0.189258	-3.67306
250	ENSMUSG00000071753.13	chrX;chrX;chrX;chrX;chrX;chrX;chrX;chrX;chrX;chrX;chrX;chrX;chrX;chrX;chrX;chrX;chrX;chrX;chrX;chrX;chrX;chrX;chrX;chrX;chrX;chrX;chrX;chrX;chrX;chrX;chrX;chrX;chrX;chrX;chrX;chrX;chrX;chrX;chrX;chrX;chrX;chrX;chrX;chrX;chrX;chrX;chrX;chrX;chrX;chrX;chrX;chrX;chrX;chrX;chrX;chrX;chrX;chrX	61116378;61116378;61116386;61116386;61116386;61116386;61116386;61116398;61118214;61118214;61118214;61118214;61118214;61118214;61118214;61118587;61118587;61118587;61118587;61118587;61118587;61118587;61118587;61119342;61119342;61119342;61119342;61119342;61119342;61119342;61122012;61122012;61122012;61122012;61122012;61133366;61133366;61133366;61133366;61133366;61133366;61134713;61134721;61134721;611…	61116424;61116424;61116424;61116424;61116424;61116424;61116424;61116458;61118247;61118247;61118247;61118247;61118247;61118247;61118247;61118691;61118691;61118691;61118691;61118691;61120651;61118691;61118691;61119424;61119424;61119424;61119424;61119424;61119424;61119424;61122159;61122159;61122159;61122159;61122159;61133503;61133503;61133503;61133503;61133503;61133503;61134796;61134796;61134796;611…	+;+;+;+;+;+;+;+;+;+;+;+;+;+;+;+;+;+;+;+;+;+;+;+;+;+;+;+;+;+;+;+;+;+;+;+;+;+;+;+;+;+;+;+;+;+;+;+;+;+;+;+;+;+;+;+;+;+	22140	Cdr1os	3913	4115	4379	3128	3112	3222	3433	3729	4317	4800	2999	3364	3400	3231	3971	4065	3282	3572	4292.6	4125.74	4814.14	2930.6	2731.32	3120.16	3638.79	3655.84	3303.44	3821.69	3681.04	4097.93	3352.03	2821.13	3322.44	4241.91	3861.91	4066.05	4410.83	3532.69	3659.93	-0.3206	0.0873587	-3.66949
251	ENSMUSG00000041141.7	chr7;chr7;chr7	16959679;16960209;16962020	16959891;16961497;16964607	+;+;+	4090	Pnmal1	3641	4272	3465	4341	4338	3799	2941	2939	4436	5363	3761	3800	4875	4122	5492	4004	3736	3786	3994.21	4283.15	3809.31	4067.06	3807.35	3678.92	3117.3	2881.34	3394.5	4269.94	4616.34	4629.05	4806.22	3599.1	4595.02	4178.25	4396.13	4309.65	4028.89	3131.04	4024.05	-0.3634	0.0991324	-3.66621
252	ENSMUSG00000041444.14	chr9;chr9;chr9;chr9;chr9;chr9;chr9;chr9;chr9;chr9;chr9;chr9;chr9;chr9;chr9;chr9;chr9;chr9;chr9;chr9;chr9;chr9;chr9;chr9;chr9;chr9;chr9;chr9;chr9;chr9;chr9;chr9;chr9;chr9;chr9;chr9;chr9;chr9;chr9;chr9;chr9;chr9;chr9;chr9;chr9;chr9;chr9;chr9;chr9;chr9;chr9;chr9;chr9;chr9;chr9;chr9;chr9;chr9;chr9;chr9;chr9;chr9;chr9;chr9;chr9;chr9	32116136;32129570;32129570;32151922;32151922;32152668;32153040;32153040;32170090;32170090;32181842;32181842;32181911;32186329;32186329;32187634;32187634;32189984;32189984;32207448;32208184;32208184;32208184;32224249;32224592;32239262;32239262;32239262;32239262;32245152;32245152;32245152;32245152;32245164;32245918;32245918;32245918;32245918;32245918;32246447;32246447;32246447;32247108;32247108;322…	32116251;32129678;32129678;32152013;32152013;32152709;32153124;32153124;32170176;32170176;32181966;32181979;32181979;32186421;32186421;32187756;32187756;32190061;32190061;32207649;32208363;32208265;32208265;32224587;32224652;32239411;32239411;32239411;32239411;32245254;32245254;32245254;32245254;32245254;32249464;32245983;32246062;32246062;32246062;32246529;32246529;32246529;32247215;32247215;322…	+;+;+;+;+;+;+;+;+;+;+;+;+;+;+;+;+;+;+;+;+;+;+;+;+;+;+;+;+;+;+;+;+;+;+;+;+;+;+;+;+;+;+;+;+;+;+;+;+;+;+;+;+;+;+;+;+;+;+;+;+;+;+;+;+;+	17179	Arhgap32	4875	5665	4207	14202	14423	11958	3631	4354	5532	14866	10423	9300	3893	3906	4606	10947	9926	8847	5347.92	5679.79	4625.05	13305.8	12658.7	11580	3848.66	4268.57	4233.18	11836.1	12793.4	11329	3838.08	3410.5	3853.72	11423.4	11679.9	10070.6	5217.58	4116.8	8099.02	-0.3418	0.0932668	-3.66449
253	ENSMUSG00000048416.15	chr3;chr3;chr3;chr3;chr3;chr3;chr3;chr3;chr3;chr3;chr3;chr3;chr3;chr3;chr3;chr3;chr3;chr3;chr3;chr3;chr3;chr3	67374097;67374125;67374142;67374148;67379967;67384551;67384551;67384551;67390978;67392840;67392892;67392892;67393935;67393935;67393935;67395252;67395252;67395252;67397781;67397781;67399702;67399702	67374262;67374262;67374262;67374262;67380469;67384698;67384698;67384698;67391022;67392975;67392975;67392975;67394063;67394063;67394063;67395411;67395299;67395411;67397910;67397910;67400003;67399998	+;+;+;+;+;+;+;+;+;+;+;+;+;+;+;+;+;+;+;+;+;+	1719	Mlf1	85	57	76	4	5	6	167	229	223	6	0	2	102	225	85	5	3	5	93.2458	57.1488	83.5521	3.7476	4.3884	5.8104	177.011	224.507	170.643	4.7771	0	2.4363	100.561	196.457	71.1174	5.2176	3.5301	5.6916	77.9822	190.72	67.2135	1.2914	0.352534	3.66323
254	ENSMUSG00000117864.1	chr18;chr18;chr18;chr18	57405415;57407602;57413093;57414123	57405781;57407788;57413192;57416150	+;+;+;+	2682	Gm19500	124	122	163	57	69	67	293	326	404	57	22	21	148	359	145	38	22	41	136.029	122.318	179.197	53.4029	60.5595	64.8823	310.564	319.604	309.148	45.3825	27.0033	25.5816	145.912	313.459	121.318	39.6538	25.8872	46.6708	145.848	313.105	130.365	1.1029	0.301315	3.66028
255	ENSMUSG00000030275.6	chr6;chr6;chr6;chr6;chr6;chr6;chr6;chr6;chr6;chr6;chr6;chr6;chr6;chr6;chr6;chr6;chr6;chr6;chr6;chr6;chr6;chr6;chr6;chr6;chr6;chr6;chr6	143167221;143167230;143167254;143167254;143180587;143180587;143180587;143180587;143184573;143184573;143184573;143184573;143186492;143186492;143186492;143186492;143195232;143195232;143195232;143197405;143197405;143197405;143203079;143203384;143217597;143218056;143230833	143167636;143167636;143167636;143167636;143180846;143180846;143180846;143180846;143184713;143184713;143184713;143184713;143192282;143186634;143186634;143186634;143195315;143195315;143195315;143197565;143197565;143197565;143203152;143208546;143217740;143218497;143232307	+;+;+;+;+;+;+;+;+;+;+;+;+;+;+;+;+;+;+;+;+;+;+;+;+;+;+	14151	Etnk1	9787	11790	9425	10745	11351	9362	8902	9580	11938	12064	8439	7802	9656	10353	11617	10628	8779	9444	10736.4	11820.8	10361.6	10066.9	9962.47	9066.09	9435.62	9392.04	9135.16	9605.17	10358.2	9504.17	9519.77	9039.66	9719.65	11090.5	10330.2	10750.2	10972.9	9320.94	9994.15	-0.2356	0.0643764	-3.65973
256	ENSMUSG00000030067.17	chr6;chr6;chr6;chr6;chr6;chr6;chr6;chr6;chr6;chr6;chr6;chr6;chr6;chr6;chr6;chr6;chr6;chr6;chr6;chr6;chr6;chr6;chr6;chr6;chr6;chr6;chr6;chr6;chr6;chr6;chr6;chr6;chr6;chr6;chr6;chr6;chr6;chr6;chr6;chr6;chr6;chr6;chr6;chr6;chr6;chr6;chr6;chr6;chr6;chr6;chr6;chr6;chr6;chr6;chr6;chr6;chr6;chr6;chr6;chr6;chr6;chr6;chr6;chr6;chr6;chr6;chr6;chr6;chr6;chr6;chr6;chr6;chr6;chr6;chr6;chr6;chr6;chr6;chr6;chr6…	98925338;98925342;98925415;98929189;98929466;98929556;98930090;98930090;98930090;98930090;98930090;98930090;98930090;98930090;98930090;98930171;98935274;98935274;98935274;98935274;98935274;98935274;98935274;98935274;98935274;98935274;98935274;98935274;98935274;98935274;98939719;98939719;98939719;98939719;98939719;98939719;98939719;98939719;98939719;98939719;98939719;98939719;98940995;98941536;989…	98930234;98930234;98925802;98930234;98930234;98929785;98930234;98930234;98930234;98930234;98930234;98930234;98930234;98930234;98930234;98930234;98935440;98935545;98935440;98935440;98935440;98935440;98935440;98935440;98935440;98935440;98935440;98935440;98935440;98935440;98939788;98939788;98939788;98939788;98939788;98939788;98939788;98939788;98939788;98939788;98939788;98939788;98941164;98941657;989…	-;-;-;-;-;-;-;-;-;-;-;-;-;-;-;-;-;-;-;-;-;-;-;-;-;-;-;-;-;-;-;-;-;-;-;-;-;-;-;-;-;-;-;-;-;-;-;-;-;-;-;-;-;-;-;-;-;-;-;-;-;-;-;-;-;-;-;-;-;-;-;-;-;-;-;-;-;-;-;-;-;-;-;-;-;-;-;-;-;-;-;-;-;-;-;-;-;-;-;-;-;-;-;-;-;-;-;-;-;-;-;-;-;-;-;-;-;-;-;-;-;-;-;-;-;-;-;-;-;-;-;-;-;-;-;-;-;-;-;-;-;-;-;-;-;-;-;-;-;-;-;-;-;-;-;-;-;-;-;-;-;-;-;-;-;-;-;-;-;-;-;-;-;-;-;-;-;-;-;-;-;-;-;-;-;-;-;-;-;-;-;-;-;-;-;-;-;-;-;-…	13751	Foxp1	2586	3545	1707	1996	2039	1711	1847	1954	2014	2143	1524	1492	1074	1104	1047	1541	1366	1218	2836.87	3554.25	1876.62	1870.04	1789.58	1656.92	1957.72	1915.66	1541.15	1706.22	1870.59	1817.51	1058.85	963.951	875.999	1608.06	1607.36	1386.46	2755.91	1804.84	1771.88	-0.6114	0.167223	-3.65624
257	ENSMUSG00000032120.11	chr9;chr9;chr9;chr9;chr9;chr9;chr9;chr9;chr9;chr9;chr9;chr9;chr9;chr9;chr9;chr9;chr9;chr9;chr9;chr9;chr9;chr9;chr9;chr9;chr9;chr9;chr9;chr9;chr9;chr9;chr9;chr9;chr9;chr9;chr9;chr9;chr9;chr9;chr9;chr9;chr9;chr9;chr9;chr9;chr9;chr9;chr9;chr9;chr9;chr9;chr9;chr9;chr9;chr9;chr9;chr9;chr9;chr9;chr9;chr9;chr9;chr9;chr9;chr9;chr9;chr9	44309237;44310211;44310845;44311232;44311234;44312971;44313506;44313506;44313506;44313506;44313506;44313701;44313787;44313878;44313878;44313878;44313878;44313878;44313878;44314155;44314155;44314155;44314155;44314155;44314155;44314880;44314880;44314880;44314880;44314880;44315147;44315147;44315147;44315147;44315147;44315177;44315364;44315364;44315364;44315364;44315364;44316106;44316106;44316106;443…	44311267;44311267;44311311;44311267;44311267;44313791;44313839;44313791;44313791;44313791;44313791;44313791;44314011;44314014;44314011;44314011;44314011;44315054;44314011;44314256;44314256;44314256;44314256;44314455;44314256;44315054;44315054;44315054;44314949;44315054;44315274;44315287;44315274;44315274;44315274;44315274;44315428;44315428;44315428;44315428;44315428;44316214;44316154;44316214;443…	-;-;-;-;-;-;-;-;-;-;-;-;-;-;-;-;-;-;-;-;-;-;-;-;-;-;-;-;-;-;-;-;-;-;-;-;-;-;-;-;-;-;-;-;-;-;-;-;-;-;-;-;-;-;-;-;-;-;-;-;-;-;-;-;-;-	5836	C2cd2l	2830	3478	2512	3175	3266	2955	2380	2628	3269	3606	2484	2297	1803	2022	2348	2207	2213	2180	3104.54	3487.08	2761.62	2974.64	2866.48	2861.6	2522.67	2576.44	2501.49	2871.04	3048.92	2798.14	1777.56	1765.5	1964.51	2303.05	2604.02	2481.52	3117.74	2533.53	2626.16	-0.2998	0.0820369	-3.65459
258	ENSMUSG00000058006.12	chr4;chr4;chr4;chr4;chr4;chr4;chr4;chr4;chr4;chr4;chr4;chr4;chr4;chr4;chr4;chr4;chr4;chr4;chr4;chr4;chr4;chr4;chr4;chr4;chr4;chr4;chr4;chr4;chr4;chr4;chr4;chr4;chr4;chr4;chr4;chr4;chr4;chr4;chr4;chr4;chr4;chr4;chr4;chr4;chr4;chr4;chr4;chr4;chr4;chr4;chr4;chr4;chr4;chr4;chr4;chr4;chr4;chr4;chr4;chr4;chr4;chr4;chr4;chr4;chr4;chr4;chr4;chr4;chr4;chr4;chr4;chr4;chr4;chr4;chr4;chr4;chr4;chr4;chr4;chr4…	32657119;32657119;32657183;32662833;32662833;32662833;32666393;32666393;32667091;32667091;32667272;32667272;32668799;32668799;32669463;32669463;32670567;32670567;32671516;32671516;32671550;32672831;32672831;32672897;32673954;32673954;32673954;32674931;32674931;32674931;32676742;32676742;32676742;32678299;32678299;32678299;32679531;32679531;32679531;32683543;32683543;32684639;32684639;32685659;326…	32657352;32657352;32657352;32664170;32663059;32663059;32666617;32666617;32667198;32667198;32667464;32667464;32669041;32669041;32669594;32669594;32670670;32670670;32671630;32671630;32671630;32673015;32673015;32673015;32674035;32674035;32674035;32675026;32675026;32675026;32676854;32676854;32676854;32678447;32678447;32678447;32679569;32679591;32679591;32683754;32683754;32684739;32684739;32685803;326…	+;+;+;+;+;+;+;+;+;+;+;+;+;+;+;+;+;+;+;+;+;+;+;+;+;+;+;+;+;+;+;+;+;+;+;+;+;+;+;+;+;+;+;+;+;+;+;+;+;+;+;+;+;+;+;+;+;+;+;+;+;+;+;+;+;+;+;+;+;+;+;+;+;+;+;+;+;+;+;+;+;+;+;+;+;+;+;+;+;+;+;+;+;+;+;+;+;+;+;+;+;+;+;+;+;+;+;+;+;+;+;+;+;+;+;+;+;+;+;+;+;+;+;+;+;+;+;+;+;+;+;+;+;+;+;+;+;+;+;+;+;+;+;+;+;+;+;+;+;+;+;+;+;+;+;+;+;+;+;+;+;+;+;+;+;+;+;+;+;+;+;+;+;+;+;+;+;+;+;+;+;+;+;+;+;+;+;+;+;+;+;+;+;+;+;+;+;+;+;+…	21836	Mdn1	2074	2387	2092	2260	2254	2096	1703	1974	2592	2211	1492	1543	2019	1987	2561	2307	1847	1971	2275.2	2393.23	2299.88	2117.38	1978.28	2029.75	1805.08	1935.27	1983.44	1760.36	1831.32	1879.64	1990.52	1734.94	2142.72	2407.4	2173.35	2243.61	2322.77	1907.93	2054.52	-0.2832	0.0775266	-3.65333
259	ENSMUSG00000038463.8	chr1;chr1;chr1;chr1;chr1;chr1;chr1;chr1	170644532;170647682;170649736;170662359;170666572;170668751;170681037;170681724	170645095;170647945;170649843;170662535;170666797;170669263;170681213;170682789	+;+;+;+;+;+;+;+	3095	Olfml2b	67	65	44	186	159	145	385	100	87	142	95	110	65	97	97	147	192	135	73.4996	65.1697	48.3722	174.262	139.55	140.417	408.078	98.038	66.5739	113.058	116.605	133.999	64.083	84.6949	81.1575	153.397	225.925	153.672	62.3472	190.897	130.031	1.6098	0.440796	3.65199
260	ENSMUSG00000020629.12	chr12;chr12;chr12;chr12;chr12;chr12;chr12;chr12;chr12;chr12	28675231;28675484;28677778;28677778;28677805;28679390;28679390;28679390;28680966;28680966	28675372;28675549;28677897;28677897;28677897;28679569;28679737;28679569;28682175;28681730	+;+;+;+;+;+;+;+;+;+	1886	Adi1	412	431	345	386	366	302	524	594	755	390	261	256	689	918	755	404	278	304	451.968	432.125	379.282	361.641	321.229	292.455	555.411	582.346	577.739	310.512	320.358	311.852	679.279	801.546	631.689	421.582	327.121	346.047	421.125	571.832	450.232	0.4414	0.121	3.64822
261	ENSMUSG00000045954.7	chr1;chr1	51289126;51300649	51289868;51302960	+;+	3055	Cavin2	91	129	129	166	152	168	204	347	332	210	101	103	197	435	136	112	88	92	99.8278	129.337	141.819	155.524	133.406	162.69	216.229	340.192	254.052	167.199	123.97	125.472	194.221	379.817	113.788	116.874	103.549	104.725	123.661	270.158	170.149	1.1273	0.309651	3.64044
262	ENSMUSG00000052609.9	chr12;chr12;chr12;chr12;chr12;chr12;chr12;chr12;chr12;chr12;chr12;chr12;chr12;chr12;chr12;chr12;chr12;chr12;chr12;chr12;chr12;chr12;chr12;chr12;chr12;chr12;chr12;chr12;chr12;chr12;chr12;chr12;chr12;chr12;chr12;chr12;chr12;chr12;chr12;chr12;chr12;chr12;chr12;chr12;chr12;chr12;chr12;chr12;chr12;chr12;chr12;chr12;chr12;chr12;chr12;chr12;chr12;chr12;chr12;chr12;chr12;chr12;chr12;chr12;chr12;chr12;chr…	76530891;76533380;76533560;76533620;76547025;76547043;76547789;76560129;76560129;76560129;76560129;76560129;76560129;76562206;76562206;76562206;76562206;76562238;76563500;76563755;76563755;76563755;76563755;76564097;76564097;76564097;76564097;76564257;76564257;76564257;76564257;76564502;76564502;76564502;76564502;76564798;76564798;76564798;76564798;76565159;76565159;76565159;76565159;76565492;765…	76531273;76533818;76533818;76533818;76547186;76547186;76547867;76560440;76560518;76560518;76560518;76560194;76560518;76562285;76562303;76562303;76562303;76562303;76563521;76563824;76563824;76563824;76563824;76564143;76564143;76564143;76564143;76564407;76564407;76564407;76564407;76564633;76564633;76564633;76564633;76564980;76564980;76564980;76564980;76565251;76565251;76565251;76565251;76565578;765…	+;+;+;+;+;+;+;+;+;+;+;+;+;+;+;+;+;+;+;+;+;+;+;+;+;+;+;+;+;+;+;+;+;+;+;+;+;+;+;+;+;+;+;+;+;+;+;+;+;+;+;+;+;+;+;+;+;+;+;+;+;+;+;+;+;+;+;+;+;+;+;+;+;+;+;+;+;+	11727	Plekhg3	701	533	556	276	255	354	959	1341	1501	271	116	148	703	1335	649	189	135	160	769.004	534.391	611.249	258.583	223.807	342.811	1016.49	1314.69	1148.59	215.766	142.381	180.289	693.082	1165.65	543.002	197.225	158.854	182.13	638.215	1159.92	538.777	0.8623	0.237084	3.637
263	ENSMUSG00000024330.17	chr17;chr17;chr17;chr17;chr17;chr17;chr17;chr17;chr17;chr17;chr17;chr17;chr17;chr17;chr17;chr17;chr17;chr17;chr17;chr17;chr17;chr17;chr17;chr17;chr17;chr17;chr17;chr17;chr17;chr17;chr17;chr17;chr17;chr17;chr17;chr17;chr17;chr17;chr17;chr17;chr17;chr17;chr17;chr17;chr17;chr17;chr17;chr17;chr17;chr17;chr17;chr17;chr17;chr17;chr17;chr17;chr17;chr17;chr17;chr17;chr17;chr17;chr17;chr17;chr17;chr17;chr…	34039437;34039472;34039472;34039472;34039472;34039472;34039655;34042160;34042160;34042160;34042160;34042160;34042160;34042160;34042401;34042401;34042401;34042401;34042401;34042401;34042401;34043234;34043234;34043234;34043234;34043234;34043234;34043234;34044819;34044819;34044819;34044819;34044819;34044819;34044819;34045771;34045771;34045771;34046440;34046440;34046440;34047098;34047098;34047098;340…	34039736;34039736;34039736;34039736;34039736;34039736;34039736;34042309;34042309;34042309;34042309;34042309;34042309;34042309;34042611;34042611;34042611;34042611;34042611;34042611;34042611;34043396;34043396;34043396;34043396;34043396;34043396;34043396;34045010;34045010;34045010;34045010;34045010;34045010;34045010;34045848;34045848;34045848;34046502;34046502;34046502;34047277;34047277;34047277;340…	+;+;+;+;+;+;+;+;+;+;+;+;+;+;+;+;+;+;+;+;+;+;+;+;+;+;+;+;+;+;+;+;+;+;+;+;+;+;+;+;+;+;+;+;+;+;+;+;+;+;+;+;+;+;+;+;+;+;+;+;+;+;+;+;+;+;+;+;+;+;+;+;+;+;+;+;+;+;+;+;+;+;+;+;+;+;+;+;+;+;+;+;+;+;+;+;+;+;+;+;+;+;+;+;+;+;+;+;+;+;+;+;+;+;+;+;+;+;+;+;+;+;+;+;+;+;+;+;+;+;+;+;+;+;+;+;+;+;+;+;+;+;+;+;+;+;+;+;+;+;+;+;+;+;+;+;+;+;+;+;+;+;+;+;+;+;+;+;+;+;+;+;+;+;+;+;+;+;+;+;+;+;+;+;+;+;+;+;+;+;+;+;+;+;+;+;+;+;+;+…	6874	Col11a2	389	432	399	409	511	421	591	606	654	374	280	243	264	263	332	266	228	260	426.737	433.128	438.648	383.19	448.491	407.693	626.427	594.11	500.452	297.773	343.679	296.016	260.276	229.637	277.776	277.576	268.286	295.961	432.837	573.663	378.103	0.4029	0.110825	3.6351
264	ENSMUSG00000026600.12	chr1;chr1;chr1;chr1;chr1;chr1;chr1;chr1;chr1;chr1;chr1;chr1;chr1;chr1;chr1;chr1;chr1;chr1;chr1;chr1;chr1;chr1;chr1;chr1;chr1;chr1;chr1;chr1;chr1;chr1;chr1;chr1;chr1;chr1;chr1;chr1;chr1;chr1;chr1;chr1;chr1;chr1;chr1;chr1;chr1;chr1;chr1;chr1;chr1;chr1;chr1;chr1;chr1;chr1;chr1;chr1;chr1;chr1	156424525;156429793;156430725;156430983;156432204;156432204;156432204;156432204;156432847;156432847;156432847;156434153;156434153;156435793;156435793;156437704;156437704;156439288;156439288;156439701;156439701;156440150;156440507;156440507;156440576;156441229;156441229;156441229;156442381;156442381;156442381;156442381;156444555;156444555;156444555;156444555;156446411;156446541;156446541;156446541…	156431115;156431115;156431115;156431115;156432349;156432573;156432349;156432349;156433019;156432982;156432982;156434251;156434251;156435890;156435890;156437833;156437833;156439333;156439333;156439782;156439782;156441511;156440585;156440585;156440585;156441511;156441511;156441511;156442488;156442488;156442488;156442488;156444614;156444614;156444614;156444614;156446692;156446692;156446692;156446692…	-;-;-;-;-;-;-;-;-;-;-;-;-;-;-;-;-;-;-;-;-;-;-;-;-;-;-;-;-;-;-;-;-;-;-;-;-;-;-;-;-;-;-;-;-;-;-;-;-;-;-;-;-;-;-;-;-;-	9791	Soat1	784	765	713	795	852	742	932	1170	1274	889	585	530	911	1300	1089	730	607	675	860.055	766.997	783.85	744.83	747.778	718.547	987.868	1147.04	974.887	707.808	718.043	645.631	898.148	1135.09	911.139	761.769	714.253	768.36	803.634	1036.6	832.894	0.367	0.101045	3.63181
265	ENSMUSG00000033713.12	chr12;chr12;chr12;chr12;chr12;chr12;chr12;chr12;chr12;chr12;chr12;chr12;chr12;chr12;chr12;chr12;chr12;chr12;chr12;chr12;chr12;chr12;chr12;chr12;chr12;chr12;chr12;chr12;chr12;chr12;chr12;chr12;chr12;chr12;chr12;chr12;chr12;chr12;chr12;chr12;chr12;chr12;chr12;chr12;chr12;chr12;chr12;chr12;chr12;chr12;chr12;chr12	99190078;99195094;99195094;99196411;99196670;99196686;99209461;99209461;99209461;99209461;99209461;99209461;99209503;99219598;99219601;99291237;99291237;99291237;99291237;99291237;99291237;99291237;99291264;99329975;99341422;99341422;99341422;99341422;99341503;99356739;99387405;99388345;99388361;99388361;99388361;99388361;99388899;99392752;99393670;99412469;99448772;99450025;99450025;99450025;994…	99196813;99196813;99196813;99196813;99196813;99196813;99209566;99209566;99209566;99209566;99209566;99209566;99209566;99219663;99219663;99291277;99291389;99291301;99291278;99291301;99291301;99291301;99291301;99330063;99341534;99341534;99341534;99341534;99341534;99357019;99388917;99388917;99388917;99388917;99388917;99388917;99388917;99393072;99393797;99412605;99450109;99450109;99450109;99450097;994…	-;-;-;-;-;-;-;-;-;-;-;-;-;-;-;-;-;-;-;-;-;-;-;-;-;-;-;-;-;-;-;-;-;-;-;-;-;-;-;-;-;-;-;-;-;-;-;-;-;-;-;-	11501	Foxn3	1081	960	786	803	822	765	1232	1226	1846	830	474	541	1405	1546	1534	616	571	623	1185.87	962.506	864.104	752.326	721.448	740.82	1305.85	1201.95	1412.59	660.833	581.799	659.031	1385.18	1349.88	1283.46	642.808	671.892	709.168	1004.16	1306.8	949.528	0.3811	0.104946	3.63137
266	ENSMUSG00000054889.10	chr13;chr13;chr13;chr13;chr13;chr13;chr13;chr13;chr13;chr13;chr13;chr13;chr13;chr13;chr13;chr13;chr13;chr13;chr13;chr13;chr13;chr13;chr13;chr13;chr13;chr13;chr13;chr13;chr13;chr13;chr13;chr13;chr13;chr13;chr13;chr13;chr13;chr13;chr13;chr13;chr13;chr13;chr13;chr13;chr13;chr13;chr13;chr13;chr13;chr13;chr13;chr13	38151294;38151328;38164764;38164764;38167516;38167516;38168606;38168606;38172779;38172779;38173818;38173818;38175068;38175068;38176396;38176396;38177187;38177187;38178367;38178434;38178434;38179048;38179048;38179048;38181098;38181098;38181098;38182202;38182202;38182202;38183115;38183115;38183946;38183946;38185096;38185096;38185573;38185573;38186595;38186595;38187741;38187741;38188450;38188450;381…	38151794;38151794;38164866;38164866;38167664;38167664;38168780;38168780;38172907;38172907;38173868;38173868;38175229;38175229;38176500;38176500;38177282;38177282;38178559;38178559;38178559;38179200;38179200;38179200;38181252;38181252;38181252;38182234;38182328;38182328;38183316;38183316;38184172;38184172;38185262;38185262;38185711;38185711;38186788;38186788;38187903;38187903;38188533;38188533;381…	+;+;+;+;+;+;+;+;+;+;+;+;+;+;+;+;+;+;+;+;+;+;+;+;+;+;+;+;+;+;+;+;+;+;+;+;+;+;+;+;+;+;+;+;+;+;+;+;+;+;+;+	9659	Dsp	9	33	15	5	2	1	210	307	262	10	3	5	34	633	25	3	1	1	9.8731	33.0861	16.4905	4.6845	1.7553	0.9684	222.588	300.977	200.487	7.9618	3.6823	6.0909	33.5203	552.7	20.9169	3.1306	1.1767	1.1383	19.8166	241.351	78.9571	3.6042	0.992599	3.63104
267	ENSMUSG00000035620.15	chr10;chr10;chr10;chr10;chr10;chr10;chr10;chr10;chr10;chr10;chr10;chr10;chr10;chr10;chr10;chr10;chr10;chr10;chr10;chr10;chr10;chr10;chr10;chr10;chr10;chr10;chr10;chr10;chr10;chr10;chr10;chr10;chr10;chr10;chr10;chr10;chr10	84917616;84917654;84917656;84925546;84925546;84925546;84937393;84947412;84947412;84947412;84958016;84958016;84958016;84958016;84969863;84969863;84969863;84969863;84970729;84970729;84970729;84970729;84980048;84980048;84980048;84980048;84992120;84992120;84992120;84992120;85001782;85008716;85009452;85015076;85015076;85015076;85015076	84917825;84917825;84917825;84925593;84925593;84925593;84937451;84948020;84948020;84948020;84958110;84958110;84958110;84958110;84970091;84970091;84970091;84970091;84970824;84970824;84970824;84970824;84980192;84980192;84980192;84980192;84992264;84992264;84992168;84992264;85001901;85008793;85009627;85018337;85016447;85016209;85016447	+;+;+;+;+;+;+;+;+;+;+;+;+;+;+;+;+;+;+;+;+;+;+;+;+;+;+;+;+;+;+;+;+;+;+;+;+	5272	Ric8b	1692	2027	1465	951	1022	864	1327	1652	1869	1167	799	780	1314	1469	1518	951	864	909	1856.14	2032.29	1610.58	890.986	896.982	836.691	1406.55	1619.59	1430.19	929.148	980.712	950.174	1295.46	1282.65	1270.07	992.387	1016.66	1034.72	1833	1485.44	1240.67	-0.3041	0.0838279	-3.62793
268	ENSMUSG00000036598.4	chr8;chr8;chr8;chr8;chr8;chr8;chr8;chr8;chr8	95534085;95536465;95538092;95540799;95542622;95545894;95551197;95557191;95558737	95534272;95536591;95538253;95540954;95542702;95546049;95551304;95557346;95558890	+;+;+;+;+;+;+;+;+	1288	Ccdc113	78	81	75	46	52	42	133	236	241	44	24	40	126	320	128	51	29	29	85.5667	81.2114	82.4527	43.0971	45.639	40.6725	140.972	231.37	184.417	35.0321	29.4582	48.7269	124.222	279.406	107.094	53.2195	34.1241	33.011	83.0769	185.587	93.3163	1.1604	0.320181	3.62413
269	ENSMUSG00000022858.16	chr16;chr16;chr16;chr16;chr16;chr16;chr16;chr16;chr16;chr16;chr16;chr16;chr16;chr16;chr16;chr16;chr16;chr16;chr16;chr16;chr16;chr16;chr16;chr16;chr16;chr16;chr16;chr16;chr16;chr16;chr16;chr16;chr16;chr16;chr16;chr16;chr16;chr16;chr16;chr16;chr16;chr16;chr16;chr16	22244549;22246448;22246462;22246899;22247190;22247190;22247190;22247742;22248436;22248436;22248436;22248436;22249050;22249050;22249050;22249050;22250865;22250865;22250865;22250865;22252607;22252607;22252607;22252607;22254408;22254408;22254408;22254517;22254984;22254984;22254984;22254984;22255052;22258064;22258115;22258865;22258865;22258986;22258986;22265741;22265741;22265741;22265741;22265741	22246866;22246866;22246866;22247263;22247263;22247263;22247263;22251853;22248495;22248495;22248495;22248495;22249133;22249133;22249133;22249133;22250980;22250980;22250980;22250980;22252649;22252795;22252795;22252795;22254570;22254570;22254570;22254570;22255117;22255117;22255247;22255117;22255117;22259261;22258228;22259261;22259622;22259261;22259261;22265900;22265918;22265909;22265926;22266005	-;-;-;-;-;-;-;-;-;-;-;-;-;-;-;-;-;-;-;-;-;-;-;-;-;-;-;-;-;-;-;-;-;-;-;-;-;-;-;-;-;-;-;-	9235	Tra2b	1151	1195	1250	1147	1219	1165	1435	1547	2181	1527	993	1083	1461	1881	1743	1027	1026	1078	1262.66	1198.12	1374.21	1074.62	1069.88	1128.18	1521.02	1516.65	1668.94	1215.77	1218.83	1319.28	1440.39	1642.38	1458.32	1071.69	1207.29	1227.1	1278.33	1568.87	1311.96	0.297	0.0819518	3.62394
270	ENSMUSG00000000317.11	chr11;chr11;chr11;chr11;chr11;chr11;chr11;chr11;chr11;chr11;chr11;chr11;chr11;chr11	70224128;70226487;70226709;70226909;70227627;70228034;70228488;70228540;70228609;70228981;70228981;70229655;70229710;70229710	70226143;70226624;70226839;70227073;70227751;70228381;70228709;70228709;70229171;70229171;70229171;70229677;70229798;70229739	-;-;-;-;-;-;-;-;-;-;-;-;-;-	3719	Bcl6b	13	13	18	39	46	33	42	31	53	28	33	26	35	28	31	27	11	19	14.2611	13.0339	19.7886	36.5389	40.373	31.957	44.5176	30.3918	40.5565	22.2932	40.505	31.6725	34.5062	24.448	25.9369	28.175	12.9436	21.6279	15.6946	38.4886	28.5293	1.2988	0.358569	3.6221
271	ENSMUSG00000109006.2	chr7;chr7;chr7;chr7;chr7;chr7;chr7	61529871;61534745;61535076;61535241;61546001;61604516;61615160	61530660;61534785;61535488;61535488;61546155;61604700;61615327	-;-;-;-;-;-;-	1752	B230209E15Rik	502	607	492	814	802	712	344	431	552	932	659	775	636	500	584	691	654	556	550.699	608.584	540.89	762.631	703.894	689.495	364.621	422.544	422.4	742.044	808.872	944.083	627.027	436.572	488.618	721.072	769.557	632.901	566.724	403.188	624.25	-0.4901	0.135327	-3.6214
272	ENSMUSG00000028222.2	chr4;chr4;chr4;chr4;chr4;chr4;chr4;chr4;chr4;chr4;chr4;chr4;chr4;chr4;chr4;chr4;chr4;chr4	15881264;15881266;15881958;15881958;15885457;15885587;15885587;15895441;15895441;15895441;15895629;15895629;15898878;15900769;15900920;15901089;15904250;15904650	15881477;15881477;15882034;15882034;15885661;15885661;15885661;15895777;15895524;15895524;15896075;15895685;15898955;15900824;15900959;15901142;15904321;15908064	+;+;+;+;+;+;+;+;+;+;+;+;+;+;+;+;+;+	4846	Calb1	3427	4341	2602	2208	2405	2084	2108	2855	3265	3541	2220	2150	3947	3011	4308	1804	1575	1923	3759.45	4352.33	2860.56	2068.66	2110.81	2018.13	2234.36	2798.98	2498.43	2819.29	2724.88	2619.07	3891.32	2629.04	3604.39	1882.51	1853.29	2188.97	3657.45	2510.59	2717.47	-0.5429	0.150006	-3.61897
273	ENSMUSG00000037738.11	chr8;chr8;chr8;chr8;chr8;chr8;chr8;chr8;chr8;chr8;chr8;chr8;chr8;chr8;chr8;chr8;chr8;chr8;chr8;chr8;chr8;chr8;chr8;chr8;chr8;chr8;chr8;chr8;chr8;chr8;chr8;chr8;chr8;chr8;chr8;chr8;chr8;chr8;chr8;chr8;chr8;chr8;chr8;chr8;chr8;chr8;chr8;chr8;chr8;chr8;chr8;chr8;chr8;chr8;chr8;chr8;chr8;chr8;chr8;chr8;chr8;chr8	22073616;22073637;22078456;22079087;22079087;22081001;22083330;22083330;22083330;22085458;22085458;22085458;22088802;22088802;22088802;22090480;22090480;22090480;22090480;22094206;22095208;22095208;22095208;22095208;22096729;22096729;22096729;22096729;22097457;22097457;22097457;22097457;22107681;22107681;22107681;22107681;22107840;22107840;22107840;22107840;22109895;22109895;22109895;22111162;221…	22074094;22074094;22078573;22079195;22079195;22081400;22083464;22083464;22083464;22085569;22085583;22085583;22088928;22088928;22088928;22090548;22090548;22090548;22090548;22094298;22095294;22095294;22095294;22095294;22096845;22096845;22096845;22096845;22097523;22097523;22097523;22097523;22107763;22107749;22107763;22107763;22107893;22108040;22108040;22108040;22109949;22109949;22109949;22111248;221…	-;-;-;-;-;-;-;-;-;-;-;-;-;-;-;-;-;-;-;-;-;-;-;-;-;-;-;-;-;-;-;-;-;-;-;-;-;-;-;-;-;-;-;-;-;-;-;-;-;-;-;-;-;-;-;-;-;-;-;-;-;-	2897	Nek5	52	29	54	2	0	5	136	224	227	1	0	1	76	258	58	0	0	2	57.0445	29.0757	59.3659	1.8738	0	4.842	144.152	219.605	173.704	0.7962	0	1.2182	74.9278	225.271	48.5271	0	0	2.2766	48.4954	179.154	57.9267	1.8873	0.521657	3.61785
274	ENSMUSG00000027339.15	chr2;chr2;chr2;chr2;chr2;chr2;chr2;chr2;chr2;chr2;chr2;chr2;chr2;chr2;chr2;chr2;chr2;chr2;chr2;chr2;chr2;chr2;chr2;chr2;chr2;chr2;chr2;chr2;chr2;chr2;chr2;chr2;chr2;chr2;chr2;chr2;chr2;chr2;chr2	131989415;131992852;131998245;131998245;132000433;132000433;132000922;132001686;132001686;132002882;132002882;132002914;132004299;132004299;132004299;132005308;132005308;132005308;132005308;132007366;132007366;132007366;132007366;132009686;132009686;132009686;132009686;132009732;132012562;132012562;132012562;132012562;132012562;132021080;132028883;132029692;132029751;132030159;132030159	131996453;131996453;131998342;131998342;132000554;132000554;132004459;132001737;132001737;132002983;132002983;132002983;132004459;132004459;132004459;132005396;132005396;132005396;132005396;132007517;132007517;132007517;132007517;132009761;132009761;132009761;132009761;132009761;132012652;132012652;132012652;132012652;132012652;132021173;132029166;132029876;132030001;132030258;132030202	-;-;-;-;-;-;-;-;-;-;-;-;-;-;-;-;-;-;-;-;-;-;-;-;-;-;-;-;-;-;-;-;-;-;-;-;-;-;-	11993	Rassf2	1372	1080	1108	1185	1311	1269	1493	1696	2161	1456	938	948	1816	2062	1984	1121	949	1143	1505.1	1082.82	1218.1	1110.22	1150.63	1228.89	1582.5	1662.72	1653.63	1159.25	1151.32	1154.83	1790.38	1800.42	1659.96	1169.79	1116.68	1301.09	1268.67	1632.95	1361.02	0.3651	0.101005	3.6144
275	ENSMUSG00000024914.16	chr19;chr19;chr19;chr19;chr19;chr19;chr19;chr19;chr19;chr19;chr19;chr19;chr19;chr19;chr19;chr19;chr19;chr19;chr19;chr19;chr19;chr19;chr19;chr19;chr19;chr19;chr19;chr19;chr19;chr19;chr19;chr19;chr19;chr19;chr19;chr19;chr19;chr19;chr19;chr19;chr19;chr19;chr19;chr19;chr19;chr19;chr19;chr19;chr19;chr19;chr19;chr19;chr19	5422805;5422806;5422809;5422811;5422812;5422827;5422827;5422843;5422861;5423331;5423331;5423331;5423331;5423331;5423331;5423331;5423331;5423331;5423560;5423560;5423560;5423560;5423560;5423560;5423560;5423560;5423607;5423772;5423772;5423772;5423772;5423772;5423772;5423772;5423772;5424182;5424182;5424182;5424182;5424182;5424182;5424182;5424361;5424361;5424361;5424361;5424361;5424361;5424673;5424673…	5423025;5422975;5422975;5423025;5422975;5423025;5423025;5423025;5422975;5423419;5423419;5423419;5423419;5423419;5423419;5423653;5423419;5423419;5423653;5423653;5423674;5423653;5423674;5423653;5423653;5423923;5423891;5424081;5423891;5423891;5423891;5423891;5423891;5424220;5423891;5424275;5424275;5424275;5424433;5424275;5424275;5424275;5424433;5424514;5424433;5424543;5424433;5424433;5424779;5424921…	-;-;-;-;-;-;-;-;-;-;-;-;-;-;-;-;-;-;-;-;-;-;-;-;-;-;-;-;-;-;-;-;-;-;-;-;-;-;-;-;-;-;-;-;-;-;-;-;-;-;-;-;-	1741	Drap1	851	912	770	1073	1155	1089	944	1113	1485	1332	881	985	1219	1362	1397	1033	944	1005	933.555	914.38	846.514	1005.29	1013.71	1054.58	1000.59	1091.16	1136.35	1060.52	1081.36	1199.9	1201.8	1189.22	1168.83	1077.96	1110.8	1144	898.15	1076.03	1068.36	0.2626	0.0726663	3.61402
276	ENSMUSG00000022707.16	chr16;chr16;chr16;chr16;chr16;chr16;chr16;chr16;chr16;chr16;chr16;chr16;chr16;chr16;chr16;chr16;chr16;chr16;chr16;chr16;chr16;chr16;chr16;chr16;chr16;chr16;chr16;chr16;chr16;chr16;chr16;chr16;chr16;chr16;chr16;chr16;chr16;chr16;chr16;chr16;chr16;chr16;chr16;chr16;chr16;chr16;chr16;chr16;chr16;chr16;chr16;chr16;chr16;chr16;chr16;chr16;chr16;chr16;chr16;chr16;chr16;chr16;chr16;chr16;chr16;chr16;chr…	70313949;70314063;70314064;70314064;70314087;70314134;70360858;70360858;70360858;70360858;70360858;70360858;70401734;70401734;70401734;70401734;70401734;70433545;70433545;70433545;70433549;70433549;70434514;70434514;70434514;70434514;70434514;70436928;70436928;70436928;70436928;70436928;70441110;70441110;70441110;70441110;70441110;70478306;70478306;70478306;70478306;70478306;70483821;70483821;704…	70314295;70314295;70314295;70314295;70314295;70314295;70361027;70361027;70361027;70361650;70361027;70361027;70401849;70401849;70401853;70401849;70401853;70433670;70433670;70433670;70433670;70433670;70434649;70434649;70434649;70434649;70434649;70437018;70437018;70437018;70437018;70437018;70441319;70441319;70441319;70441319;70441319;70478421;70478421;70478421;70478421;70478421;70483948;70483948;704…	+;+;+;+;+;+;+;+;+;+;+;+;+;+;+;+;+;+;+;+;+;+;+;+;+;+;+;+;+;+;+;+;+;+;+;+;+;+;+;+;+;+;+;+;+;+;+;+;+;+;+;+;+;+;+;+;+;+;+;+;+;+;+;+;+;+;+;+;+;+;+;+;+;+;+;+;+;+;+;+;+;+;+	5352	Gbe1	150	235	134	154	162	115	264	368	405	190	128	150	268	536	375	123	78	101	164.551	235.613	147.315	144.282	142.183	111.365	279.825	360.78	309.913	151.275	157.11	182.726	264.219	468.005	313.753	128.353	91.7821	114.969	182.493	316.839	209.334	0.7941	0.219883	3.61134
277	ENSMUSG00000021133.9	chr12;chr12;chr12;chr12;chr12;chr12;chr12;chr12;chr12;chr12;chr12;chr12;chr12;chr12	80790510;80790559;80828026;80828026;80851214;80868427;80868427;80868708;80870075;80870075;80874149;80874149;80877096;80877096	80790815;80790815;80828243;80828243;80851276;80868624;80868624;80871369;80870210;80870210;80874576;80874576;80880835;80877873	+;+;+;+;+;+;+;+;+;+;+;+;+;+	7615	Susd6	674	696	675	937	1030	829	1280	913	1150	1104	719	742	896	1246	960	931	820	854	739.384	697.817	742.074	877.869	904.004	802.798	1356.73	895.087	880	878.988	882.518	903.883	883.359	1087.94	803.208	971.517	964.888	972.118	726.425	1043.94	902.454	0.5215	0.144804	3.60155
279	ENSMUSG00000056598.16	chr11;chr11;chr11;chr11;chr11;chr11;chr11;chr11;chr11;chr11;chr11;chr11;chr11;chr11;chr11;chr11;chr11;chr11;chr11;chr11;chr11;chr11;chr11;chr11;chr11;chr11;chr11;chr11;chr11;chr11;chr11;chr11;chr11;chr11;chr11;chr11;chr11;chr11;chr11;chr11;chr11;chr11;chr11;chr11;chr11;chr11;chr11;chr11;chr11	60353329;60353329;60353329;60353357;60353380;60354102;60354102;60354102;60354102;60354102;60358618;60358618;60358618;60358618;60363464;60363464;60363464;60363464;60363464;60364866;60364866;60364866;60364866;60364866;60370469;60370469;60370469;60370469;60370469;60370777;60375078;60375078;60375078;60375078;60375794;60375794;60375794;60377808;60377810;60384214;60384214;60387293;60387293;60388813;603…	60353432;60353432;60353432;60353432;60353432;60354200;60354200;60354200;60354200;60354200;60358816;60358816;60358816;60358816;60363580;60363580;60363580;60363580;60363580;60365032;60365032;60365032;60365032;60365032;60370615;60370615;60370615;60370615;60370615;60372004;60375197;60375139;60375197;60375197;60375904;60375906;60377278;60377984;60377984;60384345;60384345;60387363;60387363;60388936;603…	+;+;+;+;+;+;+;+;+;+;+;+;+;+;+;+;+;+;+;+;+;+;+;+;+;+;+;+;+;+;+;+;+;+;+;+;+;+;+;+;+;+;+;+;+;+;+;+;+	4519	Drc3	294	223	271	236	241	197	373	550	623	266	139	198	322	582	344	146	138	166	322.521	223.582	297.929	221.107	211.519	190.773	395.359	539.209	476.73	211.785	170.612	241.198	317.457	508.17	287.816	152.354	162.384	188.96	281.344	470.433	284.415	0.7432	0.206672	3.59623
280	ENSMUSG00000020904.11	chr11;chr11;chr11;chr11;chr11;chr11;chr11;chr11;chr11;chr11;chr11;chr11;chr11;chr11;chr11;chr11;chr11;chr11;chr11;chr11;chr11;chr11;chr11;chr11;chr11;chr11;chr11;chr11;chr11	67924806;67924808;67924951;67926379;67926418;67927309;67927309;67930729;67930729;67931724;67935824;67938807;67938917;67939779;67939779;67939788;67945353;67945353;67945353;67946298;67946298;67949568;67949568;67953481;67953481;67953972;67953972;67965522;67965522	67925233;67925268;67925268;67926490;67926490;67927411;67927411;67930880;67930863;67931869;67935972;67939087;67939087;67939879;67939879;67939879;67945469;67945469;67945469;67946397;67946397;67949696;67949696;67953617;67953617;67954171;67954171;67965651;67965642	-;-;-;-;-;-;-;-;-;-;-;-;-;-;-;-;-;-;-;-;-;-;-;-;-;-;-;-;-	2320	Cfap52	103	81	126	9	15	13	280	364	338	18	10	5	130	417	120	2	6	1	112.992	81.2114	138.52	8.432	13.1651	12.5891	296.784	356.858	258.643	14.3313	12.2742	6.0909	128.166	364.101	100.401	2.087	7.0602	1.1383	110.908	304.095	106.38	1.4557	0.405212	3.59236
281	ENSMUSG00000099564.2	chr9;chr9;chr9;chr9;chr9;chr9;chr9;chr9;chr9;chr9;chr9	96486001;96492072;96494355;96496874;96506569;96513351;96514452;96517643;96519401;96521186;96524996	96486447;96492184;96494461;96497006;96506664;96513496;96514592;96517791;96519553;96521395;96525264	-;-;-;-;-;-;-;-;-;-;-	1964	Gm28729	65	51	55	5	3	1	121	211	209	2	2	1	100	303	107	2	2	1	71.3056	51.1331	60.4653	4.6845	2.633	0.9684	128.253	206.86	159.93	1.5924	2.4548	1.2182	98.5892	264.562	89.5242	2.087	2.3534	1.1383	60.968	165.015	63.8752	1.4378	0.400372	3.59104
282	ENSMUSG00000028776.14	chr4;chr4;chr4;chr4;chr4;chr4;chr4;chr4;chr4;chr4;chr4;chr4;chr4;chr4;chr4;chr4;chr4;chr4;chr4;chr4;chr4;chr4;chr4;chr4;chr4;chr4;chr4;chr4;chr4;chr4;chr4;chr4;chr4;chr4;chr4;chr4;chr4;chr4;chr4;chr4;chr4;chr4;chr4;chr4;chr4;chr4;chr4;chr4;chr4;chr4;chr4;chr4;chr4;chr4;chr4;chr4;chr4;chr4;chr4;chr4;chr4;chr4;chr4;chr4;chr4;chr4;chr4	130164454;130165602;130165604;130165604;130165719;130165974;130166303;130166303;130166303;130166303;130166303;130166902;130166902;130166902;130166902;130166977;130167256;130167256;130167256;130167256;130167256;130167405;130167405;130167405;130167405;130167405;130167698;130167698;130167698;130167698;130167698;130167930;130167930;130167930;130167930;130167930;130169019;130169019;130169019;130169019…	130164958;130166205;130166205;130166205;130166205;130166205;130166348;130166348;130166611;130166348;130166348;130167025;130167025;130167025;130167025;130167025;130167301;130167301;130167301;130167301;130167301;130167594;130167594;130167594;130167594;130167594;130167848;130167848;130167848;130167848;130167848;130168053;130168053;130168053;130168053;130168053;130169133;130169133;130169133;130169133…	-;-;-;-;-;-;-;-;-;-;-;-;-;-;-;-;-;-;-;-;-;-;-;-;-;-;-;-;-;-;-;-;-;-;-;-;-;-;-;-;-;-;-;-;-;-;-;-;-;-;-;-;-;-;-;-;-;-;-;-;-;-;-;-;-;-;-	4358	Tinagl1	31	42	26	39	36	51	72	236	188	37	18	23	42	320	45	35	13	35	34.0073	42.1096	28.5836	36.5389	31.5963	49.388	76.316	231.37	143.861	29.4588	22.0936	28.0179	41.4075	279.406	37.6504	36.5232	15.297	39.8409	34.9002	150.516	66.8592	2.1079	0.587531	3.58781
283	ENSMUSG00000028063.15	chr3;chr3;chr3;chr3;chr3;chr3;chr3;chr3;chr3;chr3;chr3;chr3;chr3;chr3;chr3;chr3;chr3;chr3;chr3;chr3;chr3;chr3;chr3;chr3;chr3;chr3;chr3;chr3;chr3;chr3;chr3;chr3;chr3;chr3;chr3;chr3;chr3;chr3;chr3;chr3;chr3;chr3;chr3;chr3;chr3;chr3	88480147;88481148;88481846;88482077;88482346;88482346;88482346;88483205;88483206;88483318;88483318;88483827;88483827;88483827;88483827;88483827;88484047;88484047;88484047;88484047;88484047;88484615;88484615;88484615;88484927;88484927;88484927;88486204;88486204;88486204;88486460;88486460;88486460;88486808;88486808;88486808;88488275;88488275;88488275;88493237;88502748;88502748;88502753;88503254;885…	88483413;88482100;88482100;88482100;88482864;88482612;88482612;88483413;88483413;88483413;88483413;88483946;88483946;88483946;88483946;88483946;88484154;88484154;88484125;88484154;88484607;88484837;88484837;88484837;88485147;88485147;88485147;88486329;88486329;88486329;88486630;88486630;88486630;88486933;88486933;88486933;88488431;88488431;88488431;88493312;88503307;88503335;88503386;88503337;885…	-;-;-;-;-;-;-;-;-;-;-;-;-;-;-;-;-;-;-;-;-;-;-;-;-;-;-;-;-;-;-;-;-;-;-;-;-;-;-;-;-;-;-;-;-;-	5838	Lmna	417	539	436	1154	1150	1094	520	666	880	1288	860	804	563	764	759	979	889	892	457.453	540.407	479.325	1081.18	1009.32	1059.42	551.171	652.933	673.391	1025.49	1055.58	979.41	555.057	667.082	635.036	1021.61	1046.08	1015.37	492.395	625.832	805.851	0.3478	0.0970038	3.58502
284	ENSMUSG00000022091.6	chr14;chr14;chr14;chr14;chr14;chr14;chr14;chr14;chr14;chr14;chr14;chr14;chr14;chr14;chr14;chr14;chr14;chr14;chr14;chr14;chr14;chr14;chr14;chr14;chr14;chr14;chr14;chr14;chr14;chr14;chr14;chr14;chr14;chr14;chr14;chr14;chr14;chr14;chr14;chr14;chr14;chr14;chr14;chr14;chr14;chr14;chr14;chr14;chr14;chr14;chr14;chr14;chr14;chr14;chr14;chr14;chr14;chr14;chr14;chr14;chr14;chr14;chr14;chr14;chr14;chr14;chr…	70180468;70180468;70180932;70183545;70183666;70183666;70183666;70184007;70184007;70184007;70184007;70184828;70184828;70184828;70184828;70186859;70186859;70186859;70186859;70190728;70190728;70190728;70190728;70191016;70191016;70191016;70191016;70191148;70191148;70191148;70191148;70191433;70191433;70191433;70191433;70192086;70192086;70192086;70192086;70192607;70192607;70192607;70192607;70193406;701…	70181231;70181231;70181231;70183772;70183772;70183772;70183772;70184107;70184107;70184107;70184107;70185136;70185136;70185136;70185136;70186984;70186984;70186984;70186984;70190842;70190842;70190842;70190842;70191062;70191062;70191062;70191062;70191200;70191200;70191200;70191200;70191575;70191575;70191575;70191575;70192147;70192147;70192147;70192147;70192693;70192693;70192693;70192693;70193459;701…	-;-;-;-;-;-;-;-;-;-;-;-;-;-;-;-;-;-;-;-;-;-;-;-;-;-;-;-;-;-;-;-;-;-;-;-;-;-;-;-;-;-;-;-;-;-;-;-;-;-;-;-;-;-;-;-;-;-;-;-;-;-;-;-;-;-;-;-;-;-;-;-;-;-;-;-;-;-;-;-;-;-;-;-;-	3630	Sorbs3	680	551	664	376	386	496	856	1317	1539	412	246	281	747	1272	682	383	327	360	745.966	552.438	729.981	352.272	338.782	480.323	907.312	1291.16	1177.67	328.028	301.946	342.306	736.461	1110.64	570.612	399.668	384.779	409.792	676.129	1125.38	620.008	0.7358	0.20538	3.58267
285	ENSMUSG00000036949.16	chr2;chr2;chr2;chr2;chr2;chr2;chr2;chr2;chr2;chr2;chr2;chr2;chr2;chr2;chr2;chr2;chr2;chr2;chr2;chr2;chr2;chr2;chr2;chr2;chr2;chr2;chr2	14388316;14388399;14388512;14389244;14389244;14389244;14396072;14396072;14400139;14400139;14404943;14404943;14407440;14407440;14420056;14420056;14434206;14434206;14435659;14444012;14444012;14449767;14449767;14451956;14451956;14494421;14494421	14388498;14388498;14388751;14389539;14389578;14389578;14396353;14396353;14400346;14400346;14405115;14405115;14407614;14407614;14420228;14420228;14434355;14434355;14435766;14444078;14444078;14449925;14449925;14452143;14452143;14494977;14494975	+;+;+;+;+;+;+;+;+;+;+;+;+;+;+;+;+;+;+;+;+;+;+;+;+;+;+	2998	Slc39a12	1179	1107	953	752	796	750	1352	1826	2193	978	700	761	1745	2876	2013	654	598	672	1293.37	1109.89	1047.7	704.544	698.628	726.294	1433.04	1790.17	1678.12	778.669	859.197	927.028	1720.38	2511.16	1684.23	682.462	703.663	764.945	1150.32	1633.78	1172.97	0.5066	0.141583	3.57803
286	ENSMUSG00000023074.11	chrX;chrX;chrX;chrX;chrX;chrX;chrX;chrX;chrX;chrX;chrX;chrX;chrX;chrX;chrX;chrX;chrX;chrX;chrX	53344598;53345008;53345021;53345308;53347704;53347704;53347704;53355653;53355656;53355656;53357410;53357410;53357410;53357574;53357574;53357574;53370422;53370422;53370422	53344906;53345989;53345989;53345989;53347865;53347865;53347865;53355873;53355873;53355873;53357485;53357485;53357485;53357827;53357827;53357827;53370502;53370502;53370502	-;-;-;-;-;-;-;-;-;-;-;-;-;-;-;-;-;-;-	2085	Mospd1	166	196	162	200	192	167	348	429	489	255	165	147	207	752	277	147	147	156	182.103	196.512	178.098	187.379	168.513	161.722	368.861	420.583	374.191	203.027	202.525	179.071	204.08	656.604	231.759	153.397	172.974	177.577	185.571	387.878	245.499	1.0633	0.297267	3.57702
287	ENSMUSG00000038495.14	chr3;chr3;chr3;chr3;chr3;chr3;chr3;chr3;chr3;chr3;chr3;chr3;chr3;chr3;chr3;chr3;chr3;chr3;chr3;chr3;chr3;chr3;chr3;chr3;chr3;chr3;chr3;chr3;chr3;chr3;chr3;chr3;chr3;chr3;chr3;chr3;chr3;chr3;chr3;chr3;chr3;chr3;chr3;chr3;chr3;chr3;chr3;chr3;chr3;chr3;chr3;chr3;chr3;chr3;chr3;chr3;chr3;chr3;chr3	96104527;96104527;96104527;96104527;96104546;96104548;96107087;96108711;96108711;96130231;96130231;96130231;96136474;96136474;96136474;96136474;96136474;96136474;96140417;96140417;96140417;96140417;96140417;96140417;96141488;96141488;96141488;96141488;96141488;96141488;96144241;96144241;96144241;96144241;96144968;96144968;96144968;96150704;96150862;96150862;96150862;96151338;96151338;96151338;961…	96104819;96104819;96104819;96104819;96104628;96104819;96107211;96108768;96108768;96131027;96130343;96130343;96136624;96136624;96136624;96136624;96136624;96136624;96140605;96140430;96140605;96140605;96140605;96140605;96141715;96141553;96141715;96141715;96141715;96141518;96144342;96144342;96144342;96144325;96145095;96145095;96145095;96150974;96150974;96150974;96150974;96151465;96151465;96151465;961…	+;+;+;+;+;+;+;+;+;+;+;+;+;+;+;+;+;+;+;+;+;+;+;+;+;+;+;+;+;+;+;+;+;+;+;+;+;+;+;+;+;+;+;+;+;+;+;+;+;+;+;+;+;+;+;+;+;+;+	9181	Otud7b	1308	1094	1224	1119	1233	1135	1724	1814	2247	1262	642	729	2098	2784	2042	983	759	872	1434.89	1096.86	1345.63	1048.38	1082.17	1099.13	1827.34	1778.41	1719.44	1004.79	788.006	888.047	2068.4	2430.83	1708.49	1025.78	893.11	992.607	1292.46	1775.07	1346.24	0.458	0.128039	3.57698
288	ENSMUSG00000024048.15	chr17;chr17;chr17;chr17;chr17;chr17;chr17;chr17;chr17;chr17;chr17;chr17;chr17;chr17;chr17;chr17;chr17;chr17;chr17;chr17;chr17;chr17;chr17;chr17;chr17;chr17;chr17;chr17;chr17;chr17;chr17;chr17;chr17;chr17;chr17	70993656;70994287;70994287;70994287;70994294;70994294;70994549;70996110;70996110;70996110;70996110;70996110;70996110;70996110;70996134;70996385;70996697;70996697;70996697;70996697;70996697;70996697;70996697;70996706;70997220;70997885;70998031;70998517;70999989;71001760;71002108;71002108;71002108;71002108;71002672	70994784;70994784;70994784;70994784;70994784;70994784;70994784;70996271;70996895;70996271;70996271;70996271;70996271;70996271;70996271;70996895;70996895;70996895;70996895;70996895;70996895;70996895;70996895;70996895;70997307;70998012;70998054;70998563;71000234;71002017;71002187;71002160;71002165;71002554;71002878	-;-;-;-;-;-;-;-;-;-;-;-;-;-;-;-;-;-;-;-;-;-;-;-;-;-;-;-;-;-;-;-;-;-;-	3360	Myl12a	124	109	119	103	96	119	201	285	324	151	97	82	142	350	145	99	80	66	136.029	109.284	130.825	96.5	84.2567	115.239	213.049	279.408	247.93	120.224	119.06	99.8901	139.997	305.6	121.318	103.308	94.1354	75.1285	125.379	246.796	143.955	0.9783	0.27375	3.57368
289	ENSMUSG00000051043.16	chr11;chr11;chr11;chr11;chr11;chr11;chr11;chr11;chr11;chr11;chr11;chr11;chr11;chr11;chr11;chr11;chr11;chr11;chr11;chr11;chr11;chr11;chr11;chr11;chr11;chr11;chr11	114851152;114851173;114851540;114851842;114851850;114851880;114852319;114863467;114863467;114863467;114863467;114863467;114863467;114863467;114864492;114866625;114866625;114866625;114866625;114866625;114868496;114868496;114868496;114868496;114868496;114870321;114870321	114851243;114851886;114851573;114851886;114852273;114851986;114852368;114863897;114864546;114864347;114864546;114864546;114863765;114863733;114864546;114866719;114866719;114866719;114866719;114866719;114868703;114869096;114869095;114868645;114869096;114870607;114872617	+;+;+;+;+;+;+;+;+;+;+;+;+;+;+;+;+;+;+;+;+;+;+;+;+;+;+	5245	Gprc5c	62	82	55	46	52	55	165	234	252	40	34	26	102	422	82	28	26	31	68.0146	82.214	60.4653	43.0971	45.639	53.2616	174.891	229.409	192.835	31.8474	41.7324	31.6725	100.561	368.467	68.6073	29.2186	30.594	35.2876	70.2313	199.045	93.7674	1.5021	0.420415	3.57293
290	ENSMUSG00000037664.13	chr7;chr7;chr7;chr7;chr7;chr7;chr7;chr7;chr7;chr7;chr7;chr7;chr7;chr7;chr7;chr7;chr7	143458339;143458342;143458722;143458822;143458898;143459112;143459112;143459112;143459112;143459112;143459759;143459795;143459795;143459795;143460099;143460853;143460853	143459021;143459021;143459021;143459021;143459021;143459250;143459250;143459250;143459250;143459311;143460162;143460026;143460678;143460716;143460173;143461050;143460996	-;-;-;-;-;-;-;-;-;-;-;-;-;-;-;-;-	2039	Cdkn1c	20	74	34	113	99	114	184	538	455	153	87	107	66	1235	75	79	91	78	21.9402	74.1931	37.3786	105.869	86.8897	110.397	195.03	527.444	348.174	121.816	106.786	130.344	65.0689	1078.33	62.7506	82.4381	107.079	88.7883	44.504	356.883	186.151	3.0022	0.840831	3.57053
291	ENSMUSG00000022489.6	chr15;chr15;chr15;chr15;chr15;chr15;chr15;chr15;chr15;chr15;chr15;chr15;chr15;chr15;chr15;chr15;chr15;chr15;chr15;chr15;chr15;chr15;chr15;chr15;chr15;chr15;chr15;chr15;chr15;chr15;chr15;chr15;chr15;chr15;chr15;chr15;chr15;chr15;chr15;chr15;chr15;chr15;chr15;chr15;chr15;chr15;chr15;chr15;chr15;chr15;chr15;chr15;chr15	103503034;103503034;103503277;103503461;103503461;103514920;103519949;103519949;103519949;103519949;103521306;103521306;103521306;103521306;103521653;103521653;103521653;103521653;103522045;103522045;103522045;103522045;103523718;103524308;103524308;103524308;103524798;103524798;103524798;103524798;103524990;103524990;103524990;103524990;103525236;103525236;103525236;103526263;103526263;103526263…	103503372;103503372;103503583;103503583;103503583;103515421;103520062;103520062;103520062;103520062;103521488;103521488;103521488;103521488;103521719;103521719;103521719;103521719;103522161;103522148;103522161;103522161;103524448;103524448;103524448;103524448;103524898;103524898;103524898;103524898;103525080;103525115;103525115;103525115;103525337;103525337;103525337;103526383;103526383;103526383…	+;+;+;+;+;+;+;+;+;+;+;+;+;+;+;+;+;+;+;+;+;+;+;+;+;+;+;+;+;+;+;+;+;+;+;+;+;+;+;+;+;+;+;+;+;+;+;+;+;+;+;+;+	5396	Pde1b	9622	14848	6089	2814	2888	2554	6234	7840	7719	3111	2185	1948	3816	3625	4002	2359	2308	2260	10555.4	14886.8	6694.06	2636.42	2534.72	2473.27	6607.69	7686.18	5906.71	2476.93	2681.92	2373	3762.16	3165.15	3348.37	2461.66	2715.81	2572.58	10712.1	6733.53	4752.16	-0.6699	0.187646	-3.57023
292	ENSMUSG00000050390.12	chr4;chr4;chr4;chr4;chr4;chr4;chr4;chr4;chr4;chr4;chr4;chr4;chr4;chr4;chr4;chr4;chr4;chr4;chr4;chr4;chr4;chr4;chr4;chr4;chr4;chr4;chr4;chr4;chr4	129219578;129219578;129219578;129221815;129221815;129221815;129224398;129224398;129224398;129225352;129225352;129225352;129225360;129225383;129225707;129225707;129225707;129225707;129225707;129225843;129225843;129225843;129225843;129225843;129227326;129227727;129239006;129248121;129261331	129221477;129221477;129221477;129224316;129224316;129224316;129224511;129224511;129224511;129225472;129225472;129225472;129225472;129225472;129225762;129225762;129225762;129225762;129225762;129226013;129226013;129226013;129226013;129226013;129227480;129227911;129239174;129248443;129261404	-;-;-;-;-;-;-;-;-;-;-;-;-;-;-;-;-;-;-;-;-;-;-;-;-;-;-;-;-	5770	C77080	179	203	199	599	704	503	219	384	441	656	528	459	261	415	363	552	524	455	196.365	203.53	218.774	561.199	617.882	487.101	232.128	376.466	337.461	522.297	648.08	559.141	257.318	362.355	303.713	576.023	616.587	517.932	206.223	315.351	421.908	0.6156	0.172447	3.56966
293	ENSMUSG00000070780.11	chr5;chr5;chr5;chr5;chr5;chr5;chr5;chr5;chr5;chr5;chr5;chr5;chr5;chr5;chr5;chr5;chr5;chr5;chr5;chr5;chr5;chr5;chr5;chr5;chr5;chr5;chr5;chr5;chr5;chr5;chr5;chr5;chr5;chr5;chr5;chr5;chr5;chr5;chr5;chr5;chr5;chr5;chr5;chr5;chr5;chr5;chr5;chr5;chr5;chr5;chr5;chr5;chr5;chr5;chr5;chr5;chr5;chr5;chr5;chr5;chr5;chr5;chr5;chr5;chr5;chr5;chr5;chr5;chr5;chr5;chr5;chr5;chr5;chr5	66016549;66016549;66016556;66016557;66018602;66018602;66018985;66022628;66022628;66022628;66022628;66022628;66022628;66022628;66024953;66024953;66024953;66024953;66024953;66024953;66025542;66026130;66026130;66026130;66026130;66026130;66026130;66026130;66026785;66027028;66027220;66027240;66046087;66046087;66046087;66046087;66046087;66046087;66046087;66046087;66046087;66046087;66046087;66046094;660…	66019436;66019436;66019436;66019436;66019436;66019436;66019436;66022833;66022833;66022833;66022833;66022833;66022833;66022833;66025159;66025159;66025159;66025159;66025159;66025159;66027289;66027289;66027289;66027289;66027289;66027289;66027289;66027289;66027289;66027289;66027289;66027289;66046213;66046213;66046213;66046213;66046213;66046213;66046213;66046213;66046213;66046213;66046213;66046213;660…	-;-;-;-;-;-;-;-;-;-;-;-;-;-;-;-;-;-;-;-;-;-;-;-;-;-;-;-;-;-;-;-;-;-;-;-;-;-;-;-;-;-;-;-;-;-;-;-;-;-;-;-;-;-;-;-;-;-;-;-;-;-;-;-;-;-;-;-;-;-;-;-;-;-	7163	Rbm47	13	39	16	5	7	18	116	407	432	17	8	15	38	860	26	12	10	6	14.2611	39.1018	17.5899	4.6845	6.1437	17.4311	122.954	399.015	330.574	13.5351	9.8194	18.2726	37.4639	750.904	21.7535	12.5222	11.7669	6.8299	23.6509	284.181	101.923	3.5853	1.00491	3.56782
294	ENSMUSG00000048058.17	chr2;chr2;chr2;chr2;chr2;chr2;chr2;chr2;chr2;chr2;chr2;chr2;chr2;chr2	101950203;101950203;101954829;101954829;102057907;102057907;102069933;102069933;102111569;102113533;102113629;102137894;102186280;102186280	101953175;101953175;101955174;101955174;102058041;102058041;102070058;102070058;102113679;102113679;102113679;102138119;102186385;102186358	-;-;-;-;-;-;-;-;-;-;-;-;-;-	6023	Ldlrad3	175	189	202	176	222	228	280	293	382	248	158	157	196	273	203	144	95	135	191.977	189.493	222.073	164.893	194.844	220.793	296.784	287.251	292.313	197.454	193.933	191.253	193.235	238.368	169.845	150.267	111.786	153.672	201.181	292.116	203.346	0.5387	0.151108	3.56515
295	ENSMUSG00000021708.17	chr13;chr13;chr13;chr13;chr13;chr13;chr13;chr13;chr13;chr13;chr13;chr13;chr13;chr13;chr13;chr13;chr13;chr13;chr13;chr13;chr13;chr13;chr13;chr13;chr13;chr13;chr13;chr13;chr13;chr13;chr13;chr13;chr13;chr13;chr13;chr13;chr13;chr13;chr13;chr13;chr13;chr13;chr13;chr13;chr13;chr13;chr13;chr13;chr13;chr13;chr13;chr13;chr13;chr13;chr13;chr13;chr13;chr13;chr13;chr13;chr13;chr13;chr13;chr13;chr13;chr13;chr…	91880400;91884432;91885613;91885613;91886352;91886352;91887632;91887632;91890519;91890519;91893706;91893706;91896009;91896009;91896364;91896364;91902519;91902519;91919828;91919828;91959715;91968947;91968947;91968947;91972181;91972181;91972181;91982594;91982594;91982594;91983453;91983453;91983453;91987957;91987957;91987957;91990682;91990831;91996341;91996392;91996546;91996575;92021705;92021871;920…	91884524;91884524;91885681;91885681;91886469;91886469;91887711;91887711;91890716;91890716;91893790;91893790;91896112;91896112;91896424;91896424;91902631;91902631;91919931;91919931;91960760;91969036;91969036;91969036;91972288;91972285;91972285;91982856;91982856;91982856;91983701;91983701;91983701;91987989;91988049;91987989;91990685;91990843;91996358;91996426;91996570;91996614;92021725;92021921;920…	-;-;-;-;-;-;-;-;-;-;-;-;-;-;-;-;-;-;-;-;-;-;-;-;-;-;-;-;-;-;-;-;-;-;-;-;-;-;-;-;-;-;-;-;-;-;-;-;-;-;-;-;-;-;-;-;-;-;-;-;-;-;-;-;-;-;-;-;-;-;-;-;-;-;-	9237	Rasgrf2	2112	2008	2148	3963	4540	3335	1476	1509	2451	5122	3700	3057	2411	2030	2679	3753	3411	3375	2316.88	2013.24	2361.45	3712.91	3984.64	3229.59	1564.48	1479.39	1875.55	4078.06	4541.47	3723.95	2376.99	1772.48	2241.45	3916.33	4013.7	3841.8	2230.52	1639.81	2946.91	-0.4428	0.12421	-3.56463
296	ENSMUSG00000027827.17	chr3;chr3;chr3;chr3;chr3;chr3;chr3;chr3;chr3;chr3;chr3;chr3;chr3;chr3;chr3;chr3;chr3;chr3;chr3;chr3;chr3;chr3;chr3;chr3;chr3;chr3;chr3;chr3;chr3;chr3;chr3;chr3;chr3;chr3;chr3;chr3;chr3;chr3;chr3;chr3;chr3;chr3;chr3;chr3;chr3;chr3;chr3;chr3;chr3;chr3;chr3;chr3;chr3;chr3;chr3;chr3;chr3;chr3;chr3;chr3;chr3;chr3;chr3;chr3;chr3;chr3;chr3;chr3;chr3;chr3;chr3;chr3;chr3;chr3;chr3;chr3;chr3;chr3;chr3;chr3…	64949196;64949223;64977418;65109384;65109384;65188103;65188967;65221839;65253428;65261578;65266491;65266491;65266491;65266491;65266491;65266491;65295265;65295265;65295265;65295265;65295265;65295265;65297414;65297669;65297669;65297669;65297669;65297669;65297669;65297669;65299588;65299588;65299588;65299588;65299588;65299588;65299588;65302148;65302148;65302148;65302148;65302148;65302148;65302148;653…	64949533;64949533;64977797;65109992;65109992;65188235;65189042;65223701;65253622;65261846;65266534;65266534;65266534;65266534;65266534;65266534;65295302;65295302;65295302;65295302;65295302;65295302;65297496;65297748;65297748;65297748;65297748;65297748;65297748;65297748;65299632;65299632;65299632;65299632;65299632;65299632;65299632;65302192;65302192;65302192;65302192;65302192;65302192;65302192;653…	+;+;+;+;+;+;+;+;+;+;+;+;+;+;+;+;+;+;+;+;+;+;+;+;+;+;+;+;+;+;+;+;+;+;+;+;+;+;+;+;+;+;+;+;+;+;+;+;+;+;+;+;+;+;+;+;+;+;+;+;+;+;+;+;+;+;+;+;+;+;+;+;+;+;+;+;+;+;+;+;+;+;+;+;+;+;+;+;+;+;+;+;+;+;+;+;+	11174	Kcnab1	2981	4581	2330	1583	1488	1315	2483	2349	2574	2013	1353	1246	1745	1467	1840	1600	1551	1544	3270.18	4592.96	2561.53	1483.1	1305.98	1273.44	2631.84	2302.91	1969.67	1602.72	1660.7	1517.84	1720.38	1280.9	1539.48	1669.63	1825.05	1757.55	3474.89	2301.47	1998.1	-0.5951	0.167072	-3.56171
297	ENSMUSG00000044912.11	chr12;chr12;chr12;chr12;chr12;chr12;chr12;chr12;chr12;chr12;chr12;chr12;chr12;chr12;chr12;chr12;chr12;chr12;chr12;chr12;chr12;chr12;chr12;chr12;chr12;chr12;chr12;chr12	73997661;73997761;73997777;73997799;74129372;74129372;74129372;74129372;74155177;74160391;74162056;74162056;74162217;74222582;74222582;74222582;74229215;74229215;74229215;74234809;74234809;74234809;74238181;74238181;74238181;74266638;74266638;74266638	73997863;73997863;73997863;73997863;74129551;74129551;74129551;74129551;74155261;74160472;74162142;74162876;74162876;74222794;74222794;74222839;74229468;74229468;74229468;74235249;74235249;74235249;74238370;74238370;74238370;74267922;74267911;74273267	+;+;+;+;+;+;+;+;+;+;+;+;+;+;+;+;+;+;+;+;+;+;+;+;+;+;+;+	9144	Syt16	768	1021	756	2288	2450	1917	696	706	863	2656	1727	1915	684	670	865	1674	1595	1627	842.503	1023.66	831.123	2143.61	2150.3	1856.41	737.721	692.148	660.382	2114.67	2119.76	2332.8	674.35	585.006	723.724	1746.85	1876.83	1852.03	899.097	696.75	1386.88	-0.3702	0.103975	-3.56011
298	ENSMUSG00000007872.3	chr4;chr4;chr4;chr4;chr4;chr4;chr4	136143497;136143864;136144294;136144294;136144880;136144974;136145583	136144178;136144178;136144716;136144376;136145392;136145077;136145755	+;+;+;+;+;+;+	1791	Id3	279	341	254	367	394	348	449	698	728	396	298	217	305	696	337	197	149	261	306.066	341.89	279.24	343.84	345.803	337.001	475.915	684.305	557.078	315.289	365.772	264.343	300.697	607.708	281.959	205.573	175.327	297.099	309.065	572.433	360.273	0.889	0.249758	3.5594
300	ENSMUSG00000104586.1	chr3;chr3;chr3;chr3	58117053;58162239;58163932;58166277	58117202;58165073;58164256;58167616	+;+;+;+	4325	4921539H07Rik	1	2	2	45	43	40	93	1	5	55	54	47	3	8	2	50	28	26	1.097	2.0052	2.1987	42.1602	37.74	38.7357	98.5748	0.9804	3.8261	43.7902	66.2809	57.2541	2.9577	6.9851	1.6733	52.176	32.9474	29.5961	1.767	34.4604	28.9433	4.2767	1.20225	3.55727
301	ENSMUSG00000028413.13	chr4;chr4;chr4;chr4;chr4;chr4;chr4;chr4;chr4;chr4;chr4	40804602;40807733;40809154;40809679;40809679;40812685;40812685;40823439;40823439;40853391;40853391	40807317;40807837;40809404;40809801;40809801;40812872;40812872;40823674;40823674;40854005;40854005	-;-;-;-;-;-;-;-;-;-;-	4234	B4galt1	87	99	97	107	165	115	167	342	330	133	82	75	106	446	123	95	94	102	95.4398	99.2584	106.639	100.248	144.816	111.365	177.011	335.29	252.522	105.893	100.649	91.3629	104.504	389.422	102.911	99.1344	110.609	116.108	100.446	254.941	146.843	1.3442	0.378206	3.5542
302	ENSMUSG00000022032.14	chr14;chr14;chr14;chr14;chr14;chr14;chr14;chr14;chr14;chr14;chr14;chr14;chr14;chr14;chr14;chr14;chr14;chr14;chr14;chr14;chr14;chr14;chr14;chr14;chr14	65666403;65666437;65670557;65670557;65676477;65679236;65689768;65689768;65689768;65730521;65730521;65730521;65738424;65738424;65738424;65740290;65740290;65740290;65742132;65742132;65742132;65743142;65743142;65759585;65762722	65666746;65666746;65670674;65670674;65676758;65679450;65689896;65689896;65689896;65731195;65731195;65731195;65738504;65738504;65738504;65740388;65740388;65740388;65742179;65742179;65742179;65744791;65744943;65759779;65764826	+;+;+;+;+;+;+;+;+;+;+;+;+;+;+;+;+;+;+;+;+;+;+;+;+	6093	Scara5	10	24	14	8	6	11	51	154	152	8	3	5	24	296	22	1	4	1	10.9701	24.0626	15.3912	7.4951	5.266	10.6523	54.0571	150.978	116.313	6.3695	3.6823	6.0909	23.6614	258.45	18.4068	1.0435	4.7068	1.1383	16.808	107.116	39.9298	2.6699	0.751602	3.55234
303	ENSMUSG00000031442.21	chr8;chr8;chr8;chr8;chr8;chr8;chr8;chr8;chr8;chr8;chr8;chr8;chr8;chr8;chr8;chr8;chr8;chr8;chr8;chr8;chr8;chr8;chr8;chr8;chr8;chr8;chr8;chr8;chr8;chr8;chr8;chr8;chr8;chr8;chr8;chr8;chr8;chr8;chr8;chr8;chr8;chr8;chr8;chr8;chr8;chr8;chr8;chr8;chr8;chr8;chr8;chr8;chr8;chr8;chr8;chr8;chr8;chr8;chr8;chr8;chr8;chr8;chr8;chr8;chr8;chr8;chr8;chr8;chr8;chr8;chr8;chr8;chr8;chr8;chr8;chr8;chr8;chr8;chr8;chr8…	12873806;12873827;12873948;12879882;12879882;12879882;12890062;12915256;12915893;12915911;12915975;12926632;12931662;12947919;12947953;12949416;12949484;12963164;12963164;12963164;12963164;12963164;12963164;12963164;12963164;12963164;12963164;12963164;12972979;12972979;12972979;12972979;12972979;12972979;12972979;12972979;12972979;12972979;12972979;12984276;12984281;12984296;12984860;12984860;129…	12874061;12874016;12874016;12880150;12880146;12880150;12890108;12915495;12916054;12916054;12916054;12926733;12931885;12948186;12948186;12949676;12949676;12963247;12963247;12963247;12963247;12963247;12963247;12963247;12963247;12963247;12963247;12963247;12973093;12973093;12973089;12973093;12973093;12973093;12973093;12973093;12973093;12973093;12973093;12984647;12984514;12984950;12984950;12984950;129…	+;+;+;+;+;+;+;+;+;+;+;+;+;+;+;+;+;+;+;+;+;+;+;+;+;+;+;+;+;+;+;+;+;+;+;+;+;+;+;+;+;+;+;+;+;+;+;+;+;+;+;+;+;+;+;+;+;+;+;+;+;+;+;+;+;+;+;+;+;+;+;+;+;+;+;+;+;+;+;+;+;+;+;+;+;+;+;+;+;+;+;+;+;+;+;+;+;+;+;+;+;+;+;+;+;+;+;+;+;+;+;+;+;+;+;+;+;+;+;+;+;+;+;+;+;+;+;+;+;+;+;+;+;+;+;+;+;+;+;+;+;+;+;+;+;+;+;+;+;+;+;+;+;+;+;+;+;+;+;+;+;+;+;+;+;+;+;+;+;+;+;+;+;+;+;+;+;+;+;+;+;+;+;+;+;+;+;+;+;+;+;+;+;+;+;+;+;+;+;+…	12984	Mcf2l	2251	2636	2234	4357	4817	4143	2069	2317	2792	4882	2989	3057	1969	2019	2331	4466	3953	4056	2469.37	2642.88	2455.99	4082.05	4227.75	4012.05	2193.02	2271.54	2136.49	3886.97	3668.77	3723.95	1941.22	1762.88	1950.29	4660.36	4651.47	4616.99	2522.75	2200.35	3186.34	-0.1982	0.0558581	-3.54913
304	ENSMUSG00000032680.11	chr2;chr2;chr2;chr2;chr2;chr2;chr2;chr2;chr2;chr2;chr2;chr2;chr2;chr2;chr2;chr2;chr2;chr2;chr2;chr2;chr2;chr2;chr2;chr2;chr2;chr2;chr2;chr2;chr2	152415587;152427469;152427635;152427662;152427841;152427941;152427941;152428925;152428925;152428925;152434033;152434033;152434036;152437485;152437485;152437485;152439610;152439610;152439610;152440765;152440765;152441000;152441000;152441216;152441216;152442374;152442374;152444073;152444073	152415722;152427765;152427765;152427765;152427995;152427995;152427995;152429024;152429024;152429024;152434148;152434148;152434148;152437643;152437643;152437643;152439643;152439709;152439709;152440922;152440922;152441101;152441101;152441280;152441302;152442492;152442492;152444329;152444330	+;+;+;+;+;+;+;+;+;+;+;+;+;+;+;+;+;+;+;+;+;+;+;+;+;+;+;+;+	1787	6820408C15Rik	100	84	104	31	45	38	151	168	222	51	20	23	121	160	134	40	52	38	109.701	84.2193	114.334	29.0437	39.4953	36.7989	160.052	164.704	169.878	40.6054	24.5485	28.0179	119.293	139.703	112.114	41.7408	61.188	43.2558	102.751	164.878	84.3718	0.6861	0.193614	3.54358
305	ENSMUSG00000030701.17	chr7;chr7;chr7;chr7;chr7;chr7;chr7;chr7;chr7;chr7;chr7;chr7;chr7;chr7;chr7;chr7;chr7;chr7;chr7;chr7;chr7;chr7;chr7;chr7;chr7;chr7;chr7;chr7;chr7;chr7;chr7;chr7;chr7;chr7;chr7;chr7;chr7;chr7;chr7;chr7;chr7;chr7;chr7;chr7;chr7;chr7;chr7;chr7;chr7;chr7;chr7;chr7;chr7;chr7;chr7;chr7;chr7;chr7;chr7;chr7;chr7;chr7;chr7;chr7;chr7;chr7;chr7;chr7;chr7;chr7;chr7;chr7;chr7;chr7;chr7;chr7;chr7;chr7;chr7;chr7	100642892;100643898;100643898;100643899;100643900;100643900;100644643;100644804;100644946;100645056;100645570;100645570;100645570;100645570;100645570;100645570;100645570;100645570;100645570;100645570;100645636;100649928;100649928;100649928;100649928;100653654;100653654;100653654;100653654;100653654;100653654;100653654;100653654;100653654;100653654;100654602;100654602;100654602;100654602;100654602…	100645069;100645069;100645069;100645069;100645069;100645069;100645069;100645069;100645069;100645069;100645669;100645669;100645669;100645669;100645669;100645669;100645669;100645669;100645669;100645669;100645669;100650032;100650032;100650032;100650032;100653693;100653693;100653693;100653791;100653693;100653693;100653693;100653693;100653693;100653693;100654704;100654704;100654704;100654704;100654704…	-;-;-;-;-;-;-;-;-;-;-;-;-;-;-;-;-;-;-;-;-;-;-;-;-;-;-;-;-;-;-;-;-;-;-;-;-;-;-;-;-;-;-;-;-;-;-;-;-;-;-;-;-;-;-;-;-;-;-;-;-;-;-;-;-;-;-;-;-;-;-;-;-;-;-;-;-;-;-;-	3713	Plekhb1	6996	6281	5461	2740	3154	3665	9620	8521	13586	3394	2045	2463	12551	14412	11621	2926	2059	2887	7674.68	6297.39	6003.66	2567.09	2768.18	3549.16	10196.7	8353.82	10396.2	2702.25	2510.08	3000.36	12373.9	12583.7	9723	3053.34	2422.81	3286.3	6658.58	9648.91	6081.26	0.5352	0.151092	3.54228
306	ENSMUSG00000020183.11	chr10;chr10;chr10;chr10;chr10;chr10;chr10;chr10;chr10;chr10;chr10;chr10;chr10;chr10;chr10;chr10;chr10;chr10;chr10	117629500;117629500;117629500;117629721;117629721;117629721;117634871;117659768;117659772;117667949;117667949;117670167;117671596;117675893;117675940;117679963;117679963;117683278;117683278	117629631;117629527;117629527;117629883;117629883;117629883;117635373;117659865;117659865;117668121;117668236;117670351;117671766;117676092;117676092;117680111;117680111;117684934;117687352	+;+;+;+;+;+;+;+;+;+;+;+;+;+;+;+;+;+;+	5964	Cpm	236	183	202	96	111	154	399	338	445	96	62	67	428	543	377	100	97	128	258.894	183.478	222.073	89.9418	97.4218	149.132	422.918	331.368	340.522	76.4337	76.1003	81.6175	421.962	474.117	315.426	104.352	114.139	145.704	221.482	364.936	216.978	0.7204	0.203649	3.53726
307	ENSMUSG00000031969.16	chr9;chr9;chr9;chr9;chr9;chr9;chr9;chr9;chr9;chr9;chr9;chr9;chr9;chr9;chr9;chr9;chr9;chr9;chr9;chr9;chr9;chr9;chr9;chr9;chr9;chr9;chr9;chr9;chr9;chr9;chr9;chr9;chr9;chr9;chr9;chr9;chr9;chr9;chr9;chr9;chr9;chr9;chr9;chr9;chr9;chr9;chr9;chr9;chr9;chr9;chr9;chr9;chr9;chr9	26974135;26974135;26974144;26975376;26977556;26977556;26977556;26977556;26978311;26978311;26978311;26978985;26978985;26978985;26979062;26979176;26979176;26979176;26979176;26979199;26979260;26985463;26985463;26985463;26985463;26985463;26985463;26990120;26990120;26990120;26990120;26990120;26990120;26990579;26990583;26990583;26990583;26991023;26991240;26991240;26991240;26991240;26992160;26992160;269…	26975760;26975760;26975760;26975760;26977955;26977658;26977658;26977658;26978463;26978463;26978463;26979082;26979082;26979082;26979082;26979311;26979311;26979311;26979311;26979311;26979311;26985600;26985600;26985600;26985600;26985600;26985600;26990196;26990196;26990196;26990196;26990192;26991053;26990692;26990692;26990692;26990692;26991409;26991409;26991409;26991409;26991409;26992260;26992288;269…	-;-;-;-;-;-;-;-;-;-;-;-;-;-;-;-;-;-;-;-;-;-;-;-;-;-;-;-;-;-;-;-;-;-;-;-;-;-;-;-;-;-;-;-;-;-;-;-;-;-;-;-;-;-	4143	Acad8	416	438	362	395	488	394	677	1130	1173	439	298	270	520	1735	538	379	312	315	456.356	439.143	397.972	370.073	428.305	381.547	717.582	1107.83	897.6	349.525	365.772	328.906	512.664	1514.9	450.131	395.494	367.128	358.568	431.157	907.67	546.639	1.074	0.30368	3.53674
308	ENSMUSG00000041695.2	chr11;chr11	111066164;111071549	111066334;111076821	+;+	5444	Kcnj2	494	636	388	385	345	282	360	337	394	467	256	286	216	244	155	367	318	259	541.923	637.66	426.555	360.704	302.797	273.087	381.58	330.388	301.496	371.818	314.221	348.397	212.953	213.047	129.685	382.972	374.188	294.823	535.379	337.821	344.35	-0.6668	0.188636	-3.53485
309	ENSMUSG00000022018.7	chr14;chr14;chr14;chr14;chr14	79288756;79290244;79291671;79300715;79301449	79289119;79290306;79291778;79300900;79301645	-;-;-;-;-	918	Rgcc	115	126	156	176	185	155	173	205	280	188	143	148	191	229	216	159	140	138	126.156	126.329	171.502	164.893	162.37	150.101	183.37	200.978	214.261	149.683	175.522	180.289	188.305	199.95	180.722	165.92	164.737	157.087	141.329	199.536	170.121	0.504	0.142668	3.53239
310	ENSMUSG00000025809.15	chr8;chr8;chr8;chr8;chr8;chr8;chr8;chr8;chr8;chr8;chr8;chr8;chr8;chr8;chr8;chr8;chr8;chr8;chr8;chr8;chr8;chr8;chr8;chr8;chr8;chr8;chr8;chr8;chr8;chr8;chr8;chr8;chr8;chr8;chr8;chr8;chr8;chr8;chr8	128685654;128685757;128685870;128705413;128705413;128705413;128707074;128707074;128707074;128710253;128710253;128713208;128713208;128713927;128713927;128716122;128716122;128717207;128717207;128717585;128717585;128719992;128719992;128720275;128720275;128722384;128722384;128722810;128722810;128724196;128724196;128724333;128726020;128726020;128726020;128726983;128732023;128732023;128732023	128685959;128685959;128685959;128705479;128705479;128705479;128707159;128707159;128707159;128710660;128710475;128713378;128713378;128714165;128714165;128716277;128716277;128717302;128717302;128717674;128717674;128720132;128720132;128720474;128720474;128722622;128722622;128723032;128723032;128724428;128724428;128724428;128726186;128726186;128726186;128727063;128732617;128732389;128733200	+;+;+;+;+;+;+;+;+;+;+;+;+;+;+;+;+;+;+;+;+;+;+;+;+;+;+;+;+;+;+;+;+;+;+;+;+;+;+	4081	Itgb1	1013	1163	1081	1020	1222	1125	1477	1703	2047	1427	812	890	1333	2032	1282	892	763	810	1111.27	1166.04	1188.42	955.631	1072.52	1089.44	1565.54	1669.59	1566.4	1136.16	996.668	1084.17	1314.19	1774.23	1072.62	930.82	897.817	922.032	1155.24	1600.51	1195.2	0.4702	0.133214	3.52996
311	ENSMUSG00000038860.15	chr2;chr2;chr2;chr2;chr2;chr2;chr2;chr2;chr2;chr2;chr2;chr2;chr2;chr2;chr2;chr2;chr2;chr2;chr2;chr2;chr2;chr2;chr2;chr2;chr2;chr2;chr2;chr2;chr2;chr2;chr2;chr2;chr2;chr2;chr2;chr2;chr2;chr2;chr2;chr2;chr2;chr2;chr2;chr2;chr2;chr2;chr2;chr2;chr2;chr2;chr2;chr2;chr2;chr2;chr2;chr2;chr2;chr2;chr2;chr2;chr2;chr2;chr2;chr2;chr2;chr2;chr2;chr2;chr2;chr2;chr2;chr2;chr2;chr2;chr2;chr2;chr2;chr2;chr2;chr2…	32986224;32986374;32986374;32989506;32989506;32989506;32990564;32990564;32990564;32992123;32992123;32992123;32995047;32995047;32995047;32997656;32997656;32997656;33002779;33002779;33002779;33003784;33003784;33003784;33004632;33005049;33005049;33005049;33006798;33006798;33006798;33006798;33007249;33007249;33007249;33008928;33009229;33011400;33011400;33011400;33015186;33015186;33015186;33015186;330…	32986830;32986830;32986830;32989632;32989632;32989632;32990779;32990779;32990779;32992261;32992261;32992261;32995165;32995165;32995165;32997763;32997763;32997763;33002845;33002845;33002845;33003942;33003942;33003942;33005227;33005227;33005227;33005227;33008328;33006914;33006914;33006914;33007347;33007347;33007347;33009055;33011511;33011511;33011511;33011511;33015260;33015260;33015260;33015260;330…	-;-;-;-;-;-;-;-;-;-;-;-;-;-;-;-;-;-;-;-;-;-;-;-;-;-;-;-;-;-;-;-;-;-;-;-;-;-;-;-;-;-;-;-;-;-;-;-;-;-;-;-;-;-;-;-;-;-;-;-;-;-;-;-;-;-;-;-;-;-;-;-;-;-;-;-;-;-;-;-;-;-;-;-;-;-;-;-;-;-;-;-;-;-;-;-;-;-;-;-;-;-;-;-;-;-;-;-;-;-;-;-;-;-;-;-;-;-;-;-;-;-;-;-;-;-;-;-;-;-;-;-;-;-;-;-;-;-;-;-;-;-;-	12352	Garnl3	829	951	984	3384	3466	2802	633	790	997	3029	1938	2110	673	674	984	2835	2443	2244	909.421	953.482	1081.78	3170.45	3042.02	2713.44	670.944	774.5	762.922	2411.64	2378.75	2570.34	663.505	588.499	823.288	2958.38	2874.66	2554.37	981.561	736.122	1772.35	-0.414	0.117318	-3.52901
312	ENSMUSG00000027422.15	chr2;chr2;chr2;chr2;chr2;chr2;chr2;chr2;chr2;chr2;chr2;chr2;chr2;chr2;chr2;chr2;chr2;chr2;chr2;chr2;chr2;chr2;chr2;chr2;chr2;chr2;chr2;chr2;chr2;chr2;chr2;chr2;chr2;chr2;chr2;chr2;chr2;chr2;chr2;chr2;chr2;chr2;chr2;chr2;chr2;chr2;chr2;chr2;chr2;chr2;chr2;chr2;chr2;chr2;chr2;chr2;chr2	143947395;143947395;143948128;143948336;143948336;143949270;143949270;143949270;143949672;143949672;143949672;143950428;143950428;143950492;143952192;143952192;143952192;143953234;143953234;143953942;143953942;143954116;143954116;143954735;143954735;143954957;143954957;143955114;143956383;143956768;143957555;143957555;143960706;143963104;143963246;143963246;143964762;143964762;143964839;143967440…	143947929;143947929;143948479;143948479;143948479;143949368;143949368;143949368;143949755;143949736;143949755;143950523;143950523;143950523;143952275;143952275;143952281;143953329;143953329;143954013;143954013;143954208;143954208;143954824;143954824;143955182;143955037;143955206;143956860;143956860;143957645;143957645;143963138;143963138;143963415;143963415;143964900;143964900;143964900;143967593…	-;-;-;-;-;-;-;-;-;-;-;-;-;-;-;-;-;-;-;-;-;-;-;-;-;-;-;-;-;-;-;-;-;-;-;-;-;-;-;-;-;-;-;-;-;-;-;-;-;-;-;-;-;-;-;-;-	8786	Rrbp1	1273	1170	1121	1064	1094	1264	1512	1982	2348	1220	789	875	1499	2328	1638	900	837	942	1396.49	1173.05	1232.39	996.855	960.175	1224.05	1602.64	1943.11	1796.73	971.345	968.438	1065.9	1477.85	2032.68	1370.47	939.168	984.892	1072.29	1267.31	1780.83	1289.36	0.4912	0.139223	3.52781
313	ENSMUSG00000048450.10	chr5;chr5;chr5	37820485;37822703;37823865	37821700;37824582;37824583	-;-;-	3097	Msx1	59	148	37	40	28	36	361	856	896	38	28	29	109	1288	66	17	25	28	64.7236	148.386	40.6767	37.4757	24.5749	34.8621	382.64	839.205	685.635	30.255	34.3679	35.327	107.462	1124.61	55.2205	17.7398	29.4173	31.8727	84.5955	635.827	206.914	2.9092	0.827114	3.51733
314	ENSMUSG00000027669.14	chr3;chr3;chr3;chr3;chr3;chr3;chr3;chr3;chr3;chr3;chr3;chr3;chr3;chr3;chr3;chr3;chr3;chr3;chr3;chr3;chr3;chr3;chr3;chr3;chr3;chr3;chr3;chr3;chr3;chr3;chr3;chr3;chr3;chr3;chr3;chr3;chr3;chr3;chr3;chr3;chr3;chr3;chr3;chr3;chr3;chr3;chr3;chr3;chr3;chr3;chr3;chr3;chr3;chr3;chr3;chr3;chr3;chr3;chr3	32580332;32583998;32583998;32585055;32587561;32587561;32587561;32587561;32587706;32589709;32589709;32589709;32589709;32589709;32589997;32589997;32589997;32589997;32591111;32591111;32591111;32591111;32591111;32591134;32592211;32593158;32593158;32593158;32593158;32593158;32596277;32596277;32596277;32596277;32596277;32596277;32597640;32598126;32598126;32598126;32598126;32598126;32598126;32598126;325…	32585226;32585226;32585226;32585226;32587777;32587777;32587777;32587777;32587777;32589910;32589910;32590063;32589910;32589910;32590063;32590063;32590063;32590063;32591273;32591273;32591273;32591273;32591273;32591273;32596383;32593221;32593221;32593221;32593221;32593221;32596383;32596383;32596383;32596383;32596383;32596383;32597784;32598164;32598164;32598178;32598164;32598164;32598164;32598164;326…	-;-;-;-;-;-;-;-;-;-;-;-;-;-;-;-;-;-;-;-;-;-;-;-;-;-;-;-;-;-;-;-;-;-;-;-;-;-;-;-;-;-;-;-;-;-;-;-;-;-;-;-;-;-;-;-;-;-;-	12692	Gnb4	838	1120	1092	753	833	861	802	878	1103	1023	597	636	612	685	689	485	463	435	919.294	1122.92	1200.51	705.481	731.102	833.786	850.075	860.774	844.034	814.497	732.772	774.757	603.366	598.103	576.469	506.107	544.809	495.165	1080.91	851.628	761.89	-0.3443	0.0979359	-3.51577
315	ENSMUSG00000032936.13	chr9;chr9;chr9;chr9;chr9;chr9;chr9;chr9;chr9;chr9;chr9;chr9;chr9;chr9;chr9;chr9;chr9;chr9;chr9;chr9;chr9;chr9;chr9;chr9;chr9;chr9;chr9;chr9;chr9;chr9;chr9;chr9;chr9;chr9;chr9;chr9;chr9;chr9	107935674;107935898;107935908;107937300;107945259;107945279;107945279;107945279;107945279;107945489;107945489;107945489;107945489;107945520;107945790;107945790;107945790;107945790;107946079;107946079;107946079;107946340;107946340;107946340;107946618;107946618;107946783;107946783;107946791;107947082;107947082;107947082;107947380;107947380;107947380;107947744;107947744;107947744	107936051;107936051;107936051;107937551;107945382;107945382;107945382;107945382;107945382;107945537;107945620;107945620;107945620;107945620;107945864;107945864;107946217;107945864;107946217;107946188;107946217;107946460;107946460;107946460;107946693;107946693;107946919;107946919;107946919;107947160;107947160;107947160;107947467;107947467;107947467;107949683;107949677;107949691	+;+;+;+;+;+;+;+;+;+;+;+;+;+;+;+;+;+;+;+;+;+;+;+;+;+;+;+;+;+;+;+;+;+;+;+;+;+	3763	Camkv	8833	12825	7521	11520	11553	10101	7684	7086	9752	12612	8168	8475	6302	6006	7827	9178	8985	8579	9689.88	12858.5	8268.36	10793	10139.8	9781.73	8144.61	6946.97	7462.4	10041.5	10025.6	10324	6213.09	5244.1	6548.65	9577.42	10572.6	9765.57	10272.2	7517.99	9022.1	-0.4505	0.128143	-3.51538
316	ENSMUSG00000037143.17	chr2;chr2;chr2;chr2;chr2;chr2;chr2;chr2;chr2;chr2;chr2;chr2;chr2;chr2;chr2;chr2;chr2;chr2;chr2;chr2;chr2;chr2;chr2;chr2;chr2;chr2;chr2;chr2;chr2;chr2;chr2;chr2;chr2;chr2;chr2;chr2;chr2;chr2;chr2;chr2;chr2;chr2;chr2;chr2;chr2;chr2;chr2;chr2;chr2;chr2;chr2;chr2;chr2;chr2;chr2;chr2;chr2;chr2;chr2;chr2;chr2;chr2;chr2;chr2;chr2;chr2;chr2;chr2;chr2;chr2;chr2;chr2;chr2;chr2;chr2;chr2;chr2;chr2;chr2;chr2…	145934784;145934784;145934805;145934805;145934808;145934814;145934816;145939815;145939835;145939840;145939840;145939840;145939840;145947046;145947046;145947046;145947046;145947046;145947046;145947046;145949919;145949919;145949919;145949919;145949919;145949919;145950759;145950759;145950759;145950759;145950759;145950759;145950759;145951058;145951058;145951058;145951058;145951058;145951058;145963298…	145934840;145934840;145934840;145934840;145934840;145934840;145934840;145939991;145939991;145939991;145939991;145939991;145939991;145947196;145947196;145947196;145947196;145947196;145947196;145947196;145949995;145949995;145949995;145949995;145949995;145949995;145950826;145950826;145950826;145950826;145950826;145950826;145950826;145953814;145951184;145951184;145951184;145951184;145951184;145963430…	+;+;+;+;+;+;+;+;+;+;+;+;+;+;+;+;+;+;+;+;+;+;+;+;+;+;+;+;+;+;+;+;+;+;+;+;+;+;+;+;+;+;+;+;+;+;+;+;+;+;+;+;+;+;+;+;+;+;+;+;+;+;+;+;+;+;+;+;+;+;+;+;+;+;+;+;+;+;+;+;+;+;+;+;+;+;+;+;+;+;+;+;+;+;+;+;+;+;+;+;+;+;+;+;+;+;+;+;+;+	10606	Cfap61	138	103	143	83	73	57	235	303	385	87	56	51	152	366	141	46	55	66	151.387	103.269	157.21	77.7622	64.0702	55.1984	249.087	297.055	294.609	69.2681	68.7357	62.1267	149.856	319.571	117.971	48.0019	64.7181	75.1285	137.289	280.25	134.724	1.0314	0.293476	3.51433
317	ENSMUSG00000020014.17	chr10;chr10;chr10;chr10;chr10;chr10;chr10;chr10;chr10;chr10;chr10;chr10;chr10;chr10;chr10;chr10;chr10;chr10;chr10;chr10;chr10;chr10;chr10;chr10;chr10;chr10;chr10;chr10;chr10;chr10;chr10;chr10;chr10;chr10;chr10;chr10;chr10;chr10;chr10;chr10;chr10;chr10;chr10;chr10;chr10;chr10;chr10;chr10;chr10;chr10;chr10;chr10;chr10;chr10;chr10;chr10;chr10;chr10;chr10;chr10;chr10;chr10;chr10;chr10;chr10;chr10;chr…	92775619;92776179;92796753;92800322;92801130;92801130;92801130;92815881;92815881;92815881;92821025;92821025;92821025;92829653;92829653;92829653;92836318;92836318;92836318;92839390;92839390;92868723;92868723;92870587;92870587;92874945;92874945;92875939;92875939;92878457;92878457;92884688;92884688;92884947;92884947;92885269;92885269;92886237;92886237;92887615;92887615;92897286;92898998;92898998;929…	92776298;92776298;92798308;92800428;92801219;92801219;92801219;92816022;92816022;92816022;92821131;92821131;92821131;92829820;92829820;92829820;92836346;92836538;92836538;92839563;92839563;92868864;92868864;92870685;92870685;92875032;92875032;92876044;92876044;92878612;92878612;92884814;92884814;92885123;92885123;92885426;92885426;92886384;92886384;92887717;92887717;92899167;92899167;92899167;929…	-;-;-;-;-;-;-;-;-;-;-;-;-;-;-;-;-;-;-;-;-;-;-;-;-;-;-;-;-;-;-;-;-;-;-;-;-;-;-;-;-;-;-;-;-;-;-;-;-;-;-;-;-;-;-;-;-;-;-;-;-;-;-;-;-;-;-;-;-;-;-;-;-;-;-;-;-;-;-;-;-;-;-;-;-;-;-;-;-;-;-;-;-;-;-;-;-;-;-;-;-;-;-;-;-;-;-;-;-;-;-;-;-;-;-;-;-;-;-;-;-;-;-;-;-;-;-;-;-;-;-;-;-;-;-;-;-;-;-;-;-;-;-;-;-;-;-;-;-;-;-;-;-;-;-;-;-;-;-;-;-;-;-;-;-;-;-;-;-;-;-;-;-;-;-;-;-;-;-;-;-;-;-;-;-;-;-;-;-;-;-;-;-;-;-;-;-;-;-;-…	14645	Cfap54	431	311	676	156	225	244	967	1045	1266	292	149	152	518	794	351	135	118	108	472.811	311.812	743.174	146.155	197.477	236.288	1024.97	1024.5	968.765	232.486	182.886	185.162	510.692	693.276	293.673	140.875	138.85	122.938	509.265	1006.08	423.71	0.9828	0.279717	3.51353
318	ENSMUSG00000053475.5	chr2;chr2;chr2;chr2;chr2;chr2	52038009;52043729;52047431;52050843;52052304;52055808	52038269;52043866;52047592;52051071;52052344;52056686	+;+;+;+;+;+	1710	Tnfaip6	149	89	102	58	91	60	220	205	291	87	30	33	246	336	256	71	50	71	163.454	89.2323	112.136	54.3398	79.8683	58.1036	233.188	200.978	222.678	69.2681	36.8227	40.1997	242.529	293.376	214.189	74.0899	58.8347	80.8201	121.608	218.948	129.117	0.8505	0.242224	3.51128
319	ENSMUSG00000072640.11	chr11;chr11;chr11;chr11;chr11;chr11;chr11;chr11;chr11;chr11	78826584;78826604;78826629;78836018;78836018;78838090;78838090;78838090;78839123;78839123	78826636;78826636;78826636;78836158;78836158;78838293;78838256;78838182;78839275;78846870	+;+;+;+;+;+;+;+;+;+	8146	Lyrm9	1098	1056	1144	1084	1009	990	868	945	1167	1304	749	700	1064	1006	1201	735	781	719	1204.52	1058.76	1257.68	1015.59	885.573	958.709	920.031	926.459	893.008	1038.22	919.341	852.72	1048.99	878.383	1004.85	766.987	918.997	818.446	1173.65	913.166	964.848	-0.3619	0.103179	-3.50764
320	ENSMUSG00000016194.14	chr1;chr1;chr1;chr1;chr1;chr1;chr1;chr1;chr1;chr1;chr1;chr1;chr1;chr1;chr1;chr1;chr1;chr1;chr1;chr1;chr1;chr1;chr1;chr1;chr1;chr1;chr1;chr1;chr1;chr1;chr1	193221634;193221682;193221689;193223622;193223622;193223622;193223641;193229454;193237046;193238274;193240231;193240231;193240231;193240231;193240231;193240231;193240527;193240527;193240527;193240527;193240527;193241332;193241332;193241332;193241332;193241332;193242175;193242175;193242175;193243394;193263948	193222228;193222228;193222228;193223765;193223765;193223765;193223765;193229671;193239023;193238597;193240416;193240416;193240410;193240416;193240416;193240416;193240638;193240638;193240638;193240638;193240638;193241424;193241462;193241462;193241462;193241598;193242288;193242288;193242629;193243561;193264075	-;-;-;-;-;-;-;-;-;-;-;-;-;-;-;-;-;-;-;-;-;-;-;-;-;-;-;-;-;-;-	4251	Hsd11b1	80	129	96	209	181	143	310	137	269	202	90	169	198	168	279	169	103	160	87.7607	129.337	105.54	195.811	158.859	138.48	328.583	134.312	205.843	160.829	110.468	205.871	195.207	146.688	233.432	176.355	121.199	182.13	107.546	222.913	167.595	1.0484	0.29911	3.50494
321	ENSMUSG00000055639.16	chr14;chr14;chr14;chr14;chr14;chr14;chr14;chr14;chr14;chr14;chr14;chr14;chr14;chr14;chr14;chr14;chr14;chr14;chr14;chr14;chr14;chr14;chr14;chr14;chr14;chr14;chr14;chr14;chr14;chr14;chr14;chr14;chr14	97786853;97786853;97825866;97827742;97827742;97828241;97828241;97828241;97831294;97831294;97831294;97840089;97840089;97840089;97901301;97901301;97901301;97903151;97903151;97903151;97915797;97915797;97915797;97916393;97969807;97969807;97969807;98018878;98018878;98018878;98168483;98168483;98168483	97789619;97789619;97827810;97827810;97827810;97828384;97828384;97828384;97831441;97831441;97831441;97840240;97840240;97840240;97901435;97901435;97901435;97903286;97903286;97903286;97915969;97915969;97915969;97916548;97969968;97969968;97969968;98018993;98018993;98018993;98169765;98169543;98169543	-;-;-;-;-;-;-;-;-;-;-;-;-;-;-;-;-;-;-;-;-;-;-;-;-;-;-;-;-;-;-;-;-	7317	Dach1	664	840	468	153	135	124	429	517	487	135	119	110	161	226	192	100	120	100	728.414	842.192	514.505	143.345	118.486	120.081	454.716	506.856	372.661	107.485	146.064	133.999	158.729	197.331	160.642	104.352	141.203	113.831	695.037	444.744	281.383	-0.6463	0.18441	-3.5048
322	ENSMUSG00000024867.14	chr19;chr19;chr19;chr19;chr19;chr19;chr19;chr19;chr19;chr19;chr19;chr19;chr19;chr19;chr19;chr19;chr19;chr19;chr19;chr19;chr19;chr19;chr19;chr19;chr19;chr19;chr19;chr19;chr19;chr19;chr19;chr19;chr19;chr19;chr19;chr19;chr19;chr19;chr19;chr19	24294794;24294794;24295397;24304032;24304032;24304032;24317019;24346237;24346237;24350134;24355118;24355118;24358030;24358030;24358211;24358211;24359940;24359940;24378802;24378802;24381688;24381688;24390344;24390344;24396161;24397016;24397016;24435386;24439053;24439053;24439053;24439053;24443602;24443602;24443602;24443602;24555765;24555765;24555765;24555765	24295554;24295554;24295554;24304146;24304146;24304146;24317342;24346381;24346381;24350289;24355202;24355202;24358078;24358078;24358294;24358294;24360151;24360151;24379101;24379101;24381840;24381840;24390461;24390461;24397146;24397146;24397146;24435668;24439121;24439121;24439121;24439121;24443688;24443688;24443688;24443688;24555789;24555838;24555872;24555842	-;-;-;-;-;-;-;-;-;-;-;-;-;-;-;-;-;-;-;-;-;-;-;-;-;-;-;-;-;-;-;-;-;-;-;-;-;-;-;-	4035	Pip5k1b	283	315	323	261	229	198	508	742	710	304	225	210	491	1257	559	251	190	168	310.454	315.822	355.096	244.529	200.987	191.742	538.452	727.442	543.304	242.04	276.17	255.816	484.073	1097.54	467.701	261.923	223.572	191.236	327.124	603.066	384.883	0.8824	0.251955	3.50204
323	ENSMUSG00000031167.16	chrX;chrX;chrX;chrX;chrX;chrX;chrX;chrX;chrX;chrX;chrX;chrX;chrX;chrX;chrX;chrX;chrX;chrX;chrX;chrX;chrX;chrX;chrX;chrX;chrX;chrX;chrX;chrX;chrX;chrX;chrX;chrX;chrX;chrX;chrX;chrX;chrX;chrX;chrX;chrX;chrX;chrX;chrX;chrX;chrX;chrX;chrX;chrX;chrX;chrX;chrX;chrX;chrX;chrX;chrX;chrX;chrX;chrX;chrX;chrX;chrX;chrX;chrX;chrX;chrX;chrX;chrX	8138975;8138978;8140784;8142359;8142361;8142368;8142368;8142472;8142827;8142890;8143028;8143247;8143247;8143247;8143247;8143251;8143251;8143251;8143251;8143658;8143658;8143658;8143658;8143658;8143658;8143658;8143658;8143658;8143848;8143848;8143848;8143848;8143848;8143848;8143848;8143848;8143848;8144175;8144175;8144474;8144573;8144573;8144573;8144573;8144573;8144573;8144573;8144573;8144955;8144955…	8141208;8141208;8141208;8142955;8142955;8142955;8142955;8142955;8142918;8142955;8143332;8143332;8143332;8143329;8143329;8143329;8143332;8143329;8143332;8143751;8143751;8143751;8143751;8143751;8143751;8143751;8143751;8143751;8143947;8144679;8143947;8143947;8143947;8143947;8143947;8143947;8143947;8144445;8144445;8145072;8144679;8144679;8144679;8144679;8144679;8144679;8144679;8144679;8145072;8145072…	-;-;-;-;-;-;-;-;-;-;-;-;-;-;-;-;-;-;-;-;-;-;-;-;-;-;-;-;-;-;-;-;-;-;-;-;-;-;-;-;-;-;-;-;-;-;-;-;-;-;-;-;-;-;-;-;-;-;-;-;-;-;-;-;-;-;-	4698	Rbm3	499	800	754	960	1357	1083	1064	1024	1431	1590	844	1092	641	738	888	595	605	763	547.408	802.088	828.924	899.418	1191	1048.77	1127.78	1003.91	1095.03	1265.93	1035.95	1330.24	631.957	644.38	742.967	620.894	711.899	868.531	726.14	1075.57	910.949	0.5665	0.161761	3.5018
324	ENSMUSG00000045064.5	chr12;chr12;chr12;chr12;chr12;chr12;chr12	85274286;85274339;85288591;85289552;85289552;85296402;85296402	85274411;85274411;85288785;85290881;85290905;85299358;85296946	+;+;+;+;+;+;+	4632	Zc2hc1c	113	133	91	51	60	63	162	225	282	94	40	49	160	294	215	50	64	46	123.962	133.347	100.043	47.7816	52.6604	61.0087	171.711	220.585	215.791	74.8414	49.097	59.6904	157.743	256.704	179.885	52.176	75.3084	52.3623	119.117	202.696	115.817	0.7675	0.219229	3.50112
325	ENSMUSG00000069769.13	chr11;chr11;chr11;chr11;chr11;chr11;chr11;chr11;chr11;chr11;chr11;chr11;chr11;chr11;chr11;chr11;chr11;chr11;chr11;chr11;chr11;chr11;chr11;chr11;chr11;chr11;chr11;chr11;chr11;chr11;chr11;chr11;chr11;chr11;chr11;chr11;chr11;chr11;chr11;chr11;chr11;chr11;chr11;chr11;chr11;chr11;chr11;chr11;chr11;chr11;chr11;chr11;chr11;chr11;chr11;chr11;chr11;chr11;chr11;chr11	88339382;88343889;88347053;88347053;88348784;88348784;88365515;88366785;88366785;88386045;88386045;88386045;88394565;88394565;88394565;88413908;88413908;88413908;88477964;88480006;88480006;88480006;88590055;88590055;88590055;88590055;88590055;88685954;88687452;88687877;88712188;88712438;88712438;88712438;88712438;88712438;88716510;88716510;88716510;88716510;88716510;88716510;88717290;88717290;887…	88344660;88344660;88347125;88347125;88348992;88348938;88366847;88366847;88366847;88386119;88386119;88386119;88394679;88394679;88394679;88413990;88413990;88413990;88480054;88480054;88480054;88480054;88590147;88590147;88590147;88590147;88590147;88686075;88687548;88687948;88712479;88712479;88712479;88712479;88712479;88712479;88716594;88716594;88716594;88716594;88716594;88716594;88717371;88717371;887…	-;-;-;-;-;-;-;-;-;-;-;-;-;-;-;-;-;-;-;-;-;-;-;-;-;-;-;-;-;-;-;-;-;-;-;-;-;-;-;-;-;-;-;-;-;-;-;-;-;-;-;-;-;-;-;-;-;-;-;-	10405	Msi2	2515	2008	2644	1981	2125	2189	3074	3797	4498	2920	1842	1765	3739	4720	3849	1901	1591	1928	2758.98	2013.24	2906.73	1855.99	1865.06	2119.81	3258.27	3722.5	3441.95	2324.86	2260.92	2150.07	3686.25	4121.24	3220.36	1983.73	1872.12	2194.66	2559.65	3474.24	2653.15	0.4411	0.125997	3.50103
326	ENSMUSG00000030125.11	chr6;chr6;chr6;chr6;chr6;chr6;chr6;chr6;chr6;chr6;chr6;chr6;chr6;chr6;chr6;chr6;chr6;chr6;chr6;chr6;chr6;chr6;chr6;chr6;chr6	124769863;124769869;124770572;124770572;124770605;124774346;124774346;124774346;124776070;124776070;124778092;124778092;124778262;124778817;124778817;124778817;124778901;124779012;124779012;124779012;124779012;124779523;124779650;124779650;124779650	124770163;124770163;124770875;124770875;124770875;124774610;124774482;124774482;124776200;124776200;124778345;124778345;124778345;124778926;124778926;124778926;124778926;124779175;124779175;124779146;124779175;124779704;124779717;124779718;124779727	-;-;-;-;-;-;-;-;-;-;-;-;-;-;-;-;-;-;-;-;-;-;-;-;-	1734	Lrrc23	292	185	301	20	25	38	453	652	600	18	13	17	422	643	386	17	18	27	320.327	185.483	330.91	18.7379	21.9418	36.7989	480.155	639.208	459.13	14.3313	15.9565	20.7089	416.046	561.431	322.957	17.7398	21.1805	30.7344	278.907	526.164	217.432	0.9164	0.261834	3.50009
327	ENSMUSG00000047996.16	chrX;chrX;chrX;chrX;chrX;chrX;chrX;chrX;chrX;chrX;chrX;chrX;chrX;chrX;chrX;chrX;chrX;chrX;chrX;chrX;chrX;chrX;chrX;chrX;chrX;chrX;chrX;chrX;chrX;chrX;chrX;chrX;chrX;chrX;chrX;chrX;chrX;chrX;chrX;chrX	78449613;78449613;78449613;78469944;78480713;78480730;78482426;78483751;78483751;78483751;78483751;78483751;78483806;78493249;78517305;78520338;78520771;78520771;78520771;78520771;78520771;78520771;78520804;78534950;78535418;78561560;78561560;78561560;78561560;78561576;78583704;78583704;78583769;78583769;78583769;78583769;78583769;78583769;78583769;78583769	78453172;78453172;78453172;78470804;78482461;78483911;78482461;78483911;78483911;78483911;78483911;78483911;78483911;78493320;78520821;78520821;78520821;78520821;78520821;78520821;78520821;78520821;78520821;78534994;78535499;78561644;78561644;78561644;78561644;78561644;78583782;78583782;78583890;78583852;78583891;78583894;78583896;78583855;78583891;78583896	-;-;-;-;-;-;-;-;-;-;-;-;-;-;-;-;-;-;-;-;-;-;-;-;-;-;-;-;-;-;-;-;-;-;-;-;-;-;-;-	11614	Prrg1	150	125	153	108	113	150	283	224	301	141	93	99	276	366	269	63	86	86	164.551	125.326	168.203	101.184	99.1771	145.259	299.964	219.605	230.33	112.262	114.15	120.599	272.106	319.571	225.065	65.7417	101.196	97.8948	152.694	249.966	165.677	0.7106	0.203038	3.49977
328	ENSMUSG00000028082.14	chr3;chr3;chr3;chr3;chr3;chr3;chr3;chr3;chr3;chr3;chr3;chr3;chr3;chr3;chr3;chr3;chr3;chr3;chr3;chr3;chr3;chr3;chr3;chr3;chr3;chr3;chr3;chr3;chr3;chr3;chr3;chr3;chr3;chr3;chr3;chr3;chr3;chr3;chr3;chr3;chr3;chr3;chr3;chr3;chr3;chr3;chr3;chr3;chr3;chr3;chr3;chr3;chr3;chr3;chr3;chr3;chr3;chr3;chr3;chr3;chr3;chr3;chr3;chr3;chr3;chr3;chr3;chr3;chr3;chr3;chr3;chr3;chr3;chr3;chr3;chr3;chr3;chr3;chr3;chr3…	85971109;86038877;86040499;86040723;86040826;86040826;86070915;86075148;86075148;86075148;86075148;86075153;86078945;86080395;86080395;86080395;86080395;86080395;86083227;86083227;86083227;86083227;86083227;86083502;86083502;86083502;86083502;86083502;86084368;86084368;86084368;86084368;86084368;86084434;86084490;86093690;86093690;86093690;86093690;86093690;86093690;86098147;86098147;86098147;860…	85971424;86039000;86040865;86040865;86040865;86040865;86070944;86075188;86075188;86075188;86075188;86075188;86078984;86080437;86080437;86080437;86080437;86080437;86083365;86083365;86083365;86083365;86083365;86083655;86083655;86083655;86083655;86083655;86085357;86085357;86085357;86085357;86085357;86085357;86085357;86093797;86093797;86093797;86093797;86093797;86093797;86098259;86098259;86098259;860…	+;+;+;+;+;+;+;+;+;+;+;+;+;+;+;+;+;+;+;+;+;+;+;+;+;+;+;+;+;+;+;+;+;+;+;+;+;+;+;+;+;+;+;+;+;+;+;+;+;+;+;+;+;+;+;+;+;+;+;+;+;+;+;+;+;+;+;+;+;+;+;+;+;+;+;+;+;+;+;+;+;+;+;+;+;+;+;+;+;+;+;+;+;+;+;+;+;+;+;+;+;+;+;+;+;+;+;+;+;+;+;+;+;+;+;+;+;+;+;+;+;+;+;+;+;+;+;+;+;+;+;+	9004	Sh3d19	526	832	387	425	439	493	974	1691	1995	482	290	261	1042	2861	1188	243	226	252	577.027	834.172	425.456	398.18	385.299	477.418	1032.39	1657.82	1526.61	383.761	355.953	317.943	1027.3	2498.06	993.97	253.575	265.933	286.854	612.218	1405.61	760.984	1.1989	0.343476	3.49053
329	ENSMUSG00000051427.14	chr11;chr11;chr11;chr11;chr11;chr11;chr11;chr11;chr11;chr11;chr11;chr11;chr11;chr11;chr11;chr11;chr11;chr11;chr11;chr11;chr11;chr11;chr11;chr11;chr11;chr11;chr11;chr11;chr11;chr11;chr11;chr11;chr11;chr11;chr11;chr11;chr11;chr11;chr11;chr11;chr11;chr11;chr11;chr11	4141123;4141123;4141123;4144026;4144026;4144026;4144510;4144510;4144510;4146234;4146234;4146234;4146542;4146542;4146542;4147169;4147169;4147169;4147700;4147700;4148439;4148439;4148814;4149931;4149931;4149931;4150008;4151389;4151392;4151491;4151672;4151672;4151672;4151672;4152909;4152909;4152909;4152909;4158160;4160159;4160159;4160159;4160159;4160159	4143935;4143935;4143935;4144114;4144114;4144114;4144649;4144649;4144649;4146402;4146402;4146402;4146718;4146718;4146718;4147359;4147359;4147665;4147777;4147777;4149084;4149084;4149084;4150102;4150102;4150102;4150102;4151524;4151524;4151524;4151796;4151930;4151930;4151930;4153056;4153056;4153056;4153056;4158289;4160252;4160218;4160218;4160293;4160291	-;-;-;-;-;-;-;-;-;-;-;-;-;-;-;-;-;-;-;-;-;-;-;-;-;-;-;-;-;-;-;-;-;-;-;-;-;-;-;-;-;-;-;-	5589	Ccdc157	802	803	800	930	1038	782	983	1432	1619	1055	720	623	873	1509	1059	831	775	703	879.802	805.096	879.495	871.311	911.025	757.283	1041.92	1403.9	1238.89	839.975	883.745	758.921	860.684	1317.57	886.039	867.165	911.937	800.233	854.798	1228.24	939.722	0.5235	0.150043	3.48878
330	ENSMUSG00000028830.14	chr4;chr4;chr4;chr4;chr4;chr4;chr4;chr4;chr4;chr4;chr4;chr4;chr4;chr4;chr4;chr4;chr4;chr4;chr4;chr4;chr4;chr4;chr4;chr4;chr4;chr4;chr4;chr4;chr4;chr4;chr4;chr4;chr4;chr4;chr4;chr4;chr4;chr4;chr4;chr4;chr4;chr4;chr4;chr4;chr4;chr4;chr4;chr4;chr4;chr4;chr4;chr4;chr4;chr4;chr4;chr4;chr4;chr4;chr4;chr4;chr4;chr4;chr4;chr4;chr4;chr4;chr4;chr4;chr4;chr4;chr4;chr4;chr4;chr4;chr4;chr4;chr4;chr4;chr4;chr4…	126753544;126753553;126753555;126753770;126753770;126753794;126753814;126753826;126754449;126756899;126756899;126756899;126756899;126756899;126756899;126756899;126788281;126791775;126791775;126791775;126791775;126791775;126791775;126814256;126814256;126814256;126816263;126816373;126816373;126816373;126823644;126823644;126823644;126823644;126828801;126828801;126828801;126828801;126830330;126830330…	126753603;126753767;126753662;126753995;126753995;126753845;126753995;126753995;126754733;126757068;126757068;126757068;126757068;126757068;126757068;126757068;126788334;126791908;126792295;126792295;126792295;126792005;126791894;126814502;126814502;126814502;126816474;126816474;126816474;126816474;126823741;126823741;126823741;126823741;126828888;126828888;126828888;126828888;126830422;126830422…	+;+;+;+;+;+;+;+;+;+;+;+;+;+;+;+;+;+;+;+;+;+;+;+;+;+;+;+;+;+;+;+;+;+;+;+;+;+;+;+;+;+;+;+;+;+;+;+;+;+;+;+;+;+;+;+;+;+;+;+;+;+;+;+;+;+;+;+;+;+;+;+;+;+;+;+;+;+;+;+;+;+;+;+;+;+;+;+;+;+;+;+;+;+;+	6259	AU040320	1332	1454	1187	1482	1454	1275	1060	1200	1568	1509	1079	1030	1139	1155	1381	1174	1097	1050	1461.22	1457.8	1304.95	1388.48	1276.14	1234.7	1123.54	1176.46	1199.86	1201.44	1324.39	1254.72	1122.93	1008.48	1155.45	1225.09	1290.83	1195.23	1407.99	1166.62	1244.54	-0.2707	0.0777204	-3.48326
331	ENSMUSG00000030889.14	chr7;chr7;chr7;chr7;chr7;chr7;chr7;chr7;chr7;chr7;chr7;chr7;chr7;chr7;chr7;chr7;chr7;chr7;chr7;chr7;chr7;chr7;chr7;chr7;chr7;chr7;chr7;chr7;chr7;chr7;chr7;chr7;chr7;chr7;chr7;chr7;chr7;chr7;chr7;chr7;chr7;chr7;chr7;chr7;chr7;chr7;chr7;chr7;chr7;chr7;chr7;chr7;chr7;chr7;chr7;chr7;chr7;chr7;chr7;chr7;chr7;chr7;chr7;chr7;chr7;chr7;chr7;chr7;chr7;chr7;chr7;chr7;chr7;chr7;chr7;chr7;chr7;chr7;chr7;chr7…	120739318;120739557;120740009;120740029;120740029;120740047;120752535;120752535;120752535;120752535;120758852;120758852;120758852;120758852;120759081;120759081;120759081;120759081;120762415;120762415;120762415;120762415;120767156;120767156;120767156;120767156;120768125;120768125;120768125;120768125;120772129;120772129;120772129;120772129;120772937;120772937;120772937;120772937;120773234;120773234…	120739943;120739943;120740130;120740130;120740130;120740130;120752658;120752658;120752658;120752658;120758976;120758976;120758976;120758976;120759158;120759158;120759158;120759158;120762469;120762469;120762469;120762469;120767254;120767254;120767254;120767254;120768231;120768231;120768231;120768231;120772254;120772254;120772254;120772254;120773045;120773045;120773045;120773045;120773299;120773299…	+;+;+;+;+;+;+;+;+;+;+;+;+;+;+;+;+;+;+;+;+;+;+;+;+;+;+;+;+;+;+;+;+;+;+;+;+;+;+;+;+;+;+;+;+;+;+;+;+;+;+;+;+;+;+;+;+;+;+;+;+;+;+;+;+;+;+;+;+;+;+;+;+;+;+;+;+;+;+;+;+;+;+;+;+;+;+;+;+;+;+;+;+;+;+;+;+;+;+;+;+;+;+;+;+;+;+;+;+;+;+;+;+;+;+;+;+;+;+;+;+;+;+;+;+;+;+;+;+;+;+;+;+;+;+	7205	Vwa3a	334	265	458	274	289	323	646	926	965	392	237	180	408	855	289	151	181	191	366.401	265.692	503.511	256.709	253.648	312.791	684.724	907.832	738.435	312.104	290.899	219.271	402.244	746.538	241.799	157.571	212.981	217.417	378.535	776.997	393.92	1.038	0.298248	3.48046
332	ENSMUSG00000047368.4	chr19;chr19;chr19;chr19;chr19;chr19;chr19;chr19;chr19;chr19	21653185;21653525;21678353;21678353;21680634;21680868;21680990;21684098;21684098;21684098	21653593;21653593;21678822;21678822;21681047;21681047;21681047;21685637;21685637;21685409	+;+;+;+;+;+;+;+;+;+	2833	Abhd17b	528	557	557	553	575	493	719	709	1005	699	492	405	793	876	765	480	385	449	579.221	558.454	612.349	518.102	504.662	477.418	762.1	695.089	769.043	556.533	603.893	493.359	781.812	764.874	640.056	500.889	453.027	511.102	583.341	742.077	598.999	0.3482	0.100152	3.47711
333	ENSMUSG00000034165.16	chr17;chr17;chr17;chr17;chr17;chr17;chr17;chr17;chr17;chr17;chr17;chr17;chr17;chr17;chr17;chr17;chr17;chr17;chr17;chr17;chr17;chr17;chr17;chr17;chr17;chr17;chr17;chr17;chr17;chr17;chr17;chr17;chr17;chr17;chr17;chr17;chr17;chr17;chr17;chr17;chr17;chr17;chr17;chr17;chr17;chr17;chr17;chr17;chr17;chr17;chr17;chr17;chr17;chr17;chr17;chr17;chr17;chr17;chr17;chr17;chr17;chr17;chr17;chr17;chr17;chr17;chr…	47505051;47505051;47505079;47505119;47505128;47505149;47505156;47505162;47505219;47505231;47505240;47505241;47505241;47572120;47575906;47578709;47578709;47578709;47578709;47578709;47578709;47578709;47578709;47578709;47578709;47578709;47578709;47593436;47593470;47593529;47593609;47593609;47593609;47593609;47593645;47593645;47593654;47593654;47594313;47594734;47594734;47594734;47594734;47594734;475…	47505266;47505266;47505266;47505266;47505266;47505286;47505266;47505266;47505266;47505266;47505266;47507910;47505266;47572294;47576033;47579058;47578773;47578773;47578886;47579286;47578792;47578773;47578792;47578773;47578792;47578773;47578792;47593852;47593852;47593852;47593784;47593852;47593852;47593852;47593852;47593852;47593852;47593852;47594405;47594949;47594949;47594949;47598174;47594949;475…	+;+;+;+;+;+;+;+;+;+;+;+;+;+;+;+;+;+;+;+;+;+;+;+;+;+;+;+;+;+;+;+;+;+;+;+;+;+;+;+;+;+;+;+;+;+;+;+;+;+;+;+;+;+;+;+;+;+;+;+;+;+;+;+;+;+;+;+;+;+;+;+;+;+;+;+;+;+;+;+;+;+;+;+;+;+;+;+;+	8775	Ccnd3	283	316	313	293	282	284	443	836	857	311	247	234	500	1437	510	348	320	357	310.454	316.825	344.103	274.51	247.504	275.024	469.555	819.597	655.791	247.613	303.174	285.052	492.946	1254.71	426.704	363.145	376.542	406.377	323.794	648.315	437.201	1.002	0.288254	3.47603
335	ENSMUSG00000032902.1	chr3;chr3;chr3;chr3;chr3	104638668;104649258;104650886;104652742;104655448	104638828;104649517;104651029;104653587;104658462	+;+;+;+;+	4426	Slc16a1	749	681	585	608	682	615	992	905	1339	660	388	488	842	1085	958	436	304	463	821.66	682.778	643.131	569.631	598.573	595.561	1051.46	887.244	1024.63	525.482	476.24	594.468	830.121	947.361	801.534	454.975	357.715	527.038	715.856	987.778	688.311	0.4648	0.133905	3.47145
336	ENSMUSG00000026399.12	chr1;chr1;chr1;chr1;chr1;chr1;chr1;chr1;chr1;chr1;chr1;chr1;chr1;chr1;chr1;chr1;chr1;chr1;chr1;chr1;chr1;chr1;chr1;chr1;chr1;chr1;chr1;chr1	130439027;130440154;130446661;130446661;130447619;130447619;130448328;130448328;130448328;130448328;130449417;130449417;130452384;130452384;130452384;130456821;130456821;130458087;130458087;130459582;130459582;130459593;130461822;130461822;130461822;130462098;130462570;130462570	130440379;130440379;130447639;130447639;130447639;130447639;130449563;130448408;130448849;130448408;130449563;130449563;130452575;130452416;130452575;130456906;130456906;130458186;130458186;130459773;130459773;130459773;130462007;130462007;130462007;130462451;130462731;130462744	-;-;-;-;-;-;-;-;-;-;-;-;-;-;-;-;-;-;-;-;-;-;-;-;-;-;-;-	4853	Cd55	100	114	113	102	95	102	230	343	333	122	81	92	130	518	132	79	69	59	109.701	114.298	124.229	95.5631	83.379	98.776	243.787	336.27	254.817	97.1345	99.4213	112.072	128.166	452.288	110.441	82.4381	81.1918	67.1604	116.076	278.292	149.507	1.2614	0.363391	3.47131
337	ENSMUSG00000030450.11	chr7;chr7;chr7;chr7;chr7;chr7;chr7;chr7;chr7;chr7;chr7;chr7;chr7;chr7;chr7;chr7;chr7;chr7;chr7;chr7;chr7;chr7;chr7;chr7;chr7;chr7;chr7;chr7;chr7;chr7;chr7;chr7;chr7;chr7;chr7;chr7;chr7;chr7;chr7;chr7;chr7;chr7;chr7;chr7;chr7;chr7;chr7;chr7;chr7;chr7;chr7;chr7;chr7;chr7;chr7;chr7;chr7;chr7;chr7;chr7;chr7;chr7;chr7;chr7;chr7;chr7;chr7;chr7;chr7;chr7;chr7;chr7;chr7;chr7;chr7;chr7;chr7;chr7;chr7;chr7…	56239760;56239761;56239777;56239781;56239808;56250572;56254769;56254769;56254769;56254769;56254773;56277371;56277371;56277371;56277371;56279502;56280751;56280751;56280751;56280751;56283462;56283462;56283462;56284591;56284591;56284591;56293715;56293715;56293715;56295441;56295441;56295441;56297100;56297100;56306238;56314735;56314735;56314735;56314735;56316363;56316363;56316363;56316363;56321494;563…	56239881;56239881;56239881;56239881;56239881;56250708;56255032;56254966;56255032;56255032;56255032;56277439;56277439;56277439;56277439;56279796;56280939;56280796;56280939;56280939;56283519;56283519;56283519;56284663;56284663;56284663;56293875;56293875;56293875;56295520;56295520;56295520;56297253;56297253;56306634;56314806;56314806;56314806;56314806;56316428;56316428;56316428;56316428;56321550;563…	+;+;+;+;+;+;+;+;+;+;+;+;+;+;+;+;+;+;+;+;+;+;+;+;+;+;+;+;+;+;+;+;+;+;+;+;+;+;+;+;+;+;+;+;+;+;+;+;+;+;+;+;+;+;+;+;+;+;+;+;+;+;+;+;+;+;+;+;+;+;+;+;+;+;+;+;+;+;+;+;+;+;+;+	3961	Oca2	2	7	2	3	4	4	70	147	153	1	0	2	4	393	4	0	0	1	2.194	7.0183	2.1987	2.8107	3.5107	3.8736	74.1961	144.116	117.078	0.7962	0	2.4363	3.9436	343.145	3.3467	0	0	1.1383	3.8037	111.797	39.5446	4.8709	1.40421	3.46878
339	ENSMUSG00000039552.14	chr10;chr10;chr10;chr10;chr10;chr10	33905111;33908067;33909013;33911506;33912962;33914336	33905838;33908301;33909750;33911650;33913079;33916021	+;+;+;+;+;+	3650	Rsph4a	419	223	465	74	67	75	724	911	1016	92	52	47	589	1083	424	40	52	39	459.647	223.582	511.207	69.3301	58.8041	72.6294	767.399	893.126	777.461	73.249	63.826	57.2541	580.69	945.615	354.75	41.7408	61.188	44.3941	398.145	812.662	336.438	1.0301	0.297108	3.46711
340	ENSMUSG00000054752.16	chr4;chr4;chr4;chr4;chr4;chr4;chr4;chr4;chr4;chr4;chr4;chr4;chr4;chr4;chr4;chr4;chr4;chr4;chr4;chr4;chr4;chr4;chr4;chr4;chr4;chr4;chr4;chr4;chr4;chr4;chr4;chr4;chr4;chr4;chr4;chr4;chr4;chr4;chr4;chr4;chr4;chr4;chr4;chr4;chr4;chr4;chr4;chr4;chr4;chr4;chr4;chr4;chr4;chr4;chr4;chr4;chr4;chr4;chr4;chr4;chr4;chr4;chr4;chr4;chr4;chr4	53631471;53631490;53631491;53631569;53631574;53631716;53643280;53646987;53646987;53646987;53646987;53646987;53646987;53646987;53647670;53647670;53647670;53647670;53647670;53647670;53647670;53649792;53649792;53649792;53649792;53649792;53649792;53655741;53655741;53655741;53655741;53655741;53659513;53659513;53659513;53659513;53659513;53679794;53679794;53679794;53679794;53682100;53682100;53682100;536…	53631612;53631612;53631612;53631612;53631612;53631900;53643294;53647082;53647082;53647082;53647082;53647082;53647082;53647082;53647801;53647801;53647801;53647899;53647801;53647801;53647801;53649893;53649893;53649893;53651790;53649893;53649893;53655763;53655763;53655763;53655763;53655763;53659634;53659678;53659634;53659634;53659634;53680003;53680003;53680003;53680003;53682198;53682198;53682198;536…	+;+;+;+;+;+;+;+;+;+;+;+;+;+;+;+;+;+;+;+;+;+;+;+;+;+;+;+;+;+;+;+;+;+;+;+;+;+;+;+;+;+;+;+;+;+;+;+;+;+;+;+;+;+;+;+;+;+;+;+;+;+;+;+;+;+	9739	Fsd1l	840	971	972	929	1152	887	1212	1419	1708	1238	906	818	1217	1794	1275	1006	865	831	921.488	973.534	1068.59	870.374	1011.08	858.964	1284.65	1391.16	1306.99	985.677	1112.05	996.464	1199.83	1566.42	1066.76	1049.78	1017.84	945.937	987.87	1327.6	1090.42	0.4265	0.123087	3.46478
341	ENSMUSG00000024640.9	chr19;chr19;chr19;chr19;chr19;chr19;chr19;chr19;chr19;chr19;chr19;chr19;chr19;chr19;chr19;chr19;chr19;chr19;chr19;chr19;chr19;chr19;chr19;chr19;chr19;chr19;chr19;chr19;chr19;chr19;chr19;chr19;chr19;chr19;chr19	15904678;15905127;15905130;15906930;15906930;15906930;15909301;15909301;15909301;15914864;15914864;15915009;15916839;15917063;15917077;15917077;15917077;15918206;15918206;15918206;15918206;15918403;15919455;15919455;15919455;15919455;15920500;15920936;15920936;15920936;15920936;15924304;15924864;15924864;15947285	15906151;15906151;15906151;15907067;15907067;15907067;15909712;15909429;15909429;15915033;15915033;15915033;15916957;15917249;15917249;15917249;15917249;15918337;15918411;15918411;15918411;15918411;15919524;15919524;15919524;15919524;15920996;15921409;15920996;15920996;15920996;15924622;15924930;15925059;15947337	-;-;-;-;-;-;-;-;-;-;-;-;-;-;-;-;-;-;-;-;-;-;-;-;-;-;-;-;-;-;-;-;-;-;-	4254	Psat1	1808	1636	1737	1489	1634	1504	2285	2162	3056	1860	1266	1333	2862	3473	2937	1590	1320	1398	1983.39	1640.27	1909.6	1395.03	1434.12	1456.46	2421.97	2119.58	2338.5	1480.9	1553.92	1623.82	2821.62	3032.43	2457.31	1659.2	1553.23	1591.36	1844.42	2293.35	1915.15	0.3147	0.090951	3.46054
342	ENSMUSG00000060002.14	chr10;chr10;chr10;chr10;chr10;chr10;chr10;chr10;chr10;chr10;chr10;chr10;chr10;chr10;chr10;chr10;chr10;chr10;chr10;chr10;chr10;chr10;chr10;chr10;chr10;chr10;chr10;chr10;chr10;chr10;chr10;chr10;chr10;chr10;chr10;chr10;chr10;chr10;chr10;chr10;chr10;chr10;chr10;chr10;chr10;chr10;chr10;chr10;chr10;chr10;chr10;chr10;chr10;chr10;chr10;chr10;chr10;chr10;chr10;chr10;chr10;chr10	88452745;88453004;88469514;88471388;88472419;88472817;88472817;88472839;88475333;88475426;88475426;88475426;88475426;88476348;88476348;88476348;88476348;88476348;88476348;88476348;88477010;88477010;88477010;88477010;88477010;88477010;88480815;88480815;88480815;88480815;88480815;88480815;88481353;88481353;88482231;88482231;88482231;88482231;88482231;88485593;88487042;88488382;88488382;88488382;884…	88453097;88453097;88472984;88471460;88472984;88475536;88475536;88472984;88475536;88475536;88475536;88475536;88475536;88476473;88476473;88476473;88476473;88476473;88476473;88476440;88477168;88477168;88477168;88477168;88477168;88477168;88480946;88480946;88480946;88480946;88480946;88480872;88481379;88481379;88482315;88482315;88482315;88482315;88482315;88486011;88487262;88488523;88488523;88488523;884…	-;-;-;-;-;-;-;-;-;-;-;-;-;-;-;-;-;-;-;-;-;-;-;-;-;-;-;-;-;-;-;-;-;-;-;-;-;-;-;-;-;-;-;-;-;-;-;-;-;-;-;-;-;-;-;-;-;-;-;-;-;-	8324	Chpt1	1274	1113	1148	901	1055	1039	1539	1643	2134	1354	1003	1000	2235	2580	2304	908	830	1029	1397.59	1115.91	1262.08	844.141	925.946	1006.16	1631.25	1610.76	1632.97	1078.03	1231.11	1218.17	2203.47	2252.71	1927.7	947.516	976.655	1171.32	1258.52	1625	1357.42	0.3692	0.106781	3.45778
343	ENSMUSG00000053931.11	chr3;chr3;chr3;chr3;chr3;chr3;chr3;chr3;chr3;chr3;chr3;chr3;chr3;chr3;chr3;chr3;chr3;chr3;chr3;chr3;chr3;chr3;chr3;chr3;chr3;chr3;chr3;chr3;chr3;chr3;chr3;chr3;chr3;chr3;chr3;chr3	121426497;121426545;121426770;121427282;121449766;121449949;121449949;121449949;121449949;121450292;121450292;121450292;121450292;121451005;121451383;121451383;121451383;121451883;121451883;121451883;121451883;121451883;121454947;121454947;121454947;121454947;121454947;121457082;121457082;121457082;121457082;121457082;121457084;121457113;121457596;121457789	121426828;121426828;121426828;121427487;121450070;121450070;121450070;121450070;121450358;121450358;121450358;121450358;121450358;121451520;121451520;121451520;121451520;121451999;121451999;121451999;121451999;121451999;121455093;121455093;121455093;121455093;121455093;121457354;121457143;121458199;121457811;121458207;121457212;121457212;121457947;121457949	+;+;+;+;+;+;+;+;+;+;+;+;+;+;+;+;+;+;+;+;+;+;+;+;+;+;+;+;+;+;+;+;+;+;+;+	3037	Cnn3	1407	1303	1468	766	899	1048	2181	2470	2869	976	624	649	2022	3698	2008	775	729	843	1543.49	1306.4	1613.87	717.66	789.029	1014.88	2311.74	2421.54	2195.41	777.076	765.913	790.593	1993.47	3228.89	1680.04	808.728	857.809	959.596	1487.92	2309.56	1432.01	0.6344	0.184007	3.44761
344	ENSMUSG00000022747.17	chr16;chr16;chr16;chr16;chr16;chr16;chr16;chr16;chr16;chr16;chr16;chr16;chr16;chr16;chr16;chr16;chr16;chr16;chr16;chr16;chr16;chr16;chr16;chr16;chr16;chr16;chr16;chr16;chr16;chr16;chr16;chr16;chr16;chr16;chr16;chr16;chr16;chr16;chr16;chr16;chr16;chr16;chr16;chr16;chr16;chr16;chr16;chr16;chr16;chr16;chr16;chr16;chr16;chr16;chr16;chr16;chr16;chr16;chr16;chr16;chr16;chr16;chr16;chr16;chr16;chr16;chr…	58468125;58469753;58470212;58472311;58472311;58472311;58473409;58473409;58473409;58473654;58473654;58473654;58475850;58475850;58475850;58475857;58484763;58484763;58484763;58484763;58486395;58486395;58486395;58486421;58488904;58488904;58488904;58488904;58488919;58488932;58493680;58493680;58493680;58493680;58493680;58493691;58493743;58493745;58493754;58493754;58499091;58502861;58502861;58502867;585…	58470727;58470727;58470727;58472463;58472463;58472463;58473546;58473546;58473546;58473840;58473840;58473840;58475945;58475945;58475945;58475945;58484826;58484826;58484826;58484826;58486498;58486498;58486498;58486498;58489425;58488981;58488981;58488981;58488981;58488981;58493861;58493861;58493861;58493861;58493861;58493861;58493861;58493861;58493861;58493861;58499341;58503246;58503246;58503246;585…	-;-;-;-;-;-;-;-;-;-;-;-;-;-;-;-;-;-;-;-;-;-;-;-;-;-;-;-;-;-;-;-;-;-;-;-;-;-;-;-;-;-;-;-;-;-;-;-;-;-;-;-;-;-;-;-;-;-;-;-;-;-;-;-;-;-;-;-;-;-	6172	St3gal6	230	223	205	234	246	251	315	298	522	289	171	183	330	520	352	190	175	186	252.312	223.582	225.371	219.233	215.908	243.066	333.882	292.153	399.443	230.097	209.889	222.925	325.344	454.035	294.51	198.269	205.921	211.726	233.755	341.826	264.315	0.5518	0.160094	3.44671
345	ENSMUSG00000006154.13	chr7;chr7;chr7;chr7;chr7;chr7;chr7;chr7;chr7;chr7;chr7;chr7;chr7;chr7;chr7;chr7;chr7;chr7;chr7;chr7;chr7;chr7;chr7;chr7;chr7;chr7;chr7;chr7;chr7;chr7;chr7;chr7;chr7;chr7;chr7;chr7;chr7;chr7;chr7;chr7;chr7;chr7;chr7;chr7;chr7;chr7;chr7;chr7;chr7;chr7;chr7;chr7;chr7;chr7;chr7;chr7;chr7;chr7;chr7;chr7;chr7;chr7;chr7;chr7;chr7;chr7;chr7;chr7;chr7;chr7;chr7;chr7;chr7;chr7;chr7;chr7;chr7;chr7;chr7;chr7…	4460674;4460702;4460715;4462286;4464493;4464735;4464742;4464742;4464769;4464849;4464861;4464869;4465359;4465359;4465359;4465359;4465359;4465359;4465359;4465359;4465359;4468854;4468854;4468854;4468854;4468854;4468854;4468854;4468854;4468854;4468854;4469196;4469196;4469196;4469196;4469196;4469196;4469196;4469196;4469196;4469196;4469196;4469881;4469881;4469881;4469881;4469881;4469881;4469881;4469881…	4461024;4461024;4461024;4462400;4464656;4464760;4464760;4464760;4464871;4464968;4464968;4465412;4465412;4465412;4465412;4465412;4465412;4465412;4465412;4465412;4465412;4468894;4468894;4468894;4468894;4468894;4468894;4468894;4468894;4468894;4468894;4469254;4469254;4469254;4469254;4469254;4469369;4469254;4469254;4469227;4469254;4469254;4469919;4470042;4470042;4470042;4470042;4470179;4470042;4469970…	+;+;+;+;+;+;+;+;+;+;+;+;+;+;+;+;+;+;+;+;+;+;+;+;+;+;+;+;+;+;+;+;+;+;+;+;+;+;+;+;+;+;+;+;+;+;+;+;+;+;+;+;+;+;+;+;+;+;+;+;+;+;+;+;+;+;+;+;+;+;+;+;+;+;+;+;+;+;+;+;+;+;+;+;+;+;+;+;+;+;+;+;+;+;+;+;+;+;+;+;+;+;+;+;+;+;+;+;+;+;+;+;+;+;+;+;+;+;+;+;+	6036	Eps8l1	153	191	290	279	411	352	154	108	152	300	169	157	237	219	201	225	270	210	167.842	191.499	318.817	261.393	360.724	340.874	163.231	105.881	116.313	238.855	207.435	191.253	233.656	191.219	168.172	234.792	317.707	239.045	226.053	128.475	224.928	-0.8181	0.23741	-3.44582
346	ENSMUSG00000071648.4	chr19;chr19;chr19	8927391;8927978;8928584	8927887;8928224;8929356	-;-;-	1517	Rom1	70	84	62	59	76	59	107	192	180	72	45	47	103	264	160	47	55	50	76.7907	84.2193	68.1609	55.2767	66.7032	57.1352	113.414	188.233	137.739	57.3253	55.2341	57.2541	101.547	230.51	133.868	49.0454	64.7181	56.9156	76.3903	146.462	91.8938	0.9383	0.272357	3.44498
347	ENSMUSG00000045482.16	chr5;chr5;chr5;chr5;chr5;chr5;chr5;chr5;chr5;chr5;chr5;chr5;chr5;chr5;chr5;chr5;chr5;chr5;chr5;chr5;chr5;chr5;chr5;chr5;chr5;chr5;chr5;chr5;chr5;chr5;chr5;chr5;chr5;chr5;chr5;chr5;chr5;chr5;chr5;chr5;chr5;chr5;chr5;chr5;chr5;chr5;chr5;chr5;chr5;chr5;chr5;chr5;chr5;chr5;chr5;chr5;chr5;chr5;chr5;chr5;chr5;chr5;chr5;chr5;chr5;chr5;chr5;chr5;chr5;chr5;chr5;chr5;chr5;chr5;chr5;chr5;chr5;chr5;chr5;chr5…	144767732;144768092;144768544;144768794;144771089;144771089;144771089;144771089;144771089;144771150;144771608;144771608;144771608;144771608;144771608;144771608;144777103;144777103;144777103;144777103;144777103;144777103;144777881;144777881;144777881;144777881;144777881;144779984;144779984;144779984;144779984;144779984;144781976;144781976;144781976;144781976;144781976;144782196;144782196;144782196…	144768691;144768245;144768721;144768847;144771249;144771249;144771249;144771249;144771249;144771249;144771657;144771657;144771657;144771657;144771657;144771657;144777213;144777213;144777213;144777128;144777213;144777213;144777985;144777985;144777985;144777985;144777985;144780067;144780067;144780067;144780067;144780067;144782032;144782032;144782032;144782032;144782032;144782321;144782321;144782321…	+;+;+;+;+;+;+;+;+;+;+;+;+;+;+;+;+;+;+;+;+;+;+;+;+;+;+;+;+;+;+;+;+;+;+;+;+;+;+;+;+;+;+;+;+;+;+;+;+;+;+;+;+;+;+;+;+;+;+;+;+;+;+;+;+;+;+;+;+;+;+;+;+;+;+;+;+;+;+;+;+;+;+;+;+;+;+;+;+;+;+;+;+;+;+;+;+;+;+;+;+;+;+;+;+;+;+;+;+;+;+;+;+;+;+;+;+;+;+;+;+;+;+;+;+;+;+;+;+;+;+;+;+;+;+;+;+;+;+;+;+;+;+;+;+;+;+;+;+;+;+;+;+;+;+;+;+;+;+;+;+;+;+;+;+;+;+;+;+;+;+;+;+;+;+;+;+;+;+;+;+;+;+;+;+;+;+;+;+;+;+;+;+;+;+;+;+;+;+;+…	20859	Trrap	3886	4352	4066	5178	5453	4772	3444	3939	4883	4928	3501	3132	2880	3144	3650	4344	4028	3708	4262.98	4363.36	4470.04	4851.24	4785.95	4621.17	3650.45	3861.72	3736.56	3923.6	4297.21	3815.31	2839.37	2745.16	3053.86	4533.05	4739.72	4220.86	4365.46	3749.57	4042.87	-0.2193	0.0636848	-3.44423
348	ENSMUSG00000034818.17	chr10;chr10;chr10;chr10;chr10;chr10;chr10;chr10;chr10;chr10;chr10;chr10;chr10;chr10;chr10;chr10;chr10;chr10;chr10;chr10;chr10;chr10;chr10;chr10;chr10;chr10;chr10;chr10;chr10;chr10;chr10;chr10;chr10;chr10;chr10;chr10;chr10;chr10;chr10;chr10;chr10;chr10;chr10;chr10;chr10;chr10;chr10;chr10;chr10;chr10;chr10;chr10;chr10;chr10;chr10;chr10;chr10;chr10;chr10;chr10;chr10;chr10;chr10;chr10;chr10;chr10;chr…	81459227;81459228;81460930;81461548;81462177;81462669;81462669;81462669;81462669;81462669;81464340;81464340;81464340;81464340;81464340;81465967;81465967;81465967;81465967;81465967;81466925;81466925;81466925;81466925;81466925;81467015;81467156;81467156;81467156;81467156;81467156;81467156;81467507;81467759;81467985;81467985;81467985;81467985;81467985;81467985;81469444;81469444;81469444;81469444;814…	81462341;81462341;81462341;81462341;81462341;81462812;81462771;81462771;81462771;81462771;81464420;81464420;81464420;81464420;81464420;81466029;81466029;81466029;81466029;81466029;81467071;81467071;81467071;81467071;81467071;81467071;81467297;81467297;81467297;81467297;81467297;81467297;81468131;81468131;81468131;81468131;81468131;81468131;81468131;81468131;81469523;81469523;81469523;81469523;814…	-;-;-;-;-;-;-;-;-;-;-;-;-;-;-;-;-;-;-;-;-;-;-;-;-;-;-;-;-;-;-;-;-;-;-;-;-;-;-;-;-;-;-;-;-;-;-;-;-;-;-;-;-;-;-;-;-;-;-;-;-;-;-;-;-;-;-;-;-;-;-;-;-;-;-;-;-	6709	Celf5	2895	3434	3637	5973	6342	6224	2763	2984	3267	6306	4163	4009	1890	1699	2242	5119	4530	4722	3175.84	3442.96	3998.41	5596.07	5566.21	6027.28	2928.62	2925.45	2499.96	5020.74	5109.77	4883.65	1863.34	1483.47	1875.82	5341.78	5330.42	5375.1	3539.07	2784.68	4024.72	-0.3464	0.100589	-3.44398
349	ENSMUSG00000014158.12	chr5;chr5;chr5;chr5;chr5;chr5;chr5;chr5;chr5;chr5;chr5;chr5;chr5;chr5;chr5;chr5;chr5;chr5;chr5;chr5;chr5;chr5;chr5;chr5;chr5;chr5;chr5;chr5;chr5;chr5;chr5;chr5;chr5;chr5;chr5;chr5;chr5;chr5;chr5;chr5;chr5;chr5;chr5;chr5;chr5;chr5;chr5;chr5;chr5;chr5;chr5;chr5;chr5;chr5;chr5;chr5;chr5;chr5;chr5;chr5;chr5;chr5;chr5;chr5;chr5;chr5;chr5;chr5;chr5;chr5;chr5;chr5;chr5;chr5;chr5;chr5;chr5;chr5;chr5;chr5…	114622152;114622154;114622157;114622653;114622653;114622653;114623608;114623608;114623608;114623608;114623608;114623608;114625011;114625011;114625011;114625011;114625011;114625011;114626744;114626744;114626744;114626744;114626744;114626744;114626744;114628593;114628593;114628593;114628593;114628593;114628593;114628593;114628808;114628808;114628808;114628808;114628808;114628808;114628808;114629950…	114622810;114622810;114622810;114622810;114622810;114622810;114623729;114623729;114623729;114623729;114623729;114623729;114625138;114625138;114625138;114625138;114625138;114625138;114627060;114627060;114627060;114627060;114627060;114627060;114627060;114628659;114628659;114628659;114628659;114628659;114628659;114628659;114629020;114628973;114628973;114628973;114628973;114628973;114628973;114630023…	-;-;-;-;-;-;-;-;-;-;-;-;-;-;-;-;-;-;-;-;-;-;-;-;-;-;-;-;-;-;-;-;-;-;-;-;-;-;-;-;-;-;-;-;-;-;-;-;-;-;-;-;-;-;-;-;-;-;-;-;-;-;-;-;-;-;-;-;-;-;-;-;-;-;-;-;-;-;-;-;-;-;-;-;-;-;-;-;-;-;-;-;-;-	4076	Trpv4	10	96	20	11	10	11	223	943	753	15	8	5	32	1294	38	12	9	8	10.9701	96.2506	21.9874	10.3058	8.7767	10.6523	236.368	924.498	576.208	11.9428	9.8194	6.0909	31.5485	1129.85	31.7936	12.5222	10.5902	9.1065	43.0694	579.025	174.96	3.7474	1.08811	3.44397
350	ENSMUSG00000033060.16	chr14;chr14;chr14;chr14;chr14;chr14;chr14;chr14;chr14;chr14;chr14;chr14;chr14;chr14;chr14;chr14;chr14;chr14;chr14;chr14;chr14;chr14;chr14;chr14;chr14;chr14;chr14;chr14;chr14;chr14;chr14;chr14;chr14;chr14;chr14;chr14;chr14;chr14;chr14;chr14;chr14;chr14;chr14;chr14;chr14;chr14;chr14;chr14;chr14;chr14;chr14;chr14;chr14;chr14;chr14;chr14;chr14;chr14;chr14;chr14;chr14;chr14;chr14;chr14;chr14;chr14;chr…	101729957;101794241;101807454;101828968;101838512;101840297;101840507;101840507;101840648;101840819;101840872;101840872;101840872;101840872;101840872;101840872;101869470;101875452;101875452;101875452;101875452;101875452;101875452;101875452;101875452;101875452;101876806;101876806;101876806;101876806;101876806;101876806;101876806;101876806;101876806;101876824;101880803;101880803;101880803;101880803…	101730225;101794311;101807523;101829058;101838730;101840359;101840590;101840590;101840978;101840978;101840978;101840978;101840978;101840978;101840978;101840978;101869550;101875482;101875482;101875482;101875482;101875482;101875482;101875482;101875482;101875482;101876919;101876919;101876919;101876919;101876919;101876919;101876919;101876919;101876919;101876919;101881001;101881001;101881001;101881001…	+;+;+;+;+;+;+;+;+;+;+;+;+;+;+;+;+;+;+;+;+;+;+;+;+;+;+;+;+;+;+;+;+;+;+;+;+;+;+;+;+;+;+;+;+;+;+;+;+;+;+;+;+;+;+;+;+;+;+;+;+;+;+;+;+;+;+;+;+;+;+;+;+;+;+;+;+;+;+;+;+;+;+;+;+;+;+;+;+;+;+;+;+;+;+;+;+;+;+;+;+;+;+;+;+;+;+;+;+;+;+;+;+;+;+;+;+;+;+;+;+;+;+;+;+;+;+;+;+;+;+;+;+;+;+;+;+;+;+;+;+;+;+;+;+;+;+;+;+;+;+;+;+;+;+;+;+;+;+;+;+;+;+;+;+;+;+;+;+;+;+;+;+;+;+;+;+;+;+;+;+;+;+;+;+;+;+;+;+;+;+;+;+;+;+;+;+	11951	Lmo7	1852	2480	1773	1647	1527	1662	1736	1616	1515	1880	1185	1284	782	813	719	1284	1215	1187	2031.66	2486.47	1949.18	1543.06	1340.21	1609.47	1840.06	1584.29	1159.3	1496.83	1454.5	1564.13	770.967	709.866	601.569	1339.88	1429.68	1351.18	2155.77	1527.89	1459.02	-0.4983	0.144708	-3.44354
351	ENSMUSG00000060090.16	chrX;chrX;chrX;chrX;chrX;chrX;chrX;chrX;chrX;chrX;chrX;chrX;chrX;chrX;chrX;chrX;chrX;chrX;chrX;chrX;chrX;chrX;chrX;chrX;chrX;chrX;chrX;chrX;chrX;chrX;chrX;chrX;chrX;chrX	20364481;20364481;20364559;20364575;20364619;20365040;20376881;20376881;20376881;20376881;20376881;20381705;20381705;20381705;20381705;20381705;20397221;20397221;20397221;20397221;20397221;20397652;20397652;20397652;20400770;20403215;20404049;20404049;20404176;20404176;20405208;20405208;20405447;20405447	20364828;20364828;20364828;20364828;20364828;20365198;20377546;20377546;20377546;20377546;20377546;20381819;20381819;20381819;20381819;20381819;20397306;20397306;20397306;20397306;20397306;20400853;20397746;20400853;20400857;20403351;20404079;20404079;20404244;20404244;20405324;20405324;20405630;20405653	+;+;+;+;+;+;+;+;+;+;+;+;+;+;+;+;+;+;+;+;+;+;+;+;+;+;+;+;+;+;+;+;+;+	5141	Rp2	293	299	280	297	335	287	470	609	698	425	290	258	402	901	368	252	209	285	321.424	299.78	307.823	278.257	294.021	277.929	498.174	597.051	534.122	338.378	355.953	314.288	396.329	786.702	307.896	262.967	245.929	324.419	309.676	543.115	374.525	0.8107	0.235536	3.44185
352	ENSMUSG00000031343.13	chrX;chrX;chrX;chrX;chrX;chrX;chrX;chrX;chrX;chrX;chrX;chrX;chrX;chrX;chrX;chrX;chrX;chrX;chrX;chrX;chrX;chrX;chrX;chrX	72432681;72434575;72445175;72445175;72451504;72451504;72459589;72459589;72476226;72476226;72501079;72501079;72501194;72511305;72511305;72511305;72540063;72540063;72552677;72552677;72552677;72656007;72656007;72656655	72434984;72434984;72445386;72445386;72451656;72451656;72459732;72459732;72476308;72476308;72501299;72501299;72501299;72511372;72511372;72511372;72540184;72540184;72552851;72552859;72552851;72656246;72656186;72656848	-;-;-;-;-;-;-;-;-;-;-;-;-;-;-;-;-;-;-;-;-;-;-;-	3924	Gabra3	1858	2076	1872	3690	4065	3367	1148	1586	2281	4774	3268	3440	2911	2344	3472	3486	3006	2901	2038.24	2081.42	2058.02	3457.14	3567.74	3260.58	1216.82	1554.88	1745.46	3800.99	4011.22	4190.51	2869.93	2046.65	2904.93	3637.71	3537.14	3302.24	2059.23	1505.72	2848.98	-0.4504	0.130918	-3.44027
353	ENSMUSG00000032527.13	chr9;chr9;chr9;chr9;chr9;chr9;chr9;chr9;chr9;chr9;chr9;chr9;chr9;chr9;chr9;chr9;chr9;chr9;chr9;chr9;chr9;chr9;chr9;chr9;chr9;chr9;chr9;chr9;chr9;chr9;chr9;chr9;chr9;chr9;chr9;chr9;chr9;chr9;chr9;chr9;chr9;chr9;chr9;chr9;chr9;chr9;chr9;chr9;chr9	100982032;100982032;100984373;100984373;100984373;100985128;100985128;100985128;100985531;100985531;100985779;100985779;100987781;100987781;100994568;100994568;100995560;100995560;100995562;100999165;100999165;100999165;101011973;101012705;101012705;101012705;101023136;101023136;101023136;101023136;101023219;101027080;101027080;101027080;101027080;101027080;101030175;101030175;101030175;101030175…	100982806;100982806;100984472;100984472;100984472;100985609;100985226;100985226;100985631;100985631;100985886;100985886;100987904;100987904;100994649;100994649;100995680;100995680;100995680;100999273;100999273;100999273;101012119;101012815;101012815;101012815;101023249;101023249;101023249;101023249;101023249;101027136;101027136;101027136;101027136;101027136;101030243;101030243;101030243;101030243…	-;-;-;-;-;-;-;-;-;-;-;-;-;-;-;-;-;-;-;-;-;-;-;-;-;-;-;-;-;-;-;-;-;-;-;-;-;-;-;-;-;-;-;-;-;-;-;-;-	2771	Pccb	724	756	636	807	811	727	850	953	1212	928	570	675	950	1121	1006	600	515	598	794.235	757.973	699.199	756.073	711.793	704.021	900.952	934.302	927.443	738.86	699.632	822.266	936.597	978.794	841.695	626.112	605.997	680.71	750.469	920.899	784.259	0.2955	0.0859199	3.43869
354	ENSMUSG00000035469.17	chr14;chr14;chr14;chr14;chr14;chr14;chr14;chr14;chr14;chr14;chr14;chr14;chr14;chr14;chr14;chr14;chr14;chr14;chr14;chr14;chr14;chr14;chr14;chr14;chr14;chr14;chr14;chr14;chr14;chr14;chr14;chr14;chr14;chr14;chr14;chr14;chr14;chr14;chr14;chr14;chr14;chr14;chr14;chr14;chr14;chr14;chr14;chr14;chr14;chr14;chr14;chr14;chr14;chr14;chr14;chr14;chr14;chr14;chr14;chr14;chr14;chr14;chr14;chr14;chr14;chr14;chr…	59201209;59201228;59201234;59201242;59201476;59201483;59201503;59205613;59205625;59205625;59205625;59206764;59206804;59209743;59209925;59209925;59209925;59209925;59209925;59209928;59210017;59210017;59210435;59210435;59210435;59210435;59210435;59210435;59216437;59217596;59217596;59217596;59217596;59217596;59217596;59217596;59217605;59221417;59221417;59221417;59221417;59221417;59221618;59222588;592…	59201304;59201584;59201584;59201584;59201584;59201584;59201584;59205722;59205722;59205722;59205722;59206930;59206930;59209810;59209971;59210094;59210094;59210094;59210094;59210067;59210094;59210094;59210585;59210585;59210585;59210585;59210585;59210585;59216665;59217762;59217762;59217762;59217762;59217762;59217762;59217762;59217762;59221575;59221575;59221575;59221575;59221575;59222526;59223300;592…	+;+;+;+;+;+;+;+;+;+;+;+;+;+;+;+;+;+;+;+;+;+;+;+;+;+;+;+;+;+;+;+;+;+;+;+;+;+;+;+;+;+;+;+;+;+;+;+;+;+;+;+;+;+;+;+;+;+;+;+;+;+;+;+;+;+;+;+;+;+;+;+;+;+	6010	Rcbtb1	1213	1156	1203	833	971	921	1450	1518	2061	965	619	615	1534	1777	1594	781	664	715	1330.67	1159.02	1322.54	780.432	852.221	891.89	1536.92	1488.22	1577.11	768.318	759.775	749.175	1512.36	1551.58	1333.66	814.989	781.324	813.892	1270.74	1534.08	1112.45	0.2728	0.0793727	3.43714
355	ENSMUSG00000035860.9	chr12;chr12;chr12;chr12;chr12;chr12;chr12;chr12;chr12;chr12;chr12;chr12;chr12;chr12;chr12;chr12;chr12;chr12;chr12;chr12;chr12;chr12;chr12;chr12;chr12;chr12;chr12;chr12;chr12	33033796;33034917;33036547;33038884;33040390;33042359;33044999;33046633;33048938;33050784;33050786;33050984;33051155;33052110;33052110;33052110;33053393;33053393;33059686;33060232;33060232;33061648;33061648;33067208;33068050;33080322;33082208;33085991;33092729	33034148;33035068;33036595;33038915;33040403;33042540;33045243;33046804;33049164;33051082;33051021;33051082;33051250;33052986;33052212;33052212;33053564;33053564;33060421;33060261;33060421;33061792;33061796;33067312;33068144;33080419;33082373;33086193;33092875	-;-;-;-;-;-;-;-;-;-;-;-;-;-;-;-;-;-;-;-;-;-;-;-;-;-;-;-;-	4569	Cdhr3	297	135	304	16	20	25	581	519	674	16	18	6	364	401	267	14	6	12	325.812	135.352	334.208	14.9903	17.5535	24.2098	615.827	508.817	515.756	12.739	22.0936	7.309	358.865	350.131	223.392	14.6093	7.0602	13.6597	265.124	546.8	194.577	1.0453	0.30423	3.4359
356	ENSMUSG00000032192.9	chr9;chr9;chr9;chr9;chr9;chr9;chr9;chr9;chr9;chr9;chr9;chr9;chr9;chr9;chr9;chr9;chr9;chr9;chr9;chr9;chr9;chr9;chr9;chr9;chr9;chr9;chr9;chr9;chr9;chr9;chr9;chr9;chr9;chr9;chr9;chr9;chr9;chr9;chr9;chr9;chr9;chr9;chr9;chr9;chr9;chr9;chr9;chr9;chr9;chr9;chr9;chr9;chr9;chr9;chr9;chr9;chr9;chr9;chr9;chr9	75306288;75311379;75311395;75314136;75314141;75314272;75314272;75324954;75327133;75327133;75327133;75327133;75331873;75331873;75331873;75331873;75331883;75332799;75332809;75332809;75332809;75332809;75332809;75334169;75334169;75334169;75334169;75334169;75334169;75334169;75335651;75335651;75335651;75335651;75335651;75335651;75337271;75337271;75337271;75337271;75337271;75340188;75340188;75340188;753…	75306373;75311520;75311520;75314383;75314383;75314383;75314383;75325147;75327269;75327269;75327269;75327269;75331914;75331914;75331914;75331914;75331914;75332885;75332885;75332885;75332885;75332885;75332885;75334301;75334244;75334360;75334301;75334301;75334301;75334301;75335794;75335794;75335776;75335794;75335794;75335794;75337626;75337362;75337362;75337362;75337362;75340236;75340236;75340236;753…	+;+;+;+;+;+;+;+;+;+;+;+;+;+;+;+;+;+;+;+;+;+;+;+;+;+;+;+;+;+;+;+;+;+;+;+;+;+;+;+;+;+;+;+;+;+;+;+;+;+;+;+;+;+;+;+;+;+;+;+	3115	Gnb5	2064	2791	1554	2040	2243	1546	1581	1669	2021	2361	1617	1478	1445	1607	1678	1868	1614	1524	2264.23	2798.28	1708.42	1911.26	1968.62	1497.13	1675.77	1636.25	1546.5	1879.79	1984.74	1800.46	1424.61	1403.14	1403.94	1949.3	1899.18	1734.79	2256.98	1619.51	1804.8	-0.4795	0.139551	-3.43568
[truncated: 14,977 more rows]
[truncated: 3 more columns]
