# Supplementary material for: Differences in the neural basis and transcriptomic patterns in acute and persistent pain-related anxiety-like behaviors
Source: Front Mol Neurosci. 2023 May 26;16:1185243. doi: 10.3389/fnmol.2023.1185243 (PMC10297165; doi:10.3389/fnmol.2023.1185243)
Supplement: Supplementary file 5 [file Table_4.XLSX]

## Sheet: Formalin_mPFC_minus_ctr
	Geneid	Chr	Start	End	Strand	Length	gene_name	con.BNST1_L1_115A15_sort.bam	con.BNST2_L1_116A16_sort.bam	con.BNST4_L2_118A18_sort.bam	con.mPFC2_L2_119A19_sort.bam	con.mPFC3_L2_120A20_sort.bam	con.mPFC4_L2_121A21_sort.bam	FORMALIN.BNST1_L3_102A02_sort.bam	FORMALIN.BNST2_L2_103A03_sort.bam	FORMALIN.BNST3_L2_104A04_sort.bam	FORMALIN.mPFC1_L2_105A05_sort.bam	FORMALIN.mPFC2_L2_106A06_sort.bam	FORMALIN.mPFC3_L2_108A08_sort.bam	CFA.BNST1_L2_109A09_sort.bam	CFA.BNST2_L2_110A10_sort.bam	CFA.BNST3_L2_111A11_sort.bam	CFA.mPFC1_L2_112A12_sort.bam	CFA.mPFC2_L2_113A13_sort.bam	CFA.mPFC3_L2_114A14_sort.bam	con.BNST1_L1_115A15_sort.bam_norm_count	con.BNST2_L1_116A16_sort.bam_norm_count	con.BNST4_L2_118A18_sort.bam_norm_count	con.mPFC2_L2_119A19_sort.bam_norm_count	con.mPFC3_L2_120A20_sort.bam_norm_count	con.mPFC4_L2_121A21_sort.bam_norm_count	FORMALIN.BNST1_L3_102A02_sort.bam_norm_count	FORMALIN.BNST2_L2_103A03_sort.bam_norm_count	FORMALIN.BNST3_L2_104A04_sort.bam_norm_count	FORMALIN.mPFC1_L2_105A05_sort.bam_norm_count	FORMALIN.mPFC2_L2_106A06_sort.bam_norm_count	FORMALIN.mPFC3_L2_108A08_sort.bam_norm_count	CFA.BNST1_L2_109A09_sort.bam_norm_count	CFA.BNST2_L2_110A10_sort.bam_norm_count	CFA.BNST3_L2_111A11_sort.bam_norm_count	CFA.mPFC1_L2_112A12_sort.bam_norm_count	CFA.mPFC2_L2_113A13_sort.bam_norm_count	CFA.mPFC3_L2_114A14_sort.bam_norm_count	ctrl_mPFC	FORMALIN_mPFC	baseMean	log2FoldChange	lfcSE	stat
1	ENSMUSG00000032501.9	chr15;chr15;chr15;chr15;chr15	59648350;59648653;59651479;59651479;59654236	59649522;59649522;59651771;59653689;59657099	+;+;+;+;+	6248	Trib1	147	175	170	757	959	695	189	179	240	554	341	344	272	287	344	619	593	522	161.26	175.457	186.893	709.229	841.689	673.033	200.329	175.488	183.652	441.086	418.552	419.051	268.163	250.592	287.816	645.939	697.779	594.198	741.317	426.23	407.234	-0.7975	0.10848	-7.35119
2	ENSMUSG00000073131.12	chrX;chrX;chrX;chrX;chrX;chrX;chrX;chrX;chrX;chrX;chrX;chrX;chrX;chrX;chrX;chrX;chrX;chrX	71815924;71816471;71816758;71816790;71816790;71816813;71817643;71820068;71820068;71820068;71820068;71820068;71820805;71820805;71820805;71820805;71836015;71837578	71816334;71816699;71816940;71817067;71816940;71816940;71817707;71820177;71820177;71820177;71820177;71820177;71820984;71824706;71824706;71824706;71836110;71839757	+;+;+;+;+;+;+;+;+;+;+;+;+;+;+;+;+;+	7303	Vma21	1257	1334	1223	1105	1117	1142	1461	1580	2092	1736	1113	1200	1901	2231	2115	1026	921	938	1378.94	1337.48	1344.53	1035.27	980.361	1105.9	1548.58	1549	1600.83	1382.18	1366.12	1461.81	1874.18	1947.98	1769.57	1070.65	1083.73	1067.74	1040.51	1403.37	1383.6	0.4317	0.0633039	6.81911
3	ENSMUSG00000028195.4	chr3;chr3;chr3;chr3;chr3	145646976;145648197;145648533;145649222;145649730	145647968;145648411;145648877;145649435;145649981	-;-;-;-;-	2019	Ccn1	85	85	99	206	199	218	71	68	95	116	37	67	69	108	95	75	87	98	93.2458	85.2219	108.838	193	174.657	211.11	75.256	66.6658	72.6956	92.3574	45.4147	81.6175	68.0265	94.2995	79.4841	78.264	102.372	111.555	192.922	73.1299	101.893	-1.3791	0.21816	-6.3214
4	ENSMUSG00000048154.17	chr15;chr15;chr15;chr15;chr15;chr15;chr15;chr15;chr15;chr15;chr15;chr15;chr15;chr15;chr15;chr15;chr15;chr15;chr15;chr15;chr15;chr15;chr15;chr15;chr15;chr15;chr15;chr15;chr15;chr15;chr15;chr15;chr15;chr15;chr15;chr15;chr15;chr15;chr15;chr15;chr15;chr15;chr15;chr15;chr15;chr15;chr15;chr15;chr15;chr15;chr15;chr15;chr15;chr15;chr15;chr15;chr15;chr15;chr15;chr15;chr15;chr15;chr15;chr15;chr15;chr15;chr…	98831669;98831672;98834301;98834716;98834716;98834716;98834908;98834908;98834908;98835182;98835182;98835182;98836581;98837075;98837075;98837075;98837295;98837295;98839277;98839277;98840561;98840561;98840762;98840762;98841410;98841410;98841739;98841739;98842028;98842028;98842743;98842743;98843059;98843059;98843352;98843352;98843595;98843595;98846643;98846643;98846744;98846974;98846974;98846974;988…	98834592;98834592;98834592;98834824;98834824;98834824;98834981;98834981;98834981;98835467;98835467;98835467;98836628;98837164;98837205;98837205;98837431;98837431;98840417;98840417;98840688;98840688;98840894;98840894;98841540;98841540;98841914;98841914;98842103;98842103;98842902;98842902;98843226;98843226;98843492;98843492;98846546;98846546;98846875;98846875;98846875;98847040;98847040;98847040;988…	-;-;-;-;-;-;-;-;-;-;-;-;-;-;-;-;-;-;-;-;-;-;-;-;-;-;-;-;-;-;-;-;-;-;-;-;-;-;-;-;-;-;-;-;-;-;-;-;-;-;-;-;-;-;-;-;-;-;-;-;-;-;-;-;-;-;-;-;-;-;-;-;-;-;-;-;-;-;-;-;-;-;-;-;-;-;-;-;-;-;-;-;-;-;-;-;-;-;-;-;-;-;-;-;-;-;-;-;-;-;-;-;-;-;-;-;-;-;-;-;-;-;-;-;-;-;-;-	19931	Kmt2d	3821	3767	3904	5613	5635	5212	3521	4114	5192	4924	3172	3113	3041	3347	3781	4947	4425	4164	4191.67	3776.83	4291.94	5258.78	4945.69	5047.26	3732.06	4033.28	3973.01	3920.41	3893.39	3792.17	2998.1	2922.41	3163.47	5162.29	5206.87	4739.93	5083.91	3868.66	4169.42	-0.3938	0.0630747	-6.24369
5	ENSMUSG00000063694.5	chr6;chr6;chr6;chr6;chr6	50562563;50565237;50565492;50565492;50566416	50565385;50565385;50565949;50565668;50566538	-;-;-;-;-	3404	Cycs	1439	1570	1377	1597	1530	1344	1584	1763	2229	2333	1424	1736	2312	2591	2490	1622	1420	1380	1578.6	1574.1	1513.83	1496.22	1342.84	1301.52	1678.95	1728.41	1705.67	1857.5	1747.85	2114.75	2279.38	2262.32	2083.32	1692.59	1670.9	1570.87	1380.19	1906.7	1733.31	0.4656	0.0784288	5.93657
6	ENSMUSG00000060904.14	chr10;chr10;chr10;chr10;chr10;chr10;chr10;chr10;chr10;chr10;chr10;chr10;chr10;chr10;chr10	88730858;88731068;88731270;88731878;88733543;88733543;88733543;88735898;88735898;88735898;88737091;88737091;88741907;88741907;88743023	88730985;88731564;88731564;88732038;88733680;88733680;88733680;88735911;88735979;88735979;88737202;88737202;88742035;88742085;88744094	+;+;+;+;+;+;+;+;+;+;+;+;+;+;+	2369	Arl1	1871	2065	1839	2394	2544	2255	1940	2151	2547	3465	2279	2300	2498	2969	2691	2297	2048	2122	2052.5	2070.39	2021.74	2242.92	2232.8	2183.73	2056.29	2108.8	1949.01	2758.78	2797.3	2801.79	2462.76	2592.36	2251.49	2396.97	2409.87	2415.5	2219.82	2785.96	2322.5	0.3273	0.0564995	5.79353
8	ENSMUSG00000040940.18	chr7;chr7;chr7;chr7;chr7;chr7;chr7;chr7;chr7;chr7;chr7;chr7;chr7;chr7;chr7;chr7;chr7;chr7;chr7;chr7;chr7;chr7;chr7;chr7;chr7;chr7;chr7;chr7;chr7;chr7;chr7;chr7;chr7;chr7;chr7;chr7;chr7;chr7;chr7;chr7;chr7;chr7;chr7;chr7;chr7;chr7;chr7;chr7;chr7;chr7;chr7;chr7;chr7;chr7;chr7;chr7;chr7;chr7;chr7;chr7;chr7;chr7;chr7;chr7;chr7;chr7;chr7;chr7;chr7;chr7;chr7;chr7;chr7;chr7;chr7;chr7;chr7;chr7;chr7;chr7…	24902912;24903037;24903051;24903056;24903065;24903071;24903075;24904098;24904356;24904358;24904405;24904407;24904440;24907647;24907716;24907716;24907716;24907716;24907716;24907716;24907716;24907716;24907716;24907716;24907716;24907854;24907854;24907854;24907854;24907854;24907854;24907854;24907854;24907854;24907854;24907854;24907854;24908311;24908311;24908311;24908311;24908311;24908311;24908311;249…	24903128;24903128;24903128;24903128;24903128;24903363;24903128;24904384;24904497;24904497;24904497;24904497;24904497;24907757;24907757;24907757;24907757;24907757;24907757;24907757;24907757;24907757;24907757;24907757;24907757;24907934;24907934;24907934;24907934;24907934;24907934;24907934;24907892;24907934;24907934;24907934;24907934;24908424;24908424;24908424;24908424;24908424;24909960;24908424;249…	+;+;+;+;+;+;+;+;+;+;+;+;+;+;+;+;+;+;+;+;+;+;+;+;+;+;+;+;+;+;+;+;+;+;+;+;+;+;+;+;+;+;+;+;+;+;+;+;+;+;+;+;+;+;+;+;+;+;+;+;+;+;+;+;+;+;+;+;+;+;+;+;+;+;+;+;+;+;+;+;+;+;+;+;+;+;+;+;+;+;+;+;+;+;+;+;+;+;+;+;+;+;+;+;+;+;+;+;+;+;+;+;+;+;+;+;+;+;+;+;+;+;+;+;+;+;+;+;+;+;+;+;+;+;+;+;+;+;+;+;+;+;+;+;+;+;+;+;+;+;+;+;+;+;+;+;+;+;+;+;+;+;+;+;+;+;+;+;+;+;+;+;+;+;+;+;+;+;+;+;+;+;+;+;+;+;+;+;+;+;+;+;+;+;+;+;+;+;+;+…	7732	Arhgef1	672	783	836	1399	1482	1373	751	881	1044	1099	773	644	688	627	826	1002	958	1042	737.19	785.044	919.073	1310.71	1300.71	1329.6	796.018	863.715	798.887	875.007	948.799	784.502	678.294	547.461	691.093	1045.61	1127.27	1186.12	1313.68	869.436	929.173	-0.5953	0.105416	-5.64701
9	ENSMUSG00000032298.13	chr9;chr9;chr9;chr9;chr9;chr9;chr9;chr9;chr9;chr9;chr9;chr9;chr9;chr9;chr9;chr9;chr9;chr9;chr9;chr9;chr9;chr9;chr9;chr9;chr9;chr9;chr9;chr9;chr9	57142800;57143070;57143256;57143451;57143451;57143451;57143758;57143758;57143758;57143979;57143979;57143979;57144187;57144187;57144187;57144638;57144638;57144638;57144945;57144945;57144945;57145098;57145098;57145098;57146601;57146601;57146601;57148084;57148084	57143326;57143326;57143326;57143613;57143613;57143613;57143819;57143819;57143819;57144006;57144006;57144006;57144314;57144314;57144314;57144737;57144737;57144737;57145008;57145008;57145008;57145217;57145217;57145217;57147034;57147057;57147057;57148305;57148127	-;-;-;-;-;-;-;-;-;-;-;-;-;-;-;-;-;-;-;-;-;-;-;-;-;-;-;-;-	1871	Neil1	157	183	185	248	304	270	180	211	249	195	129	129	169	182	222	183	179	174	172.231	183.478	203.383	232.35	266.813	261.466	190.79	206.86	190.539	155.256	158.338	157.144	166.616	158.912	185.742	190.964	210.628	198.066	253.543	156.913	193.865	-0.6939	0.12308	-5.63778
10	ENSMUSG00000033253.18	chr4;chr4;chr4;chr4;chr4;chr4;chr4;chr4;chr4;chr4;chr4;chr4;chr4;chr4;chr4;chr4;chr4;chr4;chr4;chr4;chr4;chr4;chr4;chr4;chr4;chr4;chr4;chr4;chr4;chr4;chr4;chr4;chr4;chr4;chr4;chr4;chr4;chr4;chr4;chr4;chr4;chr4;chr4;chr4;chr4;chr4;chr4;chr4;chr4;chr4;chr4;chr4;chr4;chr4;chr4;chr4;chr4;chr4;chr4;chr4;chr4;chr4;chr4;chr4;chr4;chr4;chr4;chr4;chr4;chr4;chr4;chr4;chr4;chr4;chr4;chr4;chr4;chr4;chr4;chr4…	118362743;118362747;118363407;118363616;118363616;118363616;118364602;118364602;118364602;118364840;118364840;118365349;118365349;118365628;118365628;118366102;118366102;118367442;118368753;118369180;118369180;118369344;118369344;118369344;118369618;118369618;118369618;118371820;118371820;118372122;118372122;118372330;118372330;118372517;118372517;118372673;118372955;118372955;118372955;118373204…	118363471;118363471;118363471;118363684;118363684;118363684;118365066;118364718;118364718;118365245;118365245;118365471;118365471;118365781;118365781;118366315;118366315;118367622;118369254;118369254;118369254;118369424;118369424;118369424;118369639;118369708;118369708;118372019;118372019;118372247;118372247;118372409;118372409;118372784;118372784;118372784;118373131;118373131;118373131;118373304…	-;-;-;-;-;-;-;-;-;-;-;-;-;-;-;-;-;-;-;-;-;-;-;-;-;-;-;-;-;-;-;-;-;-;-;-;-;-;-;-;-;-;-;-;-;-;-;-;-;-;-;-;-;-;-;-;-;-;-;-;-;-;-;-;-;-;-;-;-;-;-;-;-;-;-;-;-;-;-;-;-;-;-;-;-;-;-;-;-;-;-;-;-;-;-;-;-;-;-;-;-;-;-;-;-;-	11947	Szt2	1298	1440	1321	1992	2124	1875	1131	1417	1723	1689	1140	936	1069	1036	1365	1508	1376	1288	1423.92	1443.76	1452.27	1866.29	1864.18	1815.74	1198.8	1389.2	1318.47	1344.76	1399.26	1140.21	1053.92	904.577	1142.06	1573.63	1619.13	1466.14	1848.74	1294.74	1412.02	-0.513	0.0940915	-5.45234
11	ENSMUSG00000064341.1	chrM	2751	3707	+	957	mt-Nd1	83403	90648	77380	79361	98401	103995	101944	108443	121438	158410	105531	115952	104927	130566	104960	83374	68853	77049	91493.9	90884.6	85069.2	74352.8	86364	100708	108055	106315	92926.4	126124	129531	141249	103447	114003	87817.4	87002.4	81018.8	87705.7	87141.6	132301	99670.4	0.6024	0.111064	5.42383
12	ENSMUSG00000026837.16	chr2;chr2;chr2;chr2;chr2;chr2;chr2;chr2;chr2;chr2;chr2;chr2;chr2;chr2;chr2;chr2;chr2;chr2;chr2;chr2;chr2;chr2;chr2;chr2;chr2;chr2;chr2;chr2;chr2;chr2;chr2;chr2;chr2;chr2;chr2;chr2;chr2;chr2;chr2;chr2;chr2;chr2;chr2;chr2;chr2;chr2;chr2;chr2;chr2;chr2;chr2;chr2;chr2;chr2;chr2;chr2;chr2;chr2;chr2;chr2;chr2;chr2;chr2;chr2;chr2;chr2;chr2;chr2;chr2;chr2;chr2;chr2;chr2;chr2;chr2;chr2;chr2;chr2;chr2	27886425;27922017;27928042;27929379;27949627;27950627;27951287;27952273;27952969;27958222;27958485;27960387;27962062;27964068;27965251;27965597;27966930;27968139;27969745;27971447;27973148;27973868;27974444;27974693;27975555;27980472;27981037;27985049;27986721;27989139;27990038;27991994;27995706;27995861;27996869;27997563;27998726;28001570;28002483;28003861;28004042;28005179;28007748;28009108;280…	27886924;27922184;27928255;27929541;27949758;27950758;27951526;27952446;27953025;27958263;27958547;27960461;27962154;27964124;27965304;27965650;27966983;27968192;27969798;27971491;27973201;27973912;27974497;27974737;27975608;27980516;27981090;27985093;27986774;27989246;27990091;27992047;27995750;27995914;27996913;27997616;27998779;28001623;28002590;28003950;28004095;28005286;28007855;28009161;280…	+;+;+;+;+;+;+;+;+;+;+;+;+;+;+;+;+;+;+;+;+;+;+;+;+;+;+;+;+;+;+;+;+;+;+;+;+;+;+;+;+;+;+;+;+;+;+;+;+;+;+;+;+;+;+;+;+;+;+;+;+;+;+;+;+;+;+;+;+;+;+;+;+;+;+;+;+;+;+	8559	Col5a1	52	95	89	969	908	934	94	113	140	699	329	408	47	78	73	455	430	512	57.0445	95.248	97.8439	907.85	796.928	904.479	99.6347	110.783	107.13	556.533	403.822	497.014	46.3369	68.1052	61.0773	474.801	505.978	582.815	869.752	485.79	354.079	-0.8365	0.154541	-5.41291
13	ENSMUSG00000021240.6	chr12;chr12;chr12;chr12;chr12;chr12;chr12;chr12;chr12;chr12;chr12;chr12;chr12;chr12;chr12;chr12;chr12;chr12;chr12;chr12;chr12;chr12;chr12;chr12;chr12;chr12;chr12;chr12;chr12;chr12;chr12;chr12;chr12;chr12;chr12;chr12;chr12;chr12;chr12;chr12;chr12;chr12;chr12;chr12;chr12;chr12;chr12;chr12;chr12;chr12;chr12;chr12;chr12;chr12;chr12;chr12;chr12;chr12;chr12;chr12;chr12;chr12;chr12;chr12;chr12;chr12;chr…	84601464;84602533;84602640;84602653;84603094;84603294;84603294;84603294;84603949;84603949;84603949;84604333;84604333;84604333;84604981;84604981;84604981;84605348;84605348;84605348;84605872;84605872;84605872;84606100;84606100;84606100;84608200;84608208;84608570;84608570;84608570;84608806;84608806;84608806;84608806;84608975;84608975;84608975;84608975;84609379;84609379;84609379;84609446;84611444;846…	84604052;84603159;84603159;84603159;84603159;84604052;84603409;84603409;84604025;84604025;84604025;84604385;84604385;84604385;84605030;84605030;84605030;84605384;84605384;84605384;84605963;84605963;84605982;84606308;84606308;84606308;84608659;84611905;84608659;84608659;84608659;84608897;84608897;84608897;84608897;84609473;84609096;84609096;84609096;84609473;84609473;84609473;84609473;84611581;846…	-;-;-;-;-;-;-;-;-;-;-;-;-;-;-;-;-;-;-;-;-;-;-;-;-;-;-;-;-;-;-;-;-;-;-;-;-;-;-;-;-;-;-;-;-;-;-;-;-;-;-;-;-;-;-;-;-;-;-;-;-;-;-;-;-;-;-;-;-;-;-;-;-;-;-;-;-;-;-;-;-;-;-;-;-;-;-	8006	Abcd4	284	334	277	354	409	438	275	273	374	283	191	203	279	261	329	280	297	299	311.551	334.872	304.525	331.66	358.969	424.156	291.485	267.644	286.191	225.32	234.438	247.289	275.064	227.891	275.266	292.185	349.478	340.355	371.595	235.682	298.797	-0.6594	0.123256	-5.34962
14	ENSMUSG00000004565.15	chr8;chr8;chr8;chr8;chr8;chr8;chr8;chr8;chr8;chr8;chr8;chr8;chr8;chr8;chr8;chr8;chr8;chr8;chr8;chr8;chr8;chr8;chr8;chr8;chr8;chr8;chr8;chr8;chr8;chr8;chr8;chr8;chr8;chr8;chr8;chr8;chr8;chr8;chr8;chr8;chr8;chr8;chr8;chr8;chr8;chr8;chr8;chr8;chr8;chr8;chr8;chr8;chr8;chr8;chr8;chr8;chr8;chr8;chr8;chr8;chr8;chr8;chr8;chr8;chr8;chr8;chr8;chr8;chr8;chr8;chr8;chr8;chr8;chr8;chr8;chr8;chr8;chr8;chr8;chr8…	3515384;3515384;3515391;3515393;3515411;3515425;3515637;3516507;3516507;3516510;3516510;3516510;3516661;3516681;3516681;3516681;3516681;3516681;3516681;3516681;3516863;3516874;3517077;3517077;3517077;3517077;3517077;3517077;3517077;3517077;3517226;3517325;3517325;3517325;3517325;3517325;3517325;3517325;3517325;3517325;3517558;3517558;3517558;3517558;3517558;3517558;3517558;3517558;3517558;3517558…	3515556;3515556;3515465;3515556;3515465;3515556;3515690;3516568;3516568;3516568;3516568;3516568;3516749;3516749;3516749;3516749;3516749;3516749;3516749;3516749;3517164;3517164;3517164;3517164;3517164;3517164;3517164;3517153;3517164;3517164;3517407;3517407;3517407;3517407;3517407;3517407;3517407;3517407;3517407;3517407;3517966;3517655;3517655;3517655;3517655;3517655;3517620;3517655;3517655;3517655…	+;+;+;+;+;+;+;+;+;+;+;+;+;+;+;+;+;+;+;+;+;+;+;+;+;+;+;+;+;+;+;+;+;+;+;+;+;+;+;+;+;+;+;+;+;+;+;+;+;+;+;+;+;+;+;+;+;+;+;+;+;+;+;+;+;+;+;+;+;+;+;+;+;+;+;+;+;+;+;+;+;+;+;+;+;+;+;+;+;+;+;+;+;+;+;+;+;+;+;+;+;+;+;+;+;+;+;+;+;+;+;+;+;+;+;+;+;+;+;+;+;+;+;+;+;+;+;+;+;+;+;+;+;+;+;+;+;+;+;+;+;+;+;+;+;+;+;+;+;+;+;+;+;+;+;+;+;+;+;+;+;+;+;+;+;+;+;+;+;+;+;+;+;+;+;+;+;+;+;+;+;+;+;+;+;+;+;+;+;+;+;+;+;+;+;+;+;+;+;+…	9698	Pnpla6	1326	1493	1228	1595	1718	1525	1253	1504	1915	1435	980	811	1376	1469	1721	1314	1165	1127	1454.63	1496.9	1350.03	1494.35	1507.84	1476.8	1328.11	1474.49	1465.39	1142.53	1202.88	987.937	1356.59	1282.65	1439.92	1371.18	1370.85	1282.88	1493	1111.11	1360.33	-0.4252	0.0805969	-5.2762
15	ENSMUSG00000034911.8	chr8;chr8;chr8;chr8;chr8;chr8;chr8;chr8;chr8;chr8;chr8;chr8;chr8;chr8;chr8;chr8;chr8;chr8;chr8;chr8;chr8;chr8;chr8;chr8;chr8;chr8;chr8;chr8;chr8;chr8;chr8;chr8;chr8;chr8;chr8;chr8;chr8	71384272;71385369;71385916;71385916;71386187;71386187;71387050;71387233;71387350;71387350;71387785;71388756;71388756;71388756;71388756;71390021;71390021;71390021;71390641;71390641;71390921;71390921;71390921;71392390;71392390;71392390;71394375;71394375;71394375;71395050;71395050;71395050;71395340;71395340;71395714;71395714;71395714	71385793;71385793;71386038;71386038;71386272;71386272;71387577;71387577;71387577;71387577;71390781;71389334;71389005;71389005;71389005;71390286;71390185;71390185;71390781;71390729;71391054;71391054;71391054;71392515;71392515;71392515;71394810;71394810;71394810;71395469;71395171;71395171;71395469;71395469;71395802;71395785;71395790	-;-;-;-;-;-;-;-;-;-;-;-;-;-;-;-;-;-;-;-;-;-;-;-;-;-;-;-;-;-;-;-;-;-;-;-;-	6461	Ushbp1	33	58	49	95	119	117	41	33	61	62	32	24	45	40	38	47	34	52	36.2013	58.1514	53.8691	89.0049	104.443	113.302	43.4577	32.3525	46.6782	49.3635	39.2776	29.2361	44.3651	34.9257	31.7936	49.0454	40.0076	59.1922	102.25	39.2924	53.0371	-1.3557	0.259929	-5.21576
16	ENSMUSG00000037236.16	chr18;chr18;chr18;chr18;chr18;chr18;chr18;chr18;chr18;chr18;chr18;chr18;chr18;chr18;chr18;chr18;chr18;chr18;chr18;chr18;chr18;chr18;chr18;chr18;chr18;chr18;chr18;chr18;chr18;chr18;chr18;chr18;chr18;chr18;chr18;chr18;chr18;chr18;chr18;chr18;chr18;chr18;chr18;chr18;chr18;chr18;chr18;chr18;chr18;chr18;chr18;chr18;chr18;chr18;chr18;chr18;chr18;chr18;chr18;chr18;chr18;chr18;chr18;chr18;chr18;chr18;chr…	35562138;35562146;35562158;35562192;35562211;35562211;35562217;35562217;35562219;35562299;35562445;35562453;35562487;35562683;35562689;35562895;35571843;35571843;35571843;35571843;35571843;35571843;35571843;35571843;35571927;35572767;35577558;35577558;35577558;35577558;35577558;35577558;35577558;35577558;35577558;35577558;35577558;35577901;35578416;35578416;35578416;35578416;35578416;35578416;355…	35562292;35562259;35562292;35562259;35562292;35562259;35562292;35562259;35562292;35562521;35562521;35562541;35562521;35563100;35562854;35563100;35572203;35572935;35572935;35572935;35572123;35572935;35572490;35572935;35573707;35572935;35577619;35577619;35577619;35577619;35577619;35577619;35577619;35578139;35577619;35577876;35577619;35578457;35578457;35578457;35578457;35578457;35578457;35578457;355…	+;+;+;+;+;+;+;+;+;+;+;+;+;+;+;+;+;+;+;+;+;+;+;+;+;+;+;+;+;+;+;+;+;+;+;+;+;+;+;+;+;+;+;+;+;+;+;+;+;+;+;+;+;+;+;+;+;+;+;+;+;+;+;+;+;+;+;+;+;+;+;+;+;+;+;+;+;+;+;+;+;+;+;+;+;+;+;+;+;+;+;+;+;+;+;+;+;+;+;+;+;+;+;+;+;+;+;+;+;+;+;+;+;+;+;+;+;+;+;+;+;+;+;+;+;+;+;+;+;+;+;+;+;+;+;+;+;+;+;+;+;+	10158	Matr3	4381	4692	4421	4802	5093	4150	4255	4229	5428	6829	4529	4544	5315	5347	6227	4554	3795	4422	4806	4704.25	4860.31	4498.96	4469.99	4018.83	4510.06	4146.03	4153.6	5437.15	5559	5535.37	5240.02	4668.7	5209.97	4752.19	4465.55	5033.61	4329.26	5510.51	4781.64	0.3478	0.0674387	5.15682
17	ENSMUSG00000040860.16	chr4;chr4;chr4;chr4;chr4;chr4;chr4;chr4;chr4;chr4;chr4;chr4;chr4;chr4;chr4;chr4;chr4;chr4;chr4;chr4;chr4;chr4;chr4;chr4;chr4;chr4;chr4;chr4;chr4;chr4;chr4;chr4;chr4;chr4;chr4;chr4;chr4;chr4;chr4;chr4;chr4;chr4;chr4;chr4;chr4;chr4;chr4;chr4;chr4;chr4;chr4;chr4;chr4;chr4;chr4;chr4;chr4;chr4;chr4;chr4;chr4;chr4;chr4;chr4;chr4;chr4;chr4;chr4;chr4;chr4;chr4;chr4;chr4;chr4;chr4;chr4;chr4;chr4;chr4;chr4…	141016637;141016637;141016637;141016637;141016640;141016640;141016979;141017854;141017854;141017854;141017854;141017854;141017854;141017854;141018250;141018250;141018250;141018250;141018250;141018250;141018668;141018668;141018668;141018668;141018668;141018668;141018668;141019163;141019163;141019163;141019163;141019163;141019163;141019708;141019708;141019708;141019708;141019708;141019708;141019725…	141017132;141017132;141017132;141017132;141017132;141017132;141017132;141018033;141018381;141018033;141018033;141018033;141018033;141018033;141018381;141018381;141018381;141018381;141018381;141018381;141018800;141018868;141018868;141018868;141018868;141018868;141018868;141019312;141019312;141019312;141019312;141019312;141019312;141019932;141019932;141019932;141019932;141019932;141020489;141019932…	-;-;-;-;-;-;-;-;-;-;-;-;-;-;-;-;-;-;-;-;-;-;-;-;-;-;-;-;-;-;-;-;-;-;-;-;-;-;-;-;-;-;-;-;-;-;-;-;-;-;-;-;-;-;-;-;-;-;-;-;-;-;-;-;-;-;-;-;-;-;-;-;-;-;-;-;-;-;-;-;-;-;-;-;-;-;-;-;-;-;-;-;-;-;-;-;-;-;-;-;-;-;-;-;-;-;-;-;-;-;-;-;-;-;-;-;-;-;-;-;-;-;-;-;-;-;-;-;-;-;-;-;-;-;-;-;-;-;-;-;-;-;-;-;-;-;-;-;-;-;-;-;-;-;-;-;-;-;-;-;-;-;-;-;-;-;-;-;-;-;-;-;-;-;-;-;-;-;-;-;-;-;-;-;-;-	8266	Crocc	2694	2649	2514	2633	2395	2751	1646	2931	3213	1465	1267	1084	1510	1761	1809	1550	1298	1870	2955.34	2655.91	2763.81	2466.84	2102.03	2664.05	1744.67	2873.49	2458.64	1166.41	1555.15	1320.5	1488.7	1537.61	1513.54	1617.46	1527.35	2128.64	2410.97	1347.35	2030.01	-0.8404	0.163743	-5.1327
18	ENSMUSG00000044037.15	chr9;chr9;chr9;chr9;chr9;chr9;chr9;chr9;chr9;chr9;chr9;chr9;chr9;chr9;chr9;chr9;chr9;chr9;chr9;chr9;chr9;chr9;chr9;chr9;chr9;chr9;chr9;chr9;chr9;chr9;chr9;chr9;chr9;chr9;chr9;chr9;chr9;chr9;chr9;chr9;chr9;chr9;chr9;chr9;chr9;chr9;chr9;chr9;chr9;chr9;chr9;chr9;chr9;chr9;chr9;chr9;chr9;chr9;chr9;chr9;chr9;chr9;chr9;chr9;chr9;chr9;chr9;chr9;chr9;chr9;chr9;chr9;chr9;chr9;chr9;chr9;chr9;chr9;chr9;chr9…	110879870;110880174;110880206;110880233;110880337;110880342;110882714;110882714;110882714;110882714;110882714;110884015;110884015;110884018;110884018;110884867;110884867;110884867;110884867;110885388;110885388;110885388;110885748;110885783;110885783;110885783;110886289;110886406;110886406;110886406;110886406;110887292;110887292;110887292;110887292;110887292;110887995;110888480;110888480;110888480…	110880229;110880229;110880229;110880457;110880457;110880457;110882823;110882823;110882823;110882722;110882823;110884146;110884146;110884146;110884146;110885065;110884880;110885065;110885065;110885453;110885453;110885453;110885948;110885948;110885948;110885948;110886537;110886537;110886537;110886537;110886537;110887411;110887322;110887411;110887411;110887411;110888108;110888538;110888538;110888538…	+;+;+;+;+;+;+;+;+;+;+;+;+;+;+;+;+;+;+;+;+;+;+;+;+;+;+;+;+;+;+;+;+;+;+;+;+;+;+;+;+;+;+;+;+;+;+;+;+;+;+;+;+;+;+;+;+;+;+;+;+;+;+;+;+;+;+;+;+;+;+;+;+;+;+;+;+;+;+;+;+;+;+;+;+;+;+;+;+;+;+;+;+;+;+;+;+;+;+;+;+;+;+;+;+;+;+;+;+;+;+;+;+;+;+;+;+	5883	Als2cl	279	267	235	169	197	170	217	280	417	93	91	67	250	268	347	124	110	136	306.066	267.697	258.352	158.335	172.902	164.627	230.008	274.506	319.096	74.0452	111.696	81.6175	246.473	234.002	290.326	129.397	129.436	154.81	165.288	89.1194	200.188	-0.908	0.177549	-5.11424
19	ENSMUSG00000025409.14	chr10;chr10;chr10;chr10;chr10;chr10;chr10;chr10;chr10;chr10;chr10;chr10;chr10;chr10;chr10;chr10;chr10;chr10;chr10;chr10;chr10;chr10;chr10;chr10;chr10;chr10;chr10;chr10;chr10;chr10;chr10;chr10;chr10;chr10;chr10;chr10;chr10;chr10;chr10;chr10;chr10;chr10;chr10;chr10;chr10;chr10;chr10;chr10;chr10;chr10;chr10;chr10;chr10	127281956;127281956;127281956;127281956;127282415;127282676;127282737;127283025;127283025;127283025;127283025;127283025;127283392;127283392;127283392;127283392;127283392;127283526;127283526;127283526;127283526;127283526;127284043;127284043;127284043;127284043;127284043;127284335;127284335;127284335;127284335;127284335;127284698;127284698;127284698;127285532;127285532;127285532;127286568;127286794…	127282907;127282907;127282907;127282177;127282478;127282907;127282907;127283088;127283088;127283088;127283162;127283088;127283444;127283444;127283444;127283444;127283444;127283939;127283939;127283942;127283942;127283668;127284215;127284212;127284212;127284215;127284212;127284371;127284358;127284485;127284485;127284485;127285356;127285356;127285356;127286572;127286572;127285900;127286572;127286956…	-;-;-;-;-;-;-;-;-;-;-;-;-;-;-;-;-;-;-;-;-;-;-;-;-;-;-;-;-;-;-;-;-;-;-;-;-;-;-;-;-;-;-;-;-;-;-;-;-;-;-;-;-	4455	Mbd6	723	896	923	951	987	1061	801	1023	1183	776	535	475	520	635	784	741	636	691	793.138	898.339	1014.72	890.986	866.264	1027.46	849.015	1002.93	905.252	617.839	656.672	578.631	512.664	554.446	655.953	773.248	748.377	786.573	928.238	617.714	785.139	-0.5872	0.115377	-5.08924
20	ENSMUSG00000032855.6	chr17;chr17;chr17;chr17;chr17;chr17;chr17;chr17;chr17;chr17;chr17;chr17;chr17;chr17;chr17;chr17;chr17;chr17;chr17;chr17;chr17;chr17;chr17;chr17;chr17;chr17;chr17;chr17;chr17;chr17;chr17;chr17;chr17;chr17;chr17;chr17;chr17;chr17;chr17;chr17;chr17;chr17;chr17;chr17;chr17;chr17;chr17;chr17;chr17;chr17;chr17;chr17;chr17;chr17;chr17;chr17;chr17;chr17;chr17;chr17;chr17;chr17;chr17;chr17;chr17;chr17;chr…	24549834;24549950;24564150;24564336;24564579;24565011;24565787;24567127;24567597;24568213;24568336;24568626;24568629;24569352;24569352;24571180;24571521;24571976;24572618;24576438;24576544;24577519;24577519;24577750;24577750;24578026;24578096;24578096;24578096;24578379;24578379;24578811;24578811;24578811;24579160;24579721;24579721;24579721;24579955;24579955;24579955;24580875;24580875;24581191;245…	24550883;24550477;24564221;24564407;24564748;24565682;24565970;24567344;24567712;24568339;24568339;24568861;24568861;24569355;24570104;24571311;24571696;24572109;24576243;24576587;24576587;24577662;24577662;24578029;24578029;24578029;24578170;24578309;24578309;24578538;24578538;24578960;24578960;24578960;24581031;24579865;24579865;24579865;24580435;24580575;24580575;24581031;24581031;24581443;245…	+;+;+;+;+;+;+;+;+;+;+;+;+;+;+;+;+;+;+;+;+;+;+;+;+;+;+;+;+;+;+;+;+;+;+;+;+;+;+;+;+;+;+;+;+;+;+;+;+;+;+;+;+;+;+;+;+;+;+;+;+;+;+;+;+;+;+;+;+;+;+;+;+;+;+;+;+;+;+;+;+;+;+;+;+;+;+;+;+;+;+;+;+;+;+;+;+;+;+;+;+;+;+;+;+;+;+	17415	Pkd1	3241	3529	3713	4350	4761	4236	3005	3792	4684	3929	2653	2257	2612	3162	3325	3750	3605	3247	3555.41	3538.21	4081.96	4075.49	4178.6	4102.11	3185.13	3717.6	3584.28	3128.21	3256.36	2749.41	2575.15	2760.88	2781.94	3913.2	4241.98	3696.1	4118.73	3044.66	3506.78	-0.4356	0.0860681	-5.06133
21	ENSMUSG00000079184.10	chr14;chr14;chr14;chr14;chr14;chr14;chr14;chr14;chr14;chr14;chr14;chr14;chr14;chr14;chr14;chr14;chr14;chr14;chr14;chr14;chr14;chr14;chr14;chr14;chr14;chr14;chr14	56668248;56672232;56672405;56673891;56673891;56676522;56678564;56684958;56685162;56688365;56688381;56689029;56689029;56690907;56690907;56693138;56693424;56693424;56695621;56695621;56695669;56696659;56696659;56696659;56697131;56697131;56697131	56668564;56672560;56672560;56673977;56674739;56676618;56678818;56685083;56685250;56688505;56688505;56689115;56689115;56691249;56691061;56693578;56693578;56693578;56695748;56695748;56695748;56696742;56696742;56696742;56697428;56697427;56697430	+;+;+;+;+;+;+;+;+;+;+;+;+;+;+;+;+;+;+;+;+;+;+;+;+;+;+	3586	Mphosph8	877	949	858	985	1017	881	872	997	1117	1413	886	956	1082	1299	1302	916	828	818	962.077	951.477	943.259	922.84	892.594	853.154	924.271	977.439	854.748	1125.01	1087.5	1164.57	1066.74	1134.21	1089.35	955.864	974.302	931.138	889.529	1125.69	989.474	0.3395	0.0672107	5.0507
22	ENSMUSG00000022800.14	chr16;chr16;chr16;chr16;chr16;chr16;chr16;chr16;chr16;chr16;chr16;chr16;chr16;chr16;chr16;chr16;chr16;chr16;chr16;chr16;chr16;chr16;chr16;chr16;chr16;chr16;chr16;chr16;chr16;chr16;chr16;chr16;chr16;chr16;chr16;chr16;chr16;chr16;chr16;chr16;chr16;chr16;chr16;chr16;chr16;chr16;chr16;chr16;chr16;chr16;chr16;chr16;chr16;chr16;chr16;chr16;chr16;chr16;chr16;chr16;chr16;chr16;chr16;chr16;chr16;chr16;chr…	32877500;32877781;32877789;32877807;32877807;32877813;32877813;32877851;32878130;32882982;32884124;32884124;32884124;32884124;32884124;32884124;32884124;32884124;32884124;32888130;32891265;32891265;32891265;32891265;32891265;32891265;32891265;32891265;32891265;32891281;32895085;32895085;32895085;32895085;32895085;32895085;32895085;32895091;32897093;32898374;32898374;32898374;32898374;32898374;328…	32877670;32877996;32877996;32877996;32877996;32877996;32877996;32877996;32878150;32883133;32884252;32884252;32884252;32884252;32884252;32884252;32884252;32884252;32884252;32888229;32891413;32891413;32891413;32891413;32891413;32891413;32891413;32891409;32891413;32891413;32895197;32895197;32895256;32895197;32895197;32895197;32895197;32895197;32897250;32898470;32898470;32898851;32898939;32899463;328…	+;+;+;+;+;+;+;+;+;+;+;+;+;+;+;+;+;+;+;+;+;+;+;+;+;+;+;+;+;+;+;+;+;+;+;+;+;+;+;+;+;+;+;+;+;+;+;+;+;+;+;+;+;+;+;+;+;+;+;+;+;+;+;+;+;+;+;+;+;+;+;+;+;+;+	6633	Fyttd1	1565	1667	1508	1647	1706	1539	1656	1654	2189	2265	1518	1474	2066	2209	2254	1499	1348	1406	1716.82	1671.35	1657.85	1543.06	1497.31	1490.36	1755.27	1621.55	1675.06	1803.36	1863.23	1795.58	2036.85	1928.77	1885.86	1564.24	1586.18	1600.47	1510.24	1820.72	1705.18	0.2692	0.0534134	5.03959
23	ENSMUSG00000059674.7	chr14;chr14;chr14;chr14;chr14;chr14;chr14;chr14;chr14;chr14;chr14;chr14;chr14;chr14;chr14;chr14;chr14	54631231;54632553;54633047;54633047;54633459;54633459;54633650;54633650;54636333;54637321;54637321;54638004;54638327;54638568;54638871;54639344;54641221	54632612;54632612;54633295;54633295;54633570;54633570;54633767;54633771;54636469;54637541;54637574;54638191;54638494;54638687;54639165;54639661;54641364	-;-;-;-;-;-;-;-;-;-;-;-;-;-;-;-;-	3489	Cdh24	213	258	180	301	349	312	218	209	231	214	137	122	189	161	286	313	236	271	233.663	258.673	197.887	282.005	306.308	302.139	231.068	204.899	176.765	170.383	168.157	148.617	186.334	140.576	239.289	326.622	277.7	308.482	296.817	162.386	231.087	-0.8676	0.172559	-5.02756
24	ENSMUSG00000027314.6	chr2;chr2;chr2;chr2;chr2;chr2;chr2;chr2;chr2;chr2;chr2;chr2;chr2;chr2;chr2;chr2	119325784;119326315;119327063;119327929;119328532;119328538;119328682;119328682;119330616;119330616;119330962;119330962;119332038;119332143;119334048;119334628	119326206;119326587;119327120;119328192;119328592;119328592;119328812;119328812;119330785;119330785;119331181;119331181;119332153;119332845;119334156;119335962	+;+;+;+;+;+;+;+;+;+;+;+;+;+;+;+	3852	Dll4	33	35	27	45	41	36	15	29	29	11	9	5	30	15	15	28	25	18	36.2013	35.0914	29.683	42.1602	35.9846	34.8621	15.8992	28.431	22.1913	8.758	11.0468	6.0909	29.5768	13.0972	12.5501	29.2186	29.4173	20.4896	37.669	8.6319	24.4861	-2.1241	0.422735	-5.02473
25	ENSMUSG00000021929.9	chr14;chr14;chr14;chr14;chr14;chr14;chr14;chr14;chr14;chr14;chr14;chr14;chr14;chr14;chr14;chr14;chr14;chr14;chr14;chr14	61365211;61368128;61370315;61370383;61370702;61370871;61370871;61372958;61372958;61374284;61383235;61384588;61385103;61387424;61391164;61391399;61391548;61391756;61402998;61439723	61367729;61368222;61370773;61370545;61370773;61370975;61370975;61373091;61373086;61374415;61383279;61384757;61385189;61387509;61391259;61391451;61391577;61391845;61403042;61439874	-;-;-;-;-;-;-;-;-;-;-;-;-;-;-;-;-;-;-;-	4298	Kpna3	1683	1761	1646	2223	2145	1968	1785	1760	2308	2909	2090	1958	1986	2168	2263	1954	1785	1762	1846.27	1765.6	1809.56	2082.71	1882.61	1905.8	1892	1725.47	1766.12	2316.1	2565.32	2385.18	1957.98	1892.98	1893.39	2039.04	2100.4	2005.7	1957.04	2422.2	1990.68	0.3064	0.0614993	4.98137
26	ENSMUSG00000059326.7	chr19;chr19;chr19;chr19;chr19;chr19;chr19;chr19;chr19;chr19;chr19;chr19;chr19;chr19;chr19;chr19;chr19;chr19;chr19;chr19;chr19;chr19;chr19;chr19;chr19;chr19;chr19;chr19;chr19;chr19;chr19;chr19;chr19;chr19;chr19;chr19;chr19;chr19;chr19;chr19;chr19;chr19;chr19;chr19;chr19;chr19;chr19;chr19;chr19;chr19;chr19;chr19	61223957;61224402;61224411;61224651;61225004;61225133;61225133;61225133;61225133;61225133;61225324;61225324;61225324;61225324;61225324;61225523;61225523;61225523;61225523;61225792;61225792;61225792;61225928;61225928;61225928;61226215;61226215;61226311;61226525;61226525;61226525;61226525;61226525;61226806;61226806;61226806;61226806;61226843;61226843;61227030;61227030;61227030;61227030;61227030;612…	61225033;61225033;61225033;61225033;61225033;61225214;61225214;61225214;61225214;61225214;61225420;61225490;61225420;61225420;61225420;61225652;61225652;61225652;61226384;61225821;61225821;61225821;61226384;61226055;61226055;61226384;61226384;61226384;61226654;61226654;61226654;61226654;61226683;61226926;61226926;61226926;61226926;61226926;61226926;61227184;61227236;61227184;61227184;61227184;612…	-;-;-;-;-;-;-;-;-;-;-;-;-;-;-;-;-;-;-;-;-;-;-;-;-;-;-;-;-;-;-;-;-;-;-;-;-;-;-;-;-;-;-;-;-;-;-;-;-;-;-;-	2871	Csf2ra	434	492	457	750	693	746	354	469	499	591	391	306	329	344	466	607	490	536	476.102	493.284	502.412	702.67	608.228	722.421	375.22	459.798	381.843	470.545	479.923	372.76	324.358	300.361	389.89	633.417	576.58	610.135	677.773	441.076	493.33	-0.6166	0.123976	-4.97338
27	ENSMUSG00000021832.8	chr14;chr14;chr14;chr14;chr14;chr14;chr14;chr14;chr14;chr14;chr14;chr14;chr14;chr14;chr14;chr14;chr14;chr14;chr14;chr14;chr14;chr14;chr14;chr14;chr14;chr14;chr14;chr14;chr14;chr14;chr14;chr14;chr14;chr14;chr14;chr14;chr14;chr14;chr14;chr14;chr14;chr14;chr14;chr14;chr14;chr14;chr14;chr14;chr14;chr14;chr14;chr14;chr14;chr14;chr14;chr14;chr14;chr14;chr14;chr14;chr14;chr14;chr14;chr14;chr14;chr14;chr…	45329788;45329828;45329836;45329845;45329847;45329861;45330366;45330366;45330755;45330830;45330830;45330830;45330830;45330830;45330830;45330987;45330987;45330987;45330987;45330987;45331906;45331906;45331906;45331906;45331906;45331906;45331906;45334407;45334630;45334653;45334653;45334653;45334653;45334653;45334653;45334653;45334917;45334917;45334917;45334917;45334917;45334917;45334917;45334917;453…	45329932;45329932;45330183;45330103;45330103;45329932;45330521;45330521;45331026;45330909;45330909;45330909;45330909;45331026;45330909;45331026;45331026;45331026;45331026;45331026;45331958;45331958;45331958;45331958;45331958;45331958;45331958;45334720;45334720;45334720;45334720;45334720;45334720;45334680;45334720;45334720;45335031;45335031;45335031;45335031;45335031;45335031;45335031;45335031;453…	+;+;+;+;+;+;+;+;+;+;+;+;+;+;+;+;+;+;+;+;+;+;+;+;+;+;+;+;+;+;+;+;+;+;+;+;+;+;+;+;+;+;+;+;+;+;+;+;+;+;+;+;+;+;+;+;+;+;+;+;+;+;+;+;+;+;+;+;+;+;+;+;+	3498	Psmc6	1108	1248	1224	1284	1327	1208	1297	1288	1671	1821	1204	1228	1594	1640	1764	1234	1007	1060	1215.49	1251.26	1345.63	1202.97	1164.67	1169.82	1374.75	1262.73	1278.68	1449.85	1477.82	1495.91	1571.51	1431.96	1475.89	1287.7	1184.93	1206.61	1179.15	1474.53	1324.9	0.3218	0.0648393	4.9626
28	ENSMUSG00000024190.7	chr17;chr17;chr17;chr17;chr17;chr17;chr17;chr17;chr17;chr17;chr17;chr17;chr17;chr17;chr17;chr17;chr17;chr17;chr17;chr17;chr17	26505590;26505591;26505591;26505591;26506516;26506985;26506985;26506985;26506985;26507574;26507574;26507574;26507574;26507957;26507957;26508312;26552036;26554254;26554277;26561292;26562090	26506650;26506650;26506650;26506650;26507204;26507204;26507204;26507719;26507204;26507723;26507719;26507719;26507719;26508474;26508519;26508472;26552189;26554466;26554466;26561499;26562128	-;-;-;-;-;-;-;-;-;-;-;-;-;-;-;-;-;-;-;-;-	3311	Dusp1	295	615	433	1155	1282	1013	325	287	509	807	360	480	470	527	670	641	622	569	323.618	616.605	476.027	1082.11	1125.18	980.982	344.482	281.369	389.495	642.521	441.873	584.722	463.369	460.147	560.572	668.896	731.903	647.699	1062.76	556.372	601.198	-0.9316	0.188968	-4.92976
29	ENSMUSG00000039478.15	chr8;chr8;chr8;chr8;chr8;chr8;chr8;chr8;chr8;chr8;chr8;chr8;chr8;chr8;chr8;chr8;chr8;chr8;chr8;chr8;chr8;chr8;chr8;chr8;chr8;chr8	40307458;40335810;40340298;40348940;40352036;40354303;40354303;40356856;40357122;40359410;40366149;40366149;40366149;40375537;40375537;40375537;40376096;40376096;40378832;40378832;40380672;40380672;40382109;40382109;40384609;40384609	40308410;40335963;40340329;40349018;40352083;40354385;40354385;40356927;40359448;40359448;40366244;40366244;40366244;40375594;40375637;40375637;40376267;40376267;40378940;40378940;40380829;40380829;40382177;40382177;40384662;40386308	+;+;+;+;+;+;+;+;+;+;+;+;+;+;+;+;+;+;+;+;+;+;+;+;+;+	6153	Micu3	1395	1547	1536	1645	1814	1574	1516	1400	1829	2544	1621	1805	1874	1738	2053	1575	1350	1357	1530.33	1551.04	1688.63	1541.19	1592.1	1524.25	1606.88	1372.53	1399.58	2025.49	1989.65	2198.8	1847.56	1517.52	1717.69	1643.54	1588.54	1544.69	1552.51	2071.32	1660	0.4154	0.0843015	4.92756
30	ENSMUSG00000027835.11	chr3;chr3;chr3;chr3;chr3;chr3;chr3;chr3;chr3;chr3;chr3;chr3;chr3;chr3;chr3;chr3;chr3;chr3;chr3;chr3;chr3;chr3;chr3;chr3;chr3;chr3;chr3;chr3;chr3	75516490;75517276;75517461;75517528;75520702;75520702;75520702;75520702;75521031;75521031;75521031;75527588;75527588;75528810;75528810;75528879;75533385;75533541;75533541;75533541;75541160;75541160;75541160;75541160;75551690;75556722;75556722;75556722;75556722	75517601;75517601;75517601;75517601;75520784;75520784;75521030;75520784;75521570;75521109;75521109;75527714;75527714;75528927;75528927;75528927;75533594;75533594;75533590;75533594;75541378;75541378;75541378;75541378;75551838;75556837;75556759;75556811;75556856	-;-;-;-;-;-;-;-;-;-;-;-;-;-;-;-;-;-;-;-;-;-;-;-;-;-;-;-;-	2939	Pdcd10	548	533	528	511	600	492	590	575	769	825	524	533	699	793	823	503	425	492	601.161	534.391	580.467	478.753	526.604	476.449	625.367	563.718	588.452	656.852	643.17	649.285	689.139	692.403	688.583	524.89	500.095	560.049	493.935	649.769	587.768	0.3954	0.0802655	4.92577
31	ENSMUSG00000091712.2	chr16;chr16;chr16;chr16;chr16;chr16;chr16;chr16;chr16;chr16;chr16;chr16;chr16;chr16;chr16;chr16;chr16;chr16;chr16;chr16;chr16;chr16;chr16;chr16;chr16;chr16;chr16;chr16;chr16;chr16;chr16;chr16	5147109;5147109;5147745;5147745;5165589;5165589;5167005;5167005;5167875;5167875;5168824;5168824;5171861;5171861;5172977;5172977;5176049;5176049;5176227;5176227;5176474;5176474;5178494;5178494;5180216;5180216;5180670;5180670;5182005;5182005;5183639;5183639	5147195;5147129;5147848;5147848;5165738;5165738;5167136;5167136;5168003;5168003;5169016;5169016;5171973;5171973;5173166;5173166;5176137;5176137;5176297;5176297;5176645;5176645;5178628;5178628;5180350;5180350;5180897;5180897;5182183;5182183;5187271;5183934	+;+;+;+;+;+;+;+;+;+;+;+;+;+;+;+;+;+;+;+;+;+;+;+;+;+;+;+;+;+;+;+	5740	Sec14l5	834	644	762	322	310	393	1027	948	1318	225	94	152	909	792	935	295	166	245	914.906	645.681	837.719	301.68	272.079	380.578	1088.56	929.4	1008.56	179.142	115.378	185.162	896.176	691.53	782.291	307.838	195.331	278.886	318.112	159.894	556.161	-0.9863	0.200313	-4.92372
32	ENSMUSG00000020238.14	chr10;chr10;chr10;chr10;chr10;chr10;chr10;chr10;chr10;chr10;chr10;chr10;chr10;chr10;chr10;chr10;chr10;chr10;chr10;chr10;chr10;chr10;chr10;chr10;chr10;chr10;chr10;chr10;chr10;chr10;chr10;chr10;chr10;chr10;chr10;chr10;chr10;chr10;chr10;chr10;chr10;chr10;chr10;chr10;chr10;chr10;chr10;chr10;chr10;chr10;chr10;chr10;chr10;chr10;chr10;chr10	81486249;81486457;81487098;81487290;81487340;81487380;81487680;81487680;81487680;81487680;81487680;81487680;81487847;81487847;81487847;81487847;81487847;81487847;81488195;81488195;81488195;81488195;81488195;81488195;81488226;81488428;81488428;81488428;81488428;81488549;81488549;81488549;81488549;81488549;81489802;81489802;81489802;81490227;81490227;81490227;81490925;81491170;81491170;81491977;814…	81487605;81487605;81487605;81487584;81487605;81487605;81487758;81487758;81487758;81487758;81487758;81487758;81487900;81487900;81487900;81487900;81487900;81487900;81488358;81488355;81488217;81488397;81488355;81488358;81488466;81488466;81488466;81488466;81488466;81488641;81488636;81488643;81488636;81488636;81490120;81490120;81490120;81490268;81490315;81490315;81491273;81491273;81491273;81492055;814…	-;-;-;-;-;-;-;-;-;-;-;-;-;-;-;-;-;-;-;-;-;-;-;-;-;-;-;-;-;-;-;-;-;-;-;-;-;-;-;-;-;-;-;-;-;-;-;-;-;-;-;-;-;-;-;-	3465	Ncln	885	957	815	1162	1248	1170	805	904	1212	1029	765	678	880	881	989	996	899	953	970.853	959.498	895.986	1088.67	1095.34	1133.02	853.255	886.263	927.443	819.274	938.979	825.92	867.585	769.24	827.471	1039.35	1057.85	1084.81	1105.68	861.391	946.711	-0.363	0.073925	-4.91087
33	ENSMUSG00000036371.6	chr6;chr6;chr6;chr6;chr6;chr6;chr6;chr6;chr6;chr6;chr6;chr6;chr6;chr6;chr6;chr6;chr6;chr6;chr6;chr6;chr6;chr6;chr6;chr6;chr6;chr6;chr6;chr6;chr6;chr6;chr6;chr6;chr6;chr6;chr6;chr6;chr6;chr6;chr6;chr6;chr6;chr6;chr6;chr6;chr6;chr6;chr6;chr6;chr6;chr6;chr6;chr6;chr6;chr6;chr6;chr6;chr6;chr6;chr6;chr6;chr6;chr6;chr6;chr6;chr6;chr6;chr6;chr6;chr6;chr6;chr6;chr6;chr6;chr6;chr6;chr6;chr6;chr6;chr6;chr6…	67238176;67247364;67266624;67266983;67266988;67267005;67267010;67267011;67267011;67267011;67267016;67267038;67267071;67267079;67267257;67267330;67271198;67271198;67271198;67271198;67271198;67271198;67271198;67271198;67271198;67271198;67271198;67271198;67271198;67271198;67271879;67271887;67271887;67271887;67271887;67271887;67271887;67271887;67271887;67271887;67271887;67272139;67272139;67272139;672…	67238370;67247490;67267409;67267409;67269354;67267409;67267409;67267409;67267409;67267409;67267409;67267409;67267409;67267409;67267409;67267409;67271320;67271348;67271348;67271348;67271329;67271348;67271348;67271348;67271320;67271348;67271348;67271348;67271272;67271348;67272027;67272240;67272027;67272027;67271918;67272027;67272027;67272027;67272027;67272027;67272027;67272228;67274605;67272228;672…	+;+;+;+;+;+;+;+;+;+;+;+;+;+;+;+;+;+;+;+;+;+;+;+;+;+;+;+;+;+;+;+;+;+;+;+;+;+;+;+;+;+;+;+;+;+;+;+;+;+;+;+;+;+;+;+;+;+;+;+;+;+;+;+;+;+;+;+;+;+;+;+;+;+;+;+;+;+;+;+;+;+;+;+;+;+	20117	Serbp1	3977	3982	4140	4364	4387	3920	4268	4238	5819	6052	3805	4285	5149	5603	5624	4075	3507	3860	4362.81	3992.39	4551.39	4088.6	3850.35	3796.1	4523.84	4154.85	4452.8	4818.51	4670.35	5219.86	5076.36	4892.22	4705.46	4252.34	4126.66	4393.88	3911.69	4902.91	4440.49	0.3256	0.0663967	4.90436
34	ENSMUSG00000024614.7	chr18;chr18;chr18;chr18;chr18;chr18;chr18;chr18;chr18;chr18;chr18;chr18;chr18;chr18;chr18;chr18;chr18;chr18;chr18;chr18;chr18;chr18;chr18;chr18;chr18;chr18;chr18;chr18;chr18;chr18;chr18;chr18;chr18;chr18;chr18;chr18;chr18;chr18;chr18;chr18;chr18;chr18;chr18;chr18;chr18;chr18;chr18;chr18;chr18;chr18;chr18;chr18;chr18;chr18;chr18;chr18;chr18;chr18;chr18;chr18;chr18;chr18;chr18;chr18;chr18;chr18;chr…	90510154;90510155;90510197;90510202;90510204;90510272;90511279;90511279;90511279;90511279;90511279;90511279;90514205;90514205;90514205;90514205;90514205;90514205;90517394;90517394;90517394;90517394;90517394;90517394;90519105;90519105;90519105;90519105;90519105;90519105;90520957;90520957;90520957;90520957;90520957;90523530;90523530;90523530;90523530;90523530;90524281;90524281;90524281;90524281;905…	90510377;90510236;90510377;90510377;90510377;90510377;90511333;90511333;90511333;90511333;90511333;90511333;90514244;90514244;90514244;90514244;90514244;90514244;90517517;90517517;90517517;90517517;90517517;90517517;90519150;90519150;90519150;90519146;90519150;90519150;90521037;90521037;90521037;90521037;90521037;90523629;90523629;90523629;90523629;90523629;90524358;90524358;90524358;90524358;905…	+;+;+;+;+;+;+;+;+;+;+;+;+;+;+;+;+;+;+;+;+;+;+;+;+;+;+;+;+;+;+;+;+;+;+;+;+;+;+;+;+;+;+;+;+;+;+;+;+;+;+;+;+;+;+;+;+;+;+;+;+;+;+;+;+;+;+;+;+;+;+;+;+;+;+;+;+;+;+;+;+;+	9933	Tmx3	1509	1547	1548	1586	1710	1487	1578	1609	2102	2332	1567	1515	1940	2054	1917	1323	1219	1327	1655.39	1551.04	1701.82	1485.91	1500.82	1440	1672.59	1577.43	1608.49	1856.7	1923.37	1845.53	1912.63	1793.44	1603.91	1380.58	1434.39	1510.54	1475.58	1875.2	1636.37	0.3453	0.070728	4.88188
35	ENSMUSG00000022336.3	chr15;chr15;chr15;chr15;chr15;chr15;chr15;chr15;chr15;chr15;chr15;chr15;chr15;chr15;chr15;chr15;chr15;chr15;chr15;chr15;chr15;chr15;chr15;chr15;chr15;chr15;chr15;chr15;chr15;chr15;chr15;chr15;chr15;chr15;chr15	43250058;43250174;43251480;43251480;43252205;43252205;43261060;43261060;43261692;43262599;43262599;43263209;43263209;43265501;43265501;43265501;43266134;43266134;43266134;43266158;43270879;43270879;43270879;43272276;43272276;43272276;43275237;43275237;43275237;43278308;43278308;43278308;43281019;43282603;43282603	43250237;43250237;43251614;43251614;43252307;43252307;43261169;43261169;43263335;43262700;43262700;43263335;43263335;43265625;43265625;43265625;43268487;43266259;43266259;43266259;43270983;43270983;43270983;43272318;43272318;43272318;43275354;43275354;43275354;43278422;43279782;43278422;43281228;43282626;43282719	-;-;-;-;-;-;-;-;-;-;-;-;-;-;-;-;-;-;-;-;-;-;-;-;-;-;-;-;-;-;-;-;-;-;-	6719	Eif3e	869	949	929	1055	1041	946	1073	1046	1496	1550	942	1093	1311	1446	1342	1018	833	943	953.301	951.477	1021.31	988.423	913.658	916.099	1137.32	1025.48	1144.76	1234.09	1156.23	1331.46	1292.5	1262.57	1122.82	1062.3	980.185	1073.43	939.394	1240.59	1087.08	0.4012	0.0822216	4.87931
36	ENSMUSG00000031385.14	chrX;chrX;chrX;chrX;chrX;chrX;chrX;chrX;chrX;chrX;chrX;chrX;chrX;chrX;chrX;chrX;chrX;chrX;chrX;chrX;chrX;chrX;chrX;chrX;chrX;chrX;chrX;chrX;chrX;chrX;chrX;chrX;chrX;chrX;chrX;chrX;chrX;chrX;chrX;chrX;chrX;chrX;chrX;chrX;chrX;chrX;chrX;chrX;chrX;chrX;chrX;chrX;chrX;chrX;chrX;chrX;chrX;chrX;chrX;chrX;chrX;chrX;chrX;chrX;chrX;chrX;chrX;chrX;chrX;chrX;chrX;chrX;chrX;chrX;chrX;chrX;chrX;chrX;chrX;chrX…	73757090;73757090;73757090;73757099;73758523;73758523;73759456;73759894;73759894;73759894;73759894;73760895;73760895;73760895;73760895;73761106;73761106;73761106;73761106;73762167;73762167;73762167;73762167;73762471;73762471;73762471;73762471;73762716;73762716;73762716;73762716;73762908;73762908;73762908;73762908;73763152;73763152;73763152;73763360;73763360;73763360;73763360;73763783;73763783;737…	73757150;73757150;73757150;73757150;73759583;73759583;73759583;73760073;73760073;73760073;73760073;73761023;73761023;73761023;73761023;73761206;73761206;73761206;73761206;73762296;73762296;73762296;73762296;73762627;73762627;73762627;73762627;73762824;73762824;73762824;73762824;73763022;73763022;73763022;73763022;73763277;73763277;73763277;73763476;73763476;73763476;73763476;73763876;73763876;737…	+;+;+;+;+;+;+;+;+;+;+;+;+;+;+;+;+;+;+;+;+;+;+;+;+;+;+;+;+;+;+;+;+;+;+;+;+;+;+;+;+;+;+;+;+;+;+;+;+;+;+;+;+;+;+;+;+;+;+;+;+;+;+;+;+;+;+;+;+;+;+;+;+;+;+;+;+;+;+;+;+;+;+;+;+;+;+;+;+;+;+;+;+;+;+;+;+;+;+;+;+;+;+;+;+;+;+;+;+;+;+;+;+;+;+;+;+;+;+;+;+;+;+;+;+;+;+;+;+;+;+;+;+;+;+;+;+;+;+	6493	Plxnb3	814	670	733	411	509	480	887	1118	1338	346	204	219	1017	1032	975	483	297	396	892.966	671.749	805.838	385.063	446.736	464.828	940.17	1096.06	1023.86	275.48	250.394	266.779	1002.65	901.084	815.758	504.02	349.478	450.771	432.209	264.218	641.316	-0.7078	0.145399	-4.86826
37	ENSMUSG00000021076.6	chr12;chr12;chr12;chr12;chr12;chr12;chr12;chr12;chr12;chr12;chr12;chr12;chr12;chr12;chr12;chr12;chr12;chr12;chr12;chr12;chr12;chr12;chr12;chr12;chr12;chr12;chr12;chr12;chr12;chr12;chr12;chr12;chr12;chr12;chr12;chr12;chr12;chr12;chr12;chr12;chr12;chr12;chr12;chr12;chr12;chr12	70937857;70937915;70937932;70937943;70939942;70940345;70940798;70940798;70940798;70940798;70942259;70942259;70942259;70942259;70942259;70943409;70943409;70943409;70943409;70943409;70947452;70947452;70947452;70947452;70947452;70949704;70949704;70949704;70949704;70952950;70952950;70952950;70952950;70954324;70954619;70956273;70956273;70956600;70956600;70958032;70958032;70959706;70959841;70959841;709…	70938031;70938031;70938031;70938031;70940103;70943376;70940870;70940870;70940870;70940870;70942341;70942341;70942341;70942341;70942341;70943517;70943517;70943517;70943517;70943517;70947559;70947712;70947559;70947559;70947559;70949771;70949771;70949771;70949771;70953009;70955443;70953031;70953029;70954654;70954654;70956352;70956352;70956673;70956673;70958113;70958113;70960042;70959935;70960042;709…	+;+;+;+;+;+;+;+;+;+;+;+;+;+;+;+;+;+;+;+;+;+;+;+;+;+;+;+;+;+;+;+;+;+;+;+;+;+;+;+;+;+;+;+;+;+	9726	Actr10	1534	1654	1687	1917	1969	1770	1627	1700	2290	2558	1721	1858	1935	2283	2297	1702	1482	1559	1682.81	1658.32	1854.64	1796.03	1728.14	1714.05	1724.53	1666.65	1752.35	2036.64	2112.4	2263.36	1907.7	1993.39	1921.84	1776.07	1743.86	1774.63	1746.07	2137.47	1839.3	0.29	0.0601326	4.8231
38	ENSMUSG00000053560.5	chr8	84661331	84662854	-	1524	Ier2	45	88	67	286	257	237	65	49	94	174	90	109	70	101	119	152	128	129	49.3654	88.2297	73.6577	267.952	225.562	229.509	68.8964	48.0386	71.9304	138.536	110.468	132.781	69.0124	88.1875	99.5643	158.615	150.617	146.842	241.008	127.262	123.209	-0.9158	0.190411	-4.80957
39	ENSMUSG00000028156.12	chr3;chr3;chr3;chr3;chr3;chr3;chr3;chr3;chr3;chr3;chr3;chr3;chr3;chr3;chr3;chr3;chr3;chr3;chr3;chr3;chr3;chr3;chr3;chr3;chr3;chr3;chr3;chr3;chr3;chr3;chr3;chr3;chr3;chr3;chr3	138526179;138526425;138527268;138527285;138527285;138527296;138533376;138546321;138546321;138546321;138546321;138546321;138547659;138547659;138547659;138547659;138550263;138550263;138550263;138550263;138550855;138550893;138550893;138550893;138550893;138553582;138553582;138553582;138553582;138553582;138555390;138555390;138555390;138555390;138555922	138526294;138527314;138527314;138527314;138527314;138527314;138533511;138546427;138546427;138546427;138546427;138546427;138547754;138547754;138547754;138547754;138550326;138550326;138550326;138550326;138551006;138551006;138551006;138551006;138551006;138553721;138553721;138553721;138553721;138553721;138555674;138555399;138555558;138559696;138556214	+;+;+;+;+;+;+;+;+;+;+;+;+;+;+;+;+;+;+;+;+;+;+;+;+;+;+;+;+;+;+;+;+;+;+	6008	Eif4e	1786	1985	1788	2004	2154	1819	1824	1989	2436	2756	1793	1929	2559	2590	2740	2102	1762	1838	1959.26	1990.18	1965.67	1877.53	1890.51	1761.51	1933.34	1949.98	1864.07	2194.29	2200.77	2349.85	2522.9	2261.44	2292.49	2193.48	2073.33	2092.22	1843.18	2248.3	2076.27	0.2855	0.0593869	4.80704
40	ENSMUSG00000061028.7	chr7;chr7;chr7;chr7;chr7;chr7;chr7;chr7;chr7;chr7;chr7;chr7;chr7;chr7;chr7;chr7;chr7;chr7;chr7;chr7;chr7;chr7;chr7;chr7;chr7;chr7;chr7;chr7;chr7;chr7;chr7;chr7;chr7;chr7;chr7;chr7;chr7;chr7;chr7;chr7;chr7;chr7;chr7;chr7;chr7;chr7;chr7;chr7;chr7;chr7;chr7;chr7;chr7;chr7;chr7;chr7;chr7;chr7;chr7;chr7;chr7;chr7;chr7;chr7;chr7;chr7;chr7;chr7;chr7;chr7;chr7;chr7;chr7;chr7;chr7;chr7;chr7;chr7;chr7;chr7…	19581035;19581038;19581038;19581041;19581043;19581043;19581043;19581043;19581381;19581381;19581381;19581381;19581381;19581381;19581381;19582232;19582232;19582232;19582232;19582232;19582232;19582232;19584139;19584155;19584155;19584155;19584155;19584155;19584155;19584155;19584284;19584284;19584284;19584284;19584284;19584284;19584284;19584284;19584470;19584470;19584470;19584470;19584470;19584470;195…	19581158;19581158;19581158;19581682;19581158;19581158;19581158;19581158;19581405;19581405;19581405;19581405;19581405;19581405;19581405;19582314;19582314;19582314;19582314;19582314;19582314;19582986;19584201;19584201;19584201;19584201;19584201;19584201;19584201;19584201;19584342;19584342;19584342;19584342;19584342;19584342;19584342;19584342;19584823;19584530;19584823;19584823;19584823;19584530;195…	-;-;-;-;-;-;-;-;-;-;-;-;-;-;-;-;-;-;-;-;-;-;-;-;-;-;-;-;-;-;-;-;-;-;-;-;-;-;-;-;-;-;-;-;-;-;-;-;-;-;-;-;-;-;-;-;-;-;-;-;-;-;-;-;-;-;-;-;-;-;-;-;-;-;-;-;-;-;-;-;-;-;-;-;-;-;-;-;-;-;-;-;-;-;-;-;-;-;-;-;-;-;-;-;-;-;-;-;-;-;-;-;-;-;-;-;-;-;-;-;-;-;-;-;-;-;-;-;-;-;-;-;-;-;-;-;-;-;-;-;-;-	7614	Clasrp	945	1151	1108	1589	1657	1606	1001	1156	1530	1337	868	766	942	844	1293	1306	1280	1231	1036.67	1154	1218.1	1488.72	1454.31	1555.24	1061	1133.32	1170.78	1064.5	1065.4	933.119	928.71	736.933	1081.82	1362.84	1506.17	1401.26	1499.42	1021.01	1186.27	-0.5535	0.115219	-4.8035
41	ENSMUSG00000101609.2	chr7	143203458	143296549	-	93092	Kcnq1ot1	945	981	1123	1029	1019	1073	978	1177	1312	1673	1078	1246	777	990	1134	1158	937	1116	1036.67	983.561	1234.59	964.063	894.35	1039.09	1036.63	1153.91	1003.96	1332.02	1323.16	1517.84	766.038	864.412	948.789	1208.4	1102.56	1270.36	965.833	1391.01	1093.36	0.526	0.109643	4.79698
42	ENSMUSG00000025958.14	chr1;chr1;chr1;chr1;chr1;chr1;chr1;chr1;chr1;chr1;chr1;chr1;chr1;chr1;chr1;chr1;chr1;chr1;chr1;chr1;chr1;chr1;chr1;chr1;chr1;chr1;chr1;chr1;chr1;chr1;chr1;chr1;chr1;chr1;chr1;chr1;chr1;chr1;chr1;chr1;chr1;chr1;chr1;chr1;chr1;chr1;chr1;chr1;chr1;chr1;chr1;chr1;chr1;chr1;chr1;chr1;chr1;chr1;chr1;chr1;chr1;chr1;chr1;chr1;chr1;chr1;chr1;chr1;chr1;chr1;chr1	64532645;64532797;64532804;64532809;64532809;64532819;64532832;64532859;64532894;64550849;64550849;64550849;64550849;64550849;64550849;64550849;64550849;64558503;64558503;64558503;64558503;64558503;64558503;64558503;64558503;64558503;64559727;64559727;64560925;64561753;64566217;64566217;64566217;64566217;64566217;64566217;64566217;64566217;64570134;64570134;64570134;64570134;64570134;64570134;645…	64532904;64533020;64532904;64532904;64533020;64533020;64533020;64533020;64533020;64550970;64550970;64550970;64550970;64550970;64550970;64550970;64550970;64558649;64558649;64558649;64558649;64558649;64558649;64558939;64558649;64558649;64559768;64559768;64562566;64561865;64566317;64566317;64566317;64566317;64566317;64566317;64566317;64566317;64570276;64570276;64570276;64570276;64570276;64570276;645…	+;+;+;+;+;+;+;+;+;+;+;+;+;+;+;+;+;+;+;+;+;+;+;+;+;+;+;+;+;+;+;+;+;+;+;+;+;+;+;+;+;+;+;+;+;+;+;+;+;+;+;+;+;+;+;+;+;+;+;+;+;+;+;+;+;+;+;+;+;+;+	13742	Creb1	1001	1077	1076	1288	1375	1206	1285	1292	1616	1774	1307	1247	1548	1787	1688	1360	1142	1234	1098.11	1079.81	1182.92	1206.72	1206.8	1167.88	1362.03	1266.65	1236.59	1412.43	1604.24	1519.06	1526.16	1560.31	1412.31	1419.19	1343.78	1404.68	1193.8	1511.91	1333.87	0.3381	0.0704752	4.79676
43	ENSMUSG00000013736.16	chr6;chr6;chr6;chr6;chr6;chr6;chr6;chr6;chr6;chr6;chr6;chr6;chr6;chr6;chr6;chr6;chr6;chr6;chr6;chr6;chr6;chr6;chr6;chr6;chr6;chr6;chr6;chr6;chr6;chr6;chr6;chr6;chr6;chr6;chr6;chr6;chr6;chr6;chr6;chr6;chr6;chr6;chr6;chr6;chr6	106769120;106769141;106769166;106769166;106769170;106769213;106769286;106769507;106769830;106769830;106769830;106769830;106769830;106769830;106769856;106770802;106773019;106773285;106773285;106773285;106773285;106773285;106773285;106774406;106774406;106774406;106774406;106774406;106776119;106776119;106776119;106776119;106776454;106777918;106777918;106777918;106778788;106778788;106778788;106779186…	106769191;106769191;106769256;106769191;106769191;106769256;106770003;106769554;106770164;106770003;106770003;106770003;106770003;106770003;106770003;106770915;106773055;106773351;106773478;106773478;106773478;106773478;106773478;106774465;106774544;106774544;106774544;106774544;106776245;106776245;106776245;106776245;106777681;106778111;106778111;106778111;106779041;106779041;106779041;106779467…	+;+;+;+;+;+;+;+;+;+;+;+;+;+;+;+;+;+;+;+;+;+;+;+;+;+;+;+;+;+;+;+;+;+;+;+;+;+;+;+;+;+;+;+;+	4413	Trnt1	867	929	866	937	914	906	876	911	1137	1318	847	1003	1151	1201	1405	906	788	827	951.107	931.425	952.054	877.869	802.194	877.364	928.511	893.126	870.052	1049.37	1039.63	1221.83	1134.76	1048.65	1175.53	945.429	927.234	941.383	852.476	1103.61	975.973	0.3709	0.0774231	4.79098
44	ENSMUSG00000063480.8	chr15;chr15;chr15;chr15;chr15;chr15;chr15;chr15;chr15;chr15	82040525;82041478;82041734;82043050;82043897;82043994;82047487;82047487;82047487;82047487	82042368;82042197;82042269;82044017;82044017;82044017;82047579;82047519;82047535;82047598	-;-;-;-;-;-;-;-;-;-	2924	Snu13	1177	1376	1128	1384	1326	1151	1244	1251	1686	1813	1292	1315	1690	1759	2056	1335	1133	1248	1291.18	1379.59	1240.09	1296.66	1163.8	1114.62	1318.57	1226.46	1290.16	1443.48	1585.83	1601.9	1666.16	1535.86	1720.2	1393.1	1333.19	1420.61	1191.69	1543.74	1390.08	0.3713	0.0776607	4.7812
45	ENSMUSG00000020536.12	chr11;chr11;chr11;chr11;chr11;chr11;chr11;chr11;chr11;chr11;chr11;chr11;chr11;chr11;chr11;chr11;chr11;chr11;chr11;chr11;chr11;chr11;chr11;chr11;chr11;chr11;chr11;chr11;chr11;chr11;chr11;chr11;chr11;chr11;chr11;chr11;chr11;chr11;chr11;chr11;chr11;chr11;chr11;chr11;chr11;chr11	60699723;60699845;60702784;60702784;60704197;60704669;60704669;60704851;60704851;60704851;60705967;60705967;60705967;60706193;60706193;60706438;60706438;60706752;60706752;60706959;60706959;60707189;60707189;60707581;60707581;60708544;60708544;60708789;60708789;60709435;60709435;60709981;60709981;60710287;60710287;60711336;60711336;60712000;60712000;60712379;60712379;60712622;60712622;60712921;607…	60699941;60699941;60702881;60702881;60704750;60704750;60704750;60704981;60704981;60704981;60706069;60706122;60706122;60706355;60706355;60706573;60706573;60706806;60706806;60707113;60707113;60707412;60707412;60707648;60707648;60708697;60708697;60708893;60708893;60709727;60709727;60710128;60710128;60710440;60710440;60711631;60711631;60712264;60712264;60712493;60712493;60712728;60712728;60714186;607…	+;+;+;+;+;+;+;+;+;+;+;+;+;+;+;+;+;+;+;+;+;+;+;+;+;+;+;+;+;+;+;+;+;+;+;+;+;+;+;+;+;+;+;+;+;+	4862	Llgl1	1201	1186	1180	1206	1354	1234	1306	1379	1952	1130	732	813	1141	1339	1441	973	869	872	1317.51	1189.1	1297.26	1129.89	1188.37	1195	1384.29	1351.94	1493.7	899.689	898.474	990.373	1124.9	1169.14	1205.65	1015.34	1022.55	992.607	1171.09	929.512	1159.21	-0.3353	0.0701816	-4.77691
46	ENSMUSG00000002728.14	chr2;chr2;chr2;chr2;chr2;chr2;chr2;chr2;chr2;chr2;chr2;chr2;chr2;chr2;chr2;chr2;chr2;chr2;chr2;chr2;chr2;chr2;chr2;chr2;chr2;chr2;chr2;chr2;chr2;chr2;chr2;chr2;chr2;chr2;chr2;chr2;chr2	145902099;145903241;145903241;145903253;145903257;145903262;145903294;145903297;145908591;145908591;145908591;145908591;145908591;145908591;145908591;145911673;145911673;145911673;145911673;145911673;145911697;145911697;145911900;145912367;145912393;145912393;145912393;145912393;145912393;145915534;145915534;145915534;145915534;145915534;145915534;145915804;145915804	145902188;145903362;145903362;145903362;145903362;145903362;145903362;145903362;145910404;145908615;145908615;145908615;145908615;145908615;145908615;145911998;145911763;145911793;145911763;145911763;145911793;145911763;145912528;145912528;145912528;145912528;145912528;145912528;145912528;145915631;145915734;145915557;145915551;145915679;145915679;145916425;145916425	+;+;+;+;+;+;+;+;+;+;+;+;+;+;+;+;+;+;+;+;+;+;+;+;+;+;+;+;+;+;+;+;+;+;+;+;+	3705	Naa20	639	735	610	638	661	602	677	787	933	915	611	634	863	1028	1034	689	550	629	700.989	736.918	670.615	597.738	580.142	582.972	717.582	771.559	713.948	728.509	749.956	772.321	850.825	897.592	865.122	718.985	647.181	715.998	586.951	750.262	723.275	0.3521	0.0737282	4.77579
47	ENSMUSG00000025979.13	chr1;chr1;chr1;chr1;chr1;chr1;chr1;chr1;chr1;chr1;chr1;chr1;chr1;chr1;chr1;chr1;chr1;chr1;chr1;chr1;chr1;chr1;chr1;chr1;chr1;chr1;chr1;chr1;chr1;chr1;chr1;chr1;chr1;chr1;chr1;chr1;chr1;chr1;chr1;chr1;chr1;chr1;chr1;chr1;chr1;chr1;chr1	55131231;55131231;55131260;55131282;55131287;55131320;55131326;55136677;55136677;55136677;55136677;55136677;55136677;55145124;55145124;55145124;55145124;55145124;55147630;55148319;55148319;55148319;55148319;55148319;55148548;55148548;55148548;55148548;55148548;55148548;55150146;55150146;55150146;55150146;55150146;55150146;55150971;55150971;55150971;55150971;55150971;55152675;55152675;55152675;551…	55131359;55131359;55131359;55131359;55131359;55131625;55131359;55136739;55136739;55136739;55136739;55136739;55136739;55145383;55145224;55145224;55145224;55145224;55148517;55148361;55148361;55148361;55148361;55148361;55148634;55148634;55148634;55148634;55148634;55148634;55150225;55150225;55150225;55151082;55150225;55150225;55151082;55151082;55151082;55151082;55151082;55152783;55153359;55154898;551…	+;+;+;+;+;+;+;+;+;+;+;+;+;+;+;+;+;+;+;+;+;+;+;+;+;+;+;+;+;+;+;+;+;+;+;+;+;+;+;+;+;+;+;+;+;+;+	4855	Mob4	949	906	960	980	997	880	1005	1071	1312	1407	913	1050	1402	1453	1520	1020	776	905	1041.06	908.365	1055.39	918.156	875.041	852.186	1065.24	1049.99	1003.96	1120.23	1120.64	1279.08	1382.22	1268.68	1271.75	1064.39	913.114	1030.17	881.794	1173.32	1067.76	0.4105	0.0860489	4.77087
48	ENSMUSG00000060012.9	chr14;chr14;chr14;chr14;chr14;chr14;chr14;chr14;chr14;chr14;chr14;chr14;chr14;chr14;chr14;chr14;chr14;chr14;chr14;chr14;chr14;chr14;chr14;chr14;chr14;chr14;chr14;chr14;chr14;chr14;chr14;chr14;chr14;chr14;chr14;chr14;chr14;chr14;chr14;chr14;chr14;chr14;chr14;chr14;chr14;chr14;chr14;chr14;chr14;chr14;chr14;chr14;chr14;chr14;chr14;chr14;chr14;chr14;chr14;chr14;chr14;chr14;chr14;chr14;chr14;chr14;chr…	64647265;64652531;64652542;64652560;64652602;64669624;64669624;64669624;64669624;64669624;64708492;64708492;64708492;64708492;64714074;64714074;64714074;64715388;64715388;64715388;64717474;64717474;64717474;64722307;64722307;64722307;64724700;64724700;64724700;64727074;64727074;64728213;64728213;64736148;64736148;64737495;64737495;64738507;64738507;64742307;64742307;64744876;64744876;64746299;647…	64647308;64652656;64652656;64652656;64652656;64669717;64672553;64669717;64669717;64669717;64709051;64708504;64708504;64708504;64714134;64714134;64714134;64715480;64715480;64715480;64717654;64717654;64717654;64722394;64722394;64722394;64724834;64724834;64724760;64727186;64727186;64728324;64728324;64736360;64736360;64737605;64737605;64738641;64738641;64742437;64742437;64744962;64744962;64746489;647…	+;+;+;+;+;+;+;+;+;+;+;+;+;+;+;+;+;+;+;+;+;+;+;+;+;+;+;+;+;+;+;+;+;+;+;+;+;+;+;+;+;+;+;+;+;+;+;+;+;+;+;+;+;+;+;+;+;+;+;+;+;+;+;+;+;+;+;+;+;+;+;+;+;+;+;+;+;+;+;+;+;+;+;+;+;+;+;+;+;+;+;+;+;+;+;+	13017	Kif13b	1246	1187	1015	953	1148	1073	1514	1606	2207	884	551	558	1546	1826	1470	836	706	817	1366.87	1190.1	1115.86	892.86	1007.57	1039.09	1604.76	1574.49	1688.83	703.827	676.311	679.74	1524.19	1594.36	1229.91	872.383	830.745	930	979.838	686.626	1140.11	-0.5121	0.107533	-4.76244
49	ENSMUSG00000024099.15	chr17;chr17;chr17;chr17;chr17;chr17;chr17;chr17;chr17;chr17;chr17;chr17;chr17;chr17;chr17;chr17;chr17;chr17;chr17;chr17;chr17;chr17;chr17;chr17;chr17;chr17;chr17	66078638;66079441;66080811;66080811;66083398;66083398;66087403;66087403;66087403;66087494;66089232;66089232;66089232;66089232;66089431;66089431;66089431;66089431;66091864;66091864;66091864;66091864;66092658;66100978;66101415;66101415;66101415	66079587;66079587;66080887;66080887;66083507;66083507;66087571;66087571;66087571;66087571;66089348;66089348;66089348;66089348;66089493;66089493;66089493;66089493;66091929;66091929;66092213;66091929;66092726;66101074;66101509;66101495;66101559	-;-;-;-;-;-;-;-;-;-;-;-;-;-;-;-;-;-;-;-;-;-;-;-;-;-;-	2147	Ndufv2	1325	1238	1073	1059	1106	938	1282	1301	1749	1550	970	1097	1733	1819	2050	1073	978	1016	1453.54	1241.23	1179.62	992.17	970.707	908.352	1358.85	1275.47	1338.36	1234.09	1190.6	1336.33	1708.55	1588.25	1715.18	1119.7	1150.81	1156.52	957.077	1253.67	1273.24	0.3887	0.082143	4.73204
50	ENSMUSG00000020664.10	chr12;chr12;chr12;chr12;chr12;chr12;chr12;chr12;chr12;chr12;chr12;chr12;chr12;chr12;chr12;chr12;chr12;chr12;chr12;chr12;chr12;chr12;chr12;chr12;chr12	31331277;31332339;31333425;31333867;31334613;31334721;31335466;31335466;31340280;31340280;31340280;31340864;31340864;31340864;31341378;31341378;31341378;31342744;31343375;31343920;31344823;31349597;31349597;31351301;31351301	31332242;31332428;31333562;31334056;31334783;31334783;31335656;31335656;31340381;31340381;31340381;31341007;31341007;31341007;31341714;31341538;31341478;31342813;31343443;31344902;31344902;31349675;31349675;31351414;31351453	-;-;-;-;-;-;-;-;-;-;-;-;-;-;-;-;-;-;-;-;-;-;-;-;-	3683	Dld	1791	1926	1667	2017	2047	1596	1920	2049	2692	2755	1705	1933	2349	2669	2822	1768	1610	1707	1964.74	1931.03	1832.65	1889.71	1796.6	1545.55	2035.09	2008.8	2059.96	2193.49	2092.76	2354.73	2315.86	2330.42	2361.1	1844.94	1894.48	1943.1	1743.96	2213.66	2021.94	0.3435	0.0725894	4.73189
51	ENSMUSG00000041130.10	chr17;chr17;chr17;chr17;chr17;chr17;chr17;chr17;chr17;chr17;chr17;chr17;chr17;chr17;chr17;chr17;chr17;chr17;chr17;chr17;chr17;chr17;chr17;chr17;chr17;chr17;chr17;chr17;chr17;chr17;chr17;chr17;chr17	24669687;24669747;24676554;24676554;24677056;24677056;24677142;24677410;24677410;24677410;24677835;24677835;24677835;24678596;24678596;24679037;24679037;24679037;24679321;24679321;24679321;24679509;24679509;24679509;24680624;24680624;24680624;24680881;24680881;24680881;24681109;24681109;24681109	24669973;24669973;24676666;24676666;24677185;24677185;24677185;24677621;24677621;24677621;24678713;24678052;24678052;24678704;24678713;24679224;24679224;24679224;24679405;24679405;24679405;24680275;24680275;24680275;24680798;24680798;24680798;24681031;24681031;24681031;24681892;24682016;24682016	+;+;+;+;+;+;+;+;+;+;+;+;+;+;+;+;+;+;+;+;+;+;+;+;+;+;+;+;+;+;+;+;+	3895	Zfp598	761	895	782	835	912	813	761	917	1200	785	500	502	805	920	1065	820	735	768	834.824	897.336	859.707	782.306	800.438	787.303	806.617	899.008	918.261	625.005	613.712	611.522	793.643	803.292	891.059	855.686	864.869	874.223	790.016	616.746	806.601	-0.3563	0.0754691	-4.72093
52	ENSMUSG00000064339.1	chrM	1094	2675	+	1582	mt-Rnr2	57398	54123	51224	53830	66149	63402	56522	58954	81999	96936	72897	78131	129779	114306	110117	74163	55158	77385	62966.1	54264.3	56314.1	50433	58057.2	61398	59910.2	57797.3	62747	77179	89475.5	95176.9	127948	99805.6	92132.1	77390.6	64904	88088.2	56629.4	87277.1	74221.5	0.624	0.132204	4.7202
53	ENSMUSG00000034022.8	chr15;chr15;chr15;chr15;chr15;chr15;chr15;chr15;chr15;chr15;chr15;chr15;chr15;chr15;chr15;chr15;chr15;chr15;chr15;chr15;chr15;chr15;chr15;chr15;chr15;chr15;chr15;chr15;chr15;chr15;chr15;chr15;chr15;chr15;chr15;chr15;chr15;chr15;chr15;chr15;chr15;chr15;chr15;chr15;chr15;chr15;chr15;chr15;chr15;chr15;chr15;chr15;chr15;chr15;chr15;chr15;chr15;chr15;chr15;chr15;chr15;chr15;chr15;chr15;chr15;chr15;chr…	76595803;76595803;76595803;76595806;76595806;76595809;76595811;76595817;76596009;76596009;76596009;76596009;76596009;76596009;76596009;76596009;76596220;76596220;76596220;76596220;76596220;76596220;76596383;76596416;76596416;76596416;76596416;76596651;76596651;76596651;76596651;76596651;76596651;76596651;76596777;76596777;76596777;76596777;76596777;76596777;76596777;76596791;76596916;76596917;765…	76595932;76595932;76595932;76595932;76595932;76595907;76595932;76595932;76596147;76596147;76596147;76596147;76596147;76596571;76596147;76596698;76596571;76596349;76596349;76596349;76596349;76596349;76597093;76596571;76596571;76596571;76596571;76596698;76596698;76596698;76596698;76596698;76596698;76596698;76596843;76596843;76596843;76596843;76596843;76596843;76597093;76597093;76597093;76597093;765…	-;-;-;-;-;-;-;-;-;-;-;-;-;-;-;-;-;-;-;-;-;-;-;-;-;-;-;-;-;-;-;-;-;-;-;-;-;-;-;-;-;-;-;-;-;-;-;-;-;-;-;-;-;-;-;-;-;-;-;-;-;-;-;-;-;-;-;-;-;-;-;-;-;-;-;-;-;-;-;-;-;-;-;-;-;-;-;-;-;-;-;-;-;-;-;-;-;-;-;-;-;-;-;-;-;-;-;-;-;-;-;-;-;-;-;-;-;-;-;-;-;-;-;-;-;-;-;-;-;-;-;-;-;-;-;-;-;-;-;-;-;-;-;-;-;-;-;-;-;-;-;-;-;-;-;-;-;-;-;-;-;-;-;-;-;-;-;-;-;-;-;-;-;-;-;-;-;-;-;-;-;-;-;-;-;-;-;-;-;-;-;-;-;-;-;-;-;-;-;-…	5637	Cpsf1	1124	1263	1110	1466	1584	1430	992	1140	1489	1397	965	821	1062	1123	1322	1299	1204	1189	1233.04	1266.3	1220.3	1373.49	1390.24	1384.8	1051.46	1117.63	1139.41	1112.27	1184.46	1000.12	1047.02	980.54	1106.08	1355.53	1416.74	1353.45	1382.84	1098.95	1207.38	-0.331	0.0705174	-4.6938
54	ENSMUSG00000078578.9	chr3;chr3;chr3;chr3;chr3;chr3;chr3;chr3;chr3;chr3;chr3;chr3;chr3;chr3;chr3;chr3;chr3;chr3;chr3;chr3;chr3;chr3;chr3;chr3;chr3;chr3;chr3;chr3;chr3;chr3;chr3;chr3;chr3;chr3;chr3;chr3;chr3;chr3;chr3;chr3;chr3;chr3;chr3;chr3;chr3;chr3;chr3;chr3;chr3;chr3;chr3;chr3;chr3;chr3;chr3;chr3;chr3;chr3;chr3;chr3;chr3;chr3;chr3;chr3;chr3;chr3;chr3;chr3;chr3;chr3;chr3;chr3;chr3;chr3;chr3;chr3;chr3;chr3;chr3;chr3…	135438149;135438234;135438316;135438480;135438529;135438533;135438543;135438565;135438747;135438754;135438864;135439137;135439211;135439644;135439644;135439644;135439644;135439644;135439644;135439644;135439644;135439644;135439661;135441505;135454626;135455186;135455186;135455186;135455186;135455186;135455186;135455186;135455186;135455186;135455186;135455186;135455346;135455346;135455346;135455346…	135438184;135438352;135438432;135438698;135438698;135438562;135438698;135438864;135438870;135438864;135458163;135439798;135439798;135439798;135439798;135439798;135439798;135439798;135439798;135439798;135439798;135439798;135439798;135441597;135455249;135455249;135455249;135455249;135455249;135455249;135455249;135455249;135455249;135455249;135455249;135455249;135455377;135455377;135455377;135455377…	+;+;+;+;+;+;+;+;+;+;+;+;+;+;+;+;+;+;+;+;+;+;+;+;+;+;+;+;+;+;+;+;+;+;+;+;+;+;+;+;+;+;+;+;+;+;+;+;+;+;+;+;+;+;+;+;+;+;+;+;+;+;+;+;+;+;+;+;+;+;+;+;+;+;+;+;+;+;+;+;+;+;+;+;+;+;+;+;+;+;+;+	24499	Ube2d3	3861	4188	3816	4032	4424	3894	4225	4265	5943	5437	3736	3808	4980	5592	5667	4015	3266	3709	4235.55	4198.93	4195.19	3777.56	3882.83	3770.92	4478.26	4181.32	4547.69	4328.86	4585.66	4638.8	4909.74	4882.62	4741.44	4189.73	3843.08	4222	3810.43	4517.77	4311.68	0.2446	0.0523779	4.66967
55	ENSMUSG00000037415.7	chr8;chr8;chr8;chr8;chr8;chr8;chr8;chr8;chr8;chr8;chr8;chr8;chr8;chr8;chr8;chr8;chr8;chr8;chr8;chr8;chr8;chr8;chr8;chr8;chr8;chr8;chr8;chr8;chr8;chr8;chr8	105768308;105768308;105772095;105772095;105772449;105772449;105773038;105773038;105773909;105773909;105774287;105774287;105774535;105774535;105775960;105775960;105779827;105779827;105782280;105782280;105786627;105786627;105804527;105805532;105805532;105826078;105826078;105826078;105826950;105826950;105826950	105771717;105771717;105772206;105772206;105772594;105772594;105773159;105773159;105774113;105774113;105774435;105774435;105774643;105774643;105776072;105776072;105780011;105780011;105782302;105782302;105786794;105786794;105805584;105805584;105805584;105826189;105826189;105826189;105827205;105827350;105827350	-;-;-;-;-;-;-;-;-;-;-;-;-;-;-;-;-;-;-;-;-;-;-;-;-;-;-;-;-;-;-	6313	Ranbp10	706	766	724	1021	1155	989	712	807	1068	995	637	617	730	816	946	775	760	769	774.489	767.999	795.943	956.568	1013.71	957.74	754.68	791.167	817.252	792.204	781.869	751.612	719.701	712.485	791.494	808.728	894.287	875.361	976.007	775.228	819.85	-0.3311	0.0711818	-4.65213
56	ENSMUSG00000032175.11	chr9;chr9;chr9;chr9;chr9;chr9;chr9;chr9;chr9;chr9;chr9;chr9;chr9;chr9;chr9;chr9;chr9;chr9;chr9;chr9;chr9;chr9;chr9;chr9;chr9;chr9;chr9;chr9;chr9;chr9;chr9;chr9;chr9;chr9;chr9;chr9;chr9;chr9;chr9;chr9;chr9;chr9;chr9;chr9;chr9;chr9;chr9;chr9;chr9;chr9;chr9;chr9;chr9;chr9;chr9;chr9;chr9;chr9;chr9;chr9;chr9;chr9;chr9;chr9;chr9;chr9;chr9;chr9;chr9;chr9;chr9;chr9;chr9;chr9;chr9;chr9;chr9;chr9;chr9;chr9…	21104068;21104069;21104070;21104070;21105264;21105264;21105264;21105264;21107483;21107483;21107483;21107483;21107865;21107865;21107865;21107865;21108774;21108774;21108774;21108774;21109235;21109235;21109235;21109235;21110134;21110134;21110134;21110134;21110452;21110452;21110452;21110452;21111006;21111006;21111006;21111006;21111245;21111245;21111245;21111245;21114193;21114193;21114193;21114193;211…	21105183;21105183;21105183;21105183;21105374;21105374;21105374;21105374;21107600;21107600;21107600;21107600;21108037;21108037;21108037;21108037;21108892;21108892;21108892;21108892;21109427;21109427;21109427;21109427;21110231;21110231;21110231;21110231;21110602;21110602;21110602;21110602;21111160;21111160;21111160;21111160;21111380;21111380;21111380;21111380;21114320;21114320;21114320;21114320;211…	-;-;-;-;-;-;-;-;-;-;-;-;-;-;-;-;-;-;-;-;-;-;-;-;-;-;-;-;-;-;-;-;-;-;-;-;-;-;-;-;-;-;-;-;-;-;-;-;-;-;-;-;-;-;-;-;-;-;-;-;-;-;-;-;-;-;-;-;-;-;-;-;-;-;-;-;-;-;-;-;-;-;-;-;-;-;-;-;-;-;-;-;-;-;-;-;-;-;-;-	6865	Tyk2	303	350	331	508	611	503	365	340	461	470	317	286	280	308	344	468	387	403	332.394	350.913	363.891	475.942	536.259	487.101	386.88	333.329	352.765	374.207	389.093	348.397	276.05	268.928	287.816	488.367	455.38	458.739	499.767	370.566	387.025	-0.4316	0.0929847	-4.64197
57	ENSMUSG00000035673.10	chr10;chr10;chr10;chr10;chr10;chr10;chr10;chr10;chr10;chr10;chr10;chr10;chr10;chr10;chr10;chr10;chr10;chr10;chr10;chr10;chr10;chr10;chr10;chr10;chr10;chr10;chr10;chr10;chr10;chr10;chr10;chr10;chr10;chr10;chr10;chr10;chr10;chr10;chr10;chr10;chr10;chr10;chr10;chr10;chr10;chr10;chr10;chr10;chr10;chr10;chr10;chr10;chr10;chr10;chr10;chr10;chr10;chr10;chr10;chr10;chr10;chr10;chr10;chr10;chr10;chr10;chr…	80056992;80057416;80057771;80057956;80057956;80057956;80058253;80058253;80058253;80058416;80058416;80058416;80058637;80058637;80058637;80058805;80058805;80058805;80059936;80059936;80059936;80060165;80060165;80060165;80060394;80060394;80060394;80060590;80060590;80060590;80060789;80060789;80060789;80060984;80060984;80060984;80061316;80061316;80061316;80062035;80062162;80062162;80062162;80062416;800…	80057864;80057864;80057864;80058146;80058146;80058146;80058329;80058329;80058329;80058547;80058547;80058547;80058729;80058732;80058732;80058899;80058899;80058899;80060079;80060079;80060079;80060239;80060239;80060239;80060502;80060502;80060502;80060661;80060661;80060661;80060901;80060901;80060901;80061119;80061119;80061119;80061447;80061447;80061447;80062331;80062331;80062331;80062331;80062759;800…	-;-;-;-;-;-;-;-;-;-;-;-;-;-;-;-;-;-;-;-;-;-;-;-;-;-;-;-;-;-;-;-;-;-;-;-;-;-;-;-;-;-;-;-;-;-;-;-;-;-;-;-;-;-;-;-;-;-;-;-;-;-;-;-;-;-;-;-;-;-;-;-;-;-;-;-;-;-;-;-;-;-;-;-;-;-;-;-;-;-;-;-;-;-;-;-;-;-;-;-;-;-;-;-;-;-;-;-;-;-;-;-;-;-;-;-;-;-;-;-;-;-;-;-;-;-;-;-;-;-;-;-;-;-;-;-;-;-;-;-;-;-;-;-;-;-;-;-;-;-;-	10715	Sbno2	424	484	436	658	646	655	348	459	624	515	379	330	350	454	451	494	515	453	465.132	485.263	479.325	616.476	566.977	634.297	368.861	449.994	477.495	410.035	465.194	401.997	345.062	396.407	377.34	515.499	605.997	515.655	605.917	425.742	476.5	-0.5107	0.110076	-4.6396
58	ENSMUSG00000033900.13	chr3;chr3;chr3;chr3;chr3;chr3;chr3;chr3;chr3;chr3;chr3;chr3;chr3;chr3;chr3;chr3;chr3;chr3;chr3;chr3;chr3;chr3;chr3;chr3;chr3;chr3;chr3;chr3;chr3;chr3;chr3;chr3;chr3;chr3;chr3;chr3;chr3;chr3;chr3;chr3;chr3;chr3;chr3;chr3;chr3;chr3;chr3;chr3;chr3;chr3;chr3;chr3;chr3;chr3;chr3;chr3;chr3;chr3;chr3;chr3;chr3;chr3;chr3;chr3	82358044;82358072;82358072;82358170;82358187;82358975;82358975;82358975;82358975;82359031;82359890;82359890;82359890;82359890;82359890;82363291;82363291;82363291;82363291;82363291;82371179;82371179;82371179;82371179;82371179;82374108;82374108;82374108;82374108;82374108;82376923;82376923;82376923;82376923;82376923;82378937;82378937;82378937;82378937;82378937;82379712;82380073;82380078;82380078;823…	82358171;82358255;82358255;82358255;82358314;82359124;82359124;82359124;82359124;82359124;82359974;82359974;82359974;82359974;82359974;82363614;82363614;82363614;82363614;82363614;82371402;82371402;82371402;82371402;82371402;82374201;82374201;82374201;82374201;82374201;82377167;82377167;82377167;82377167;82377167;82379007;82379007;82379007;82378960;82379007;82380246;82380246;82380246;82380246;823…	+;+;+;+;+;+;+;+;+;+;+;+;+;+;+;+;+;+;+;+;+;+;+;+;+;+;+;+;+;+;+;+;+;+;+;+;+;+;+;+;+;+;+;+;+;+;+;+;+;+;+;+;+;+;+;+;+;+;+;+;+;+;+;+	6671	Map9	1874	2238	2021	3022	3041	2515	2032	1981	2429	4089	2698	2858	2116	2203	2348	2313	2150	2108	2055.8	2243.84	2221.83	2831.29	2669.01	2435.51	2153.81	1942.13	1858.71	3255.6	3311.59	3481.53	2086.15	1923.54	1964.51	2413.66	2529.89	2399.56	2645.27	3349.57	2432.11	0.34	0.0732907	4.63879
59	ENSMUSG00000064357.1	chrM	7927	8607	+	681	mt-Atp6	1273	1503	887	1232	1405	1104	1415	1420	1307	2059	2405	1671	1851	2232	2066	1059	980	1322	1396.49	1506.92	975.141	1154.25	1233.13	1069.11	1499.82	1392.14	1000.14	1639.34	2951.95	2035.56	1824.89	1948.86	1728.57	1105.09	1153.16	1504.85	1152.16	2208.95	1506.63	0.9381	0.2034	4.61212
60	ENSMUSG00000027499.12	chr3;chr3;chr3;chr3;chr3;chr3;chr3;chr3;chr3	7366669;7366670;7406338;7429058;7437338;7437338;7437338;7442011;7442011	7366752;7366752;7406390;7429107;7437515;7437515;7437515;7442413;7445366	+;+;+;+;+;+;+;+;+	3721	Pkia	3401	3681	3034	3941	4060	3503	3049	3107	4058	5549	3698	3639	3678	3401	3990	3519	3221	3265	3730.93	3690.61	3335.49	3692.3	3563.36	3392.28	3231.77	3046.04	3105.25	4418.03	4539.01	4432.93	3626.11	2969.56	3338.33	3672.15	3790.13	3716.59	3549.31	4463.32	3627.27	0.3304	0.0717297	4.60604
61	ENSMUSG00000042423.9	chr7;chr7;chr7;chr7;chr7;chr7;chr7;chr7;chr7;chr7;chr7;chr7;chr7;chr7;chr7;chr7;chr7;chr7;chr7;chr7;chr7;chr7;chr7;chr7;chr7;chr7;chr7;chr7;chr7;chr7;chr7;chr7;chr7;chr7;chr7;chr7;chr7;chr7;chr7;chr7;chr7;chr7;chr7;chr7;chr7;chr7;chr7;chr7;chr7;chr7;chr7;chr7;chr7;chr7;chr7;chr7;chr7;chr7;chr7;chr7;chr7;chr7;chr7;chr7;chr7;chr7;chr7;chr7;chr7;chr7;chr7;chr7;chr7;chr7;chr7;chr7;chr7;chr7;chr7	127479199;127479592;127479936;127479936;127480015;127480867;127480867;127480989;127480989;127482783;127482783;127482783;127482921;127482921;127482921;127484542;127485040;127485221;127485353;127485353;127485408;127485594;127485594;127485641;127485647;127485928;127485928;127485928;127485928;127485928;127486849;127486860;127486860;127486860;127486860;127486860;127487063;127487265;127487265;127487265…	127479645;127479645;127480115;127480115;127480115;127480902;127480902;127481018;127481018;127482831;127482831;127482831;127483221;127483221;127483221;127484840;127485242;127485242;127485397;127485397;127485689;127485689;127485689;127485689;127485689;127485996;127485996;127485996;127485996;127485996;127486889;127486889;127486898;127486889;127486889;127486889;127487336;127487336;127487336;127487336…	+;+;+;+;+;+;+;+;+;+;+;+;+;+;+;+;+;+;+;+;+;+;+;+;+;+;+;+;+;+;+;+;+;+;+;+;+;+;+;+;+;+;+;+;+;+;+;+;+;+;+;+;+;+;+;+;+;+;+;+;+;+;+;+;+;+;+;+;+;+;+;+;+;+;+;+;+;+;+	4870	Fbrs	781	772	746	1135	1211	1072	804	898	1183	1087	723	684	773	918	955	988	855	873	856.764	774.015	820.13	1063.37	1062.86	1038.12	852.195	880.381	905.252	865.453	887.428	833.229	762.095	801.546	799.024	1031	1006.07	993.746	1054.78	862.037	901.816	-0.291	0.0632103	-4.60386
62	ENSMUSG00000023952.13	chr17;chr17;chr17;chr17;chr17;chr17;chr17;chr17;chr17;chr17;chr17;chr17;chr17;chr17;chr17;chr17;chr17;chr17;chr17;chr17;chr17;chr17;chr17;chr17;chr17;chr17;chr17;chr17;chr17;chr17;chr17;chr17;chr17;chr17;chr17;chr17;chr17;chr17;chr17;chr17;chr17;chr17;chr17;chr17;chr17;chr17;chr17;chr17;chr17;chr17;chr17;chr17;chr17;chr17;chr17;chr17;chr17;chr17;chr17;chr17;chr17;chr17;chr17;chr17;chr17;chr17;chr…	46161032;46161032;46161049;46161066;46161111;46161161;46161295;46161717;46163033;46163034;46163226;46163297;46163318;46163483;46163483;46163483;46163483;46163483;46163483;46164194;46164194;46164194;46164194;46164194;46164194;46164194;46164194;46164725;46164725;46164725;46164725;46164725;46164725;46164986;46164986;46164986;46164986;46164986;46165455;46165455;46165455;46165455;46165696;46165778;461…	46161326;46161291;46161326;46161326;46161326;46161326;46161326;46162158;46163509;46163213;46163370;46163408;46163509;46163509;46163509;46163505;46163509;46163509;46163509;46164833;46164378;46164378;46164307;46164378;46164378;46164378;46164378;46164821;46164750;46164833;46164833;46164833;46164833;46165188;46165183;46165183;46165183;46165183;46165629;46165629;46165629;46165629;46165997;46166446;461…	+;+;+;+;+;+;+;+;+;+;+;+;+;+;+;+;+;+;+;+;+;+;+;+;+;+;+;+;+;+;+;+;+;+;+;+;+;+;+;+;+;+;+;+;+;+;+;+;+;+;+;+;+;+;+;+;+;+;+;+;+;+;+;+;+;+;+;+;+;+;+;+;+;+;+;+;+;+;+;+;+;+;+;+	5305	Gtpbp2	993	1143	939	1865	1909	1763	845	1096	1248	1570	1129	867	1007	947	1180	1532	1250	1309	1089.33	1145.98	1032.31	1747.31	1675.48	1707.28	895.653	1074.5	954.991	1250.01	1385.76	1056.15	992.793	826.867	987.276	1598.67	1470.87	1490.05	1710.02	1230.64	1243.4	-0.4743	0.103056	-4.60214
63	ENSMUSG00000013662.6	chr19;chr19;chr19;chr19;chr19;chr19;chr19;chr19;chr19;chr19;chr19;chr19;chr19;chr19;chr19;chr19;chr19;chr19;chr19;chr19;chr19;chr19;chr19;chr19;chr19;chr19;chr19;chr19;chr19;chr19;chr19;chr19;chr19;chr19;chr19;chr19;chr19;chr19;chr19;chr19;chr19;chr19;chr19;chr19;chr19;chr19;chr19;chr19;chr19;chr19;chr19;chr19;chr19;chr19;chr19;chr19;chr19;chr19;chr19;chr19;chr19;chr19;chr19;chr19;chr19;chr19;chr…	32671638;32672822;32672822;32672822;32672822;32672822;32672822;32675458;32676717;32676717;32676717;32676717;32676717;32676717;32676717;32680633;32684002;32684002;32684002;32684002;32684002;32684002;32684002;32684002;32687233;32687233;32687233;32687233;32687233;32687233;32687233;32687233;32687282;32694784;32695792;32695792;32695792;32695792;32695792;32695792;32695792;32695792;32698104;32698440;326…	32674364;32674364;32674364;32674364;32674364;32674364;32674364;32676850;32676850;32676850;32676850;32676850;32676850;32676850;32676850;32680705;32684052;32684052;32684052;32684052;32684052;32684052;32684052;32684052;32687322;32687322;32687322;32687322;32687322;32687322;32687322;32687322;32687322;32694870;32695898;32695898;32695898;32695898;32695898;32695898;32695898;32695898;32698640;32698640;326…	-;-;-;-;-;-;-;-;-;-;-;-;-;-;-;-;-;-;-;-;-;-;-;-;-;-;-;-;-;-;-;-;-;-;-;-;-;-;-;-;-;-;-;-;-;-;-;-;-;-;-;-;-;-;-;-;-;-;-;-;-;-;-;-;-;-;-;-;-;-;-;-;-;-;-;-;-;-;-;-;-;-;-;-;-;-	5995	Atad1	1882	1881	1717	2068	2044	1690	1960	1956	2588	2796	1844	1874	2384	2616	2496	1688	1440	1585	2064.57	1885.91	1887.62	1937.5	1793.97	1636.58	2077.49	1917.62	1980.38	2226.13	2263.37	2282.85	2350.37	2284.14	2088.34	1761.46	1694.44	1804.22	1789.35	2257.45	1996.5	0.3347	0.0729559	4.58812
64	ENSMUSG00000100131.1	chr1	24611535	24612410	-	876	Gm28439	527	525	353	323	461	388	412	560	493	743	679	484	542	673	803	300	389	338	578.124	526.37	388.077	302.617	404.608	375.736	436.697	549.013	377.252	591.565	833.421	589.595	534.353	587.626	671.85	313.056	457.734	384.749	360.987	671.527	494.58	0.8938	0.195084	4.58168
65	ENSMUSG00000025326.12	chr7;chr7;chr7;chr7;chr7;chr7;chr7;chr7;chr7;chr7;chr7;chr7;chr7;chr7;chr7;chr7;chr7;chr7;chr7;chr7;chr7;chr7;chr7;chr7;chr7;chr7;chr7;chr7;chr7;chr7;chr7;chr7;chr7;chr7;chr7;chr7;chr7;chr7;chr7;chr7;chr7;chr7;chr7;chr7;chr7;chr7;chr7;chr7;chr7;chr7;chr7;chr7;chr7;chr7;chr7;chr7;chr7;chr7;chr7;chr7;chr7;chr7;chr7;chr7;chr7;chr7;chr7;chr7;chr7;chr7;chr7;chr7;chr7;chr7;chr7;chr7;chr7;chr7;chr7;chr7…	59228750;59228751;59228802;59228802;59228802;59228822;59229177;59229225;59229283;59229433;59229436;59240967;59240967;59240967;59240967;59240967;59240967;59242908;59243350;59243350;59243350;59243350;59243350;59243350;59243350;59247173;59247173;59247173;59247173;59247173;59247173;59247173;59247173;59247173;59247173;59247173;59247173;59247292;59271947;59271947;59271947;59271947;59271947;59271947;592…	59229271;59229271;59229271;59229271;59229271;59229271;59229271;59229271;59229362;59229682;59229473;59241033;59241033;59241033;59241033;59241033;59241033;59243469;59243469;59243469;59243469;59243469;59243469;59243469;59243469;59247217;59247217;59247217;59247237;59247217;59247217;59247217;59247217;59247198;59247217;59247217;59247217;59247541;59272117;59272003;59272236;59272236;59272236;59272236;592…	+;+;+;+;+;+;+;+;+;+;+;+;+;+;+;+;+;+;+;+;+;+;+;+;+;+;+;+;+;+;+;+;+;+;+;+;+;+;+;+;+;+;+;+;+;+;+;+;+;+;+;+;+;+;+;+;+;+;+;+;+;+;+;+;+;+;+;+;+;+;+;+;+;+;+;+;+;+;+;+;+;+;+;+;+;+;+;+;+;+;+;+	20626	Ube3a	2503	2672	2953	2533	2721	2277	2792	2933	3568	3693	2369	2350	3193	3544	3633	2373	2131	2203	2745.81	2678.97	3246.44	2373.15	2388.15	2205.03	2959.36	2875.45	2730.29	2940.31	2907.77	2862.7	3147.95	3094.42	3039.64	2476.27	2507.53	2507.7	2322.11	2903.59	2760.39	0.3225	0.0703843	4.58149
66	ENSMUSG00000071753.13	chrX;chrX;chrX;chrX;chrX;chrX;chrX;chrX;chrX;chrX;chrX;chrX;chrX;chrX;chrX;chrX;chrX;chrX;chrX;chrX;chrX;chrX;chrX;chrX;chrX;chrX;chrX;chrX;chrX;chrX;chrX;chrX;chrX;chrX;chrX;chrX;chrX;chrX;chrX;chrX;chrX;chrX;chrX;chrX;chrX;chrX;chrX;chrX;chrX;chrX;chrX;chrX;chrX;chrX;chrX;chrX;chrX;chrX	61116378;61116378;61116386;61116386;61116386;61116386;61116386;61116398;61118214;61118214;61118214;61118214;61118214;61118214;61118214;61118587;61118587;61118587;61118587;61118587;61118587;61118587;61118587;61119342;61119342;61119342;61119342;61119342;61119342;61119342;61122012;61122012;61122012;61122012;61122012;61133366;61133366;61133366;61133366;61133366;61133366;61134713;61134721;61134721;611…	61116424;61116424;61116424;61116424;61116424;61116424;61116424;61116458;61118247;61118247;61118247;61118247;61118247;61118247;61118247;61118691;61118691;61118691;61118691;61118691;61120651;61118691;61118691;61119424;61119424;61119424;61119424;61119424;61119424;61119424;61122159;61122159;61122159;61122159;61122159;61133503;61133503;61133503;61133503;61133503;61133503;61134796;61134796;61134796;611…	+;+;+;+;+;+;+;+;+;+;+;+;+;+;+;+;+;+;+;+;+;+;+;+;+;+;+;+;+;+;+;+;+;+;+;+;+;+;+;+;+;+;+;+;+;+;+;+;+;+;+;+;+;+;+;+;+;+	22140	Cdr1os	3913	4115	4379	3128	3112	3222	3433	3729	4317	4800	2999	3364	3400	3231	3971	4065	3282	3572	4292.6	4125.74	4814.14	2930.6	2731.32	3120.16	3638.79	3655.84	3303.44	3821.69	3681.04	4097.93	3352.03	2821.13	3322.44	4241.91	3861.91	4066.05	2927.36	3866.89	3659.93	0.4016	0.0877136	4.57909
67	ENSMUSG00000006241.16	chr9;chr9;chr9;chr9;chr9;chr9;chr9;chr9;chr9;chr9;chr9;chr9;chr9;chr9;chr9;chr9;chr9;chr9;chr9;chr9;chr9;chr9;chr9;chr9;chr9;chr9;chr9;chr9;chr9;chr9;chr9;chr9;chr9;chr9;chr9;chr9;chr9;chr9;chr9;chr9;chr9;chr9;chr9;chr9;chr9;chr9;chr9;chr9;chr9	21927471;21927496;21927612;21927634;21927665;21929093;21929093;21929093;21929093;21929308;21929308;21929308;21929308;21931310;21931310;21931310;21931699;21931699;21931699;21931699;21931865;21931865;21931865;21931865;21932804;21932804;21932804;21932804;21933546;21933546;21933546;21933696;21933696;21933696;21933696;21934118;21934118;21934118;21934118;21934435;21934435;21934435;21934435;21935530;219…	21927728;21927742;21927742;21927725;21927742;21929226;21929226;21929226;21929226;21929534;21930005;21929534;21929534;21931343;21931343;21931343;21931787;21931787;21931787;21931787;21931946;21931946;21931946;21931946;21932990;21932990;21932990;21932990;21933613;21933613;21933613;21933772;21933772;21933772;21933772;21934233;21934233;21934233;21934233;21934517;21934517;21934517;21934517;21935864;219…	+;+;+;+;+;+;+;+;+;+;+;+;+;+;+;+;+;+;+;+;+;+;+;+;+;+;+;+;+;+;+;+;+;+;+;+;+;+;+;+;+;+;+;+;+;+;+;+;+	2183	Ccdc159	183	221	206	379	397	363	146	192	192	282	197	181	146	140	200	247	279	288	200.753	221.577	226.47	355.083	348.437	351.526	154.752	188.233	146.922	224.524	241.803	220.489	143.94	122.24	167.335	257.749	328.297	327.834	351.682	228.939	234.887	-0.6206	0.135575	-4.57733
68	ENSMUSG00000026021.15	chr1;chr1;chr1;chr1;chr1;chr1;chr1;chr1;chr1;chr1;chr1;chr1;chr1;chr1;chr1;chr1	59586558;59619407;59639434;59639944;59642418;59642418;59643996;59644517;59655458;59655458;59655458;59655458;59670680;59670680;59670680;59670680	59586694;59619609;59640268;59640268;59642489;59642489;59644594;59644594;59655532;59655532;59655532;59655532;59670739;59670834;59670834;59670792	-;-;-;-;-;-;-;-;-;-;-;-;-;-;-;-	2076	Sumo1	1023	1135	883	1091	1033	961	1034	1087	1405	1590	959	1072	1571	1609	1622	1093	858	1001	1122.24	1137.96	970.743	1022.15	906.637	930.625	1095.98	1065.67	1075.13	1265.93	1177.1	1305.88	1548.84	1404.89	1357.09	1140.57	1009.6	1139.45	953.138	1249.64	1148.69	0.3914	0.0860438	4.54889
69	ENSMUSG00000022999.15	chr15;chr15;chr15;chr15;chr15;chr15;chr15;chr15;chr15;chr15;chr15;chr15;chr15;chr15;chr15;chr15;chr15;chr15;chr15;chr15;chr15;chr15;chr15;chr15;chr15;chr15;chr15;chr15;chr15;chr15;chr15;chr15;chr15;chr15;chr15;chr15;chr15;chr15;chr15;chr15;chr15;chr15;chr15;chr15;chr15;chr15;chr15;chr15;chr15;chr15;chr15;chr15;chr15;chr15;chr15;chr15;chr15	98903917;98903921;98904437;98904665;98904665;98904665;98905916;98905916;98905916;98906218;98906244;98906244;98906244;98907182;98907537;98907537;98907537;98907593;98907894;98907894;98907894;98907894;98907894;98908520;98908520;98908520;98908520;98908520;98908676;98908676;98908849;98908849;98908849;98909203;98909203;98909203;98909203;98909388;98909388;98909388;98911496;98911496;98912144;98912144;989…	98904508;98904508;98904508;98904826;98904826;98904826;98905982;98905982;98905982;98906334;98906504;98906334;98906334;98907610;98907610;98907610;98907610;98907610;98907971;98907971;98907971;98907971;98907971;98908759;98908937;98908921;98908596;98908596;98908759;98908759;98908921;98908921;98908921;98909267;98909263;98909267;98909267;98909460;98909456;98909456;98911622;98911622;98912247;98912247;989…	-;-;-;-;-;-;-;-;-;-;-;-;-;-;-;-;-;-;-;-;-;-;-;-;-;-;-;-;-;-;-;-;-;-;-;-;-;-;-;-;-;-;-;-;-;-;-;-;-;-;-;-;-;-;-;-;-	4338	Lmbr1l	170	174	155	242	292	270	149	177	246	216	148	119	187	183	192	195	178	178	186.492	174.454	170.402	226.728	256.281	261.466	157.932	173.527	188.243	171.976	181.659	144.962	184.362	159.785	160.642	203.486	209.451	202.619	248.158	166.199	189.693	-0.5751	0.127285	-4.51833
70	ENSMUSG00000005682.9	chr10;chr10;chr10;chr10;chr10;chr10;chr10;chr10;chr10;chr10;chr10;chr10;chr10;chr10;chr10;chr10;chr10;chr10;chr10;chr10;chr10;chr10;chr10;chr10;chr10;chr10;chr10;chr10;chr10;chr10;chr10;chr10;chr10;chr10;chr10;chr10;chr10;chr10;chr10;chr10;chr10;chr10;chr10;chr10;chr10;chr10;chr10;chr10;chr10;chr10;chr10;chr10;chr10;chr10;chr10;chr10;chr10;chr10;chr10;chr10;chr10;chr10;chr10;chr10;chr10;chr10;chr…	128303335;128303363;128303374;128303376;128303377;128303392;128303398;128304095;128304095;128304095;128304095;128304095;128304095;128304095;128306552;128308065;128308065;128308065;128308065;128308119;128308336;128308336;128308336;128308336;128308336;128308604;128308604;128308604;128308604;128308604;128309037;128309037;128309037;128309037;128309037;128310171;128310171;128310171;128310171;128310171…	128303471;128303471;128303471;128303471;128303471;128303471;128303471;128304493;128304738;128307408;128304493;128304493;128304389;128304493;128307428;128308234;128308234;128308234;128308234;128308234;128308456;128308456;128308456;128308456;128308456;128308681;128308681;128308681;128308681;128308681;128309304;128309304;128309304;128309304;128309304;128310513;128310513;128310513;128310513;128310513…	+;+;+;+;+;+;+;+;+;+;+;+;+;+;+;+;+;+;+;+;+;+;+;+;+;+;+;+;+;+;+;+;+;+;+;+;+;+;+;+;+;+;+;+;+;+;+;+;+;+;+;+;+;+;+;+;+;+;+;+;+;+;+;+;+;+;+;+;+;+;+;+;+;+;+;+;+;+;+;+;+;+;+;+;+;+;+;+;+;+;+;+;+;+;+;+;+;+;+;+;+;+;+;+;+;+;+;+;+;+;+;+;+;+;+;+;+;+;+;+;+;+;+;+;+;+;+;+;+;+;+;+	8472	Pan2	426	494	407	569	579	569	399	512	562	452	363	277	379	438	437	420	392	368	467.326	495.289	447.443	533.092	508.173	551.015	422.918	501.954	430.052	359.875	445.555	337.433	373.653	382.437	365.627	438.278	461.264	418.899	530.76	380.955	441.127	-0.4817	0.106637	-4.51756
72	ENSMUSG00000006307.16	chr7;chr7;chr7;chr7;chr7;chr7;chr7;chr7;chr7;chr7;chr7;chr7;chr7;chr7;chr7;chr7;chr7;chr7;chr7;chr7;chr7;chr7;chr7;chr7;chr7;chr7;chr7;chr7;chr7;chr7;chr7;chr7;chr7;chr7;chr7;chr7;chr7;chr7;chr7;chr7;chr7;chr7;chr7;chr7;chr7;chr7;chr7;chr7;chr7;chr7;chr7;chr7;chr7;chr7;chr7;chr7;chr7;chr7;chr7;chr7;chr7;chr7;chr7;chr7;chr7;chr7;chr7;chr7;chr7;chr7;chr7;chr7;chr7;chr7;chr7;chr7;chr7;chr7;chr7;chr7…	30568858;30568858;30568860;30569516;30569516;30569516;30569753;30569758;30569758;30569758;30569938;30569938;30569938;30569938;30570291;30570291;30570291;30570291;30570554;30570554;30570554;30570701;30570701;30570701;30573169;30573960;30573960;30573960;30574148;30574148;30574148;30574148;30574325;30574325;30574325;30575573;30575853;30575853;30575853;30575853;30576618;30576618;30576618;30576618;305…	30569436;30569436;30569436;30569645;30569645;30569645;30569841;30569841;30569841;30569841;30570045;30570045;30570045;30570045;30570664;30570468;30570468;30570468;30570628;30570628;30570628;30570841;30570841;30570838;30574066;30574066;30574066;30574066;30574174;30574237;30574237;30574237;30575624;30575624;30575624;30575624;30576077;30576077;30576050;30576077;30576778;30576778;30576778;30576778;305…	-;-;-;-;-;-;-;-;-;-;-;-;-;-;-;-;-;-;-;-;-;-;-;-;-;-;-;-;-;-;-;-;-;-;-;-;-;-;-;-;-;-;-;-;-;-;-;-;-;-;-;-;-;-;-;-;-;-;-;-;-;-;-;-;-;-;-;-;-;-;-;-;-;-;-;-;-;-;-;-;-;-;-;-;-;-;-;-;-;-;-;-;-;-;-;-;-;-;-;-;-;-;-;-;-;-;-;-;-;-;-;-;-;-;-;-;-;-;-;-;-;-;-;-;-;-;-	9596	Kmt2b	1258	1429	1453	1751	1835	1725	1232	1437	1797	1713	1045	880	1088	1165	1374	1288	1213	1278	1380.04	1432.73	1597.38	1640.5	1610.53	1670.48	1305.85	1408.81	1375.1	1363.86	1282.66	1071.99	1072.65	1017.21	1149.59	1344.05	1427.33	1454.76	1640.5	1239.5	1366.97	-0.4015	0.0890925	-4.50614
73	ENSMUSG00000023034.7	chr15;chr15;chr15;chr15;chr15;chr15;chr15;chr15;chr15;chr15;chr15;chr15;chr15;chr15;chr15;chr15;chr15;chr15;chr15;chr15	101254269;101258308;101266846;101266846;101268928;101270083;101270083;101270083;101271736;101271736;101272153;101272153;101272718;101272718;101272861;101273015;101273015;101273015;101273996;101273996	101254351;101258426;101266971;101266971;101269103;101270124;101270969;101270969;101271865;101271865;101272304;101272304;101272920;101272920;101272920;101273847;101273193;101273193;101274795;101274795	+;+;+;+;+;+;+;+;+;+;+;+;+;+;+;+;+;+;+;+	3509	Nr4a1	728	1220	1166	3842	4126	3364	762	592	804	2911	1502	1727	440	655	629	2402	2492	2134	798.623	1223.18	1281.86	3599.55	3621.28	3257.67	807.677	580.385	615.235	2317.69	1843.59	2103.78	433.793	571.909	526.268	2506.53	2932.32	2429.16	3492.83	2088.36	1747.25	-0.7415	0.164698	-4.50219
74	ENSMUSG00000035545.13	chr7;chr7;chr7;chr7;chr7;chr7;chr7;chr7;chr7;chr7;chr7;chr7;chr7;chr7;chr7;chr7;chr7;chr7;chr7;chr7;chr7;chr7;chr7;chr7;chr7;chr7;chr7;chr7;chr7;chr7;chr7;chr7;chr7;chr7;chr7;chr7;chr7;chr7;chr7;chr7;chr7;chr7;chr7;chr7;chr7;chr7;chr7;chr7;chr7;chr7;chr7;chr7;chr7;chr7;chr7;chr7;chr7;chr7;chr7;chr7;chr7;chr7;chr7;chr7;chr7;chr7;chr7;chr7;chr7;chr7;chr7;chr7;chr7	4137039;4137049;4137049;4137060;4137066;4137071;4137084;4137562;4138696;4138696;4138696;4138696;4138696;4138696;4138696;4139419;4139419;4139419;4139419;4139419;4139419;4139419;4139419;4139936;4139936;4139936;4139936;4139936;4139936;4139936;4139936;4141023;4141023;4141023;4141023;4141023;4142032;4142032;4142032;4142032;4142032;4142159;4142497;4142497;4142497;4142497;4142834;4142834;4142834;4143259…	4137122;4137151;4137151;4137151;4137155;4137151;4137151;4137619;4138788;4138788;4138788;4138788;4138788;4138788;4138788;4139590;4139590;4139590;4139590;4139590;4139590;4139590;4139590;4140043;4140043;4140043;4140043;4140452;4140043;4139999;4140043;4141093;4141133;4141133;4141133;4141133;4142284;4142108;4142284;4142284;4142183;4142284;4142929;4142638;4142638;4142638;4143037;4143037;4143037;4143697…	+;+;+;+;+;+;+;+;+;+;+;+;+;+;+;+;+;+;+;+;+;+;+;+;+;+;+;+;+;+;+;+;+;+;+;+;+;+;+;+;+;+;+;+;+;+;+;+;+;+;+;+;+;+;+;+;+;+;+;+;+;+;+;+;+;+;+;+;+;+;+;+;+	6395	Leng8	4373	5902	6208	7724	8561	8624	5294	6471	7828	6897	4496	3786	3751	4097	5488	5610	5468	5548	4797.22	5917.4	6824.88	7236.57	7513.76	8351.42	5611.34	6344.04	5990.12	5491.29	5518.5	4612	3698.08	3577.27	4591.67	5854.15	6434.16	6315.35	7700.58	5207.26	5815.51	-0.5642	0.125335	-4.50184
75	ENSMUSG00000037364.12	chr5;chr5;chr5;chr5;chr5;chr5;chr5;chr5;chr5;chr5;chr5;chr5;chr5;chr5;chr5;chr5;chr5;chr5;chr5;chr5;chr5;chr5;chr5;chr5;chr5;chr5;chr5;chr5;chr5;chr5;chr5;chr5;chr5;chr5;chr5;chr5;chr5;chr5;chr5;chr5;chr5;chr5;chr5;chr5;chr5;chr5;chr5;chr5;chr5;chr5;chr5;chr5;chr5;chr5;chr5;chr5;chr5;chr5;chr5;chr5;chr5;chr5;chr5;chr5;chr5;chr5;chr5;chr5;chr5;chr5;chr5;chr5;chr5;chr5;chr5;chr5;chr5;chr5;chr5;chr5…	137295704;137295711;137295715;137295717;137295725;137295987;137295987;137295987;137295987;137295987;137295987;137296018;137296218;137296218;137296218;137296218;137296218;137296218;137296218;137296236;137296279;137296467;137296467;137296467;137296467;137296467;137296467;137296467;137296467;137296467;137296467;137296775;137296775;137296775;137296775;137296775;137296775;137297079;137297079;137297079…	137295906;137295906;137295906;137295906;137295906;137296113;137296113;137296113;137296092;137296092;137296113;137296113;137296307;137296319;137296319;137296319;137296307;137296319;137296319;137296319;137296307;137296853;137297217;137296968;137296934;137296623;137296623;137296623;137296623;137296623;137296623;137296968;137296968;137296968;137296968;137296968;137296968;137297232;137297232;137297232…	-;-;-;-;-;-;-;-;-;-;-;-;-;-;-;-;-;-;-;-;-;-;-;-;-;-;-;-;-;-;-;-;-;-;-;-;-;-;-;-;-;-;-;-;-;-;-;-;-;-;-;-;-;-;-;-;-;-;-;-;-;-;-;-;-;-;-;-;-;-;-;-;-;-;-;-;-;-;-;-;-;-;-;-;-;-;-;-;-;-;-;-;-;-;-;-;-;-;-;-;-;-;-;-;-;-;-;-;-;-;-;-;-;-;-;-;-;-;-;-;-;-;-;-;-;-;-;-;-;-;-;-;-;-;-;-;-;-;-;-;-;-;-;-;-;-	5244	Srrt	2153	2401	1982	2391	2683	2534	1775	2118	2621	2306	1532	1471	2396	2246	2872	2307	2070	2112	2361.86	2407.27	2178.95	2240.11	2354.8	2453.91	1881.4	2076.44	2005.63	1836	1880.41	1791.93	2362.2	1961.08	2402.93	2407.4	2435.75	2404.11	2349.61	1836.12	2191.23	-0.3557	0.079023	-4.50144
76	ENSMUSG00000025103.8	chr7;chr7;chr7;chr7;chr7;chr7;chr7;chr7;chr7;chr7;chr7;chr7;chr7;chr7;chr7;chr7;chr7;chr7	81792074;81793515;81794158;81794158;81796996;81796996;81800385;81800597;81800958;81801097;81805742;81805742;81805742;81815915;81815915;81818195;81828973;81828973	81793726;81793726;81794304;81794304;81797083;81797083;81800493;81801150;81801150;81801150;81805939;81805939;81805939;81815955;81816020;81818351;81829055;81829431	-;-;-;-;-;-;-;-;-;-;-;-;-;-;-;-;-;-	3471	Btbd1	2150	2152	2367	2203	2414	2082	2345	2490	3108	3147	2115	2105	2923	3422	3199	2203	1932	1983	2358.57	2157.62	2602.21	2063.98	2118.7	2016.19	2485.57	2441.15	2378.29	2505.59	2596	2564.25	2881.76	2987.9	2676.52	2298.87	2273.37	2257.27	2066.29	2555.28	2425.77	0.3058	0.0679685	4.49913
77	ENSMUSG00000030413.7	chr7;chr7;chr7;chr7;chr7;chr7;chr7;chr7;chr7;chr7;chr7;chr7	18871331;18871370;18872901;18872901;18873822;18884680;18884693;18889278;18889278;18889278;18890164;18890164	18871427;18871427;18873029;18873010;18873993;18884973;18885700;18889399;18889399;18889399;18890441;18890459	+;+;+;+;+;+;+;+;+;+;+;+	1837	Pglyrp1	31	25	34	51	59	55	29	21	38	32	15	11	31	38	49	46	30	41	34.0073	25.0653	37.3786	47.7816	51.7827	53.2616	30.7384	20.588	29.0783	25.4779	18.4114	13.3999	30.5627	33.1795	40.9971	48.0019	35.3008	46.6708	50.942	19.0964	34.538	-1.3723	0.305183	-4.49655
78	ENSMUSG00000028469.15	chr4;chr4;chr4;chr4;chr4;chr4;chr4;chr4;chr4;chr4;chr4;chr4;chr4;chr4;chr4;chr4;chr4;chr4;chr4;chr4;chr4;chr4;chr4;chr4;chr4;chr4;chr4;chr4;chr4;chr4;chr4;chr4;chr4;chr4;chr4;chr4;chr4;chr4;chr4;chr4;chr4;chr4;chr4;chr4;chr4;chr4;chr4;chr4;chr4;chr4;chr4;chr4;chr4;chr4;chr4;chr4;chr4;chr4;chr4;chr4;chr4;chr4;chr4;chr4;chr4;chr4;chr4;chr4;chr4;chr4;chr4;chr4;chr4;chr4;chr4;chr4;chr4;chr4;chr4;chr4…	43631935;43632185;43633525;43633525;43640140;43640140;43640536;43640536;43640919;43640919;43641116;43641194;43641194;43641255;43641262;43641284;43641549;43641549;43641549;43641549;43641549;43643054;43643054;43643054;43643054;43643054;43643054;43643335;43643335;43643335;43643335;43643606;43643606;43643606;43643606;43643606;43644083;43644083;43644083;43644083;43644136;43644308;43644308;43644308;436…	43632851;43632851;43633730;43633730;43640253;43640253;43640671;43640671;43641013;43641013;43641326;43641326;43641326;43641633;43641326;43641330;43641633;43641633;43641633;43641633;43641633;43643174;43643174;43643098;43643174;43643174;43643174;43643409;43643409;43643409;43643409;43643683;43643683;43644187;43643683;43643683;43644187;43644187;43644187;43644187;43644200;43644379;43644379;43644379;436…	+;+;+;+;+;+;+;+;+;+;+;+;+;+;+;+;+;+;+;+;+;+;+;+;+;+;+;+;+;+;+;+;+;+;+;+;+;+;+;+;+;+;+;+;+;+;+;+;+;+;+;+;+;+;+;+;+;+;+;+;+;+;+;+;+;+;+;+;+;+;+;+;+;+;+;+;+;+;+;+;+;+;+;+;+;+;+;+;+;+;+;+;+;+;+;+;+;+;+;+;+;+;+;+	4667	Npr2	863	1064	971	1145	1247	1176	878	1023	1364	1010	724	626	930	926	1188	814	844	795	946.719	1066.78	1067.49	1072.74	1094.46	1138.83	930.631	1002.93	1043.76	804.147	888.655	762.575	916.88	808.531	993.97	849.425	993.129	904.957	1102.01	818.459	960.367	-0.4298	0.0956008	-4.4955
79	ENSMUSG00000039218.17	chr17;chr17;chr17;chr17;chr17;chr17;chr17;chr17;chr17;chr17;chr17;chr17;chr17;chr17;chr17;chr17;chr17;chr17;chr17;chr17;chr17;chr17;chr17;chr17;chr17;chr17;chr17;chr17;chr17;chr17;chr17;chr17;chr17;chr17;chr17;chr17;chr17;chr17;chr17;chr17;chr17;chr17;chr17;chr17;chr17;chr17;chr17;chr17;chr17;chr17;chr17;chr17;chr17;chr17;chr17;chr17;chr17;chr17;chr17	23790532;23790662;23792390;23792390;23803187;23803221;23803234;23806932;23806932;23806932;23807918;23808066;23808066;23808066;23808066;23808098;23808354;23808354;23808354;23808354;23808354;23808354;23809969;23809969;23809969;23809969;23810413;23810413;23810739;23810739;23811031;23811031;23811639;23811639;23811672;23811817;23811900;23812428;23812428;23812428;23815122;23815122;23815122;23819308;238…	23790945;23790945;23794241;23792511;23803398;23803398;23803307;23807202;23807202;23807202;23808173;23808173;23808173;23808173;23808173;23808173;23808518;23808708;23808518;23808518;23808518;23808518;23810028;23810006;23810046;23810046;23810475;23810475;23810771;23810771;23811081;23811081;23811731;23811731;23811731;23812077;23812620;23812600;23812620;23812620;23816492;23821690;23821690;23821690;238…	+;+;+;+;+;+;+;+;+;+;+;+;+;+;+;+;+;+;+;+;+;+;+;+;+;+;+;+;+;+;+;+;+;+;+;+;+;+;+;+;+;+;+;+;+;+;+;+;+;+;+;+;+;+;+;+;+;+;+	12842	Srrm2	10737	12893	12774	18824	19302	18554	11103	13750	16159	16805	10946	9588	10477	10477	14277	13189	13226	12595	11778.6	12926.7	14043.3	17636.1	16940.9	17967.6	11768.6	13480.2	12365.1	13379.9	13435.4	11679.8	10329.2	9147.93	11945.2	13763	15562.9	14337	17514.8	12831.7	13471.5	-0.4488	0.10004	-4.48582
80	ENSMUSG00000064351.1	chrM	5328	6872	+	1545	mt-Co1	317946	395420	294579	352271	441267	433455	361413	384973	468090	596690	413518	455895	424399	514366	457861	391932	334944	349855	348790	396452	323851	330040	387288	419755	383078	377420	358190	475076	507562	555358	418412	449115	383081	408989	394126	398244	379028	512665	406379	0.4357	0.0978155	4.4544
81	ENSMUSG00000064337.1	chrM	70	1024	+	955	mt-Rnr1	28943	30505	28622	32119	37348	39688	31147	33270	44439	57276	42312	49290	69315	60995	55283	45344	34447	48854	31750.7	30584.6	31466.1	30092.1	32779.4	38433.6	33014.1	32617.2	34005.5	45602.3	51934.8	60043.7	68337.1	53257.4	46253.9	47317.4	40533.5	55611	33768.3	52526.9	42424.1	0.6374	0.143109	4.45364
82	ENSMUSG00000058355.8	chr8;chr8;chr8;chr8;chr8;chr8;chr8;chr8;chr8;chr8;chr8;chr8;chr8;chr8;chr8;chr8;chr8;chr8;chr8;chr8;chr8;chr8;chr8;chr8;chr8;chr8;chr8;chr8;chr8;chr8;chr8;chr8;chr8;chr8;chr8;chr8;chr8;chr8	79683462;79685945;79686206;79687441;79687664;79687664;79687895;79687895;79689125;79689125;79689308;79689308;79690237;79690237;79692799;79693424;79693424;79699347;79699347;79699347;79700586;79700586;79700913;79700913;79701115;79701115;79701774;79701774;79703004;79703004;79707234;79707234;79708072;79708423;79708423;79711543;79711543;79711543	79685277;79686056;79687563;79687563;79687806;79687806;79688005;79688005;79689183;79689183;79689367;79689367;79690458;79690458;79693545;79693545;79693545;79699413;79699436;79699436;79700682;79700682;79700982;79700982;79701252;79701252;79701891;79701891;79703101;79703101;79707319;79707319;79708552;79708552;79708552;79711650;79711670;79711740	-;-;-;-;-;-;-;-;-;-;-;-;-;-;-;-;-;-;-;-;-;-;-;-;-;-;-;-;-;-;-;-;-;-;-;-;-;-	6004	Abce1	1568	1675	1547	1891	1845	1672	1731	1823	2187	2422	1690	1723	2030	2216	2361	1694	1643	1554	1720.11	1679.37	1700.72	1771.67	1619.31	1619.15	1834.76	1787.23	1673.53	1928.36	2074.35	2098.91	2001.36	1934.89	1975.39	1767.72	1933.31	1768.94	1670.04	2033.87	1827.17	0.2826	0.0634727	4.45195
83	ENSMUSG00000024068.8	chr17;chr17;chr17;chr17;chr17;chr17;chr17;chr17;chr17;chr17;chr17;chr17;chr17;chr17;chr17;chr17;chr17;chr17;chr17;chr17;chr17;chr17;chr17;chr17;chr17;chr17;chr17;chr17;chr17;chr17;chr17;chr17;chr17;chr17;chr17;chr17;chr17;chr17;chr17;chr17;chr17;chr17;chr17;chr17;chr17;chr17;chr17;chr17;chr17;chr17;chr17;chr17;chr17;chr17;chr17;chr17;chr17;chr17;chr17;chr17;chr17;chr17;chr17;chr17;chr17;chr17;chr…	74338987;74339013;74339037;74339136;74351950;74351950;74351953;74351953;74356086;74356086;74356086;74356086;74359254;74359254;74359254;74367248;74367248;74367248;74367248;74367296;74368828;74368828;74368828;74368828;74368828;74369125;74369192;74369192;74369192;74369192;74371430;74371430;74371430;74371430;74372259;74372259;74372259;74372259;74372259;74373284;74373284;74373284;74373284;74373284;743…	74339445;74339445;74339445;74339445;74352036;74352036;74352036;74352036;74356169;74356169;74356169;74356169;74359349;74359349;74359349;74367435;74367435;74367435;74367435;74367435;74368961;74368961;74368961;74368961;74368961;74369285;74369285;74369285;74369285;74369285;74371504;74371504;74371504;74371504;74372330;74372330;74372330;74372330;74372330;74373359;74373359;74373359;74373359;74373359;743…	+;+;+;+;+;+;+;+;+;+;+;+;+;+;+;+;+;+;+;+;+;+;+;+;+;+;+;+;+;+;+;+;+;+;+;+;+;+;+;+;+;+;+;+;+;+;+;+;+;+;+;+;+;+;+;+;+;+;+;+;+;+;+;+;+;+;+;+	6164	Spast	1030	1048	1010	1182	1336	1200	1143	1177	1529	1696	1112	1213	1197	1443	1417	1319	1166	1124	1129.92	1050.74	1110.36	1107.41	1172.57	1162.07	1211.52	1153.91	1170.02	1350.33	1364.9	1477.64	1180.11	1259.95	1185.57	1376.4	1372.02	1279.46	1147.35	1397.62	1228.61	0.2828	0.0635422	4.45055
84	ENSMUSG00000031176.8	chrX;chrX;chrX;chrX;chrX;chrX;chrX;chrX;chrX;chrX;chrX;chrX;chrX;chrX;chrX	9654267;9656009;9656276;9656338;9656380;9656380;9657041;9657041;9657041;9657041;9659528;9660980;9660980;9662869;9662869	9656063;9656063;9656457;9656457;9656457;9656457;9657357;9657164;9657164;9657164;9659630;9661021;9661021;9663003;9663003	-;-;-;-;-;-;-;-;-;-;-;-;-;-;-	2576	Dynlt3	1926	2201	1610	2047	2297	1819	2217	2244	2847	3136	1990	2194	2595	3395	2967	1934	1566	1637	2112.84	2206.74	1769.98	1917.82	2016.02	1761.51	2349.9	2199.97	2178.57	2496.84	2442.57	2672.67	2558.39	2964.32	2482.41	2018.17	1842.7	1863.42	1898.45	2537.36	2214.16	0.4181	0.0940477	4.4454
85	ENSMUSG00000032745.18	chr13;chr13;chr13;chr13;chr13;chr13;chr13;chr13;chr13;chr13;chr13;chr13;chr13;chr13;chr13;chr13;chr13;chr13;chr13;chr13;chr13;chr13;chr13;chr13;chr13;chr13;chr13;chr13;chr13;chr13;chr13;chr13;chr13;chr13;chr13;chr13;chr13;chr13;chr13;chr13;chr13;chr13;chr13;chr13;chr13;chr13;chr13;chr13;chr13;chr13	111425680;111425932;111426158;111433548;111433548;111433548;111436397;111436397;111436397;111437957;111437957;111437957;111438071;111439104;111439104;111439104;111439104;111440632;111440632;111440632;111440632;111440672;111440742;111443321;111443321;111447896;111447896;111448933;111448933;111448933;111448933;111448933;111448933;111453024;111453024;111453024;111453024;111453373;111453373;111453373…	111426651;111426651;111426651;111433650;111433650;111433650;111436584;111436584;111436584;111438124;111438124;111438124;111438124;111439244;111439244;111439244;111439244;111440816;111440816;111440816;111440816;111440816;111440816;111443406;111443406;111447955;111447955;111448999;111448999;111448999;111448999;111448999;111448999;111453423;111453247;111453247;111453247;111453382;111453423;111453496…	-;-;-;-;-;-;-;-;-;-;-;-;-;-;-;-;-;-;-;-;-;-;-;-;-;-;-;-;-;-;-;-;-;-;-;-;-;-;-;-;-;-;-;-;-;-;-;-;-;-	3905	Gpbp1	1251	1412	1208	1559	1501	1317	1401	1430	1863	2048	1409	1432	1885	2113	1977	1464	1148	1304	1372.36	1415.69	1328.04	1460.62	1317.39	1275.37	1484.98	1401.94	1425.6	1630.59	1729.44	1744.42	1858.41	1844.95	1654.11	1527.71	1350.84	1484.36	1351.13	1701.48	1517.05	0.3313	0.074797	4.4297
86	ENSMUSG00000002625.10	chr17;chr17;chr17;chr17;chr17;chr17;chr17;chr17;chr17;chr17;chr17;chr17;chr17;chr17;chr17;chr17;chr17;chr17;chr17;chr17;chr17;chr17;chr17;chr17;chr17;chr17;chr17;chr17;chr17;chr17;chr17;chr17;chr17;chr17;chr17;chr17;chr17;chr17;chr17;chr17;chr17;chr17;chr17;chr17;chr17;chr17;chr17;chr17;chr17;chr17;chr17;chr17;chr17;chr17;chr17;chr17;chr17;chr17;chr17;chr17;chr17;chr17;chr17;chr17;chr17;chr17;chr…	32321424;32321424;32321424;32321425;32321426;32321571;32321611;32321896;32321896;32321896;32321896;32321896;32321896;32321896;32332479;32332479;32332479;32332479;32332479;32332479;32332479;32332555;32332811;32332811;32332811;32332811;32332811;32332811;32332811;32332811;32332811;32332834;32333003;32333003;32333003;32333003;32333003;32333003;32333003;32333003;32333003;32333906;32333906;32333906;323…	32321785;32321785;32321785;32321785;32321785;32321785;32321785;32321991;32321991;32321991;32322021;32321991;32321991;32321991;32332609;32332609;32332916;32332609;32332609;32332609;32332609;32332609;32332916;32333474;32332916;32332916;32332899;32332916;32332916;32332916;32332916;32332916;32333144;32333144;32333144;32333144;32333481;32333144;32333144;32335623;32334696;32333980;32334480;32334045;323…	-;-;-;-;-;-;-;-;-;-;-;-;-;-;-;-;-;-;-;-;-;-;-;-;-;-;-;-;-;-;-;-;-;-;-;-;-;-;-;-;-;-;-;-;-;-;-;-;-;-;-;-;-;-;-;-;-;-;-;-;-;-;-;-;-;-;-;-;-;-;-;-;-;-;-;-;-;-;-;-;-;-;-;-;-;-;-;-;-;-;-;-;-;-;-;-;-;-;-;-	5073	Akap8l	2020	2375	2417	4268	4294	4398	1795	2459	2615	3600	2454	1974	1858	1670	2269	3360	3323	3026	2215.96	2381.2	2657.18	3998.66	3768.73	4258.99	1902.6	2410.75	2001.04	2866.27	3012.1	2404.67	1831.79	1458.15	1898.41	3506.23	3910.15	3444.53	4008.79	2761.01	2773.74	-0.5377	0.121508	-4.42489
87	ENSMUSG00000051223.14	chr1;chr1;chr1;chr1;chr1;chr1;chr1;chr1;chr1;chr1;chr1;chr1;chr1;chr1;chr1;chr1;chr1;chr1;chr1;chr1;chr1;chr1;chr1;chr1;chr1;chr1;chr1;chr1;chr1;chr1;chr1;chr1;chr1;chr1;chr1;chr1;chr1;chr1;chr1;chr1;chr1;chr1	58392898;58393124;58393132;58393470;58394202;58394202;58394202;58394202;58397676;58397676;58397676;58399004;58399004;58399004;58400079;58400079;58400079;58400707;58400707;58400707;58400707;58401114;58401114;58401114;58401114;58401341;58401341;58401341;58401341;58402887;58402887;58402887;58402887;58403615;58403615;58403615;58404232;58404232;58404232;58405035;58405035;58405035	58393216;58393216;58393216;58393626;58394275;58394275;58394275;58394275;58397852;58397852;58397852;58399098;58399098;58399098;58400144;58400144;58400144;58400842;58400842;58400842;58400842;58401223;58401223;58401223;58401223;58401511;58401511;58401511;58401511;58403033;58403033;58403004;58403033;58403753;58403753;58403753;58404354;58404354;58404354;58405131;58405487;58407353	+;+;+;+;+;+;+;+;+;+;+;+;+;+;+;+;+;+;+;+;+;+;+;+;+;+;+;+;+;+;+;+;+;+;+;+;+;+;+;+;+;+	4033	Bzw1	2486	2746	2465	3736	3787	3001	2885	2777	3856	4979	3296	3467	3524	3667	3629	3259	2902	2912	2727.17	2753.17	2709.95	3500.23	3323.75	2906.15	3057.94	2722.51	2950.68	3964.2	4045.59	4223.4	3474.28	3201.82	3036.29	3400.83	3414.76	3314.76	3243.38	4077.73	3262.64	0.3297	0.0745888	4.42088
88	ENSMUSG00000041453.12	chr5;chr5;chr5;chr5;chr5;chr5;chr5;chr5;chr5;chr5;chr5;chr5;chr5;chr5;chr5;chr5;chr5;chr5;chr5;chr5;chr5;chr5;chr5;chr5	146832890;146833146;146833195;146833202;146834184;146834184;146834184;146834184;146834184;146834448;146834448;146834448;146834448;146834992;146834992;146834992;146835206;146835564;146835564;146835564;146835864;146835864;146835864;146835864	146833171;146833171;146833566;146833740;146834262;146834262;146834605;146834262;146834262;146834964;146834509;146834509;146834509;146835104;146835104;146835104;146835714;146835714;146835714;146835714;146835986;146835986;146835985;146837032	+;+;+;+;+;+;+;+;+;+;+;+;+;+;+;+;+;+;+;+;+;+;+;+	3400	Rpl21	725	775	682	654	718	631	715	772	1067	1003	619	677	1131	1239	1253	708	530	682	795.332	777.023	749.77	612.728	630.17	611.056	757.86	756.853	816.487	798.573	759.775	824.702	1115.04	1081.83	1048.35	738.812	623.647	776.328	617.985	794.35	793.019	0.3623	0.082097	4.41313
89	ENSMUSG00000064363.1	chrM	10167	11544	+	1378	mt-Nd4	52730	60044	47934	49530	58820	62983	59698	64033	71165	86649	61040	65771	68237	86366	68963	53775	45549	49667	57845.3	60200.7	52697.2	46404.3	51624.8	60992.3	63276.5	62776.7	54456.7	68988.6	74922	80120.3	67274.3	75409.9	57699.6	56115.3	53597.2	56536.5	53007.1	74677	61163.2	0.4945	0.112061	4.41241
90	ENSMUSG00000006599.13	chr7;chr7;chr7;chr7;chr7;chr7;chr7;chr7;chr7;chr7;chr7;chr7;chr7;chr7;chr7;chr7;chr7;chr7;chr7;chr7;chr7;chr7;chr7;chr7;chr7;chr7;chr7;chr7;chr7;chr7;chr7;chr7;chr7;chr7;chr7;chr7;chr7;chr7;chr7;chr7;chr7;chr7;chr7;chr7;chr7;chr7;chr7;chr7;chr7;chr7;chr7;chr7;chr7;chr7;chr7	46796103;46796114;46796671;46797397;46797397;46801672;46801672;46801672;46801687;46803817;46803817;46803817;46804961;46804961;46804961;46804961;46806736;46806736;46806736;46808452;46808537;46808537;46808537;46808800;46808800;46808800;46808800;46812432;46812432;46812432;46812432;46812662;46812662;46812662;46812662;46814116;46814116;46814116;46814116;46815300;46815300;46815300;46815300;46816384;468…	46796288;46796288;46796763;46797465;46797465;46801840;46801840;46801840;46801840;46804009;46804009;46804009;46805123;46805027;46805123;46805123;46806829;46806829;46806829;46808686;46808686;46808686;46808686;46808879;46808879;46808879;46808879;46812559;46812559;46812559;46812559;46812749;46812749;46812749;46812749;46814204;46814204;46814204;46814204;46815418;46815417;46815417;46815417;46816474;468…	+;+;+;+;+;+;+;+;+;+;+;+;+;+;+;+;+;+;+;+;+;+;+;+;+;+;+;+;+;+;+;+;+;+;+;+;+;+;+;+;+;+;+;+;+;+;+;+;+;+;+;+;+;+;+	2984	Gtf2h1	571	586	544	681	728	657	556	631	753	1070	617	711	657	736	715	716	528	648	626.392	587.529	598.057	638.025	638.947	636.234	589.329	618.62	576.208	851.918	757.321	866.12	647.731	642.634	598.222	747.16	621.294	737.626	637.735	825.119	665.52	0.3733	0.0848868	4.39775
91	ENSMUSG00000040550.17	chr4;chr4;chr4;chr4;chr4;chr4;chr4;chr4;chr4;chr4;chr4;chr4;chr4;chr4;chr4;chr4;chr4;chr4;chr4;chr4;chr4;chr4	14809498;14809507;14810046;14812453;14812453;14812453;14815603;14815603;14815603;14818176;14818176;14818176;14819095;14822692;14822692;14822692;14825499;14825499;14825499;14826291;14826291;14826291	14811748;14811748;14811748;14812559;14812559;14812559;14815664;14815664;14815664;14818488;14818488;14818488;14819215;14822772;14822772;14822772;14825653;14825653;14825653;14826395;14826587;14826587	-;-;-;-;-;-;-;-;-;-;-;-;-;-;-;-;-;-;-;-;-;-	3387	Otud6b	1398	1387	1293	1279	1320	1173	1397	1500	1890	1735	1141	1268	1837	2212	2084	1312	1052	1179	1533.62	1390.62	1421.48	1198.29	1158.53	1135.92	1480.74	1470.57	1446.26	1381.38	1400.49	1544.64	1811.08	1931.39	1743.63	1369.1	1237.88	1342.07	1164.25	1442.17	1444.32	0.3071	0.0700004	4.38672
92	ENSMUSG00000063281.9	chr18;chr18;chr18	23989632;23990178;24002650	23989731;23990390;24005376	+;+;+	3040	Zfp35	345	330	297	329	394	260	353	358	468	553	321	377	496	552	506	369	315	333	378.468	330.861	326.513	308.238	345.803	251.782	374.16	350.976	358.122	440.29	394.003	459.251	489.002	481.975	423.357	385.059	370.658	379.058	301.941	431.181	380.421	0.513	0.117284	4.37419
93	ENSMUSG00000059482.15	chr4;chr4;chr4;chr4;chr4;chr4;chr4;chr4;chr4;chr4;chr4;chr4;chr4;chr4;chr4;chr4;chr4;chr4;chr4;chr4;chr4;chr4;chr4;chr4;chr4;chr4;chr4	10874498;10874525;10874565;10874568;10879523;10879523;10879523;10879523;10879539;10881801;10881801;10881801;10881801;10881801;10882407;10882407;10882407;10882407;10882407;10891622;10893263;10893263;10893263;10893263;10897896;10897896;10897899	10874772;10874772;10874693;10874772;10879610;10879610;10879610;10879610;10879610;10881868;10881868;10881868;10881868;10881868;10882472;10882472;10882472;10882472;10882472;10891778;10893358;10893358;10893469;10893358;10899425;10898073;10899421	+;+;+;+;+;+;+;+;+;+;+;+;+;+;+;+;+;+;+;+;+;+;+;+;+;+;+	2391	2610301B20Rik	718	718	813	631	685	623	844	909	1135	941	615	725	952	1058	1026	625	588	535	787.653	719.874	893.787	591.18	601.207	603.309	894.593	891.165	868.521	749.21	754.866	883.174	938.569	923.786	858.428	652.2	691.895	608.996	598.565	795.75	772.912	0.4084	0.0933572	4.37417
94	ENSMUSG00000032295.15	chr9;chr9;chr9;chr9;chr9;chr9;chr9;chr9;chr9;chr9;chr9;chr9;chr9;chr9;chr9;chr9;chr9;chr9;chr9;chr9;chr9;chr9;chr9;chr9;chr9;chr9;chr9;chr9;chr9;chr9;chr9;chr9;chr9;chr9;chr9;chr9;chr9;chr9;chr9;chr9;chr9;chr9;chr9;chr9;chr9;chr9;chr9;chr9;chr9;chr9;chr9;chr9;chr9;chr9;chr9;chr9;chr9;chr9;chr9;chr9;chr9;chr9;chr9;chr9;chr9;chr9;chr9;chr9;chr9;chr9;chr9;chr9;chr9;chr9;chr9;chr9;chr9;chr9;chr9;chr9…	57130690;57130690;57130768;57130768;57130770;57130770;57130777;57130786;57130786;57130786;57131159;57131159;57131159;57131159;57131159;57131159;57131159;57131159;57131159;57131159;57131374;57131532;57131532;57131532;57131532;57131532;57131532;57131532;57131532;57133522;57133522;57133522;57133522;57133522;57133522;57133522;57133522;57133522;57134133;57134943;57135090;57135090;57135090;57135090;571…	57130889;57130889;57130889;57130889;57130889;57130889;57131023;57130889;57130889;57130889;57131281;57131281;57131253;57131281;57131281;57131281;57131281;57131258;57131281;57131285;57131655;57131655;57131655;57131655;57131655;57131655;57131655;57131655;57131655;57133592;57133592;57133592;57133592;57135131;57133592;57133592;57133592;57133592;57134155;57135267;57135105;57135267;57135267;57135267;571…	+;+;+;+;+;+;+;+;+;+;+;+;+;+;+;+;+;+;+;+;+;+;+;+;+;+;+;+;+;+;+;+;+;+;+;+;+;+;+;+;+;+;+;+;+;+;+;+;+;+;+;+;+;+;+;+;+;+;+;+;+;+;+;+;+;+;+;+;+;+;+;+;+;+;+;+;+;+;+;+;+;+;+;+;+;+;+;+;+;+;+;+;+;+;+;+;+;+;+;+;+;+;+;+;+;+;+;+;+;+;+;+;+;+;+;+;+;+;+;+;+;+;+;+;+;+;+;+;+;+;+;+;+;+;+;+;+;+;+;+;+;+;+;+;+;+;+;+;+;+;+;+;+;+;+;+;+;+;+;+;+;+;+;+;+;+;+;+;+;+;+;+;+;+;+;+;+;+;+;+;+;+;+;+;+;+;+;+;+;+;+;+;+;+;+;+;+;+;+;+…	7052	Man2c1	935	1145	956	1562	1566	1439	862	1066	1378	1295	927	823	848	927	1163	1122	1191	1145	1025.7	1147.99	1051	1463.43	1374.44	1393.52	913.672	1045.08	1054.47	1031.06	1137.82	1002.55	836.036	809.404	973.053	1170.83	1401.44	1303.37	1410.46	1057.15	1118.6	-0.4167	0.0955247	-4.36215
95	ENSMUSG00000042712.10	chrX;chrX;chrX;chrX;chrX	136245079;136245683;136245701;136246336;136246336	136245227;136245766;136245766;136247139;136247139	+;+;+;+;+	1037	Tceal9	832	897	903	868	788	704	891	1034	1367	1204	723	832	1269	1528	1405	781	734	761	912.712	899.341	992.731	813.224	691.607	681.748	944.41	1013.71	1046.05	958.606	887.428	1013.52	1251.1	1334.16	1175.53	814.989	863.693	866.255	728.86	953.184	953.379	0.3875	0.0890593	4.35112
96	ENSMUSG00000079487.11	chrX;chrX;chrX;chrX;chrX;chrX;chrX;chrX;chrX;chrX;chrX;chrX;chrX;chrX;chrX;chrX;chrX;chrX;chrX;chrX;chrX;chrX;chrX;chrX;chrX;chrX;chrX;chrX;chrX;chrX;chrX;chrX;chrX;chrX;chrX;chrX;chrX;chrX;chrX;chrX;chrX;chrX;chrX;chrX;chrX;chrX;chrX;chrX;chrX;chrX;chrX;chrX;chrX;chrX;chrX;chrX;chrX;chrX;chrX;chrX;chrX;chrX;chrX;chrX;chrX;chrX;chrX;chrX;chrX;chrX;chrX;chrX;chrX;chrX;chrX;chrX;chrX;chrX;chrX;chrX…	101274030;101274229;101274260;101274260;101274896;101274896;101274896;101274896;101275172;101275172;101275172;101275172;101275492;101275492;101275492;101275492;101276100;101276100;101276100;101276100;101276442;101276442;101276442;101276442;101276665;101276665;101276665;101276665;101277434;101277434;101277434;101277434;101277853;101277853;101277853;101277853;101278064;101278064;101278064;101278064…	101274359;101274359;101274359;101274359;101275000;101275000;101275000;101275000;101275363;101275363;101275363;101275363;101275651;101275651;101275651;101275651;101276281;101276281;101276281;101276281;101276552;101276552;101276552;101276552;101276919;101276919;101276919;101276919;101277580;101277580;101277580;101277580;101277952;101277952;101277952;101277952;101278200;101278200;101278200;101278200…	+;+;+;+;+;+;+;+;+;+;+;+;+;+;+;+;+;+;+;+;+;+;+;+;+;+;+;+;+;+;+;+;+;+;+;+;+;+;+;+;+;+;+;+;+;+;+;+;+;+;+;+;+;+;+;+;+;+;+;+;+;+;+;+;+;+;+;+;+;+;+;+;+;+;+;+;+;+;+;+;+;+;+;+;+;+;+;+;+;+;+;+;+;+;+;+;+;+;+;+;+;+;+;+;+;+;+;+;+;+;+;+;+;+;+;+;+;+;+;+;+;+;+;+;+;+;+;+;+;+;+;+;+;+;+;+;+;+;+;+;+;+;+;+;+;+;+;+;+;+;+;+;+;+;+;+;+;+;+;+;+;+;+;+;+;+;+;+;+;+;+;+;+;+;+;+;+;+;+;+;+;+;+;+;+;+;+;+;+;+;+;+;+;+;+;+;+;+;+;+…	7704	Med12	668	810	785	951	1007	1070	831	1028	1195	877	506	621	671	799	832	652	664	676	732.802	812.114	863.005	890.986	883.817	1036.18	880.813	1007.83	914.434	698.254	621.077	756.484	661.534	697.642	696.113	680.375	781.324	769.498	936.994	691.938	799.127	-0.4365	0.100624	-4.33754
97	ENSMUSG00000021218.10	chr13;chr13;chr13;chr13;chr13;chr13;chr13;chr13;chr13;chr13;chr13;chr13;chr13;chr13;chr13;chr13;chr13;chr13;chr13;chr13;chr13;chr13;chr13;chr13;chr13;chr13;chr13;chr13;chr13;chr13;chr13;chr13;chr13;chr13;chr13;chr13;chr13;chr13;chr13;chr13;chr13;chr13;chr13;chr13;chr13;chr13;chr13;chr13;chr13;chr13;chr13;chr13;chr13	3538063;3538083;3538128;3538130;3538130;3538134;3538148;3538445;3548514;3548863;3548863;3548863;3548863;3548863;3548863;3550989;3550989;3550989;3550989;3550989;3554039;3554412;3554412;3554412;3554412;3554442;3556314;3556314;3556314;3556314;3556314;3556926;3556926;3556926;3556926;3556934;3559992;3559992;3559992;3559992;3560253;3561866;3561866;3561866;3561942;3564540;3564540;3564540;3564859;3564859…	3538343;3538343;3538343;3543080;3538343;3538343;3538343;3538751;3548549;3548952;3548970;3548970;3548970;3548970;3548970;3551077;3551088;3551088;3551088;3551088;3554546;3554546;3554432;3554546;3554546;3554546;3556520;3556512;3556512;3556512;3556512;3557057;3557057;3557057;3557057;3557044;3560091;3560091;3560091;3560091;3561271;3562032;3562037;3562037;3562037;3564684;3564684;3564684;3565217;3564913…	+;+;+;+;+;+;+;+;+;+;+;+;+;+;+;+;+;+;+;+;+;+;+;+;+;+;+;+;+;+;+;+;+;+;+;+;+;+;+;+;+;+;+;+;+;+;+;+;+;+;+;+;+	10558	Gdi2	3346	3583	3174	3714	3895	3544	3627	3716	5247	5144	3116	3616	4724	5290	5335	3753	3180	3501	3670.59	3592.35	3489.4	3479.62	3418.54	3431.98	3844.42	3643.09	4015.09	4095.57	3824.65	4404.91	4657.35	4618.93	4463.66	3916.33	3741.88	3985.23	3443.38	4108.38	3905.2	0.2547	0.058978	4.31903
98	ENSMUSG00000046351.11	chr13;chr13;chr13;chr13;chr13;chr13;chr13;chr13;chr13;chr13;chr13;chr13;chr13;chr13;chr13;chr13;chr13;chr13;chr13;chr13;chr13;chr13	23353103;23357031;23357032;23357193;23357634;23362003;23362580;23362580;23362803;23362803;23362803;23362803;23362803;23368120;23368120;23368120;23368120;23368120;23368857;23368857;23369135;23369135	23357713;23357713;23357713;23357713;23357713;23362875;23362654;23362654;23363210;23362875;23362875;23362875;23362875;23368211;23368205;23368205;23368205;23368205;23369201;23369000;23369194;23369208	-;-;-;-;-;-;-;-;-;-;-;-;-;-;-;-;-;-;-;-;-;-	6263	Zfp322a	604	671	699	774	776	725	714	748	950	1246	680	737	906	1077	1004	723	688	738	662.594	672.751	768.459	725.156	681.075	702.085	756.8	733.324	726.956	992.046	834.648	897.792	893.218	940.376	840.021	754.465	809.565	840.074	702.772	908.162	790.634	0.3741	0.0866806	4.31641
99	ENSMUSG00000038268.4	chr11;chr11;chr11;chr11	75175942;75177801;75178612;75178630	75178387;75178387;75178835;75178787	-;-;-;-	2670	Ovca2	120	161	257	309	336	308	180	135	188	218	113	122	142	156	170	201	166	157	131.641	161.42	282.538	289.5	294.898	298.265	190.79	132.351	143.861	173.568	138.699	148.617	139.997	136.21	142.235	209.748	195.331	178.715	294.221	153.628	188.244	-0.9325	0.216378	-4.3094
100	ENSMUSG00000063253.11	chr8;chr8;chr8;chr8;chr8;chr8;chr8;chr8;chr8;chr8;chr8;chr8;chr8;chr8;chr8;chr8;chr8;chr8;chr8;chr8;chr8;chr8;chr8;chr8;chr8;chr8;chr8;chr8;chr8;chr8;chr8;chr8;chr8	83430084;83430510;83434495;83434516;83435470;83435719;83435872;83436248;83437553;83437553;83437553;83437553;83437553;83437553;83437554;83437753;83437985;83437985;83437985;83437985;83437985;83437985;83437985;83437985;83438176;83439130;83442422;83442422;83442422;83442422;83442422;83458261;83458261	83430604;83430604;83436040;83436040;83436040;83436040;83436040;83437636;83437636;83437827;83437636;83437636;83437636;83437633;83437636;83438056;83438056;83438056;83438056;83438056;83438056;83438056;83438056;83438056;83438246;83439244;83442495;83442505;83442507;83442450;83442501;83458391;83458349	-;-;-;-;-;-;-;-;-;-;-;-;-;-;-;-;-;-;-;-;-;-;-;-;-;-;-;-;-;-;-;-;-	4279	Scoc	2290	2670	2341	2331	2327	2284	2354	2429	3319	3246	2041	2265	3615	3605	4121	2067	1755	1988	2512.15	2676.97	2573.62	2183.9	2042.35	2211.81	2495.11	2381.34	2539.76	2584.42	2505.17	2759.16	3564	3147.68	3447.94	2156.96	2065.1	2262.96	2146.02	2616.25	2561.69	0.2858	0.0664176	4.30347
101	ENSMUSG00000027708.14	chr3;chr3;chr3;chr3;chr3;chr3;chr3;chr3;chr3;chr3;chr3;chr3;chr3;chr3;chr3;chr3;chr3;chr3;chr3;chr3;chr3;chr3;chr3;chr3;chr3;chr3;chr3;chr3;chr3;chr3;chr3;chr3;chr3;chr3;chr3;chr3;chr3;chr3;chr3;chr3;chr3;chr3;chr3;chr3;chr3;chr3;chr3;chr3;chr3;chr3;chr3;chr3;chr3;chr3;chr3;chr3;chr3;chr3;chr3;chr3;chr3;chr3;chr3;chr3;chr3;chr3;chr3;chr3	35892105;35892105;35893506;35895310;35895646;35897458;35897464;35897464;35897464;35897464;35897464;35897475;35897522;35897793;35897793;35897793;35897793;35897793;35897793;35897793;35897793;35909144;35909192;35916146;35916220;35916220;35916220;35916220;35916220;35916220;35916220;35916314;35918998;35919001;35919001;35919001;35919001;35919001;35919001;35919001;35919001;35919001;35919001;35919122;359…	35895699;35895699;35895699;35895699;35895699;35897560;35897560;35897560;35897560;35897560;35897560;35897560;35897560;35897875;35897875;35897875;35897875;35897875;35897875;35897875;35897875;35909279;35909845;35916350;35916350;35916350;35916350;35916350;35916350;35916350;35916350;35916350;35919169;35919169;35919169;35919169;35919169;35919169;35919169;35919169;35919169;35919169;35919169;35919169;359…	-;-;-;-;-;-;-;-;-;-;-;-;-;-;-;-;-;-;-;-;-;-;-;-;-;-;-;-;-;-;-;-;-;-;-;-;-;-;-;-;-;-;-;-;-;-;-;-;-;-;-;-;-;-;-;-;-;-;-;-;-;-;-;-;-;-;-;-	9023	Dcun1d1	865	996	845	1063	1095	967	970	1050	1316	1451	941	993	1166	1403	1322	944	823	936	948.913	998.6	928.967	995.918	961.053	936.436	1028.15	1029.4	1007.03	1155.26	1155.01	1209.64	1149.55	1225.02	1106.08	985.083	968.418	1065.46	964.469	1173.3	1047.44	0.2818	0.0657327	4.28683
102	ENSMUSG00000026944.18	chr2;chr2;chr2;chr2;chr2;chr2;chr2;chr2;chr2;chr2;chr2;chr2;chr2;chr2;chr2;chr2;chr2;chr2;chr2;chr2;chr2;chr2;chr2;chr2;chr2;chr2;chr2;chr2;chr2;chr2;chr2;chr2;chr2;chr2;chr2;chr2;chr2;chr2;chr2;chr2;chr2;chr2;chr2;chr2;chr2;chr2;chr2;chr2;chr2;chr2;chr2;chr2;chr2;chr2;chr2;chr2;chr2;chr2;chr2;chr2;chr2;chr2;chr2;chr2;chr2;chr2;chr2;chr2;chr2;chr2;chr2;chr2;chr2;chr2;chr2;chr2;chr2	25428703;25431996;25433098;25433294;25433682;25433964;25434309;25434890;25435499;25436368;25436589;25436830;25437245;25437488;25437665;25437893;25438231;25438458;25438801;25439067;25439327;25440525;25440810;25441188;25441308;25441479;25441479;25441875;25441875;25442191;25442191;25442650;25442650;25442835;25442835;25442948;25443101;25443229;25443229;25443529;25443529;25443726;25443726;25443927;254…	25428835;25432089;25433209;25433457;25433809;25434074;25434527;25435257;25435658;25436496;25436753;25436926;25437418;25437590;25437779;25438083;25438381;25438662;25438965;25439247;25439539;25440721;25440992;25441372;25441372;25441599;25441599;25442054;25442111;25442397;25442397;25442752;25442752;25442917;25443154;25443004;25443154;25443442;25443442;25443634;25443634;25443813;25443837;25443987;254…	+;+;+;+;+;+;+;+;+;+;+;+;+;+;+;+;+;+;+;+;+;+;+;+;+;+;+;+;+;+;+;+;+;+;+;+;+;+;+;+;+;+;+;+;+;+;+;+;+;+;+;+;+;+;+;+;+;+;+;+;+;+;+;+;+;+;+;+;+;+;+;+;+;+;+;+;+	8346	Abca2	7765	7427	6240	6899	6992	6396	7391	8779	12496	6286	4026	3879	7783	9492	9527	5508	4962	4943	8518.28	7446.39	6860.06	6463.63	6136.69	6193.84	7834.05	8606.75	9562.15	5004.82	4941.61	4725.29	7673.2	8287.88	7971	5747.71	5838.75	5626.67	6264.72	4890.57	6857.71	-0.357	0.0836392	-4.26886
103	ENSMUSG00000097231.2	chr7;chr7	19382220;19387888	19383139;19392718	-;-	5751	Gm26852	15	39	42	58	53	54	30	30	26	24	16	8	24	22	30	34	23	17	16.4551	39.1018	46.1735	54.3398	46.5167	52.2932	31.7983	29.4114	19.8956	19.1084	19.6388	9.7454	23.6614	19.2092	25.1002	35.4797	27.0639	19.3513	51.0499	16.1642	29.6858	-1.6404	0.384312	-4.26844
104	ENSMUSG00000029571.14	chr6;chr6;chr6;chr6;chr6;chr6;chr6;chr6;chr6;chr6;chr6;chr6;chr6;chr6;chr6;chr6;chr6;chr6;chr6;chr6;chr6;chr6;chr6;chr6;chr6;chr6;chr6;chr6;chr6;chr6	13069759;13069816;13069839;13069851;13069854;13070251;13070308;13070308;13070308;13070308;13070308;13071742;13071742;13071742;13071742;13071742;13071742;13075036;13075036;13075036;13075036;13075036;13075888;13078092;13078092;13081540;13081540;13082413;13083369;13084188	13069795;13070003;13069960;13069960;13069960;13070414;13070414;13070414;13070414;13070414;13070414;13071963;13071963;13071963;13071963;13071963;13071953;13075385;13075099;13075099;13075099;13075094;13076370;13078251;13078251;13081652;13081680;13082462;13083422;13089269	+;+;+;+;+;+;+;+;+;+;+;+;+;+;+;+;+;+;+;+;+;+;+;+;+;+;+;+;+;+	6931	Tmem106b	3599	3873	3722	3515	3759	3037	3936	4107	5172	4630	3141	3280	4595	5220	4827	3198	2792	2942	3948.14	3883.11	4091.85	3293.18	3299.18	2941.01	4171.94	4026.42	3957.7	3686.34	3855.34	3995.6	4530.17	4557.81	4038.63	3337.18	3285.33	3348.91	3177.79	3845.76	3791.55	0.2743	0.0642578	4.26818
105	ENSMUSG00000036026.15	chr17;chr17;chr17;chr17;chr17;chr17;chr17;chr17;chr17;chr17;chr17;chr17;chr17;chr17;chr17;chr17;chr17;chr17;chr17;chr17;chr17;chr17;chr17;chr17;chr17;chr17;chr17;chr17;chr17;chr17;chr17;chr17;chr17;chr17;chr17;chr17;chr17;chr17;chr17;chr17;chr17;chr17;chr17;chr17;chr17;chr17;chr17;chr17;chr17;chr17;chr17;chr17;chr17;chr17;chr17;chr17;chr17;chr17;chr17;chr17;chr17;chr17;chr17;chr17;chr17;chr17;chr…	45660171;45661223;45661454;45661757;45662863;45663009;45663507;45664103;45664744;45664744;45664919;45664919;45664919;45665165;45665165;45665165;45666027;45666027;45666317;45666317;45666578;45667695;45667714;45669943;45669943;45670014;45673160;45673160;45673160;45673733;45673733;45673733;45673749;45673979;45673979;45673979;45673979;45673979;45674119;45674119;45674119;45674119;45674119;45675386;456…	45660980;45661303;45661569;45661924;45662968;45663669;45663669;45664809;45664809;45664809;45665005;45665005;45665005;45665271;45665198;45665271;45666180;45666180;45666454;45666454;45666711;45667818;45667818;45670023;45670023;45670023;45673230;45673230;45673230;45673841;45673841;45673841;45673841;45674030;45674030;45674030;45674030;45674030;45674261;45674261;45674261;45674261;45674261;45675423;456…	-;-;-;-;-;-;-;-;-;-;-;-;-;-;-;-;-;-;-;-;-;-;-;-;-;-;-;-;-;-;-;-;-;-;-;-;-;-;-;-;-;-;-;-;-;-;-;-;-;-;-;-;-;-;-;-;-;-;-;-;-;-;-;-;-;-;-;-;-;-;-;-;-;-;-;-;-;-	5098	Tmem63b	1723	1925	1748	2851	3029	2634	1672	1857	2557	2716	1749	1690	1664	1705	2179	2163	2032	1927	1890.15	1930.02	1921.7	2671.08	2658.47	2550.75	1772.23	1820.57	1956.66	2162.44	2146.76	2058.71	1640.52	1488.71	1823.11	2257.13	2391.04	2193.53	2626.77	2122.64	2074.09	-0.307	0.0720584	-4.26099
106	ENSMUSG00000105561.1	chr3	100627297	100630944	-	3648	Gm43462	23	21	27	19	16	22	24	27	30	55	40	36	15	14	28	20	25	18	25.2312	21.0548	29.683	17.801	14.0428	21.3046	25.4387	26.4703	22.9565	43.7902	49.097	43.8542	14.7884	12.224	23.4269	20.8704	29.4173	20.4896	17.7161	45.5804	25.6634	1.3659	0.3223	4.23803
107	ENSMUSG00000040037.13	chr3;chr3;chr3;chr3;chr3;chr3;chr3;chr3;chr3;chr3;chr3;chr3;chr3;chr3;chr3;chr3;chr3;chr3;chr3;chr3;chr3;chr3;chr3;chr3;chr3	156561794;156561959;156561969;156562146;156562150;156859437;156859437;156859437;156859505;157016182;157016182;157016182;157016182;157069166;157069166;157069166;157146212;157146212;157146212;157160586;157160586;157160586;157170893;157198424;157312786	156562352;156562352;156562352;156566133;156562333;156859669;156859669;156859669;156859669;157016244;157016307;157016307;157016307;157069297;157069297;157069297;157146332;157146332;157146332;157160737;157160737;157160737;157171829;157199228;157316445	+;+;+;+;+;+;+;+;+;+;+;+;+;+;+;+;+;+;+;+;+;+;+;+;+	10506	Negr1	3767	4434	4237	4980	4699	4374	3331	3764	5057	6911	4124	4742	3839	3737	4126	3782	3410	3676	4132.43	4445.57	4658.03	4665.73	4124.19	4235.75	3530.67	3690.15	3869.7	5502.43	5061.9	5776.57	3784.84	3262.94	3452.12	3946.59	4012.52	4184.43	4341.89	5446.97	4240.92	0.3273	0.0773425	4.23168
108	ENSMUSG00000038646.13	chr7;chr7;chr7;chr7;chr7;chr7;chr7;chr7	81762925;81763050;81763283;81767527;81767527;81767527;81768369;81768369	81763056;81763263;81763364;81767659;81767723;81767723;81769491;81769480	+;+;+;+;+;+;+;+	1741	Ramac	1010	1091	919	1174	1233	939	994	1036	1437	1620	1023	1108	1362	1475	1598	1109	904	960	1107.98	1093.85	1010.32	1099.91	1082.17	909.321	1053.58	1015.67	1099.62	1289.82	1255.65	1349.73	1342.78	1287.89	1337.01	1157.26	1063.73	1092.78	1030.47	1298.4	1147.17	0.3325	0.0785845	4.23149
109	ENSMUSG00000064368.1	chrM	13552	14070	-	519	mt-Nd6	17140	17723	18677	17504	22022	24815	22585	24669	26764	36061	25185	26601	26209	37488	25145	18262	15885	18316	18802.7	17769.3	20532.9	16399.4	19328.1	24030.7	23938.8	24185	20480.3	28711.2	30912.7	32404.6	25839.2	32732.4	21038.2	19056.8	18691.8	20849.3	19919.4	30676.2	23094.6	0.6229	0.147215	4.23142
110	ENSMUSG00000075590.4	chr15;chr15;chr15;chr15;chr15;chr15;chr15;chr15;chr15;chr15;chr15;chr15;chr15;chr15;chr15;chr15;chr15;chr15;chr15;chr15;chr15;chr15;chr15;chr15;chr15;chr15;chr15;chr15;chr15;chr15;chr15;chr15;chr15;chr15;chr15;chr15;chr15;chr15;chr15;chr15;chr15;chr15;chr15;chr15;chr15;chr15;chr15;chr15;chr15;chr15;chr15;chr15;chr15;chr15;chr15;chr15;chr15;chr15;chr15;chr15;chr15;chr15;chr15;chr15;chr15;chr15;chr…	76085518;76085518;76085594;76085595;76087231;76087231;76087231;76087231;76087373;76087373;76087373;76087373;76087521;76087521;76087521;76087521;76088291;76088291;76088291;76088291;76088298;76088510;76088510;76088510;76088510;76088510;76088542;76088650;76088650;76088650;76088650;76088650;76088650;76088865;76088865;76088865;76088865;76088865;76089437;76089437;76089437;76089437;76089437;76089455;760…	76087144;76087144;76087144;76087144;76087286;76087286;76087286;76087286;76087436;76087436;76087436;76087436;76087574;76087574;76087574;76087574;76088426;76088426;76088426;76088426;76088426;76088560;76088560;76088560;76088560;76088560;76088560;76088752;76088994;76088752;76088752;76088752;76088752;76088997;76088997;76088997;76088997;76088997;76089532;76089532;76089532;76089532;76089532;76089532;760…	-;-;-;-;-;-;-;-;-;-;-;-;-;-;-;-;-;-;-;-;-;-;-;-;-;-;-;-;-;-;-;-;-;-;-;-;-;-;-;-;-;-;-;-;-;-;-;-;-;-;-;-;-;-;-;-;-;-;-;-;-;-;-;-;-;-;-;-;-;-;-;-;-;-;-;-;-;-;-;-;-;-;-;-;-;-;-;-;-;-	3894	Nrbp2	2343	3052	2131	2759	3052	3020	2662	3157	4204	2438	1574	1556	2443	2610	3727	1740	1776	1767	2570.29	3059.97	2342.76	2584.89	2678.66	2924.55	2821.57	3095.06	3216.97	1941.1	1931.97	1895.47	2408.53	2278.9	3118.29	1815.72	2089.81	2011.4	2729.37	1922.85	2488.11	-0.5052	0.119439	-4.22951
111	ENSMUSG00000064354.1	chrM	7013	7696	+	684	mt-Co2	1819	2082	1388	1914	2064	1572	1636	1893	2022	3102	2587	1940	2230	2653	2089	1611	1515	1928	1995.46	2087.43	1525.92	1793.21	1811.52	1522.31	1734.07	1855.86	1547.27	2469.77	3175.35	2363.25	2198.54	2316.45	1747.81	1681.11	1782.69	2194.66	1709.02	2669.45	1989.04	0.6429	0.152636	4.212
112	ENSMUSG00000018199.9	chr1;chr1;chr1;chr1;chr1;chr1;chr1;chr1;chr1;chr1;chr1;chr1;chr1;chr1;chr1;chr1	143750790;143755848;143759943;143759943;143760353;143760353;143761270;143765433;143765433;143765774;143765774;143766590;143766590;143770426;143770426;143776921	143757894;143757894;143760089;143760089;143761386;143760466;143761386;143765570;143765570;143765920;143765920;143766810;143766810;143771026;143771026;143777068	-;-;-;-;-;-;-;-;-;-;-;-;-;-;-;-	9541	Ro60	1500	1480	1534	1481	1593	1359	1846	1843	2235	2081	1364	1390	2160	2330	2350	1469	1273	1397	1645.51	1483.86	1686.43	1387.54	1398.13	1316.05	1956.66	1806.84	1710.26	1656.86	1674.21	1693.26	2129.53	2034.42	1966.19	1532.93	1497.93	1590.22	1367.24	1674.78	1675.93	0.2921	0.0693798	4.20962
113	ENSMUSG00000000563.17	chr3;chr3;chr3;chr3;chr3;chr3;chr3;chr3;chr3;chr3;chr3;chr3;chr3;chr3;chr3;chr3;chr3;chr3;chr3;chr3;chr3;chr3;chr3;chr3;chr3;chr3	105942698;105942702;105942898;105943687;105943687;105951591;105951591;105951591;105953669;105953827;105954018;105954018;105954018;105955896;105955896;105955896;105957870;105958591;105958862;105958862;105958862;105959148;105959148;105959148;105959148;105959926	105943063;105943063;105943063;105943866;105943866;105951716;105951716;105951716;105956041;105954181;105954181;105954181;105954181;105956006;105956041;105956041;105958036;105958898;105958898;105958898;105958898;105959264;105959246;105959276;105959558;105960099	-;-;-;-;-;-;-;-;-;-;-;-;-;-;-;-;-;-;-;-;-;-;-;-;-;-	4105	Atp5pb	3262	3378	2618	3284	3248	2839	3326	3657	4683	4525	2774	3159	4287	5059	5142	3087	2668	2776	3578.44	3386.82	2878.15	3076.76	2850.68	2749.27	3525.37	3585.25	3583.51	3602.74	3404.87	3848.2	4226.52	4417.23	4302.18	3221.35	3139.42	3159.95	2892.24	3618.6	3474.26	0.3232	0.0769094	4.20208
114	ENSMUSG00000057561.10	chr18;chr18;chr18;chr18;chr18;chr18;chr18;chr18;chr18;chr18;chr18;chr18;chr18;chr18;chr18;chr18;chr18;chr18;chr18;chr18;chr18;chr18;chr18;chr18;chr18;chr18;chr18;chr18;chr18;chr18	46597701;46597704;46597708;46597710;46597725;46597755;46597798;46598014;46598051;46598641;46598641;46598641;46598641;46598641;46598641;46598641;46599277;46607504;46607504;46607504;46607504;46607504;46607504;46607504;46607504;46608348;46615793;46615793;46616256;46616256	46597800;46597800;46597800;46597800;46598700;46597800;46598156;46598156;46598156;46598700;46598700;46598700;46598700;46598700;46598700;46598700;46599400;46609249;46607742;46609178;46609178;46610211;46608276;46607742;46609249;46609171;46615927;46615927;46616435;46616456	+;+;+;+;+;+;+;+;+;+;+;+;+;+;+;+;+;+;+;+;+;+;+;+;+;+;+;+;+;+	4168	Eif1a	769	813	803	857	820	715	939	881	1131	1146	783	786	1065	1335	1233	785	710	742	843.6	815.122	882.794	802.918	719.692	692.401	995.287	863.715	865.461	912.428	961.073	957.483	1049.97	1165.65	1031.62	819.163	835.452	844.627	738.337	943.661	892.136	0.3525	0.0839635	4.19775
115	ENSMUSG00000033170.14	chr15;chr15;chr15;chr15;chr15;chr15;chr15;chr15;chr15;chr15;chr15;chr15;chr15;chr15;chr15;chr15;chr15;chr15;chr15;chr15;chr15;chr15;chr15;chr15;chr15;chr15;chr15;chr15;chr15;chr15;chr15;chr15;chr15;chr15;chr15;chr15;chr15;chr15;chr15;chr15;chr15;chr15;chr15;chr15;chr15;chr15	78775138;78776493;78777465;78777465;78777959;78777959;78778198;78778198;78779395;78779395;78780242;78780242;78780477;78780477;78781073;78781073;78781475;78781475;78787356;78787356;78787411;78787846;78787846;78787846;78788722;78788722;78788722;78789731;78789731;78789731;78790327;78791041;78791041;78792886;78792886;78793853;78793853;78795209;78795209;78799096;78799096;78801633;78801633;78802381;788…	78776830;78776830;78777577;78777577;78778074;78778074;78778356;78778356;78779488;78779488;78780311;78780311;78780720;78780720;78781184;78781184;78781634;78781634;78787479;78787479;78787479;78787874;78787874;78787874;78788837;78788837;78788837;78789856;78789856;78789856;78790515;78791232;78791232;78793011;78793011;78794008;78794008;78795400;78795400;78799421;78799421;78801770;78801770;78802669;788…	-;-;-;-;-;-;-;-;-;-;-;-;-;-;-;-;-;-;-;-;-;-;-;-;-;-;-;-;-;-;-;-;-;-;-;-;-;-;-;-;-;-;-;-;-;-	4952	Card10	105	95	102	84	98	99	65	93	108	68	34	27	131	100	125	43	45	59	115.186	95.248	112.136	78.6991	86.012	95.8709	68.8964	91.1753	82.6435	54.1406	41.7324	32.8906	129.152	87.3144	104.584	44.8714	52.9512	67.1604	86.8607	42.9212	80.0369	-0.989	0.235607	-4.19757
116	ENSMUSG00000031862.11	chr8;chr8;chr8;chr8;chr8;chr8;chr8;chr8;chr8;chr8;chr8;chr8;chr8;chr8;chr8;chr8;chr8;chr8;chr8;chr8;chr8;chr8;chr8;chr8;chr8;chr8;chr8;chr8;chr8;chr8;chr8;chr8;chr8;chr8;chr8;chr8;chr8;chr8;chr8;chr8;chr8;chr8;chr8;chr8;chr8;chr8;chr8;chr8;chr8;chr8;chr8;chr8;chr8;chr8;chr8;chr8;chr8;chr8;chr8;chr8;chr8;chr8;chr8;chr8;chr8;chr8;chr8;chr8;chr8;chr8;chr8;chr8;chr8;chr8;chr8;chr8;chr8;chr8;chr8;chr8…	69791163;69791250;69791271;69793749;69793749;69793749;69793930;69793930;69793930;69796579;69796579;69796579;69796830;69796830;69796830;69796953;69796970;69797082;69797082;69797082;69797082;69797082;69797089;69797225;69797225;69797707;69797707;69797707;69797707;69797707;69797941;69797941;69797941;69797941;69798387;69798387;69798387;69798396;69798584;69798584;69798812;69798812;69798812;69798812;697…	69791641;69791641;69791641;69793838;69793838;69793838;69794120;69794120;69794120;69796651;69796651;69796651;69796985;69796985;69796985;69796985;69796985;69797331;69797151;69798513;69797151;69797151;69797331;69797331;69797331;69797836;69797836;69797836;69798721;69797836;69797996;69798453;69797996;69797996;69798721;69798561;69798513;69798932;69798721;69798721;69798932;69798932;69798932;69798932;697…	+;+;+;+;+;+;+;+;+;+;+;+;+;+;+;+;+;+;+;+;+;+;+;+;+;+;+;+;+;+;+;+;+;+;+;+;+;+;+;+;+;+;+;+;+;+;+;+;+;+;+;+;+;+;+;+;+;+;+;+;+;+;+;+;+;+;+;+;+;+;+;+;+;+;+;+;+;+;+;+;+;+;+;+;+;+;+;+;+;+;+;+;+;+;+;+;+;+;+;+;+;+;+;+;+;+;+;+;+;+;+;+;+	6273	Atp13a1	953	993	886	1341	1468	1318	849	1007	1211	1173	910	840	864	967	1129	1066	974	1020	1045.45	995.592	974.041	1256.37	1288.42	1276.34	899.892	987.242	926.678	933.925	1116.96	1023.26	851.811	844.33	944.606	1112.39	1146.1	1161.08	1273.71	1024.71	1043.58	-0.3182	0.0759119	-4.19144
117	ENSMUSG00000004894.10	chr3;chr3;chr3;chr3;chr3;chr3;chr3;chr3;chr3;chr3;chr3;chr3;chr3;chr3;chr3;chr3;chr3;chr3;chr3;chr3;chr3	88021750;88022061;88022638;88023221;88023221;88023221;88023524;88023524;88023524;88023534;88023765;88023765;88023765;88024330;88024330;88026885;88026885;88026885;88027385;88027385;88027385	88022825;88022825;88022825;88023403;88023403;88023403;88023673;88023640;88023640;88023640;88024009;88024118;88024471;88024471;88024471;88026940;88026940;88026940;88027492;88027478;88027583	-;-;-;-;-;-;-;-;-;-;-;-;-;-;-;-;-;-;-;-;-	2371	Hapln2	673	499	426	199	245	329	690	697	869	144	109	118	1267	1235	1291	394	238	327	738.287	500.303	468.331	186.442	215.03	318.601	731.361	683.325	664.974	114.651	133.789	143.744	1249.13	1078.33	1080.15	411.147	280.053	372.228	240.024	130.728	520.548	-0.8813	0.210294	-4.19102
118	ENSMUSG00000063511.11	chr7;chr7;chr7;chr7;chr7;chr7;chr7;chr7;chr7;chr7;chr7;chr7;chr7;chr7;chr7;chr7;chr7;chr7;chr7;chr7;chr7;chr7;chr7;chr7;chr7;chr7;chr7;chr7;chr7;chr7;chr7;chr7;chr7;chr7;chr7;chr7;chr7;chr7;chr7;chr7;chr7;chr7;chr7;chr7;chr7;chr7;chr7;chr7;chr7;chr7;chr7;chr7;chr7;chr7;chr7;chr7;chr7;chr7;chr7;chr7;chr7;chr7;chr7;chr7;chr7;chr7;chr7;chr7;chr7;chr7;chr7;chr7;chr7;chr7;chr7;chr7;chr7;chr7;chr7;chr7…	45376453;45376459;45376462;45376463;45376485;45377146;45377356;45377356;45377356;45377356;45377395;45377395;45380602;45380717;45380717;45380717;45380717;45380717;45380717;45380717;45381353;45381825;45383125;45383540;45383708;45383758;45383773;45383804;45383804;45383804;45383804;45383804;45383804;45386949;45387243;45387243;45387243;45387243;45387243;45387243;45387243;45387243;45387389;45387389;453…	45377278;45376676;45377278;45377278;45376713;45377278;45377443;45377443;45377443;45377443;45377443;45377443;45380618;45381317;45380818;45380818;45380818;45383184;45380818;45380818;45384274;45383184;45383184;45383885;45383885;45383885;45383885;45383885;45383885;45383885;45383885;45383885;45383885;45387305;45387305;45387305;45387305;45387305;45387305;45387305;45387305;45387305;45387453;45387453;453…	-;-;-;-;-;-;-;-;-;-;-;-;-;-;-;-;-;-;-;-;-;-;-;-;-;-;-;-;-;-;-;-;-;-;-;-;-;-;-;-;-;-;-;-;-;-;-;-;-;-;-;-;-;-;-;-;-;-;-;-;-;-;-;-;-;-;-;-;-;-;-;-;-;-;-;-;-;-;-;-;-;-;-;-;-;-;-;-;-;-;-;-;-;-	7618	Snrnp70	4437	5569	5292	7042	7787	7121	4951	5998	7170	6976	4573	4202	4194	4587	5294	5428	5291	5454	4867.43	5583.54	5817.86	6597.6	6834.45	6895.92	5247.78	5880.32	5486.61	5554.19	5613.01	5118.76	4134.83	4005.11	4429.36	5664.23	6225.88	6208.35	6775.99	5428.65	5564.73	-0.3196	0.0762828	-4.19017
119	ENSMUSG00000073434.12	chr17;chr17;chr17;chr17;chr17;chr17;chr17;chr17;chr17;chr17;chr17;chr17;chr17;chr17;chr17;chr17;chr17;chr17;chr17;chr17;chr17;chr17;chr17;chr17;chr17;chr17;chr17;chr17;chr17;chr17;chr17;chr17;chr17;chr17;chr17;chr17;chr17;chr17;chr17;chr17;chr17;chr17;chr17;chr17;chr17;chr17;chr17;chr17;chr17;chr17;chr17;chr17;chr17;chr17;chr17;chr17;chr17;chr17;chr17;chr17;chr17;chr17;chr17;chr17;chr17;chr17;chr…	25844771;25844771;25844772;25844773;25844774;25845375;25845375;25845375;25845375;25845375;25845388;25845579;25845579;25845579;25845579;25845579;25845579;25845771;25845771;25845771;25845771;25845771;25845999;25845999;25845999;25845999;25845999;25845999;25846240;25846240;25846240;25846240;25846240;25846240;25846524;25846524;25846524;25846524;25846524;25847800;25847800;25847800;25847800;25848327;258…	25845225;25845225;25845225;25845225;25845225;25845459;25845459;25845459;25845459;25845459;25845459;25845698;25845914;25845698;25845698;25845698;25845698;25845914;25845914;25845914;25845914;25845914;25846129;25846129;25846129;25846129;25846129;25846129;25846494;25846414;25846414;25846414;25846414;25846414;25846581;25846646;25846646;25846646;25846646;25847971;25847971;25847971;25847971;25848438;258…	-;-;-;-;-;-;-;-;-;-;-;-;-;-;-;-;-;-;-;-;-;-;-;-;-;-;-;-;-;-;-;-;-;-;-;-;-;-;-;-;-;-;-;-;-;-;-;-;-;-;-;-;-;-;-;-;-;-;-;-;-;-;-;-;-;-;-;-;-;-;-;-;-;-;-;-;-;-;-;-;-;-;-;-;-;-;-;-;-;-;-;-;-;-;-;-;-;-;-;-;-;-;-;-;-;-;-;-;-;-;-;-;-;-;-;-;-;-;-;-;-;-;-;-;-;-;-;-;-;-;-;-;-;-;-;-;-;-;-;-;-;-;-;-;-;-;-;-;-;-;-;-;-;-;-;-;-;-;-;-;-;-;-;-;-;-;-;-;-;-;-;-;-;-;-;-;-;-;-;-;-;-;-;-;-;-;-;-;-;-;-;-;-;-;-;-;-;-;-;-…	8538	Wdr90	365	409	423	797	787	699	350	534	642	632	441	316	355	420	439	598	545	627	400.408	410.067	465.033	746.704	690.729	676.906	370.98	523.523	491.269	503.189	541.294	384.942	349.992	366.72	367.3	624.025	641.298	713.721	704.78	476.475	514.895	-0.5631	0.13443	-4.1885
120	ENSMUSG00000064367.1	chrM	11742	13565	+	1824	mt-Nd5	91394	106135	91914	98940	120932	125301	109092	120392	132868	167519	119104	125582	114498	154050	126726	100544	87944	94804	100260	106412	101047	92696.3	106139	121341	115631	118030	101673	133376	146191	152980	112883	134508	106028	104920	103483	107916	106725	144183	114751	0.434	0.104433	4.15563
121	ENSMUSG00000056724.15	chr9;chr9;chr9;chr9;chr9;chr9;chr9;chr9;chr9;chr9;chr9;chr9;chr9;chr9;chr9;chr9;chr9;chr9;chr9;chr9;chr9;chr9;chr9;chr9;chr9;chr9;chr9;chr9;chr9;chr9;chr9;chr9;chr9;chr9;chr9;chr9;chr9;chr9;chr9;chr9;chr9;chr9;chr9;chr9;chr9;chr9;chr9;chr9;chr9;chr9;chr9;chr9;chr9;chr9;chr9;chr9;chr9;chr9;chr9;chr9;chr9;chr9;chr9;chr9;chr9;chr9;chr9;chr9;chr9;chr9;chr9;chr9;chr9;chr9;chr9;chr9;chr9;chr9;chr9;chr9…	110624789;110624789;110624872;110625043;110625043;110625329;110625329;110625329;110625329;110625329;110625734;110625734;110625734;110625734;110625734;110625963;110625963;110625963;110625963;110625963;110626217;110626217;110626217;110626217;110626217;110626536;110626536;110626536;110626536;110626536;110626733;110626733;110626733;110626733;110626733;110627078;110627078;110627078;110627078;110627078…	110625226;110625226;110625226;110625226;110625226;110625464;110625464;110625464;110625464;110625464;110625882;110625882;110625882;110625882;110625882;110626121;110626121;110626121;110626121;110626121;110626333;110626333;110626333;110626333;110626333;110626630;110626630;110626630;110626630;110626630;110626905;110626905;110626905;110626905;110626905;110627187;110627187;110627187;110627187;110627187…	-;-;-;-;-;-;-;-;-;-;-;-;-;-;-;-;-;-;-;-;-;-;-;-;-;-;-;-;-;-;-;-;-;-;-;-;-;-;-;-;-;-;-;-;-;-;-;-;-;-;-;-;-;-;-;-;-;-;-;-;-;-;-;-;-;-;-;-;-;-;-;-;-;-;-;-;-;-;-;-;-;-;-;-;-;-;-;-;-;-;-;-;-;-;-;-;-;-;-;-;-;-;-;-;-;-;-;-;-;-;-;-;-;-;-;-;-;-;-;-;-;-;-;-;-;-;-;-;-;-;-;-;-;-;-;-;-;-;-;-;-;-;-;-;-;-;-;-;-;-;-;-;-;-;-;-;-;-;-;-;-;-;-;-;-;-;-;-;-;-;-;-;-;-;-;-;-;-;-;-;-;-;-;-;-;-;-;-;-;-;-;-;-;-;-;-;-;-;-;-…	9554	Nbeal2	558	665	629	619	627	648	439	592	785	491	315	304	519	463	709	419	442	535	612.131	666.736	691.503	579.937	550.301	627.518	465.315	580.385	600.696	390.927	386.639	370.324	511.678	404.265	593.202	437.235	520.098	608.996	585.919	382.63	533.216	-0.6137	0.147717	-4.15473
122	ENSMUSG00000026753.5	chr2;chr2;chr2;chr2;chr2;chr2;chr2;chr2;chr2;chr2;chr2;chr2;chr2;chr2;chr2;chr2;chr2;chr2;chr2;chr2;chr2;chr2;chr2;chr2;chr2;chr2;chr2;chr2	39194354;39196734;39196777;39197497;39199663;39199663;39199663;39199663;39199847;39200042;39200042;39200042;39200042;39200042;39200887;39204833;39204833;39204833;39206652;39206652;39210958;39210958;39210958;39210958;39225808;39226167;39226167;39226167	39197589;39197589;39197589;39197589;39199872;39199872;39199872;39199872;39199872;39200121;39200121;39200121;39200121;39200121;39200990;39204974;39204974;39204974;39206717;39206717;39211053;39211053;39211053;39211053;39226032;39226320;39226282;39226451	-;-;-;-;-;-;-;-;-;-;-;-;-;-;-;-;-;-;-;-;-;-;-;-;-;-;-;-	4444	Ppp6c	880	933	950	1054	1136	991	1090	1125	1393	1639	1001	991	1167	1599	1362	1044	902	924	965.368	935.435	1044.4	987.486	997.037	959.677	1155.34	1102.93	1065.95	1304.95	1228.65	1207.21	1150.54	1396.16	1139.55	1089.43	1061.38	1051.8	981.4	1246.94	1102.4	0.3469	0.083521	4.15316
123	ENSMUSG00000072770.9	chr6;chr6;chr6;chr6;chr6;chr6;chr6;chr6;chr6;chr6;chr6;chr6;chr6;chr6;chr6;chr6;chr6;chr6;chr6;chr6;chr6;chr6;chr6;chr6;chr6;chr6;chr6;chr6;chr6	125049689;125049947;125049959;125049967;125050434;125050434;125050434;125050434;125050847;125050847;125050847;125050847;125051243;125051243;125051243;125051361;125051854;125053490;125053490;125053490;125053802;125054673;125054673;125060810;125061086;125062189;125062436;125062936;125062936	125050052;125050052;125050052;125050052;125050649;125050649;125050649;125050649;125050941;125050941;125050941;125050941;125051360;125051497;125051360;125051547;125051890;125054193;125054194;125053952;125053952;125055216;125054805;125060989;125061253;125062519;125062519;125063242;125063267	+;+;+;+;+;+;+;+;+;+;+;+;+;+;+;+;+;+;+;+;+;+;+;+;+;+;+;+;+	3277	Acrbp	106	103	110	115	155	147	82	81	110	92	63	61	100	85	138	103	95	114	116.283	103.269	120.931	107.743	136.039	142.354	86.9154	79.4108	84.1739	73.249	77.3277	74.3085	98.5892	74.2172	115.461	107.483	111.786	129.768	128.712	74.9617	102.184	-0.7823	0.188356	-4.15312
124	ENSMUSG00000039781.14	chr11;chr11;chr11;chr11;chr11;chr11;chr11;chr11;chr11;chr11;chr11;chr11;chr11;chr11;chr11;chr11;chr11;chr11;chr11;chr11;chr11;chr11;chr11;chr11;chr11;chr11;chr11;chr11;chr11;chr11;chr11;chr11;chr11;chr11;chr11;chr11;chr11;chr11;chr11;chr11;chr11;chr11;chr11;chr11;chr11;chr11;chr11;chr11;chr11;chr11;chr11;chr11;chr11;chr11;chr11;chr11;chr11;chr11;chr11;chr11;chr11;chr11;chr11;chr11;chr11;chr11;chr…	120064430;120064430;120064430;120064434;120064639;120064785;120064785;120064785;120064785;120065388;120065388;120065388;120065388;120065638;120065638;120065638;120065638;120065911;120065911;120065911;120065911;120066694;120066694;120066694;120066694;120066921;120066921;120066921;120066921;120067129;120067130;120067130;120067130;120067946;120067946;120067946;120067946;120067946;120068089;120068698…	120064709;120064709;120064709;120064709;120064845;120064845;120064968;120064845;120064845;120065551;120065551;120065551;120065551;120065815;120065815;120065815;120065815;120066053;120066053;120066053;120066053;120066768;120066768;120066768;120066768;120067038;120067038;120067038;120067038;120067237;120067237;120067237;120067237;120068147;120068057;120068147;120068147;120068147;120068147;120068800…	-;-;-;-;-;-;-;-;-;-;-;-;-;-;-;-;-;-;-;-;-;-;-;-;-;-;-;-;-;-;-;-;-;-;-;-;-;-;-;-;-;-;-;-;-;-;-;-;-;-;-;-;-;-;-;-;-;-;-;-;-;-;-;-;-;-;-;-;-;-;-;-;-;-;-;-;-;-;-;-;-;-;-;-;-;-;-;-;-;-;-;-;-;-;-;-;-;-;-;-	3833	Cep131	584	523	636	851	897	829	612	682	936	784	503	472	590	639	648	578	549	572	640.654	524.365	699.199	797.297	787.273	802.798	648.686	668.619	716.243	624.209	617.394	574.977	581.676	557.939	542.165	603.154	646.005	651.114	795.789	605.527	649.098	-0.3925	0.0946425	-4.14766
125	ENSMUSG00000024395.9	chr18;chr18;chr18;chr18;chr18;chr18;chr18;chr18;chr18;chr18;chr18;chr18;chr18;chr18;chr18;chr18;chr18;chr18;chr18;chr18;chr18;chr18;chr18;chr18;chr18;chr18;chr18;chr18;chr18;chr18;chr18;chr18;chr18;chr18;chr18;chr18;chr18;chr18;chr18;chr18;chr18;chr18;chr18;chr18;chr18;chr18;chr18;chr18;chr18;chr18;chr18;chr18;chr18;chr18;chr18	31922290;31922309;31931325;31931346;31935514;31937276;31939418;31941637;31941740;31941740;31941740;31941740;31941740;31944139;31944139;31944139;31944139;31944139;31944436;31944436;31944436;31944436;31944436;31954096;31954344;31954436;31954436;31954436;31954436;31954436;31954436;31954436;31954834;31955051;31955258;31955258;31955258;31955258;31956258;31956258;31956258;31956258;31956333;31956953;319…	31922476;31922476;31931550;31931550;31935557;31937525;31939511;31941899;31941899;31941899;31941899;31941899;31941899;31944205;31944205;31944205;31944205;31944205;31944556;31944556;31944556;31944556;31944556;31954134;31954585;31954550;31954479;31954571;31954584;31954585;31954585;31954585;31955214;31955082;31955408;31955408;31955369;31955408;31956279;31956350;31956350;31956350;31956350;31957001;319…	+;+;+;+;+;+;+;+;+;+;+;+;+;+;+;+;+;+;+;+;+;+;+;+;+;+;+;+;+;+;+;+;+;+;+;+;+;+;+;+;+;+;+;+;+;+;+;+;+;+;+;+;+;+;+	3060	Lims2	174	159	156	155	176	176	148	170	226	129	94	74	186	188	205	103	80	90	190.88	159.415	171.502	145.219	154.471	170.437	156.872	166.665	172.939	102.708	115.378	90.1447	183.376	164.151	171.518	107.483	94.1354	102.448	156.709	102.743	145.541	-0.6085	0.146724	-4.14734
126	ENSMUSG00000037761.16	chr2;chr2;chr2;chr2;chr2;chr2;chr2;chr2;chr2;chr2;chr2;chr2;chr2;chr2;chr2;chr2;chr2;chr2;chr2;chr2;chr2;chr2;chr2;chr2;chr2;chr2;chr2;chr2;chr2;chr2;chr2;chr2;chr2;chr2;chr2;chr2	158624888;158624888;158624888;158624888;158626327;158626327;158626327;158626327;158628057;158628057;158628057;158628057;158631463;158631463;158631463;158631629;158632272;158632272;158632272;158632272;158634547;158634845;158635307;158635307;158635307;158635307;158636008;158636008;158636027;158636668;158636668;158636668;158636668;158638633;158638633;158638633	158625516;158625516;158625516;158625516;158626556;158626556;158626556;158626556;158628226;158628226;158629157;158628226;158631680;158631680;158631680;158631680;158632454;158632454;158632454;158632454;158634747;158634915;158635426;158635426;158636147;158635426;158636147;158636147;158636147;158636697;158636800;158636800;158636800;158639211;158639198;158639198	+;+;+;+;+;+;+;+;+;+;+;+;+;+;+;+;+;+;+;+;+;+;+;+;+;+;+;+;+;+;+;+;+;+;+;+	4186	Actr5	189	218	209	207	221	192	200	205	263	162	108	113	161	192	220	147	155	140	207.335	218.569	229.768	193.937	193.966	185.931	211.989	200.978	201.252	128.982	132.562	137.653	158.729	167.644	184.068	153.397	182.387	159.363	191.278	133.066	180.473	-0.5278	0.127364	-4.14371
127	ENSMUSG00000034949.18	chr10;chr10;chr10;chr10;chr10;chr10;chr10;chr10;chr10;chr10;chr10;chr10;chr10;chr10;chr10;chr10;chr10;chr10;chr10;chr10;chr10;chr10;chr10;chr10;chr10;chr10;chr10;chr10;chr10;chr10;chr10;chr10;chr10;chr10;chr10;chr10;chr10;chr10;chr10;chr10;chr10;chr10;chr10;chr10;chr10;chr10;chr10;chr10;chr10;chr10;chr10;chr10	81233155;81233155;81233176;81233176;81233187;81233611;81233615;81237357;81237357;81237357;81237357;81237357;81239430;81239430;81239430;81239934;81239934;81239934;81241995;81241995;81242770;81242770;81243650;81244661;81244661;81245405;81245405;81246029;81246029;81246590;81246590;81247219;81247219;81248390;81248390;81248416;81248984;81248984;81248984;81249051;81249165;81249165;81249165;81249165;812…	81233242;81233242;81233242;81233242;81233242;81233761;81233761;81237591;81237577;81237591;81237553;81237591;81239514;81239514;81239514;81240214;81242417;81240214;81242174;81242174;81243795;81242956;81243795;81244780;81244780;81245544;81245544;81246161;81246161;81246756;81246756;81247393;81247393;81248528;81248528;81248528;81249078;81249078;81249078;81249078;81249260;81249260;81249260;81249260;812…	+;+;+;+;+;+;+;+;+;+;+;+;+;+;+;+;+;+;+;+;+;+;+;+;+;+;+;+;+;+;+;+;+;+;+;+;+;+;+;+;+;+;+;+;+;+;+;+;+;+;+;+	7483	Zfr2	1311	1382	1288	2004	2055	1844	946	1199	1467	1601	1172	1083	1203	1066	1591	1720	1564	1490	1438.18	1385.61	1415.99	1877.53	1803.62	1785.72	1002.71	1175.48	1122.57	1274.69	1438.54	1319.28	1186.03	930.771	1331.15	1794.85	1840.35	1696.08	1822.29	1344.17	1434.4	-0.44	0.106301	-4.13938
128	ENSMUSG00000030400.17	chr7;chr7;chr7;chr7;chr7;chr7;chr7;chr7;chr7;chr7;chr7;chr7;chr7;chr7;chr7;chr7;chr7;chr7;chr7;chr7;chr7;chr7;chr7;chr7;chr7;chr7;chr7;chr7;chr7;chr7;chr7;chr7;chr7;chr7;chr7;chr7;chr7;chr7;chr7;chr7;chr7;chr7;chr7;chr7;chr7;chr7;chr7;chr7;chr7;chr7;chr7;chr7;chr7;chr7;chr7;chr7;chr7;chr7;chr7;chr7;chr7;chr7;chr7;chr7;chr7;chr7;chr7;chr7;chr7;chr7;chr7;chr7;chr7;chr7;chr7;chr7;chr7;chr7;chr7;chr7…	19382010;19382018;19382031;19382040;19382208;19382269;19382279;19382279;19383944;19383944;19383944;19383944;19383944;19384099;19384099;19384099;19384099;19384302;19384302;19384302;19384302;19384302;19385623;19385623;19385623;19385623;19385830;19385830;19385830;19386707;19386707;19386707;19386932;19386932;19386932;19386975;19387113;19387113;19387113;19387113;19387329;19387329;19387329;19387329;193…	19382059;19382059;19382059;19382059;19382378;19382378;19382378;19382378;19384021;19384021;19384021;19384021;19384021;19384161;19384161;19384161;19384161;19384415;19384415;19384415;19384363;19384415;19385739;19385739;19385688;19385739;19385893;19385946;19385946;19386830;19386830;19386830;19387028;19387028;19387028;19387028;19387246;19387246;19387246;19387246;19387497;19387497;19387497;19387497;193…	+;+;+;+;+;+;+;+;+;+;+;+;+;+;+;+;+;+;+;+;+;+;+;+;+;+;+;+;+;+;+;+;+;+;+;+;+;+;+;+;+;+;+;+;+;+;+;+;+;+;+;+;+;+;+;+;+;+;+;+;+;+;+;+;+;+;+;+;+;+;+;+;+;+;+;+;+;+;+;+;+;+;+;+;+;+;+;+;+;+;+;+;+;+;+;+;+;+;+;+;+;+;+;+;+;+;+;+	4170	Ercc2	291	388	275	434	473	402	300	322	412	378	266	209	336	400	410	366	351	359	319.23	389.013	302.327	406.612	415.14	389.294	317.983	315.682	315.269	300.958	326.495	254.598	331.26	349.257	343.037	381.928	413.019	408.654	403.682	294.017	348.875	-0.4561	0.110209	-4.13829
129	ENSMUSG00000064372.1	chrM	15356	15422	-	67	mt-Tp	814	1008	1108	913	1117	1292	1410	1222	1449	2135	1338	1494	1592	2175	1414	886	875	1073	892.966	1010.63	1218.1	855.384	980.361	1251.16	1494.52	1198.02	1108.8	1699.85	1642.29	1819.95	1569.54	1899.09	1183.06	924.558	1029.61	1221.41	1028.97	1720.7	1277.74	0.7419	0.17949	4.13353
130	ENSMUSG00000073563.3	chr18;chr18;chr18;chr18;chr18;chr18;chr18;chr18;chr18;chr18;chr18;chr18;chr18;chr18;chr18;chr18;chr18;chr18;chr18;chr18;chr18;chr18;chr18;chr18;chr18;chr18;chr18;chr18;chr18;chr18;chr18	53862122;53862188;53895531;53895531;53902853;53902853;53906600;53906600;53916975;53916975;53918799;53918799;53930069;53930069;53930278;53930278;53932191;53932191;53932244;53933450;53933450;53933450;53936853;53936853;53948048;53948048;53948048;53948645;53948645;53953245;53953245	53862600;53862600;53895954;53895954;53902893;53902893;53906669;53906669;53917123;53917123;53919033;53919033;53930154;53930154;53930362;53930362;53932339;53932339;53932339;53933545;53933545;53933545;53936948;53936948;53948154;53948154;53948154;53948671;53948668;53953473;53955548	+;+;+;+;+;+;+;+;+;+;+;+;+;+;+;+;+;+;+;+;+;+;+;+;+;+;+;+;+;+;+	4348	Csnk1g3	890	989	875	1247	1265	1086	954	889	1244	1678	1104	1082	1057	1182	1217	1192	1037	1046	976.338	991.581	961.948	1168.31	1110.26	1051.67	1011.19	871.558	951.93	1336	1355.08	1318.06	1042.09	1032.06	1018.23	1243.88	1220.23	1190.67	1110.08	1336.38	1102.84	0.2674	0.0648652	4.12245
131	ENSMUSG00000012405.16	chr14;chr14;chr14;chr14;chr14;chr14;chr14;chr14;chr14;chr14;chr14;chr14;chr14;chr14;chr14;chr14;chr14;chr14;chr14;chr14;chr14	18267823;18268960;18268960;18268965;18269000;18269304;18269907;18269907;18269907;18269907;18269907;18269907;18270279;18270279;18270279;18270279;18270279;18270823;18270845;18270959;18271219	18269316;18269316;18269316;18269316;18269316;18269316;18270043;18270043;18270119;18270043;18270043;18270043;18270626;18270460;18270460;18270460;18270460;18271029;18270970;18271067;18271391	-;-;-;-;-;-;-;-;-;-;-;-;-;-;-;-;-;-;-;-;-	2473	Rpl15	2408	2668	2162	2542	2432	2410	2648	2803	3723	3444	2150	2303	3353	3979	3813	2443	2155	2273	2641.6	2674.96	2376.84	2381.58	2134.5	2333.83	2806.73	2748	2848.9	2742.06	2638.96	2805.45	3305.7	3474.24	3190.24	2549.32	2535.77	2587.38	2283.3	2728.82	2709.78	0.2576	0.0626524	4.11229
132	ENSMUSG00000009207.15	chr2;chr2;chr2;chr2;chr2;chr2;chr2;chr2;chr2;chr2;chr2;chr2;chr2;chr2;chr2;chr2;chr2;chr2;chr2;chr2;chr2;chr2;chr2;chr2;chr2;chr2;chr2;chr2;chr2;chr2;chr2;chr2;chr2;chr2;chr2;chr2;chr2;chr2;chr2;chr2;chr2;chr2;chr2;chr2;chr2;chr2;chr2;chr2;chr2;chr2;chr2;chr2;chr2;chr2;chr2;chr2;chr2;chr2;chr2;chr2;chr2;chr2;chr2;chr2;chr2;chr2;chr2;chr2;chr2;chr2;chr2;chr2;chr2;chr2;chr2;chr2;chr2;chr2;chr2;chr2…	74520291;74520334;74520341;74521333;74522040;74528092;74528092;74529631;74529631;74529631;74529631;74529631;74530506;74530506;74530506;74530506;74530506;74531876;74531876;74531876;74531876;74531876;74531909;74537304;74537304;74537304;74537304;74537304;74537406;74547398;74547838;74547838;74547838;74547838;74547838;74547838;74547975;74547975;74547975;74547975;74547975;74547975;74547975;74548024;745…	74522297;74522297;74522297;74522297;74522297;74528174;74528174;74529801;74529801;74529801;74529801;74529801;74530576;74530576;74530576;74530576;74530576;74531981;74531981;74533106;74531981;74531981;74531981;74537501;74537501;74537501;74537501;74537501;74537501;74547889;74547889;74547889;74547889;74547889;74547889;74547889;74548058;74548058;74548058;74548058;74548058;74548058;74548058;74548058;745…	-;-;-;-;-;-;-;-;-;-;-;-;-;-;-;-;-;-;-;-;-;-;-;-;-;-;-;-;-;-;-;-;-;-;-;-;-;-;-;-;-;-;-;-;-;-;-;-;-;-;-;-;-;-;-;-;-;-;-;-;-;-;-;-;-;-;-;-;-;-;-;-;-;-;-;-;-;-;-;-;-;-;-;-;-;-;-;-;-;-;-;-;-;-;-;-;-;-;-;-;-	9154	Lnpk	735	814	775	1081	1137	1020	817	845	1017	1466	1031	998	824	938	959	874	885	829	806.302	816.125	852.011	1012.78	997.915	987.76	865.974	828.421	778.226	1167.21	1265.47	1215.73	812.375	819.009	802.371	912.036	1041.37	943.66	999.486	1216.14	940.264	0.2809	0.0683579	4.10908
133	ENSMUSG00000060073.9	chr12;chr12;chr12;chr12;chr12;chr12;chr12;chr12;chr12;chr12;chr12;chr12;chr12;chr12;chr12;chr12;chr12;chr12;chr12;chr12;chr12;chr12;chr12;chr12;chr12;chr12;chr12;chr12;chr12;chr12;chr12;chr12;chr12;chr12;chr12;chr12;chr12;chr12;chr12;chr12;chr12;chr12;chr12;chr12;chr12;chr12;chr12;chr12;chr12;chr12;chr12;chr12;chr12;chr12;chr12;chr12;chr12;chr12;chr12;chr12;chr12;chr12;chr12;chr12;chr12;chr12;chr…	70974621;70974671;70974671;70974683;70974689;70974708;70974715;70974719;70978733;70978733;70978733;70978733;70978733;70978733;70978733;70983319;70983319;70983319;70983319;70983319;70983324;70984493;70984493;70984493;70984493;70984493;70984493;70984672;70984672;70984672;70984672;70986863;70986863;70986863;70986863;70986863;70986892;70988424;70988424;70988424;70988424;70988424;70988424;70988424;709…	70974767;70974767;70974767;70974767;70974767;70974767;70974767;70974767;70978815;70978815;70979694;70978815;70978839;70978815;70978815;70983442;70983442;70983442;70983442;70983442;70983442;70984837;70984594;70984594;70984594;70984745;70984594;70984745;70984745;70984745;70984745;70986935;70986935;70986935;70986935;70986935;70986935;70988489;70988489;70988489;70988489;70988489;70988489;70988489;709…	+;+;+;+;+;+;+;+;+;+;+;+;+;+;+;+;+;+;+;+;+;+;+;+;+;+;+;+;+;+;+;+;+;+;+;+;+;+;+;+;+;+;+;+;+;+;+;+;+;+;+;+;+;+;+;+;+;+;+;+;+;+;+;+;+;+;+;+;+;+	3894	Psma3	894	949	915	930	1023	854	1022	974	1397	1366	853	886	1200	1348	1279	947	778	903	980.726	951.477	1005.92	871.311	897.86	827.007	1083.26	954.89	1069.01	1087.59	1046.99	1079.3	1183.07	1177	1070.11	988.213	915.467	1027.89	865.393	1071.29	1012.06	0.3082	0.0750039	4.10908
134	ENSMUSG00000002028.13	chr9;chr9;chr9;chr9;chr9;chr9;chr9;chr9;chr9;chr9;chr9;chr9;chr9;chr9;chr9;chr9;chr9;chr9;chr9;chr9;chr9;chr9;chr9;chr9;chr9;chr9;chr9;chr9;chr9;chr9;chr9;chr9;chr9;chr9;chr9;chr9;chr9;chr9;chr9;chr9;chr9;chr9;chr9;chr9;chr9;chr9;chr9;chr9;chr9;chr9;chr9;chr9;chr9;chr9;chr9;chr9;chr9;chr9;chr9;chr9;chr9;chr9;chr9;chr9;chr9;chr9;chr9;chr9;chr9;chr9;chr9;chr9;chr9;chr9;chr9;chr9;chr9;chr9;chr9;chr9…	44803355;44803355;44809064;44809064;44809715;44809715;44810636;44810636;44810902;44810902;44812987;44812987;44814575;44814575;44814680;44816595;44816595;44816595;44817605;44817706;44817706;44818283;44818283;44818283;44822687;44822687;44822735;44823228;44823228;44823228;44824325;44824325;44824325;44824521;44824521;44824521;44825390;44825390;44825390;44826822;44826822;44826822;44828784;44828784;448…	44808177;44808177;44809193;44809193;44809798;44809798;44810739;44810739;44811080;44811080;44813061;44813061;44814745;44814745;44814745;44816659;44816659;44816659;44817786;44817786;44817786;44820115;44822519;44822519;44822869;44822869;44822869;44823388;44823388;44823388;44824403;44824403;44824403;44824638;44824638;44824638;44825548;44825548;44825548;44826959;44826959;44826959;44828890;44828890;448…	-;-;-;-;-;-;-;-;-;-;-;-;-;-;-;-;-;-;-;-;-;-;-;-;-;-;-;-;-;-;-;-;-;-;-;-;-;-;-;-;-;-;-;-;-;-;-;-;-;-;-;-;-;-;-;-;-;-;-;-;-;-;-;-;-;-;-;-;-;-;-;-;-;-;-;-;-;-;-;-;-;-;-;-;-;-;-;-;-;-;-;-;-;-;-;-;-;-;-;-;-;-;-;-;-;-;-;-;-;-;-;-;-;-	16670	Kmt2a	4382	4765	4538	5886	5751	5629	3840	4606	5703	5853	3617	3652	3675	4062	4693	5246	4572	4639	4807.09	4777.44	4988.94	5514.56	5047.5	5451.08	4070.18	4515.63	4364.03	4660.07	4439.59	4448.76	3623.15	3546.71	3926.51	5474.3	5379.84	5280.62	5337.71	4516.14	4684.22	-0.2404	0.0585292	-4.10737
135	ENSMUSG00000020594.14	chr12;chr12;chr12;chr12;chr12;chr12;chr12;chr12;chr12;chr12;chr12;chr12;chr12;chr12;chr12;chr12;chr12;chr12;chr12;chr12;chr12;chr12;chr12;chr12;chr12;chr12;chr12;chr12;chr12;chr12;chr12;chr12;chr12;chr12;chr12;chr12;chr12;chr12;chr12;chr12;chr12;chr12;chr12;chr12;chr12;chr12;chr12;chr12;chr12;chr12;chr12;chr12;chr12;chr12;chr12;chr12;chr12;chr12;chr12;chr12;chr12;chr12;chr12;chr12;chr12;chr12;chr…	8674134;8674134;8674145;8674224;8674259;8674275;8674421;8674470;8674681;8674736;8674765;8677534;8678170;8698091;8698091;8698091;8698091;8698091;8698091;8698091;8698091;8698091;8698091;8698091;8698091;8698096;8699064;8699064;8700149;8705933;8705933;8705933;8705933;8705933;8705933;8705933;8705933;8705933;8705933;8705933;8705933;8705933;8707251;8709322;8709322;8709322;8709322;8709322;8709322;8709322…	8674170;8674170;8674170;8674480;8674480;8674480;8674480;8674480;8674826;8674833;8674839;8677596;8678231;8698159;8698159;8698159;8698159;8698159;8698159;8698159;8698159;8698159;8698159;8698159;8698159;8698159;8699188;8699188;8700222;8706041;8706041;8706041;8706041;8706041;8706041;8706041;8706041;8706041;8706041;8706041;8706041;8706041;8707368;8709490;8709509;8709509;8709509;8709509;8709509;8709509…	+;+;+;+;+;+;+;+;+;+;+;+;+;+;+;+;+;+;+;+;+;+;+;+;+;+;+;+;+;+;+;+;+;+;+;+;+;+;+;+;+;+;+;+;+;+;+;+;+;+;+;+;+;+;+;+;+;+;+;+;+;+;+;+;+;+;+;+;+;+;+;+;+;+;+;+;+;+;+;+;+;+;+;+;+;+;+;+;+;+;+;+;+;+;+;+;+;+;+;+;+;+;+;+;+;+;+;+;+;+;+;+;+;+;+;+;+;+;+;+;+;+;+;+;+;+;+;+;+;+;+;+;+;+;+;+;+;+;+;+;+;+;+;+;+;+;+;+;+;+;+;+;+;+;+;+;+;+;+;+;+;+;+;+;+;+;+;+;+;+;+;+;+;+;+;+;+;+;+;+;+;+;+;+;+;+;+;+;+;+;+;+;+;+;+;+;+;+;+;+…	7260	Pum2	3778	3957	3716	4407	5100	4094	3871	3793	4824	6112	4409	3976	4321	4742	4817	4392	3793	4024	4144.5	3967.33	4085.26	4128.89	4476.14	3964.6	4103.04	3718.58	3691.41	4866.28	5411.71	4843.45	4260.04	4140.45	4030.26	4583.14	4463.2	4580.56	4189.88	5040.48	4303.27	0.266	0.0647914	4.10472
136	ENSMUSG00000025040.13	chrX;chrX;chrX;chrX;chrX;chrX;chrX;chrX;chrX;chrX;chrX;chrX;chrX;chrX;chrX;chrX;chrX;chrX;chrX;chrX;chrX;chrX;chrX	17556564;17557524;17557898;17557898;17557916;17558681;17558681;17558681;17558681;17568033;17568033;17568033;17568033;17568033;17569254;17571303;17571303;17571303;17571303;17571356;17571869;17572153;17572153	17558011;17558011;17558011;17558011;17558011;17558809;17558809;17558809;17558809;17568108;17568108;17568108;17568108;17568108;17569302;17571459;17571459;17571459;17571641;17571624;17572007;17572253;17572325	-;-;-;-;-;-;-;-;-;-;-;-;-;-;-;-;-;-;-;-;-;-;-	2353	Fundc1	905	828	779	656	636	627	924	1043	1437	987	567	668	1431	1633	1582	618	559	565	992.793	830.161	856.409	614.602	558.201	607.182	979.388	1022.54	1099.62	785.834	695.949	813.739	1410.81	1425.84	1323.62	644.895	657.771	643.146	593.328	765.174	886.805	0.3689	0.0900323	4.09752
137	ENSMUSG00000034810.7	chr2;chr2;chr2;chr2;chr2;chr2;chr2;chr2;chr2;chr2;chr2;chr2;chr2;chr2;chr2;chr2;chr2;chr2;chr2;chr2;chr2;chr2;chr2;chr2;chr2	66673425;66680075;66680864;66682705;66683267;66684015;66687731;66689532;66692506;66694810;66697553;66699843;66700732;66703701;66705016;66713853;66726154;66729012;66737375;66741959;66743703;66751870;66752196;66757121;66784710	66676561;66680345;66680968;66682842;66683320;66684293;66687838;66689705;66692660;66694915;66697987;66700199;66700902;66703939;66705112;66714059;66726295;66729081;66737581;66742050;66743831;66751959;66752314;66757371;66784914	-;-;-;-;-;-;-;-;-;-;-;-;-;-;-;-;-;-;-;-;-;-;-;-;-	7338	Scn7a	126	118	152	162	186	150	223	264	365	339	220	183	193	292	360	165	172	130	138.223	118.308	167.104	151.777	163.247	145.259	236.368	258.82	279.304	269.907	270.033	222.925	190.277	254.958	301.203	172.181	202.391	147.98	153.428	254.288	205.015	0.7304	0.178519	4.09154
138	ENSMUSG00000046573.7	chr13;chr13;chr13	35978395;36092806;36117075	35979907;36092926;36117526	-;-;-	2086	Lyrm4	250	298	218	236	214	209	276	292	336	361	210	287	321	382	368	239	176	190	274.252	298.778	239.662	221.107	187.822	202.394	292.545	286.271	257.113	287.423	257.759	349.615	316.471	333.541	307.896	249.401	207.098	216.279	203.774	298.266	265.857	0.5485	0.134079	4.09091
139	ENSMUSG00000032328.12	chr9;chr9;chr9;chr9;chr9;chr9;chr9;chr9;chr9;chr9;chr9;chr9;chr9;chr9;chr9;chr9;chr9;chr9;chr9;chr9;chr9;chr9	79768943;79768943;79772552;79774093;79774093;79775102;79775102;79775102;79776153;79776153;79776153;79776854;79777224;79777224;79777224;79780541;79780541;79780541;79792974;79792974;79792974;79792974	79771479;79771479;79774302;79774302;79774302;79775251;79775251;79775251;79776240;79776240;79776240;79777331;79777331;79777331;79777331;79780648;79780648;79780648;79793430;79793430;79793507;79793430	-;-;-;-;-;-;-;-;-;-;-;-;-;-;-;-;-;-;-;-;-;-	5646	Tmem30a	6773	7819	6135	9377	9392	7996	7347	7127	9207	12633	8188	8154	8950	9441	9994	8400	7183	7372	7430.04	7839.41	6744.63	8785.25	8243.11	7743.27	7787.41	6987.17	7045.35	10058.2	10050.1	9932.97	8823.73	8243.35	8361.73	8765.57	8452.19	8391.63	8257.21	10013.8	8315.84	0.2783	0.0680458	4.08921
140	ENSMUSG00000022994.9	chr15;chr15;chr15;chr15;chr15;chr15;chr15;chr15;chr15;chr15;chr15;chr15;chr15;chr15;chr15;chr15;chr15;chr15;chr15;chr15;chr15;chr15;chr15;chr15;chr15;chr15;chr15;chr15;chr15;chr15;chr15;chr15;chr15;chr15;chr15;chr15;chr15;chr15;chr15;chr15;chr15;chr15;chr15;chr15;chr15;chr15;chr15;chr15;chr15;chr15;chr15;chr15;chr15;chr15;chr15;chr15;chr15;chr15;chr15;chr15;chr15;chr15;chr15;chr15;chr15;chr15;chr…	98589973;98589992;98591583;98592144;98592673;98592673;98592673;98592673;98592707;98593461;98593461;98593461;98593461;98593461;98594205;98594331;98594331;98594331;98594331;98594913;98594913;98594913;98594913;98595127;98595127;98595127;98595127;98596040;98596040;98596040;98596040;98596517;98596517;98596517;98596894;98596894;98596894;98596894;98597164;98597164;98597164;98597380;98597380;98597380;985…	98592475;98592475;98592475;98592475;98592797;98592797;98592797;98592797;98592797;98593665;98593665;98593665;98593665;98593665;98594234;98594594;98594594;98594594;98594594;98595042;98595042;98595042;98595042;98595162;98595162;98595162;98595162;98596218;98596218;98596675;98596218;98596675;98596675;98596675;98597010;98597010;98596976;98597010;98597251;98597251;98597251;98597477;98597477;98597477;985…	-;-;-;-;-;-;-;-;-;-;-;-;-;-;-;-;-;-;-;-;-;-;-;-;-;-;-;-;-;-;-;-;-;-;-;-;-;-;-;-;-;-;-;-;-;-;-;-;-;-;-;-;-;-;-;-;-;-;-;-;-;-;-;-;-;-;-;-;-;-;-;-;-;-;-;-;-;-;-	6782	Adcy6	1017	1082	1025	1606	1666	1399	1011	1314	1684	1399	961	884	1152	1570	1436	1309	1131	1172	1115.66	1084.82	1126.85	1504.65	1462.2	1354.78	1071.6	1288.22	1288.63	1113.86	1179.55	1076.86	1135.75	1370.84	1201.46	1365.97	1330.84	1334.1	1440.55	1123.43	1244.81	-0.3592	0.0880501	-4.07933
141	ENSMUSG00000022110.13	chr14;chr14;chr14;chr14;chr14;chr14;chr14;chr14;chr14;chr14;chr14;chr14;chr14;chr14;chr14;chr14;chr14;chr14;chr14;chr14;chr14;chr14;chr14;chr14;chr14;chr14;chr14;chr14;chr14;chr14;chr14;chr14;chr14;chr14;chr14	73525319;73525837;73530042;73552632;73552665;73552766;73556020;73560441;73560441;73560441;73568634;73568634;73568654;73568862;73568862;73568862;73579356;73579356;73581679;73581679;73590508;73590757;73590757;73591010;73591010;73591010;73592632;73592632;73593677;73593677;73595374;73595374;73595406;73595673;73595698	73525546;73525909;73530191;73552897;73552897;73552897;73556827;73560621;73560543;73560621;73568733;73568733;73568733;73569242;73569024;73569024;73579484;73579484;73581817;73581817;73590918;73590918;73590918;73591033;73591152;73591152;73592752;73592752;73593765;73593765;73595473;73596142;73595473;73596142;73595783	+;+;+;+;+;+;+;+;+;+;+;+;+;+;+;+;+;+;+;+;+;+;+;+;+;+;+;+;+;+;+;+;+;+;+	3988	Sucla2	2258	2369	2114	2450	2379	1920	2320	2552	3141	3241	1953	2244	3095	3411	3494	2139	1841	1842	2477.05	2375.18	2324.07	2295.39	2087.99	1859.31	2459.07	2501.93	2403.55	2580.43	2397.16	2733.58	3051.34	2978.29	2923.34	2232.09	2166.29	2096.77	2080.9	2570.39	2441.27	0.3047	0.0747079	4.07837
142	ENSMUSG00000060716.7	chr12;chr12;chr12;chr12;chr12;chr12;chr12;chr12;chr12;chr12;chr12;chr12;chr12;chr12;chr12;chr12;chr12;chr12;chr12;chr12;chr12;chr12;chr12;chr12;chr12;chr12;chr12;chr12;chr12;chr12;chr12;chr12;chr12;chr12;chr12;chr12;chr12;chr12;chr12;chr12;chr12;chr12;chr12;chr12;chr12;chr12;chr12;chr12;chr12;chr12;chr12;chr12;chr12;chr12;chr12;chr12;chr12;chr12;chr12;chr12;chr12;chr12;chr12;chr12;chr12;chr12;chr…	79029163;79029694;79035636;79040492;79040492;79040492;79049192;79049192;79049192;79050266;79050266;79050266;79053596;79053596;79054489;79054489;79054660;79054660;79061972;79061972;79062535;79062535;79064119;79064119;79064448;79064448;79065661;79065661;79066621;79066621;79067074;79067074;79067609;79067962;79067962;79067962;79068372;79068372;79068372;79069019;79069019;79069019;79069904;79069904;790…	79029420;79029848;79035709;79040662;79040662;79040662;79049254;79049254;79049254;79050306;79050415;79050415;79053679;79053679;79054570;79054570;79055414;79055414;79062053;79062053;79062626;79062626;79064269;79064269;79064575;79064575;79065771;79065771;79066707;79066707;79067235;79067235;79067658;79068042;79068042;79068042;79068554;79068554;79068554;79069127;79069127;79069127;79070016;79070016;790…	+;+;+;+;+;+;+;+;+;+;+;+;+;+;+;+;+;+;+;+;+;+;+;+;+;+;+;+;+;+;+;+;+;+;+;+;+;+;+;+;+;+;+;+;+;+;+;+;+;+;+;+;+;+;+;+;+;+;+;+;+;+;+;+;+;+;+;+;+;+;+;+;+;+;+;+;+;+	6718	Plekhh1	1298	876	880	527	494	628	1212	1370	1818	428	233	242	1317	1404	1282	381	237	332	1423.92	878.287	967.445	493.743	433.571	608.15	1284.65	1343.12	1391.16	340.767	285.99	294.798	1298.42	1225.89	1072.62	397.581	278.876	377.919	511.821	307.185	799.828	-0.7328	0.179689	-4.07827
143	ENSMUSG00000027782.10	chr3;chr3;chr3;chr3;chr3;chr3;chr3;chr3;chr3;chr3;chr3;chr3;chr3;chr3;chr3;chr3;chr3;chr3;chr3;chr3;chr3;chr3;chr3;chr3;chr3;chr3;chr3;chr3;chr3;chr3;chr3;chr3;chr3;chr3;chr3;chr3;chr3;chr3;chr3;chr3;chr3	69067149;69072221;69076750;69076750;69079377;69079377;69081159;69081159;69084050;69084050;69085687;69085687;69087457;69087457;69089776;69089776;69089908;69089908;69092810;69092810;69094653;69094653;69094715;69095520;69095520;69095520;69101052;69101052;69101052;69101202;69101202;69101202;69101341;69101341;69101341;69102204;69102204;69102204;69126510;69126732;69126732	69074187;69074187;69076844;69076844;69079539;69079539;69081230;69081230;69084154;69084154;69085815;69085815;69087588;69087588;69089820;69089820;69090077;69090077;69092896;69092896;69094738;69094738;69094738;69095615;69095615;69095615;69101104;69101104;69101104;69101231;69101231;69101231;69101430;69101430;69101430;69102248;69102248;69102248;69126630;69127092;69127113	-;-;-;-;-;-;-;-;-;-;-;-;-;-;-;-;-;-;-;-;-;-;-;-;-;-;-;-;-;-;-;-;-;-;-;-;-;-;-;-;-	8940	Kpna4	1381	1441	1368	1562	1727	1483	1611	1535	1944	2167	1551	1451	1731	1895	1859	1520	1474	1458	1514.97	1444.76	1503.94	1463.43	1515.74	1436.13	1707.57	1504.88	1487.58	1725.33	1903.73	1767.57	1706.58	1654.61	1555.38	1586.15	1734.45	1659.66	1471.77	1798.88	1604.03	0.288	0.0708418	4.065
144	ENSMUSG00000029213.11	chr5;chr5;chr5;chr5;chr5;chr5;chr5;chr5;chr5;chr5;chr5;chr5;chr5;chr5;chr5;chr5;chr5;chr5;chr5;chr5;chr5	72156575;72157185;72159011;72159876;72160908;72160908;72160908;72160908;72160962;72162722;72162722;72162722;72162722;72164755;72165351;72165351;72165351;72165684;72168079;72168079;72168079	72159893;72159893;72159893;72159893;72161063;72161138;72161063;72161063;72161063;72162874;72162874;72162874;72162874;72164854;72165506;72165506;72165506;72165720;72168156;72168164;72168189	-;-;-;-;-;-;-;-;-;-;-;-;-;-;-;-;-;-;-;-;-	4107	Commd8	693	727	675	738	815	641	678	761	941	1153	734	616	887	1014	983	735	639	683	760.227	728.898	742.074	691.428	715.304	620.74	718.642	746.069	720.069	918.001	900.929	750.394	874.486	885.368	822.451	766.987	751.907	777.466	675.824	856.441	771.747	0.3443	0.0847325	4.06297
145	ENSMUSG00000064345.1	chrM	3914	4951	+	1038	mt-Nd2	65135	70121	62900	62536	73225	84181	78334	89523	95156	113768	77837	85101	84854	108357	81922	70467	57810	61271	71453.7	70304	69150.3	58589.6	64267.7	81520.3	83029.6	87766.5	72815	90580.4	95539	103668	83656.9	94611.2	68542.1	73533.7	68024.6	69745.5	68125.8	96595.7	78155.4	0.5038	0.12442	4.04878
146	ENSMUSG00000028468.15	chr4;chr4;chr4;chr4;chr4;chr4;chr4;chr4;chr4;chr4;chr4;chr4;chr4;chr4;chr4;chr4;chr4;chr4;chr4;chr4;chr4;chr4;chr4;chr4;chr4;chr4;chr4;chr4;chr4;chr4;chr4;chr4;chr4;chr4;chr4;chr4;chr4;chr4;chr4;chr4;chr4;chr4	43578715;43578735;43578954;43578958;43578983;43579375;43579375;43579375;43579375;43579375;43579737;43579887;43579887;43579887;43579887;43580296;43580296;43580296;43580296;43580296;43580477;43580477;43580477;43580477;43580477;43580864;43580864;43580864;43580864;43580864;43581188;43581188;43581188;43581214;43581487;43581487;43581487;43581487;43582860;43582860;43582860;43587208	43579003;43579007;43579003;43579007;43579003;43579622;43579509;43579424;43579509;43579509;43580023;43580023;43580023;43580023;43580023;43580379;43580379;43580379;43580379;43580379;43580626;43580626;43580626;43580626;43580626;43580919;43581010;43580923;43581010;43581010;43581315;43581315;43581315;43581315;43581676;43581720;43581676;43581676;43583130;43582972;43587487;43587485	+;+;+;+;+;+;+;+;+;+;+;+;+;+;+;+;+;+;+;+;+;+;+;+;+;+;+;+;+;+;+;+;+;+;+;+;+;+;+;+;+;+	6199	Rgp1	680	772	664	958	1131	1008	678	837	956	955	655	600	696	842	914	786	681	771	745.966	774.015	729.981	897.544	992.649	976.14	718.642	820.578	731.548	760.356	803.963	730.903	686.181	735.187	764.721	820.207	801.328	877.638	955.444	765.074	798.197	-0.3212	0.0793764	-4.04629
147	ENSMUSG00000031386.14	chrX;chrX;chrX;chrX;chrX;chrX;chrX;chrX;chrX;chrX;chrX;chrX;chrX;chrX;chrX;chrX;chrX;chrX;chrX;chrX;chrX;chrX;chrX;chrX;chrX;chrX;chrX;chrX;chrX;chrX;chrX;chrX;chrX;chrX;chrX;chrX;chrX;chrX;chrX;chrX;chrX;chrX;chrX;chrX;chrX;chrX;chrX;chrX;chrX;chrX;chrX;chrX;chrX;chrX;chrX;chrX;chrX;chrX;chrX;chrX;chrX;chrX;chrX;chrX;chrX;chrX;chrX;chrX;chrX;chrX;chrX	73942792;73942795;73942797;73944646;73944646;73944646;73945133;73945133;73945133;73945321;73946124;73946124;73946124;73946124;73946710;73946710;73946710;73946710;73946935;73946935;73946935;73947191;73947191;73947191;73947191;73947195;73947842;73947842;73947842;73947842;73948902;73948902;73948902;73949198;73949198;73949198;73951243;73951243;73951654;73951654;73951926;73951926;73952173;73952173;739…	73944477;73944477;73944477;73944709;73944709;73944709;73945433;73945433;73945433;73945433;73946309;73946309;73946309;73946309;73946847;73947050;73946847;73946847;73947050;73947050;73947050;73947432;73947517;73947517;73947514;73947517;73948346;73948418;73948286;73948286;73949065;73949065;73949065;73950701;73949253;73950701;73951463;73951463;73951792;73951792;73952068;73952068;73952392;73952392;739…	-;-;-;-;-;-;-;-;-;-;-;-;-;-;-;-;-;-;-;-;-;-;-;-;-;-;-;-;-;-;-;-;-;-;-;-;-;-;-;-;-;-;-;-;-;-;-;-;-;-;-;-;-;-;-;-;-;-;-;-;-;-;-;-;-;-;-;-;-;-;-	8360	Hcfc1	2629	2803	2554	3465	3531	3177	2531	2763	3693	3349	2264	2267	2443	2628	2925	2846	2605	2506	2884.04	2810.32	2807.79	3246.34	3099.07	3076.58	2682.72	2708.79	2825.95	2666.42	2778.89	2761.59	2408.53	2294.62	2447.27	2969.86	3065.29	2852.61	3140.66	2735.64	2799.26	-0.2003	0.0495495	-4.04153
148	ENSMUSG00000024259.9	chr18;chr18;chr18;chr18;chr18;chr18;chr18;chr18;chr18;chr18;chr18;chr18;chr18;chr18;chr18;chr18;chr18;chr18	31556111;31556837;31558548;31580168;31594577;31594577;31597039;31597039;31600132;31600132;31602723;31602723;31605753;31605753;31607222;31607222;31609529;31609529	31556285;31557633;31558620;31583769;31594634;31594634;31597095;31597095;31600232;31600232;31602800;31602800;31605810;31605810;31607264;31607264;31609902;31609911	-;-;-;-;-;-;-;-;-;-;-;-;-;-;-;-;-;-	5425	Slc25a46	1254	1391	1212	1592	1778	1580	1368	1368	1833	2204	1452	1525	1736	1758	1896	1516	1336	1375	1375.65	1394.63	1332.44	1491.53	1560.5	1530.06	1450	1341.16	1402.64	1754.79	1782.22	1857.71	1711.51	1534.99	1586.34	1581.98	1572.06	1565.18	1527.37	1798.24	1545.85	0.2342	0.0579677	4.04054
149	ENSMUSG00000020078.16	chr10;chr10;chr10;chr10;chr10;chr10;chr10;chr10;chr10;chr10;chr10;chr10;chr10;chr10;chr10;chr10;chr10;chr10;chr10;chr10;chr10;chr10;chr10;chr10;chr10;chr10;chr10;chr10;chr10	62455235;62455272;62455277;62458924;62458924;62458924;62463691;62463691;62463691;62464632;62464632;62464632;62468290;62468290;62468321;62469901;62469901;62469901;62469901;62471060;62471060;62471060;62480558;62480558;62480558;62486378;62486658;62486658;62486658	62456858;62456858;62456858;62459066;62459066;62459066;62463759;62463759;62463759;62464738;62464738;62464738;62468454;62468454;62468454;62470057;62470057;62470057;62470057;62471135;62471135;62471135;62480707;62480707;62480707;62486598;62486746;62486732;62486805	-;-;-;-;-;-;-;-;-;-;-;-;-;-;-;-;-;-;-;-;-;-;-;-;-;-;-;-;-	2860	Vps26a	640	745	586	1062	1067	960	756	731	1005	1461	927	1007	958	1090	1064	1034	833	941	702.086	746.944	644.23	994.981	936.478	929.657	801.318	716.658	769.043	1163.23	1137.82	1226.7	944.485	951.727	890.222	1079	980.185	1071.15	953.705	1175.92	926.995	0.3018	0.0747301	4.03792
150	ENSMUSG00000079658.9	chr1;chr1;chr1;chr1;chr1;chr1;chr1;chr1;chr1;chr1;chr1;chr1;chr1;chr1;chr1;chr1;chr1;chr1;chr1;chr1;chr1;chr1;chr1;chr1;chr1;chr1;chr1;chr1;chr1;chr1;chr1;chr1;chr1;chr1;chr1;chr1;chr1;chr1;chr1;chr1	16641725;16642767;16643142;16643169;16643191;16643342;16643472;16645686;16645686;16645686;16645686;16645686;16645686;16645686;16646836;16646955;16646988;16647681;16647736;16647955;16647955;16647955;16647955;16647955;16647955;16647955;16647955;16647955;16656296;16656296;16656296;16656822;16656822;16656822;16656822;16656822;16656912;16656992;16656992;16656992	16643478;16643478;16643478;16643478;16643478;16643478;16643478;16645829;16645829;16645829;16645829;16645829;16645829;16645829;16647053;16647053;16647053;16648007;16648007;16648007;16648007;16648007;16648007;16648039;16648007;16648007;16648007;16648007;16656459;16656625;16656459;16656878;16656915;16656900;16656914;16656884;16657018;16657042;16657038;16657042	-;-;-;-;-;-;-;-;-;-;-;-;-;-;-;-;-;-;-;-;-;-;-;-;-;-;-;-;-;-;-;-;-;-;-;-;-;-;-;-	3026	Eloc	1104	1199	1022	1516	1599	1462	1238	1161	1572	2151	1400	1467	1480	1434	1650	1337	1097	1271	1211.1	1202.13	1123.56	1420.33	1403.4	1415.79	1312.21	1138.22	1202.92	1712.59	1718.39	1787.06	1459.12	1252.09	1380.51	1395.19	1290.83	1446.79	1413.17	1739.35	1381.79	0.2992	0.0741135	4.03692
151	ENSMUSG00000052512.17	chr7;chr7;chr7;chr7;chr7;chr7;chr7;chr7;chr7;chr7;chr7;chr7;chr7;chr7;chr7;chr7;chr7;chr7;chr7;chr7;chr7;chr7;chr7;chr7;chr7;chr7;chr7;chr7;chr7;chr7;chr7;chr7;chr7;chr7;chr7;chr7;chr7;chr7;chr7;chr7;chr7;chr7;chr7;chr7;chr7;chr7;chr7;chr7;chr7;chr7;chr7;chr7;chr7;chr7;chr7;chr7;chr7;chr7;chr7;chr7;chr7;chr7;chr7;chr7;chr7;chr7;chr7;chr7;chr7;chr7;chr7;chr7;chr7;chr7;chr7;chr7;chr7;chr7;chr7;chr7…	48908716;48909129;48909614;48947703;48959073;48959097;48963798;48963798;48963798;49246189;49246189;49246844;49246845;49304138;49304252;49304254;49343474;49362098;49362098;49362098;49362098;49362098;49362098;49362098;49364721;49372317;49372317;49372317;49372317;49372317;49372317;49372317;49372317;49372317;49398083;49398083;49398083;49398083;49398083;49398083;49398083;49398083;49398083;49408633;494…	48908745;48909319;48909717;48947833;48959177;48959177;48967836;48964440;48963824;49247198;49247198;49247198;49247198;49304558;49304558;49305917;49343628;49362215;49362215;49362215;49362215;49362215;49362215;49362215;49365133;49372369;49372369;49372369;49372369;49372369;49372369;49372369;49372369;49372369;49398155;49398155;49398155;49398155;49398155;49398155;49398155;49398155;49398155;49408906;494…	+;+;+;+;+;+;+;+;+;+;+;+;+;+;+;+;+;+;+;+;+;+;+;+;+;+;+;+;+;+;+;+;+;+;+;+;+;+;+;+;+;+;+;+;+;+;+;+;+;+;+;+;+;+;+;+;+;+;+;+;+;+;+;+;+;+;+;+;+;+;+;+;+;+;+;+;+;+;+;+;+;+;+;+;+;+;+;+;+;+;+;+;+;+;+;+;+;+;+;+;+;+;+;+;+;+;+;+;+;+;+;+;+;+;+;+;+;+;+;+;+;+;+;+;+;+;+;+;+;+;+;+;+;+;+;+;+;+;+;+;+;+;+;+;+;+;+;+;+;+;+;+;+;+;+;+;+;+;+;+;+;+;+;+;+;+;+;+;+;+;+;+;+;+;+;+;+	32228	Nav2	1121	1327	1184	2542	2571	2298	1346	1340	1689	2283	1435	1591	1013	1218	1462	2252	2117	2002	1229.75	1330.46	1301.65	2381.58	2256.5	2225.37	1426.68	1313.71	1292.45	1817.69	1761.35	1938.11	998.708	1063.49	1223.22	2350.01	2491.06	2278.9	2287.82	1839.05	1704.48	-0.3153	0.0782005	-4.03168
152	ENSMUSG00000079317.10	chrX;chrX;chrX;chrX;chrX;chrX;chrX;chrX;chrX;chrX;chrX;chrX;chrX;chrX;chrX;chrX;chrX	166440574;166440776;166440776;166445303;166446791;166446791;166446791;166446791;166449788;166449788;166449788;166449788;166450629;166450629;166452137;166452137;166452137	166440839;166440839;166440839;166445373;166446902;166446902;166446902;166446902;166449932;166449903;166451977;166449932;166450714;166450714;166453140;166453138;166453140	+;+;+;+;+;+;+;+;+;+;+;+;+;+;+;+;+	3643	Trappc2	534	574	546	597	711	551	492	519	791	897	601	611	795	825	877	613	502	524	585.803	575.498	600.256	559.326	624.026	533.584	521.492	508.817	605.287	714.178	737.682	744.303	783.784	720.343	733.764	639.678	590.7	596.475	572.312	732.054	631.944	0.3527	0.087594	4.02685
153	ENSMUSG00000042625.16	chr17;chr17;chr17;chr17;chr17;chr17;chr17;chr17;chr17;chr17;chr17;chr17;chr17;chr17;chr17;chr17;chr17;chr17;chr17;chr17;chr17;chr17;chr17;chr17;chr17;chr17;chr17;chr17;chr17;chr17;chr17;chr17;chr17;chr17;chr17;chr17;chr17;chr17;chr17;chr17;chr17;chr17;chr17;chr17;chr17;chr17;chr17;chr17;chr17;chr17;chr17;chr17;chr17;chr17;chr17;chr17;chr17;chr17;chr17;chr17;chr17;chr17;chr17;chr17;chr17;chr17;chr…	56560965;56560973;56562939;56562939;56562939;56562949;56563305;56563362;56563362;56563362;56563512;56563512;56563512;56563512;56563512;56564504;56564504;56564504;56564504;56564504;56564504;56565219;56565219;56565219;56565219;56565945;56565945;56565945;56565945;56565997;56566326;56566326;56566326;56566326;56566326;56566879;56566879;56566879;56566879;56566879;56567533;56567533;56567533;56567533;565…	56561206;56563431;56563243;56563431;56563431;56563243;56563431;56563431;56563431;56563431;56563575;56563624;56563624;56563624;56563624;56564634;56564634;56564634;56564634;56564516;56564567;56565261;56565261;56565261;56565261;56566082;56566082;56566082;56566082;56566082;56566616;56566616;56566616;56566616;56566616;56567018;56567018;56567015;56567018;56567015;56567624;56567624;56567624;56567624;565…	-;-;-;-;-;-;-;-;-;-;-;-;-;-;-;-;-;-;-;-;-;-;-;-;-;-;-;-;-;-;-;-;-;-;-;-;-;-;-;-;-;-;-;-;-;-;-;-;-;-;-;-;-;-;-;-;-;-;-;-;-;-;-;-;-;-;-;-;-;-;-;-;-;-;-;-;-;-;-;-;-;-;-;-;-;-;-;-;-;-;-;-;-;-;-;-;-;-;-;-;-;-;-;-;-;-;-;-;-;-;-;-;-;-;-;-;-;-	8165	Safb2	1920	2141	2257	2527	2758	2531	1956	2310	2756	2501	1551	1505	1654	1992	2347	2070	2029	2086	2106.26	2146.59	2481.28	2367.53	2420.62	2451	2073.25	2264.68	2108.94	1991.26	1903.73	1833.35	1630.67	1739.3	1963.68	2160.09	2387.51	2374.52	2413.05	1909.45	2133.57	-0.3368	0.0836802	-4.02475
154	ENSMUSG00000033813.15	chr1;chr1;chr1;chr1;chr1;chr1;chr1;chr1;chr1;chr1;chr1;chr1;chr1;chr1;chr1;chr1;chr1;chr1;chr1;chr1	4857814;4858038;4867470;4867470;4878027;4878027;4886744;4886744;4889457;4889457;4890740;4890740;4891915;4891915;4893417;4893417;4894934;4894934;4896356;4896356	4857976;4858503;4867532;4867532;4878132;4878132;4886831;4886831;4889602;4889602;4890796;4890796;4892069;4892069;4893563;4893563;4895005;4895005;4897909;4897905	+;+;+;+;+;+;+;+;+;+;+;+;+;+;+;+;+;+;+;+	3017	Tcea1	1015	1092	1151	970	1015	1006	1290	1235	1504	1489	907	1047	1388	1602	1484	875	850	875	1113.46	1094.85	1265.37	908.787	890.839	974.203	1367.33	1210.77	1150.89	1185.52	1113.27	1275.43	1368.42	1398.78	1241.63	913.08	1000.19	996.022	924.61	1191.41	1137.16	0.366	0.0910447	4.01975
155	ENSMUSG00000021494.9	chr13;chr13;chr13;chr13;chr13;chr13;chr13;chr13;chr13;chr13;chr13;chr13;chr13;chr13;chr13;chr13;chr13;chr13;chr13;chr13;chr13;chr13;chr13;chr13;chr13;chr13;chr13;chr13;chr13;chr13;chr13;chr13;chr13;chr13;chr13;chr13;chr13;chr13;chr13;chr13;chr13;chr13;chr13;chr13;chr13;chr13;chr13;chr13;chr13	55530410;55530416;55531181;55531181;55531378;55531378;55531535;55531535;55531832;55531832;55532038;55532038;55532348;55532348;55532999;55532999;55533952;55533952;55534163;55534163;55534416;55534416;55534422;55535289;55535289;55535289;55535289;55535291;55535559;55535559;55535559;55535559;55535730;55535730;55535730;55535730;55535730;55535886;55535886;55535886;55535886;55536296;55536296;55536296;555…	55530731;55530731;55531291;55531291;55531449;55531449;55531684;55531684;55531928;55531928;55532109;55532109;55532479;55532479;55533161;55533161;55534088;55534088;55534316;55534316;55534488;55534488;55534488;55535425;55535425;55535425;55535425;55535619;55535619;55535619;55535619;55535619;55535804;55535804;55536045;55535804;55535804;55536045;55536406;55536045;55536045;55536406;55536424;55536406;555…	-;-;-;-;-;-;-;-;-;-;-;-;-;-;-;-;-;-;-;-;-;-;-;-;-;-;-;-;-;-;-;-;-;-;-;-;-;-;-;-;-;-;-;-;-;-;-;-;-	2687	Ddx41	471	543	493	722	782	680	475	558	678	633	456	428	559	582	715	696	532	555	516.691	544.417	541.989	676.437	686.341	658.507	503.473	547.052	518.817	503.985	559.705	521.377	551.114	508.17	598.222	726.29	626.001	631.763	673.762	528.356	578.908	-0.3542	0.0883143	-4.01036
156	ENSMUSG00000038695.13	chr7;chr7;chr7;chr7;chr7;chr7;chr7;chr7;chr7;chr7;chr7;chr7;chr7;chr7;chr7;chr7;chr7;chr7;chr7;chr7;chr7;chr7;chr7;chr7;chr7;chr7;chr7;chr7;chr7;chr7;chr7;chr7;chr7;chr7;chr7;chr7;chr7;chr7;chr7;chr7;chr7;chr7;chr7;chr7;chr7;chr7;chr7;chr7;chr7;chr7;chr7;chr7;chr7;chr7;chr7;chr7;chr7;chr7;chr7;chr7;chr7;chr7;chr7;chr7;chr7;chr7;chr7;chr7;chr7;chr7;chr7;chr7;chr7;chr7;chr7;chr7;chr7;chr7;chr7;chr7	44467980;44468006;44468022;44468023;44468036;44468039;44468043;44468045;44468050;44468072;44468076;44468085;44468089;44468089;44468094;44468123;44468151;44468182;44468306;44468306;44468306;44468306;44468306;44468360;44468360;44468807;44468807;44468807;44468807;44468807;44468807;44468807;44468807;44468807;44468807;44468807;44468807;44468807;44468807;44468807;44468810;44468810;44468810;44468826;444…	44468190;44468190;44468190;44468159;44468159;44468190;44468159;44468190;44468190;44468190;44468159;44468190;44468159;44468159;44468190;44468159;44468190;44468417;44468417;44468417;44468417;44468417;44468417;44468417;44468417;44468969;44468969;44468969;44468969;44468969;44469349;44468969;44469434;44468969;44468969;44469312;44468969;44468969;44470178;44468969;44468970;44468969;44468969;44468969;444…	+;+;+;+;+;+;+;+;+;+;+;+;+;+;+;+;+;+;+;+;+;+;+;+;+;+;+;+;+;+;+;+;+;+;+;+;+;+;+;+;+;+;+;+;+;+;+;+;+;+;+;+;+;+;+;+;+;+;+;+;+;+;+;+;+;+;+;+;+;+;+;+;+;+;+;+;+;+;+;+	2633	Josd2	941	995	930	885	934	967	971	1132	1594	867	519	541	1035	949	1143	723	623	622	1032.29	997.597	1022.41	829.151	819.747	936.436	1029.21	1109.79	1219.76	690.292	637.033	659.031	1020.4	828.613	956.319	754.465	733.08	708.029	861.778	662.119	887.98	-0.3777	0.094204	-4.009
157	ENSMUSG00000004677.17	chr8;chr8;chr8;chr8;chr8;chr8;chr8;chr8;chr8;chr8;chr8;chr8;chr8;chr8;chr8;chr8;chr8;chr8;chr8;chr8;chr8;chr8;chr8;chr8;chr8;chr8;chr8;chr8;chr8;chr8;chr8;chr8;chr8;chr8;chr8;chr8;chr8;chr8;chr8;chr8;chr8;chr8;chr8;chr8;chr8;chr8;chr8;chr8;chr8;chr8;chr8;chr8;chr8;chr8;chr8;chr8;chr8;chr8;chr8;chr8;chr8;chr8;chr8;chr8;chr8;chr8;chr8;chr8;chr8;chr8;chr8;chr8;chr8;chr8;chr8;chr8;chr8;chr8;chr8;chr8…	71272714;71272714;71272734;71272755;71290242;71290242;71290242;71290242;71315125;71315125;71315125;71315125;71321782;71321782;71321782;71321782;71322934;71322934;71322934;71322934;71323265;71323265;71323265;71323265;71323864;71323864;71323864;71323864;71325853;71325853;71325853;71325853;71327880;71327880;71327880;71327880;71328546;71328546;71328546;71328546;71330708;71330708;71330708;71330708;713…	71272829;71272829;71272829;71272829;71291136;71291136;71291136;71291136;71315219;71315219;71315219;71315219;71321844;71321844;71321844;71321844;71323033;71323033;71323033;71323033;71323365;71323365;71323365;71323365;71323993;71323993;71323993;71323993;71325942;71325942;71325942;71325942;71327996;71327996;71327996;71327996;71328680;71328680;71328680;71328680;71330829;71330829;71330829;71330829;713…	+;+;+;+;+;+;+;+;+;+;+;+;+;+;+;+;+;+;+;+;+;+;+;+;+;+;+;+;+;+;+;+;+;+;+;+;+;+;+;+;+;+;+;+;+;+;+;+;+;+;+;+;+;+;+;+;+;+;+;+;+;+;+;+;+;+;+;+;+;+;+;+;+;+;+;+;+;+;+;+;+;+;+;+;+;+;+;+;+;+;+;+;+;+;+;+;+;+;+;+;+;+;+;+;+;+;+;+;+;+;+;+;+;+;+;+;+;+;+;+;+;+;+;+;+;+;+;+;+;+;+;+;+;+;+;+;+;+;+;+;+;+;+;+;+;+;+;+;+;+;+;+;+;+;+;+;+;+;+;+;+;+;+;+;+;+;+;+;+;+;+;+;+;+;+;+;+;+;+;+;+;+	7496	Myo9b	1527	1637	1552	2080	2194	2106	1360	1593	1992	1973	1339	1280	1318	1257	1671	2020	1766	1916	1675.13	1641.27	1706.22	1948.74	1925.62	2039.43	1441.52	1561.75	1524.31	1570.87	1643.52	1559.26	1299.41	1097.54	1398.08	2107.91	2078.04	2181	1971.26	1591.22	1688.87	-0.3092	0.0771492	-4.0084
158	ENSMUSG00000110580.1	chr8;chr8	83576044;83583294	83576316;83585919	+;+	2899	D830024N08Rik	46	38	47	71	85	58	29	31	42	39	27	21	16	28	46	49	36	48	50.4624	38.0992	51.6704	66.5194	74.6023	56.1668	30.7384	30.3918	32.1391	31.0512	33.1404	25.5816	15.7743	24.448	38.487	51.1325	42.361	54.6389	65.7628	29.9244	41.5225	-1.1341	0.283209	-4.00459
159	ENSMUSG00000063406.11	chr5;chr5;chr5;chr5;chr5;chr5;chr5;chr5;chr5;chr5;chr5;chr5;chr5;chr5;chr5;chr5;chr5;chr5	108106366;108117661;108121627;108123061;108125901;108129467;108129722;108130018;108130018;108130018;108130018;108130018;108132236;108132236;108132236;108132236;108132236;108132236	108106982;108119408;108124759;108126084;108126084;108129552;108130115;108130115;108130115;108130115;108130115;108130115;108132530;108132549;108132533;108132583;108132620;108132565	-;-;-;-;-;-;-;-;-;-;-;-;-;-;-;-;-;-	7688	Tmed5	617	616	631	628	712	686	751	764	916	991	629	662	1009	1083	1065	641	633	647	676.855	617.608	693.702	588.369	624.904	664.317	796.018	749.01	700.939	789.019	772.05	806.429	994.765	945.615	891.059	668.896	744.847	736.487	625.863	789.166	747.827	0.3348	0.0837601	3.99705
160	ENSMUSG00000024799.16	chr19;chr19;chr19;chr19;chr19;chr19;chr19;chr19;chr19;chr19;chr19;chr19;chr19;chr19;chr19;chr19;chr19;chr19;chr19;chr19;chr19;chr19;chr19;chr19;chr19;chr19;chr19;chr19;chr19;chr19;chr19;chr19;chr19;chr19;chr19;chr19;chr19;chr19;chr19;chr19;chr19;chr19;chr19;chr19;chr19;chr19;chr19;chr19;chr19;chr19;chr19;chr19;chr19;chr19;chr19;chr19;chr19;chr19;chr19;chr19;chr19;chr19;chr19;chr19;chr19;chr19;chr…	6062821;6062821;6062822;6062901;6062978;6063324;6063324;6063324;6063324;6063324;6063527;6063527;6063527;6063527;6063822;6063822;6063822;6063822;6063822;6063822;6064079;6064079;6064079;6064079;6064079;6064079;6064093;6064745;6065527;6066129;6066146;6066185;6066187;6066311;6066311;6066311;6066311;6066311;6066311;6066499;6066499;6066499;6066499;6066499;6066499;6066499;6066499;6066499;6066499;6066579…	6063073;6063073;6063101;6063073;6063073;6063446;6063446;6063446;6063446;6063446;6063607;6063607;6063607;6063607;6063990;6063990;6063990;6063990;6063990;6063990;6064198;6064198;6064198;6064198;6064198;6064198;6064198;6067827;6066414;6066414;6067022;6066414;6066414;6066414;6066414;6066414;6066414;6066414;6066414;6066563;6066693;6066693;6066693;6066544;6066693;6066693;6066693;6066693;6066693;6066693…	-;-;-;-;-;-;-;-;-;-;-;-;-;-;-;-;-;-;-;-;-;-;-;-;-;-;-;-;-;-;-;-;-;-;-;-;-;-;-;-;-;-;-;-;-;-;-;-;-;-;-;-;-;-;-;-;-;-;-;-;-;-;-;-;-;-;-;-;-;-;-;-;-;-;-;-;-;-;-;-;-;-	4403	Tm7sf2	230	305	219	483	492	457	230	223	379	398	239	264	276	259	356	315	275	287	252.312	305.796	240.762	452.52	431.815	442.555	243.787	218.625	290.017	316.882	293.354	321.597	272.106	226.144	297.856	328.709	323.591	326.695	442.297	310.611	310.285	-0.5086	0.127267	-3.99631
161	ENSMUSG00000004846.10	chr5;chr5;chr5;chr5;chr5;chr5;chr5;chr5;chr5;chr5;chr5;chr5;chr5;chr5;chr5;chr5;chr5;chr5;chr5;chr5;chr5;chr5;chr5;chr5;chr5;chr5;chr5;chr5;chr5;chr5;chr5;chr5;chr5;chr5;chr5;chr5;chr5;chr5;chr5;chr5;chr5;chr5;chr5;chr5;chr5;chr5;chr5;chr5;chr5;chr5;chr5;chr5;chr5;chr5;chr5;chr5;chr5;chr5;chr5;chr5;chr5;chr5;chr5;chr5;chr5;chr5	136987019;136987378;136987476;136988117;136988117;136988117;136988335;136988335;136988335;136988572;136988572;136988572;136988883;136988883;136988883;136989126;136989126;136989126;136989598;136989598;136989598;136989897;136989897;136989897;136990151;136990151;136990151;136990306;136990418;136990418;136990502;136990745;136990745;136990745;136990745;136990745;136990959;136990959;136990959;136990959…	136987803;136987803;136987803;136988208;136988208;136988208;136988471;136988471;136988471;136988701;136988735;136988735;136988995;136988995;136988995;136989189;136989189;136989189;136989695;136989695;136989695;136989998;136989998;136989998;136990539;136990276;136990276;136990539;136990539;136990539;136990539;136990849;136990849;136990849;136990849;136990849;136991084;136991084;136991084;136991084…	+;+;+;+;+;+;+;+;+;+;+;+;+;+;+;+;+;+;+;+;+;+;+;+;+;+;+;+;+;+;+;+;+;+;+;+;+;+;+;+;+;+;+;+;+;+;+;+;+;+;+;+;+;+;+;+;+;+;+;+;+;+;+;+;+;+	4519	Plod3	424	520	454	556	600	583	475	474	734	518	353	314	554	542	630	485	454	431	465.132	521.357	499.114	520.913	526.604	564.573	503.473	464.7	561.669	412.424	433.281	382.506	546.184	473.244	527.105	506.107	534.219	490.612	537.363	409.403	496.29	-0.3916	0.0979828	-3.99611
162	ENSMUSG00000066551.12	chr5;chr5;chr5;chr5;chr5;chr5;chr5;chr5;chr5;chr5;chr5;chr5;chr5;chr5;chr5;chr5;chr5;chr5;chr5;chr5;chr5;chr5;chr5;chr5;chr5;chr5;chr5;chr5;chr5;chr5;chr5;chr5;chr5;chr5;chr5;chr5;chr5;chr5;chr5	149046702;149048228;149048645;149048793;149049153;149049401;149049727;149049727;149049727;149049727;149049824;149050068;149050295;149050295;149050295;149050295;149050295;149050295;149050295;149050315;149050373;149050588;149050588;149050588;149050588;149050588;149050588;149050588;149050588;149051279;149052338;149052900;149052900;149052900;149052900;149052900;149053261;149181999;149184448	149048913;149048913;149048913;149048913;149049901;149049901;149049901;149049901;149049901;149049901;149049901;149050440;149050440;149050440;149050447;149050440;149050440;149050440;149050440;149050440;149050751;149050751;149050751;149050751;149050751;149050751;149050751;149051300;149050751;149051616;149052377;149052981;149052960;149053016;149053011;149053040;149053513;149182035;149184489	-;-;-;-;-;-;-;-;-;-;-;-;-;-;-;-;-;-;-;-;-;-;-;-;-;-;-;-;-;-;-;-;-;-;-;-;-;-;-	5023	Hmgb1	1336	1502	1439	1653	1778	1701	1828	1702	2240	2518	1480	1781	2106	2284	2257	1544	1215	1422	1465.6	1505.92	1581.99	1548.69	1560.5	1647.24	1937.58	1668.61	1714.09	2004.79	1816.59	2169.56	2076.29	1994.26	1888.37	1611.19	1429.68	1618.68	1585.47	1996.98	1735.54	0.3332	0.0834724	3.9912
163	ENSMUSG00000034908.16	chr9;chr9;chr9;chr9;chr9;chr9;chr9;chr9;chr9;chr9;chr9;chr9;chr9;chr9;chr9;chr9;chr9;chr9;chr9;chr9;chr9;chr9;chr9;chr9;chr9;chr9;chr9;chr9;chr9;chr9;chr9;chr9;chr9;chr9;chr9;chr9;chr9;chr9;chr9;chr9;chr9;chr9;chr9;chr9;chr9;chr9;chr9;chr9;chr9;chr9;chr9;chr9;chr9;chr9;chr9;chr9;chr9;chr9;chr9;chr9;chr9;chr9;chr9;chr9;chr9;chr9;chr9;chr9;chr9;chr9;chr9;chr9;chr9;chr9;chr9;chr9;chr9;chr9;chr9;chr9…	45937857;45937875;45939305;45939407;45939407;45939407;45941301;45941301;45941301;45941877;45941877;45942196;45942196;45942346;45942393;45942393;45942685;45942685;45942685;45942774;45943051;45943051;45943051;45943051;45943578;45943578;45943578;45943578;45943596;45944363;45944363;45944363;45944363;45944363;45944374;45944616;45944616;45944616;45944616;45944616;45944616;45945144;45945144;45945144;459…	45939316;45939316;45939316;45939507;45939520;45939520;45941411;45941408;45941411;45941982;45941982;45942242;45942242;45942469;45942469;45942469;45942793;45942793;45942793;45942793;45943187;45943187;45943187;45943187;45943695;45943695;45943695;45943695;45943695;45944486;45944486;45944486;45944486;45944486;45944486;45944689;45944689;45945033;45944631;45944689;45944689;45945210;45945359;45945210;459…	-;-;-;-;-;-;-;-;-;-;-;-;-;-;-;-;-;-;-;-;-;-;-;-;-;-;-;-;-;-;-;-;-;-;-;-;-;-;-;-;-;-;-;-;-;-;-;-;-;-;-;-;-;-;-;-;-;-;-;-;-;-;-;-;-;-;-;-;-;-;-;-;-;-;-;-;-;-;-;-;-;-;-;-;-;-;-;-;-;-;-;-;-;-;-;-;-;-;-;-;-;-;-;-;-;-;-;-;-;-;-;-;-;-;-;-;-;-;-;-;-;-;-;-;-;-;-;-;-;-;-;-;-;-;-;-;-;-;-;-;-;-;-	5146	Sidt2	1352	1550	1320	2048	1986	1970	1308	1420	1924	1886	1207	1313	1235	1263	1542	1518	1437	1441	1483.16	1554.05	1451.17	1918.76	1743.06	1907.73	1386.41	1392.14	1472.28	1501.6	1481.5	1599.46	1217.58	1102.78	1290.15	1584.06	1690.91	1640.31	1856.52	1527.52	1523.17	-0.2817	0.0706542	-3.98667
164	ENSMUSG00000036057.11	chr9;chr9;chr9;chr9;chr9;chr9;chr9;chr9;chr9;chr9;chr9;chr9;chr9;chr9;chr9;chr9;chr9;chr9;chr9;chr9;chr9;chr9;chr9;chr9;chr9;chr9;chr9;chr9;chr9;chr9;chr9;chr9;chr9;chr9	110385082;110385324;110385814;110385840;110386018;110386018;110386018;110386245;110386245;110386245;110386454;110386731;110388741;110389012;110389241;110389251;110389473;110390043;110390043;110390470;110390470;110390630;110390851;110391044;110391209;110391634;110391767;110391982;110392485;110392703;110393371;110393701;110398121;110408034	110385732;110385927;110385927;110385927;110386156;110386156;110386156;110386649;110386349;110386247;110386638;110388651;110388920;110389163;110389395;110389790;110389790;110390188;110390188;110390475;110390535;110390744;110390930;110391102;110391265;110391681;110391898;110392062;110392616;110392752;110393447;110393828;110398195;110408213	-;-;-;-;-;-;-;-;-;-;-;-;-;-;-;-;-;-;-;-;-;-;-;-;-;-;-;-;-;-;-;-;-;-	5619	Ptpn23	1165	1231	1106	1770	1716	1656	958	1242	1604	1600	1063	1028	1131	1199	1433	1522	1340	1328	1278.02	1234.21	1215.9	1658.3	1506.09	1603.66	1015.43	1217.63	1227.41	1273.9	1304.75	1252.28	1115.04	1046.9	1198.95	1588.24	1576.77	1511.68	1589.35	1276.98	1323.62	-0.3156	0.0792301	-3.98297
165	ENSMUSG00000029714.11	chr5;chr5;chr5;chr5;chr5;chr5;chr5;chr5;chr5;chr5;chr5;chr5;chr5;chr5;chr5;chr5;chr5;chr5;chr5;chr5;chr5;chr5;chr5;chr5;chr5;chr5;chr5;chr5;chr5;chr5;chr5;chr5	137518548;137518878;137518878;137519083;137519083;137519310;137519310;137519506;137519506;137519737;137519737;137520028;137520028;137520212;137520212;137520547;137520885;137521848;137522123;137522378;137522661;137522955;137523137;137523402;137523799;137523962;137524189;137524651;137524931;137525172;137525430;137525652	137518612;137518986;137518986;137519212;137519212;137519405;137519405;137519617;137519617;137519845;137519845;137520068;137520068;137520376;137520376;137520800;137521002;137521982;137522223;137522549;137522827;137523055;137523256;137523502;137523881;137524108;137524413;137524841;137525091;137525359;137525559;137527935	+;+;+;+;+;+;+;+;+;+;+;+;+;+;+;+;+;+;+;+;+;+;+;+;+;+;+;+;+;+;+;+	5505	Gigyf1	1220	1351	1428	1616	1775	1622	1171	1441	1755	1591	1054	874	1227	1205	1348	1453	1285	1343	1338.35	1354.53	1569.9	1514.02	1557.87	1570.73	1241.19	1412.73	1342.96	1266.73	1293.7	1064.68	1209.69	1052.14	1127.84	1516.23	1512.05	1528.75	1547.54	1208.37	1359.67	-0.3555	0.0892765	-3.98255
166	ENSMUSG00000001855.15	chr2;chr2;chr2;chr2;chr2;chr2;chr2;chr2;chr2;chr2;chr2;chr2;chr2;chr2;chr2;chr2;chr2;chr2;chr2;chr2;chr2;chr2;chr2;chr2;chr2;chr2;chr2;chr2;chr2;chr2;chr2;chr2;chr2;chr2;chr2;chr2;chr2;chr2;chr2;chr2;chr2;chr2;chr2;chr2;chr2;chr2;chr2;chr2;chr2;chr2;chr2;chr2;chr2;chr2;chr2;chr2;chr2;chr2;chr2;chr2;chr2;chr2;chr2;chr2;chr2;chr2;chr2;chr2;chr2;chr2;chr2;chr2;chr2;chr2;chr2;chr2;chr2;chr2	31974436;31974486;31976500;31976500;31977764;31977764;31979690;31979690;31979772;31980510;31980510;31982611;31982611;31983123;31983123;31988154;31988154;31989073;31989073;31990235;31991264;31991264;31994523;31994821;31996376;31996376;31997953;31997953;31997961;31998203;32002592;32002592;32002881;32004313;32004313;32006689;32010183;32010269;32011012;32011012;32011185;32011185;32017026;32018195;320…	31974608;31974608;31976695;31976695;31977915;31977915;31979956;31979888;31979888;31980580;31980580;31982674;31982674;31983226;31983226;31988260;31988260;31989139;31989139;31990361;31991361;31991425;31994976;31994976;31996551;31996551;31998050;31998050;31998050;31998697;32002678;32002678;32003030;32004430;32004471;32006792;32010365;32010365;32011085;32011085;32011642;32011268;32017337;32018356;320…	+;+;+;+;+;+;+;+;+;+;+;+;+;+;+;+;+;+;+;+;+;+;+;+;+;+;+;+;+;+;+;+;+;+;+;+;+;+;+;+;+;+;+;+;+;+;+;+;+;+;+;+;+;+;+;+;+;+;+;+;+;+;+;+;+;+;+;+;+;+;+;+;+;+;+;+;+;+	9659	Nup214	777	755	700	982	983	865	687	817	1021	885	594	581	744	800	885	791	665	704	852.376	756.971	769.558	920.029	862.753	837.66	728.182	800.97	781.287	704.624	729.09	707.758	733.504	698.515	740.457	825.424	782.501	801.371	873.481	713.824	779.613	-0.2923	0.0734849	-3.97704
167	ENSMUSG00000039770.6	chr17;chr17;chr17;chr17;chr17;chr17;chr17;chr17;chr17;chr17;chr17;chr17;chr17;chr17	72836453;72837313;72837536;72838371;72839716;72840931;72846279;72846279;72846279;72846279;72846279;72848580;72848580;72848580	72836791;72837708;72837819;72838494;72839950;72841129;72846443;72846341;72846443;72846385;72846443;72848834;72850437;72851195	+;+;+;+;+;+;+;+;+;+;+;+;+;+	4185	Ypel5	1205	1341	1035	1225	1386	1135	1220	1277	1655	1706	1137	1289	1494	1707	1617	1219	1081	1114	1321.9	1344.5	1137.85	1147.69	1216.46	1099.13	1293.13	1251.94	1266.43	1358.29	1395.58	1570.22	1472.92	1490.46	1352.9	1272.05	1272.01	1268.08	1154.43	1441.37	1307.31	0.318	0.0800179	3.97472
168	ENSMUSG00000045876.4	chr18;chr18;chr18	37355121;37355271;37356329	37355305;37358604;37356605	+;+;+	3484	Pcdhb8	64	75	68	59	55	54	59	86	122	106	72	83	82	93	100	60	69	51	70.2086	75.1958	74.7571	55.2767	48.2721	52.2932	62.5367	84.3127	93.3565	84.3956	88.3745	101.108	80.8431	81.2024	83.6675	62.6112	81.1918	58.0539	51.9473	91.2928	74.3143	0.8081	0.203483	3.97131
169	ENSMUSG00000073664.11	chr1;chr1;chr1;chr1;chr1;chr1;chr1;chr1;chr1;chr1;chr1;chr1;chr1;chr1;chr1;chr1;chr1;chr1;chr1;chr1;chr1;chr1;chr1;chr1;chr1;chr1;chr1;chr1;chr1;chr1;chr1;chr1;chr1;chr1;chr1;chr1;chr1;chr1;chr1;chr1;chr1;chr1;chr1;chr1;chr1;chr1;chr1;chr1;chr1;chr1;chr1;chr1;chr1;chr1;chr1;chr1;chr1;chr1;chr1;chr1;chr1;chr1;chr1;chr1;chr1;chr1;chr1;chr1;chr1;chr1;chr1;chr1;chr1;chr1;chr1;chr1;chr1;chr1;chr1;chr1…	60180599;60180812;60181463;60194504;60195015;60200105;60200864;60206334;60217196;60222067;60222202;60224625;60224625;60227222;60228622;60230602;60230602;60234797;60234797;60234981;60234981;60235464;60236371;60236371;60237097;60237097;60238572;60238572;60242539;60242539;60244794;60244794;60247616;60247616;60248363;60248363;60251035;60251035;60251304;60251304;60253352;60253352;60254894;60254894;602…	60180685;60185898;60181754;60194595;60195176;60200186;60200991;60206416;60217281;60222373;60222373;60224731;60224731;60229898;60228708;60230685;60230685;60234895;60234895;60235561;60235561;60235561;60236503;60236503;60237216;60237216;60238875;60238875;60242624;60242624;60244883;60244883;60247784;60247784;60248496;60248496;60251194;60251194;60251406;60251406;60253508;60253508;60255052;60255052;602…	+;+;+;+;+;+;+;+;+;+;+;+;+;+;+;+;+;+;+;+;+;+;+;+;+;+;+;+;+;+;+;+;+;+;+;+;+;+;+;+;+;+;+;+;+;+;+;+;+;+;+;+;+;+;+;+;+;+;+;+;+;+;+;+;+;+;+;+;+;+;+;+;+;+;+;+;+;+;+;+;+;+;+;+;+;+;+;+;+;+;+;+;+;+;+;+;+;+;+;+;+;+;+;+;+;+;+;+;+;+;+;+;+;+;+;+;+;+;+;+;+;+;+;+;+;+;+;+;+;+;+;+;+;+;+;+;+;+;+;+;+;+;+;+;+;+;+;+;+;+;+;+;+;+;+	28441	Nbeal1	1089	1102	999	848	996	811	1232	1381	1715	1260	881	811	1309	1690	1596	1077	827	890	1194.64	1104.88	1098.27	794.486	874.163	785.366	1305.85	1353.9	1312.35	1003.19	1081.36	987.937	1290.53	1475.61	1335.33	1123.87	973.125	1013.1	818.005	1024.16	1117.11	0.3227	0.0812588	3.97095
170	ENSMUSG00000024299.17	chr17;chr17;chr17;chr17;chr17;chr17;chr17;chr17;chr17;chr17;chr17;chr17;chr17;chr17;chr17;chr17;chr17;chr17;chr17;chr17;chr17;chr17;chr17;chr17;chr17;chr17;chr17;chr17;chr17;chr17;chr17;chr17;chr17;chr17;chr17;chr17;chr17;chr17;chr17;chr17;chr17;chr17;chr17;chr17;chr17;chr17;chr17;chr17;chr17;chr17;chr17;chr17;chr17;chr17;chr17;chr17;chr17;chr17;chr17;chr17;chr17;chr17;chr17;chr17;chr17;chr17;chr…	33524204;33524204;33524209;33524210;33524222;33524226;33524244;33528284;33528284;33528284;33528284;33528284;33528284;33528284;33528314;33528314;33528680;33528680;33528680;33528680;33528680;33528680;33528680;33528680;33528680;33530133;33530133;33530133;33530133;33530133;33530133;33530133;33530133;33531580;33531580;33531580;33531580;33531580;33531580;33531580;33531580;33531632;33531710;33531741;335…	33524258;33524258;33524258;33524258;33524258;33524258;33524258;33528470;33528470;33528470;33528470;33528470;33528470;33528470;33528470;33528470;33529026;33529026;33528828;33529026;33529026;33530976;33529026;33529026;33529026;33530289;33530289;33530289;33530289;33530289;33530289;33530289;33530289;33531797;33531797;33531955;33532649;33531797;33531797;33531797;33531797;33531797;33531797;33531797;335…	+;+;+;+;+;+;+;+;+;+;+;+;+;+;+;+;+;+;+;+;+;+;+;+;+;+;+;+;+;+;+;+;+;+;+;+;+;+;+;+;+;+;+;+;+;+;+;+;+;+;+;+;+;+;+;+;+;+;+;+;+;+;+;+;+;+;+;+;+;+;+;+;+;+;+;+;+;+;+;+;+;+;+;+;+;+;+;+;+;+;+;+;+;+;+;+;+;+;+;+;+;+;+;+;+;+;+;+;+;+;+;+;+;+;+;+;+;+;+;+;+;+;+;+;+;+;+;+;+;+;+;+;+;+;+;+;+;+;+;+;+;+;+;+;+;+;+;+;+;+;+;+;+;+;+;+;+;+;+;+;+;+;+;+;+;+;+;+;+;+;+;+;+;+;+;+;+;+;+;+;+;+;+;+;+;+;+;+;+;+;+;+;+;+;+;+;+;+;+;+…	8254	Adamts10	327	418	345	623	774	717	264	377	463	521	364	307	324	253	468	465	489	495	358.722	419.091	379.282	583.685	679.319	694.337	279.825	369.603	354.296	414.812	446.782	373.979	319.429	220.905	391.564	485.237	575.403	563.464	652.447	411.858	439.43	-0.6636	0.167185	-3.96925
171	ENSMUSG00000031517.8	chr8;chr8;chr8;chr8;chr8;chr8;chr8	54954843;55037328;55047235;55050105;55054772;55055376;55058777	54955315;55037520;55047391;55050258;55054848;55055441;55060871	+;+;+;+;+;+;+	3215	Gpm6a	15267	17237	15982	28469	30168	25051	18109	15723	21631	38661	24756	28061	17908	19754	20425	23408	20062	21318	16748	17282	17570.1	26672.4	26477.7	24259.2	19194.5	15414.5	16552.4	30781.3	30386.1	34183.1	17655.4	17248.1	17089.1	24426.7	23606.8	24266.5	25803.1	31783.5	22211.9	0.3007	0.0760646	3.95285
172	ENSMUSG00000026269.14	chr1;chr1;chr1;chr1;chr1;chr1;chr1;chr1;chr1;chr1;chr1;chr1;chr1;chr1;chr1;chr1;chr1;chr1;chr1;chr1;chr1;chr1;chr1;chr1;chr1;chr1;chr1;chr1;chr1;chr1;chr1;chr1;chr1;chr1;chr1;chr1;chr1;chr1;chr1;chr1;chr1;chr1;chr1;chr1;chr1;chr1;chr1;chr1;chr1;chr1;chr1;chr1;chr1;chr1;chr1;chr1;chr1;chr1;chr1;chr1	92910783;92910825;92910853;92911121;92911209;92915059;92915059;92915059;92915059;92915814;92915814;92915824;92915832;92915844;92916355;92916355;92916355;92916355;92916711;92916711;92916711;92916711;92916791;92916805;92917012;92917147;92917147;92917147;92917147;92917147;92917416;92917634;92917634;92917634;92917634;92918018;92918018;92918018;92918018;92918018;92918018;92918018;92918018;92918873;929…	92911483;92911483;92913408;92911483;92911483;92915199;92915199;92915199;92915199;92915965;92915965;92915965;92915933;92915965;92916471;92916471;92916471;92916471;92916946;92916737;92917746;92916946;92916946;92916946;92917260;92917244;92917260;92917260;92917746;92917260;92917746;92917746;92917746;92917746;92917746;92918126;92918073;92918126;92918126;92918126;92918126;92919103;92918126;92919103;929…	+;+;+;+;+;+;+;+;+;+;+;+;+;+;+;+;+;+;+;+;+;+;+;+;+;+;+;+;+;+;+;+;+;+;+;+;+;+;+;+;+;+;+;+;+;+;+;+;+;+;+;+;+;+;+;+;+;+;+;+	9467	Rnpepl1	625	680	521	812	821	809	539	759	919	719	467	467	585	670	743	638	622	602	685.631	681.775	572.771	760.758	720.57	783.43	571.31	744.108	703.235	572.457	573.207	568.886	576.747	585.006	621.649	665.766	731.903	685.263	754.919	571.517	655.804	-0.4011	0.101583	-3.94854
173	ENSMUSG00000022811.17	chr16;chr16;chr16;chr16;chr16;chr16;chr16;chr16;chr16;chr16;chr16;chr16;chr16;chr16;chr16;chr16;chr16;chr16;chr16;chr16;chr16;chr16;chr16;chr16;chr16;chr16;chr16;chr16;chr16;chr16;chr16;chr16;chr16	33380836;33380863;33381130;33381618;33400445;33421321;33421321;33421321;33421321;33421321;33427194;33427194;33427194;33427194;33427194;33434626;33434626;33434626;33434626;33456876;33456876;33466855;33466855;33466855;33468100;33468100;33468100;33495345;33495345;33495345;33495746;33495746;33495746	33381027;33381027;33381303;33381882;33400558;33421402;33421402;33421402;33421402;33421402;33427310;33427329;33427329;33427329;33427329;33434974;33434886;33434974;33434974;33457001;33457001;33466978;33466978;33466978;33468183;33468183;33468183;33495463;33495463;33495463;33498643;33497356;33504363	+;+;+;+;+;+;+;+;+;+;+;+;+;+;+;+;+;+;+;+;+;+;+;+;+;+;+;+;+;+;+;+;+	10383	Zfp148	1734	1817	1863	2429	2577	1924	1962	1908	2360	3314	2236	2184	2084	2221	2490	2227	2104	2147	1902.21	1821.74	2048.12	2275.71	2261.77	1863.19	2079.61	1870.56	1805.91	2638.56	2744.52	2660.49	2054.6	1939.25	2083.32	2323.92	2475.76	2443.95	2133.56	2681.19	2182.96	0.329	0.0833492	3.94752
174	ENSMUSG00000027206.13	chr2;chr2;chr2;chr2;chr2;chr2;chr2;chr2;chr2;chr2;chr2;chr2;chr2;chr2;chr2;chr2;chr2;chr2;chr2;chr2;chr2;chr2;chr2;chr2;chr2;chr2;chr2;chr2;chr2;chr2;chr2;chr2;chr2;chr2;chr2;chr2;chr2;chr2;chr2;chr2;chr2;chr2;chr2;chr2;chr2;chr2;chr2	125830304;125831599;125831602;125833724;125833724;125833724;125834754;125834754;125834754;125836142;125836142;125836142;125839149;125839149;125839149;125839306;125839306;125839306;125840324;125840324;125840468;125842433;125842433;125842433;125842622;125842622;125842622;125842722;125844810;125844810;125844810;125844810;125848207;125848207;125848207;125848207;125849740;125849740;125849740;125849740…	125832337;125832337;125832337;125833782;125833782;125833782;125834836;125834836;125834836;125836239;125836239;125836239;125839201;125839201;125839201;125839484;125839484;125839484;125840498;125840498;125840498;125842510;125842510;125842510;125842711;125842732;125842732;125842759;125844935;125844935;125844935;125844935;125848284;125848284;125848284;125848284;125849853;125849853;125849853;125849853…	-;-;-;-;-;-;-;-;-;-;-;-;-;-;-;-;-;-;-;-;-;-;-;-;-;-;-;-;-;-;-;-;-;-;-;-;-;-;-;-;-;-;-;-;-;-;-	3549	Cops2	1810	1757	1570	1486	1609	1469	1864	1970	2539	2184	1270	1585	2484	2703	2705	1477	1252	1292	1985.59	1761.59	1726.01	1392.22	1412.18	1422.57	1975.74	1931.35	1942.89	1738.87	1558.83	1930.8	2448.96	2360.11	2263.21	1541.28	1473.22	1470.7	1408.99	1742.83	1796.45	0.3068	0.0780798	3.9291
175	ENSMUSG00000034121.12	chr11;chr11;chr11;chr11;chr11;chr11;chr11;chr11;chr11;chr11;chr11;chr11;chr11;chr11;chr11;chr11;chr11;chr11;chr11;chr11;chr11;chr11;chr11;chr11;chr11;chr11;chr11;chr11;chr11;chr11;chr11;chr11;chr11;chr11;chr11;chr11;chr11;chr11;chr11;chr11	87853215;87853227;87853665;87853737;87853737;87854978;87854978;87854978;87855472;87855472;87855472;87856563;87856563;87856563;87856563;87856808;87856808;87856808;87857187;87857187;87857187;87857187;87857861;87857861;87857861;87858603;87858603;87859615;87860077;87860714;87861110;87861269;87861937;87861985;87862568;87862568;87862741;87862741;87862937;87862937	87853329;87853329;87853846;87853846;87853846;87855048;87855048;87855048;87855627;87855627;87855627;87856660;87856936;87856660;87856660;87856936;87856936;87856936;87857291;87857291;87857291;87857291;87859313;87857978;87857978;87859313;87858659;87859657;87860142;87860784;87861179;87861376;87862118;87862118;87862650;87862650;87862838;87862838;87863261;87863803	+;+;+;+;+;+;+;+;+;+;+;+;+;+;+;+;+;+;+;+;+;+;+;+;+;+;+;+;+;+;+;+;+;+;+;+;+;+;+;+	4044	Mks1	163	162	204	104	107	129	178	242	293	84	47	48	164	227	189	66	65	67	178.812	162.423	224.271	97.4369	93.9111	124.923	188.67	237.252	224.209	66.8795	57.6889	58.4722	161.686	198.204	158.131	68.8723	76.485	76.2668	105.424	61.0136	136.366	-0.7761	0.197534	-3.92898
176	ENSMUSG00000029918.9	chr6;chr6;chr6;chr6;chr6;chr6;chr6;chr6;chr6;chr6	39801804;39802192;39802384;39805242;39805371;39805487;39805487;39810864;39810864;39810864	39802544;39802544;39802544;39805611;39805611;39806042;39805611;39810893;39810885;39810988	-;-;-;-;-;-;-;-;-;-	1667	Mrps33	325	335	323	303	328	279	372	390	486	425	308	328	422	497	489	320	298	356	356.528	335.874	355.096	283.879	287.877	270.182	394.299	382.348	371.896	338.378	378.047	399.56	416.046	433.952	409.134	333.926	350.654	405.239	280.646	371.995	361.273	0.3987	0.101561	3.92543
177	ENSMUSG00000020986.13	chr12;chr12;chr12;chr12;chr12;chr12;chr12;chr12;chr12;chr12;chr12;chr12;chr12;chr12;chr12;chr12;chr12;chr12;chr12;chr12;chr12;chr12;chr12;chr12;chr12;chr12;chr12;chr12;chr12;chr12;chr12;chr12;chr12;chr12;chr12;chr12;chr12;chr12;chr12;chr12;chr12;chr12;chr12;chr12;chr12;chr12;chr12	58958383;58959704;58966615;58966980;58966980;58968813;58968813;58968813;58971240;58971240;58971240;58972881;58972881;58972990;58974582;58974582;58974582;58978462;58978462;58978462;58982568;58982568;58982568;58985132;58985132;58986091;58986091;58989350;58989350;58990973;58990973;58992125;58992125;58997136;58997136;58998259;58998259;59001819;59001819;59004490;59005259;59005259;59006654;59006990;590…	58960086;58960086;58967045;58967045;58967045;58968968;58968968;58968968;58971271;58971326;58971326;58973042;58973042;58973042;58974659;58974659;58974659;58978563;58978615;58978615;58982704;58982674;58982674;58985221;58985221;58986171;58986171;58989473;58989473;58991088;58991088;58992283;58992283;58997280;58997280;58998338;58998338;59002055;59002055;59004576;59005316;59005316;59007235;59007235;590…	-;-;-;-;-;-;-;-;-;-;-;-;-;-;-;-;-;-;-;-;-;-;-;-;-;-;-;-;-;-;-;-;-;-;-;-;-;-;-;-;-;-;-;-;-;-;-	4840	Sec23a	1596	1781	1561	2269	2422	1980	1702	1802	2257	3006	1881	2108	1995	2423	2408	2025	1739	1810	1750.83	1785.65	1716.12	2125.81	2125.73	1917.42	1804.02	1766.64	1727.1	2393.33	2308.78	2567.91	1966.85	2115.63	2014.71	2113.13	2046.27	2060.34	2056.32	2423.34	2017.01	0.2362	0.0602848	3.91794
178	ENSMUSG00000036098.15	chr19;chr19;chr19;chr19;chr19;chr19;chr19;chr19;chr19;chr19;chr19;chr19;chr19;chr19;chr19;chr19;chr19;chr19;chr19;chr19;chr19;chr19;chr19;chr19;chr19;chr19;chr19;chr19;chr19;chr19;chr19;chr19;chr19;chr19;chr19;chr19;chr19;chr19;chr19;chr19;chr19;chr19;chr19;chr19;chr19;chr19;chr19;chr19;chr19;chr19;chr19;chr19;chr19;chr19;chr19;chr19;chr19;chr19;chr19;chr19;chr19;chr19;chr19;chr19;chr19;chr19;chr…	10208272;10209305;10209704;10210300;10210385;10210599;10210599;10210599;10210599;10210599;10211708;10211708;10211708;10211708;10211708;10212146;10212146;10212146;10212146;10212146;10212442;10212442;10212442;10212442;10212442;10214059;10214059;10214059;10214059;10214059;10214760;10214760;10214760;10214760;10214760;10215017;10215017;10215017;10215017;10215017;10215274;10215274;10215742;10215742;102…	10210465;10210465;10210465;10210465;10210465;10210673;10210673;10210673;10210673;10210673;10211813;10211813;10211813;10211813;10211813;10212220;10212220;10212220;10212220;10212220;10212529;10212529;10212529;10212529;10212529;10214310;10214310;10214310;10214310;10214310;10214927;10214927;10214927;10214927;10214927;10215105;10215102;10215105;10215105;10215102;10215354;10215354;10215810;10215810;102…	-;-;-;-;-;-;-;-;-;-;-;-;-;-;-;-;-;-;-;-;-;-;-;-;-;-;-;-;-;-;-;-;-;-;-;-;-;-;-;-;-;-;-;-;-;-;-;-;-;-;-;-;-;-;-;-;-;-;-;-;-;-;-;-;-;-;-;-;-;-;-;-;-;-;-;-;-;-;-;-;-;-;-;-;-;-;-;-;-;-;-;-;-;-;-;-;-;-;-;-;-;-;-;-;-;-;-;-;-;-;-;-;-;-;-;-;-;-	8562	Myrf	1822	1073	1100	631	639	800	1869	2036	2586	516	277	337	2072	2264	2165	577	434	528	1998.75	1075.8	1209.31	591.18	560.833	774.714	1981.04	1996.05	1978.85	410.831	339.997	410.524	2042.77	1976.8	1811.4	602.111	510.685	601.028	642.242	387.117	1159.59	-0.7286	0.185975	-3.91767
179	ENSMUSG00000003808.18	chr8;chr8;chr8;chr8;chr8;chr8;chr8;chr8;chr8;chr8;chr8;chr8;chr8;chr8;chr8;chr8;chr8;chr8;chr8;chr8;chr8;chr8;chr8;chr8;chr8;chr8;chr8;chr8;chr8;chr8;chr8;chr8;chr8;chr8;chr8;chr8;chr8;chr8;chr8;chr8;chr8;chr8;chr8;chr8;chr8;chr8;chr8;chr8;chr8;chr8;chr8;chr8;chr8;chr8;chr8;chr8;chr8;chr8;chr8;chr8;chr8;chr8	84856989;84856995;84857009;84857017;84857020;84860906;84860906;84860906;84860906;84860906;84861127;84861127;84861127;84861127;84861127;84861312;84861312;84861312;84861312;84861312;84864058;84864058;84864058;84864058;84864058;84864231;84864231;84864231;84864231;84864231;84864437;84864437;84864437;84864437;84864437;84867377;84867377;84867377;84867377;84867549;84867549;84867549;84867549;84867563;848…	84857181;84857181;84857181;84857181;84857181;84860957;84861043;84861043;84861043;84861043;84861225;84861225;84861225;84861225;84861225;84861430;84861430;84861430;84861430;84861430;84864150;84864150;84864150;84864150;84864150;84864359;84864359;84864359;84864359;84864359;84864552;84867026;84864552;84864552;84864552;84867461;84867461;84867461;84867461;84867648;84867648;84867918;84867648;84867648;848…	+;+;+;+;+;+;+;+;+;+;+;+;+;+;+;+;+;+;+;+;+;+;+;+;+;+;+;+;+;+;+;+;+;+;+;+;+;+;+;+;+;+;+;+;+;+;+;+;+;+;+;+;+;+;+;+;+;+;+;+;+;+	4538	Farsa	475	568	495	611	687	708	533	516	701	619	381	414	543	566	633	577	538	557	521.079	569.483	544.188	572.442	602.962	685.622	564.95	505.876	536.417	492.838	467.649	504.323	535.339	494.199	529.615	602.111	633.061	634.039	620.342	488.27	555.344	-0.3439	0.087922	-3.91147
180	ENSMUSG00000032316.8	chr9;chr9;chr9;chr9;chr9;chr9;chr9;chr9;chr9;chr9;chr9;chr9;chr9;chr9;chr9;chr9;chr9;chr9;chr9;chr9;chr9;chr9;chr9;chr9;chr9;chr9;chr9;chr9;chr9;chr9;chr9;chr9;chr9;chr9;chr9;chr9;chr9;chr9;chr9;chr9;chr9;chr9;chr9;chr9;chr9;chr9;chr9;chr9;chr9;chr9;chr9;chr9;chr9;chr9;chr9;chr9;chr9;chr9;chr9;chr9;chr9;chr9;chr9;chr9;chr9;chr9;chr9;chr9;chr9;chr9	57750624;57750709;57750711;57750712;57751694;57751737;57751737;57751737;57751793;57752115;57752115;57752115;57752115;57752115;57752115;57752645;57752645;57752645;57752645;57752645;57752645;57753271;57753271;57753271;57753271;57753271;57753271;57753501;57753501;57753501;57753501;57753501;57754502;57754502;57754502;57754502;57754502;57754574;57755252;57755252;57755252;57755252;57755252;57755252;577…	57751121;57751121;57751827;57751121;57751827;57751827;57751827;57751827;57751827;57752194;57752194;57752194;57752194;57752194;57752194;57752727;57752727;57752727;57752727;57752727;57752727;57753461;57753430;57753400;57753400;57753400;57753400;57753595;57753595;57753595;57753595;57753595;57754668;57754668;57754668;57754668;57754668;57754668;57755368;57755321;57755368;57755368;57755368;57755368;577…	-;-;-;-;-;-;-;-;-;-;-;-;-;-;-;-;-;-;-;-;-;-;-;-;-;-;-;-;-;-;-;-;-;-;-;-;-;-;-;-;-;-;-;-;-;-;-;-;-;-;-;-;-;-;-;-;-;-;-;-;-;-;-;-;-;-;-;-;-;-	8450	Clk3	1040	1314	1000	1614	1881	1672	1007	1178	1365	1544	1119	1044	1075	1159	1226	1454	1243	1247	1140.89	1317.43	1099.37	1512.15	1650.9	1619.15	1067.36	1154.89	1044.52	1229.31	1373.49	1271.77	1059.83	1011.97	1025.76	1517.28	1462.63	1419.47	1594.07	1291.52	1276.57	-0.3055	0.0782887	-3.90236
181	ENSMUSG00000038056.15	chr5;chr5;chr5;chr5;chr5;chr5;chr5;chr5;chr5;chr5;chr5;chr5;chr5;chr5;chr5;chr5;chr5;chr5;chr5;chr5;chr5;chr5;chr5;chr5;chr5;chr5;chr5;chr5;chr5;chr5;chr5;chr5;chr5;chr5;chr5;chr5;chr5;chr5;chr5;chr5;chr5;chr5;chr5;chr5;chr5;chr5;chr5;chr5;chr5;chr5;chr5;chr5;chr5;chr5;chr5;chr5;chr5;chr5;chr5;chr5;chr5;chr5;chr5;chr5;chr5;chr5;chr5;chr5;chr5;chr5;chr5;chr5;chr5;chr5;chr5;chr5;chr5;chr5;chr5;chr5…	25271798;25272426;25273609;25275628;25275628;25275628;25275651;25275900;25275900;25275900;25275900;25276140;25276140;25276140;25281232;25281232;25281232;25281232;25281661;25281661;25281673;25283104;25283104;25283104;25284067;25284067;25284067;25287051;25287051;25287051;25287706;25287706;25287706;25288990;25288990;25288990;25289120;25290490;25290490;25290490;25290490;25290709;25290709;25290709;252…	25273758;25273758;25273758;25275736;25275736;25275736;25275736;25276256;25275973;25275973;25275973;25276256;25276256;25276256;25281400;25281400;25281400;25281400;25281803;25281803;25281803;25283240;25283240;25283240;25285183;25285183;25285183;25287158;25287158;25287158;25287845;25287845;25287845;25289239;25289239;25289239;25289239;25290626;25290626;25290626;25290626;25290887;25290887;25290887;252…	-;-;-;-;-;-;-;-;-;-;-;-;-;-;-;-;-;-;-;-;-;-;-;-;-;-;-;-;-;-;-;-;-;-;-;-;-;-;-;-;-;-;-;-;-;-;-;-;-;-;-;-;-;-;-;-;-;-;-;-;-;-;-;-;-;-;-;-;-;-;-;-;-;-;-;-;-;-;-;-;-;-;-;-;-;-;-;-;-;-;-;-;-;-;-;-;-;-;-;-;-;-;-;-;-;-;-;-;-;-;-;-;-;-;-;-;-;-;-;-;-;-;-;-;-;-;-;-;-;-;-;-;-;-;-;-;-;-;-;-;-;-;-;-;-;-;-;-;-;-;-;-;-;-;-;-;-;-;-;-;-;-	20291	Kmt2c	2829	2962	2791	2970	2902	2652	2676	2873	3645	2914	1879	1873	2709	3013	3185	2600	2199	2231	3103.44	2969.73	3068.34	2782.57	2547.01	2568.18	2836.41	2816.63	2789.22	2320.08	2306.33	2281.63	2670.78	2630.78	2664.81	2713.15	2587.55	2539.57	2632.59	2302.68	2677.57	-0.1927	0.0494042	-3.8997
182	ENSMUSG00000029505.17	chr5;chr5;chr5;chr5;chr5;chr5;chr5;chr5;chr5;chr5;chr5;chr5;chr5;chr5;chr5;chr5;chr5;chr5;chr5;chr5;chr5;chr5;chr5;chr5;chr5;chr5;chr5;chr5;chr5;chr5;chr5;chr5;chr5;chr5;chr5;chr5;chr5;chr5;chr5;chr5;chr5;chr5;chr5;chr5;chr5;chr5;chr5;chr5;chr5;chr5;chr5;chr5;chr5;chr5;chr5;chr5;chr5;chr5;chr5;chr5;chr5;chr5;chr5;chr5;chr5;chr5;chr5;chr5;chr5;chr5;chr5;chr5;chr5;chr5;chr5;chr5;chr5;chr5;chr5;chr5…	110664373;110664373;110664378;110666540;110666540;110666540;110667370;110667468;110667468;110667468;110667534;110668063;110668063;110668063;110668063;110668063;110668550;110668550;110668550;110670875;110670875;110670875;110673109;110673109;110673109;110673407;110673407;110673407;110674861;110674861;110674861;110675044;110675044;110675044;110676451;110676451;110676451;110676860;110676860;110676860…	110666074;110666074;110666074;110666617;110666617;110666617;110667614;110667614;110667614;110667614;110667614;110668807;110668188;110668190;110668190;110668190;110668745;110668724;110668745;110671096;110671096;110671096;110673293;110673293;110673293;110673614;110673614;110673614;110674970;110674970;110674970;110675089;110675089;110675089;110676747;110676747;110676747;110676938;110676938;110676938…	-;-;-;-;-;-;-;-;-;-;-;-;-;-;-;-;-;-;-;-;-;-;-;-;-;-;-;-;-;-;-;-;-;-;-;-;-;-;-;-;-;-;-;-;-;-;-;-;-;-;-;-;-;-;-;-;-;-;-;-;-;-;-;-;-;-;-;-;-;-;-;-;-;-;-;-;-;-;-;-;-;-;-;-;-;-;-;-;-;-;-;-;-;-;-;-;-;-;-;-;-;-;-;-;-;-;-;-;-;-;-;-;-;-;-;-;-;-;-;-;-;-;-;-;-;-;-;-;-;-;-;-;-;-;-;-;-;-;-;-;-;-;-;-;-;-;-;-;-;-;-;-;-;-;-;-;-;-;-;-;-;-;-;-;-;-;-;-;-;-;-;-;-;-;-;-;-;-;-;-;-;-;-;-;-	13971	Ep400	1961	2128	2029	2586	2836	2383	1919	2263	2890	2642	1716	1668	1909	2261	2392	2210	1975	2062	2151.24	2133.55	2230.62	2422.81	2489.08	2307.68	2034.03	2218.6	2211.48	2103.52	2106.26	2031.91	1882.07	1974.18	2001.33	2306.18	2323.97	2347.2	2406.52	2080.56	2181.98	-0.2098	0.0539487	-3.88891
183	ENSMUSG00000064370.1	chrM	14145	15288	+	1144	mt-Cytb	121587	135225	116132	118119	136461	156820	133277	153898	168191	203828	139053	153135	149866	191907	155134	123816	108886	119377	133382	135578	127672	110665	119768	151863	141266	150878	128703	162285	170677	186545	147752	167562	129797	129204	128125	135888	127432	173169	142089	0.4424	0.113819	3.88728
184	ENSMUSG00000092274.3	chr19;chr19;chr19;chr19;chr19;chr19;chr19;chr19;chr19;chr19	5824708;5825315;5826201;5827660;5842307;5843681;5844578;5844925;5844925;5845207	5845478;5825571;5826301;5828012;5844758;5844434;5844758;5844966;5845476;5845259	-;-;-;-;-;-;-;-;-;-	20771	Neat1	1442	1667	1434	952	1153	1261	2964	4017	3738	984	493	428	2577	3964	2941	1083	810	1218	1581.89	1671.35	1576.5	891.923	1011.96	1221.14	3141.67	3938.19	2860.38	783.446	605.12	521.377	2540.64	3461.14	2460.66	1130.13	953.121	1386.46	1041.67	636.648	1763.17	-0.7071	0.182027	-3.88479
185	ENSMUSG00000008333.12	chr2;chr2;chr2;chr2;chr2;chr2;chr2;chr2;chr2;chr2;chr2;chr2;chr2;chr2;chr2;chr2;chr2;chr2;chr2;chr2;chr2;chr2;chr2	143063039;143063061;143063131;143064402;143064542;143064542;143064542;143065176;143065176;143065176;143065176;143068173;143068261;143068261;143068261;143069374;143069374;143069374;143069374;143070888;143070888;143071396;143071396	143063098;143063098;143063312;143064630;143064630;143064630;143064630;143065348;143065348;143065734;143065348;143068401;143068401;143068401;143068401;143069424;143069424;143069424;143069424;143070976;143070976;143072853;143072853	+;+;+;+;+;+;+;+;+;+;+;+;+;+;+;+;+;+;+;+;+;+;+	2857	Snrpb2	270	323	273	390	355	390	324	352	453	564	364	413	405	458	432	295	288	331	296.192	323.843	300.128	365.389	311.574	377.673	343.422	345.094	346.643	449.048	446.782	503.105	399.286	399.9	361.443	307.838	338.888	376.781	351.545	466.312	366.279	0.407	0.104906	3.87979
186	ENSMUSG00000031021.13	chr7;chr7;chr7;chr7;chr7;chr7;chr7;chr7;chr7;chr7;chr7;chr7;chr7	109735834;109735836;109743547;109743547;109745310;109745310;109745354;109750013;109750013;109750013;109752071;109752071;109752597	109736991;109736991;109743681;109743681;109745418;109745418;109745418;109750124;109750104;109750104;109752246;109752279;109752875	-;-;-;-;-;-;-;-;-;-;-;-;-	2002	Tmem9b	1231	1308	1103	1313	1338	1272	1299	1261	1636	1771	1152	1298	1374	1613	1686	1216	1101	1205	1350.42	1311.41	1212.6	1230.14	1174.33	1231.8	1376.87	1236.26	1251.9	1410.04	1413.99	1581.19	1354.62	1408.38	1410.63	1268.92	1295.54	1371.66	1212.09	1468.41	1327.26	0.2755	0.0710047	3.87978
187	ENSMUSG00000039741.15	chr11;chr11;chr11;chr11;chr11;chr11;chr11;chr11;chr11;chr11;chr11;chr11;chr11;chr11;chr11;chr11;chr11;chr11;chr11;chr11;chr11;chr11;chr11;chr11;chr11;chr11;chr11;chr11;chr11;chr11;chr11;chr11;chr11;chr11;chr11;chr11;chr11;chr11;chr11;chr11;chr11;chr11;chr11;chr11;chr11;chr11;chr11;chr11;chr11;chr11;chr11;chr11;chr11;chr11;chr11;chr11;chr11;chr11;chr11;chr11;chr11;chr11;chr11;chr11;chr11;chr11;chr…	120232947;120232947;120236445;120236699;120236860;120236860;120236860;120259072;120259072;120259072;120268307;120268307;120268307;120271359;120271359;120271359;120273315;120273315;120273315;120273694;120273694;120273694;120273984;120273984;120273984;120274419;120274419;120274419;120274872;120274872;120274872;120276058;120276058;120276058;120279055;120279055;120279055;120279370;120279370;120279370…	120233107;120233107;120236644;120237257;120237284;120237257;120237257;120259251;120259251;120259251;120268429;120268429;120268429;120273104;120273104;120273104;120273423;120273423;120273423;120273872;120273872;120273872;120274142;120274142;120274142;120274696;120274696;120274696;120275202;120275202;120275202;120276873;120276873;120276873;120279254;120279254;120279254;120279506;120279506;120279506…	+;+;+;+;+;+;+;+;+;+;+;+;+;+;+;+;+;+;+;+;+;+;+;+;+;+;+;+;+;+;+;+;+;+;+;+;+;+;+;+;+;+;+;+;+;+;+;+;+;+;+;+;+;+;+;+;+;+;+;+;+;+;+;+;+;+;+;+;+;+;+;+;+;+;+;+;+;+;+;+;+;+;+;+;+;+;+	11118	Bahcc1	791	862	911	845	865	774	691	818	1126	721	488	524	688	719	827	687	617	581	867.734	864.25	1001.53	791.675	759.188	749.536	732.421	801.951	861.635	574.049	598.983	638.322	678.294	627.79	691.93	716.898	726.02	661.359	766.8	603.785	741.309	-0.3476	0.0897573	-3.87322
188	ENSMUSG00000056004.16	chr5;chr5;chr5;chr5;chr5;chr5;chr5;chr5;chr5;chr5;chr5;chr5;chr5;chr5;chr5;chr5;chr5;chr5;chr5;chr5;chr5;chr5;chr5;chr5;chr5;chr5;chr5;chr5;chr5;chr5;chr5;chr5;chr5;chr5;chr5;chr5;chr5;chr5;chr5;chr5;chr5;chr5;chr5;chr5;chr5;chr5;chr5;chr5;chr5;chr5;chr5;chr5;chr5;chr5;chr5;chr5;chr5;chr5;chr5;chr5;chr5;chr5;chr5;chr5;chr5;chr5;chr5;chr5;chr5;chr5;chr5;chr5;chr5;chr5;chr5;chr5;chr5;chr5;chr5;chr5…	9266118;9266127;9266130;9266132;9266132;9266149;9266175;9380278;9380278;9380278;9380278;9380278;9380278;9399181;9399181;9399181;9399181;9399181;9399181;9399181;9410584;9410584;9410584;9410584;9410584;9410584;9410584;9417615;9417985;9417985;9417985;9417985;9417985;9420617;9420617;9420617;9420617;9420617;9420617;9421505;9421505;9421505;9421505;9421505;9421505;9422302;9422302;9422302;9422302;9422302…	9266456;9266456;9266456;9266456;9266456;9266456;9266456;9380398;9380398;9380398;9380398;9380398;9380398;9399376;9399376;9399376;9399376;9399376;9399376;9399376;9410697;9410731;9410731;9410731;9411493;9410731;9410731;9418071;9418071;9418071;9418071;9418071;9418071;9420722;9420722;9420722;9420722;9420722;9420722;9421657;9421657;9421657;9421657;9421657;9421657;9422330;9422390;9422390;9422390;9422390…	+;+;+;+;+;+;+;+;+;+;+;+;+;+;+;+;+;+;+;+;+;+;+;+;+;+;+;+;+;+;+;+;+;+;+;+;+;+;+;+;+;+;+;+;+;+;+;+;+;+;+;+;+;+;+;+;+;+;+;+;+;+;+;+;+;+;+;+;+;+;+;+;+;+;+;+;+;+;+;+;+;+;+;+;+;+;+;+;+;+;+;+;+;+;+;+;+;+;+;+;+;+;+;+;+;+;+;+;+;+;+;+;+;+;+;+;+;+	7918	9330182L06Rik	1459	1590	1491	1961	2003	1782	1295	1523	1818	2756	1832	1670	1653	1632	1709	1715	1498	1382	1600.54	1594.15	1639.16	1837.25	1757.98	1725.68	1372.63	1493.12	1391.16	2194.29	2248.64	2034.35	1629.68	1424.97	1429.88	1789.64	1762.69	1573.15	1773.63	2159.09	1694.38	0.2841	0.0733472	3.87301
189	ENSMUSG00000035062.13	chrX;chrX;chrX;chrX;chrX;chrX;chrX;chrX;chrX;chrX;chrX;chrX;chrX;chrX;chrX	95639193;95639196;95639199;95642164;95642164;95642164;95643308;95643308;95643308;95645307;95645307;95645307;95658252;95658252;95658252	95640651;95640651;95640651;95642326;95642326;95642358;95643480;95643459;95643480;95645478;95645478;95645478;95658383;95658509;95658408	-;-;-;-;-;-;-;-;-;-;-;-;-;-;-	2257	Zc4h2	272	307	286	294	309	301	294	285	366	513	267	347	387	329	411	265	222	239	298.387	307.801	314.42	275.447	271.201	291.486	311.623	279.408	280.07	408.443	327.722	422.705	381.54	287.264	343.873	276.533	261.226	272.056	279.378	386.29	311.734	0.4711	0.121923	3.86379
190	ENSMUSG00000022523.10	chr16;chr16;chr16;chr16;chr16;chr16;chr16;chr16;chr16;chr16;chr16;chr16;chr16;chr16;chr16;chr16;chr16;chr16;chr16;chr16;chr16	28160098;28160111;28162354;28189424;28189434;28189434;28189434;28189435;28192011;28291706;28372913;28372913;28372913;28396945;28398278;28398278;28398278;28444993;28444993;28564575;28752834	28162535;28162535;28162535;28189632;28189632;28189632;28189632;28189632;28192075;28291751;28373016;28373016;28373016;28398388;28398388;28398388;28398388;28446075;28446277;28564951;28753068	-;-;-;-;-;-;-;-;-;-;-;-;-;-;-;-;-;-;-;-;-	6203	Fgf12	2311	2325	2754	3422	3442	2985	2259	2418	3354	4992	3001	3656	3658	3291	4061	2754	2612	2536	2535.19	2331.07	3027.66	3206.05	3020.95	2890.65	2394.41	2370.56	2566.54	3974.55	3683.5	4453.63	3606.39	2873.52	3397.74	2873.85	3073.52	2886.76	3039.22	4037.23	3064.81	0.4096	0.106089	3.86052
191	ENSMUSG00000030533.16	chr7;chr7;chr7;chr7;chr7;chr7;chr7;chr7;chr7;chr7;chr7;chr7;chr7;chr7;chr7;chr7;chr7;chr7;chr7;chr7;chr7;chr7;chr7;chr7;chr7;chr7;chr7;chr7;chr7;chr7;chr7;chr7;chr7;chr7;chr7;chr7;chr7;chr7;chr7;chr7;chr7;chr7;chr7;chr7;chr7;chr7;chr7;chr7;chr7;chr7;chr7;chr7;chr7;chr7;chr7;chr7;chr7;chr7;chr7;chr7;chr7;chr7;chr7;chr7;chr7;chr7;chr7;chr7;chr7;chr7;chr7;chr7;chr7;chr7;chr7;chr7;chr7;chr7;chr7;chr7…	80325292;80325292;80325295;80325296;80325326;80326013;80326013;80326013;80326013;80326309;80326309;80326309;80326309;80327583;80327583;80327583;80327583;80327918;80327918;80327918;80327918;80328453;80328453;80328453;80328453;80328693;80328693;80328693;80328693;80329022;80329022;80329022;80329022;80329506;80329506;80329506;80329506;80330338;80330338;80330338;80330338;80331553;80331553;80331553;803…	80325877;80325877;80325877;80325877;80325489;80326168;80326168;80326168;80326168;80326426;80326426;80326426;80326426;80327698;80327698;80327698;80327698;80328031;80328031;80328031;80328031;80328519;80328519;80328519;80328519;80328820;80328820;80328820;80328820;80329131;80329162;80329162;80329162;80329647;80329647;80329647;80329647;80330432;80330432;80330432;80330432;80331853;80331853;80331853;803…	-;-;-;-;-;-;-;-;-;-;-;-;-;-;-;-;-;-;-;-;-;-;-;-;-;-;-;-;-;-;-;-;-;-;-;-;-;-;-;-;-;-;-;-;-;-;-;-;-;-;-;-;-;-;-;-;-;-;-;-;-;-;-;-;-;-;-;-;-;-;-;-;-;-;-;-;-;-;-;-;-;-;-;-;-;-;-;-;-;-;-;-;-;-;-;-;-;-;-;-;-;-;-;-;-;-;-;-;-;-;-;-;-	9263	Unc45a	647	728	560	871	748	725	583	712	881	703	488	385	709	834	887	639	598	573	709.765	729.9	615.647	816.034	656.5	702.085	617.947	698.03	674.156	559.718	598.983	468.996	698.997	728.202	742.13	666.809	703.663	652.252	724.873	542.566	668.879	-0.4162	0.107942	-3.85622
192	ENSMUSG00000091537.2	chr9;chr9;chr9;chr9;chr9;chr9;chr9;chr9;chr9;chr9;chr9	109074568;109077887;109078186;109082002;109082002;109082063;109082171;109082327;109082327;109082327;109082327	109074901;109078425;109078425;109082089;109082089;109082226;109082226;109082365;109082378;109082587;109082378	-;-;-;-;-;-;-;-;-;-;-	1359	Tma7	406	426	375	492	509	459	402	406	564	772	431	485	585	645	565	473	439	451	445.386	427.112	412.264	460.952	446.736	444.492	426.098	398.034	431.582	614.655	529.02	590.813	576.747	563.178	472.721	493.585	516.568	513.378	450.727	578.163	486.851	0.363	0.0941483	3.85544
193	ENSMUSG00000045482.16	chr5;chr5;chr5;chr5;chr5;chr5;chr5;chr5;chr5;chr5;chr5;chr5;chr5;chr5;chr5;chr5;chr5;chr5;chr5;chr5;chr5;chr5;chr5;chr5;chr5;chr5;chr5;chr5;chr5;chr5;chr5;chr5;chr5;chr5;chr5;chr5;chr5;chr5;chr5;chr5;chr5;chr5;chr5;chr5;chr5;chr5;chr5;chr5;chr5;chr5;chr5;chr5;chr5;chr5;chr5;chr5;chr5;chr5;chr5;chr5;chr5;chr5;chr5;chr5;chr5;chr5;chr5;chr5;chr5;chr5;chr5;chr5;chr5;chr5;chr5;chr5;chr5;chr5;chr5;chr5…	144767732;144768092;144768544;144768794;144771089;144771089;144771089;144771089;144771089;144771150;144771608;144771608;144771608;144771608;144771608;144771608;144777103;144777103;144777103;144777103;144777103;144777103;144777881;144777881;144777881;144777881;144777881;144779984;144779984;144779984;144779984;144779984;144781976;144781976;144781976;144781976;144781976;144782196;144782196;144782196…	144768691;144768245;144768721;144768847;144771249;144771249;144771249;144771249;144771249;144771249;144771657;144771657;144771657;144771657;144771657;144771657;144777213;144777213;144777213;144777128;144777213;144777213;144777985;144777985;144777985;144777985;144777985;144780067;144780067;144780067;144780067;144780067;144782032;144782032;144782032;144782032;144782032;144782321;144782321;144782321…	+;+;+;+;+;+;+;+;+;+;+;+;+;+;+;+;+;+;+;+;+;+;+;+;+;+;+;+;+;+;+;+;+;+;+;+;+;+;+;+;+;+;+;+;+;+;+;+;+;+;+;+;+;+;+;+;+;+;+;+;+;+;+;+;+;+;+;+;+;+;+;+;+;+;+;+;+;+;+;+;+;+;+;+;+;+;+;+;+;+;+;+;+;+;+;+;+;+;+;+;+;+;+;+;+;+;+;+;+;+;+;+;+;+;+;+;+;+;+;+;+;+;+;+;+;+;+;+;+;+;+;+;+;+;+;+;+;+;+;+;+;+;+;+;+;+;+;+;+;+;+;+;+;+;+;+;+;+;+;+;+;+;+;+;+;+;+;+;+;+;+;+;+;+;+;+;+;+;+;+;+;+;+;+;+;+;+;+;+;+;+;+;+;+;+;+;+;+;+;+…	20859	Trrap	3886	4352	4066	5178	5453	4772	3444	3939	4883	4928	3501	3132	2880	3144	3650	4344	4028	3708	4262.98	4363.36	4470.04	4851.24	4785.95	4621.17	3650.45	3861.72	3736.56	3923.6	4297.21	3815.31	2839.37	2745.16	3053.86	4533.05	4739.72	4220.86	4752.79	4012.04	4042.87	-0.2449	0.0635236	-3.85513
194	ENSMUSG00000025066.10	chr19;chr19;chr19;chr19;chr19;chr19;chr19;chr19	47731682;47732204;47732630;47732630;47732946;47733519;47733519;47734824	47731821;47732461;47732704;47732988;47732988;47733807;47733911;47735588	+;+;+;+;+;+;+;+	1915	Sfr1	1172	1238	1106	1136	1130	1251	1175	1220	1563	1626	1088	1369	1426	1677	1484	978	855	930	1285.69	1241.23	1215.9	1064.31	991.771	1211.46	1245.43	1196.06	1196.03	1294.6	1335.44	1667.68	1405.88	1464.26	1241.63	1020.56	1006.07	1058.63	1089.18	1432.57	1230.15	0.3941	0.102249	3.85388
195	ENSMUSG00000029060.17	chr4;chr4;chr4;chr4;chr4;chr4;chr4;chr4;chr4;chr4;chr4;chr4;chr4;chr4;chr4;chr4;chr4;chr4;chr4;chr4;chr4;chr4;chr4;chr4;chr4;chr4;chr4;chr4;chr4;chr4;chr4;chr4;chr4;chr4;chr4;chr4;chr4;chr4;chr4;chr4;chr4;chr4;chr4;chr4;chr4;chr4;chr4;chr4;chr4;chr4;chr4;chr4;chr4;chr4;chr4;chr4;chr4;chr4;chr4;chr4;chr4;chr4;chr4;chr4;chr4;chr4;chr4;chr4;chr4;chr4;chr4;chr4;chr4	155654677;155654682;155654682;155654683;155655105;155655105;155655105;155655105;155655252;155655252;155655252;155655252;155655522;155655522;155655522;155655522;155655838;155656072;155656072;155656394;155656394;155656394;155656394;155656394;155656646;155656646;155656646;155656646;155656646;155656913;155656913;155656913;155656943;155657166;155657166;155657166;155657389;155657389;155657389;155657389…	155654993;155654993;155654993;155654993;155655170;155655170;155655170;155655170;155655439;155655439;155655439;155655270;155656305;155655700;155655700;155656305;155656305;155656305;155656305;155656520;155656520;155656520;155656520;155656520;155656727;155656727;155656806;155656806;155656806;155657069;155657314;155657069;155657069;155657314;155657314;155657314;155657522;155657522;155657522;155657522…	-;-;-;-;-;-;-;-;-;-;-;-;-;-;-;-;-;-;-;-;-;-;-;-;-;-;-;-;-;-;-;-;-;-;-;-;-;-;-;-;-;-;-;-;-;-;-;-;-;-;-;-;-;-;-;-;-;-;-;-;-;-;-;-;-;-;-;-;-;-;-;-;-	4724	Mib2	1834	2019	1748	3039	3151	2818	1549	1882	2404	2781	1926	1710	1871	1740	2305	2468	2153	2167	2011.92	2024.27	1921.7	2847.22	2765.55	2728.93	1641.85	1845.07	1839.58	2214.19	2364.02	2083.07	1844.6	1519.27	1928.54	2575.41	2533.42	2466.72	2780.57	2220.43	2175.3	-0.3246	0.0843408	-3.84896
196	ENSMUSG00000035790.15	chr16;chr16;chr16;chr16;chr16;chr16;chr16;chr16;chr16;chr16	32099800;32099952;32102967;32102967;32103851;32103878;32103884;32106906;32106906;32106906	32100111;32100097;32103044;32103044;32104047;32104047;32104047;32108051;32108055;32108069	+;+;+;+;+;+;+;+;+;+	1751	Cep19	646	807	647	841	920	765	699	750	957	1165	741	942	836	868	968	848	744	772	708.668	809.106	711.292	787.928	807.46	740.82	740.901	735.285	732.313	927.555	909.521	1147.52	824.206	757.889	809.901	884.905	875.46	878.776	778.736	994.865	821.639	0.3507	0.0911859	3.84557
197	ENSMUSG00000025290.17	chr14;chr14;chr14;chr14;chr14;chr14;chr14;chr14;chr14;chr14;chr14;chr14;chr14;chr14;chr14;chr14;chr14;chr14;chr14;chr14;chr14;chr14;chr14;chr14;chr14;chr14;chr14;chr14;chr14;chr14;chr14;chr14;chr14;chr14;chr14;chr14;chr14;chr14;chr14;chr14;chr14;chr14;chr14;chr14;chr14;chr14;chr14;chr14;chr14;chr14;chr14;chr14;chr14	24487125;24490681;24490718;24490718;24490718;24490729;24490730;24490731;24490767;24490785;24490859;24491149;24491750;24491750;24491750;24491750;24491750;24491750;24491750;24491750;24491750;24491750;24491750;24491907;24491907;24491907;24491907;24491907;24491907;24491907;24491907;24491907;24491907;24491907;24493383;24493383;24493383;24493383;24493383;24493383;24493383;24493383;24493383;24493617;244…	24487198;24490758;24490758;24490758;24490758;24490758;24490758;24490758;24491024;24491461;24491190;24491815;24491815;24491817;24491815;24491815;24491815;24491815;24491815;24491815;24491815;24491815;24491815;24492116;24491989;24492116;24492116;24492116;24492116;24495858;24492116;24492116;24492116;24492116;24493460;24493493;24493493;24493493;24495845;24493493;24493493;24493493;24493493;24494088;244…	+;+;+;+;+;+;+;+;+;+;+;+;+;+;+;+;+;+;+;+;+;+;+;+;+;+;+;+;+;+;+;+;+;+;+;+;+;+;+;+;+;+;+;+;+;+;+;+;+;+;+;+;+	6256	Rps24	2775	2744	2855	2501	2758	2943	3286	3443	4464	4083	2474	2930	4414	5157	4536	2745	2300	2779	3044.2	2751.16	3138.7	2343.17	2420.62	2849.98	3482.98	3375.45	3415.93	3250.82	3036.65	3569.24	4351.73	4502.8	3795.16	2864.46	2706.39	3163.37	2537.92	3285.57	3225.71	0.3726	0.097069	3.83847
198	ENSMUSG00000020411.2	chr11;chr11;chr11;chr11;chr11;chr11	46148155;46151261;46154604;46156766;46161854;46166234	46150774;46151421;46154694;46156822;46162093;46166508	-;-;-;-;-;-	3444	Nipal4	109	88	79	43	45	68	125	135	182	25	10	24	141	121	104	30	13	19	119.574	88.2297	86.8502	40.2864	39.4953	65.8507	132.493	132.351	139.269	19.9046	12.2742	29.2361	139.011	105.65	87.0142	31.3056	15.297	21.6279	48.5441	20.4717	72.5401	-1.2444	0.324388	-3.836
199	ENSMUSG00000038564.11	chr5;chr5;chr5;chr5;chr5;chr5;chr5;chr5;chr5;chr5;chr5;chr5;chr5;chr5;chr5;chr5;chr5;chr5;chr5;chr5;chr5;chr5;chr5;chr5;chr5;chr5;chr5;chr5;chr5;chr5;chr5;chr5;chr5;chr5;chr5;chr5;chr5;chr5;chr5;chr5;chr5;chr5;chr5;chr5;chr5;chr5;chr5;chr5;chr5;chr5;chr5;chr5;chr5;chr5;chr5;chr5;chr5;chr5;chr5;chr5;chr5;chr5;chr5;chr5;chr5;chr5;chr5;chr5;chr5;chr5;chr5;chr5;chr5;chr5;chr5;chr5;chr5;chr5;chr5;chr5…	31253277;31253280;31253553;31253553;31253553;31253815;31253815;31253815;31254219;31254219;31254219;31254402;31254402;31254402;31254653;31254653;31255251;31255565;31256555;31256889;31257331;31257517;31257814;31260394;31260479;31260623;31260623;31260927;31260927;31261353;31261439;31261831;31261831;31262830;31262920;31262920;31263366;31263366;31263366;31263571;31263571;31263571;31263778;31263778;312…	31253424;31253424;31253644;31253644;31253644;31253968;31253968;31253968;31254317;31254317;31254317;31254653;31254461;31254461;31254810;31254748;31255370;31255675;31256671;31256975;31257394;31257626;31257912;31260523;31260523;31260732;31260732;31261244;31261107;31261503;31261503;31261924;31261924;31263062;31263062;31263062;31263482;31263482;31263482;31263629;31263706;31263706;31263921;31263875;312…	-;-;-;-;-;-;-;-;-;-;-;-;-;-;-;-;-;-;-;-;-;-;-;-;-;-;-;-;-;-;-;-;-;-;-;-;-;-;-;-;-;-;-;-;-;-;-;-;-;-;-;-;-;-;-;-;-;-;-;-;-;-;-;-;-;-;-;-;-;-;-;-;-;-;-;-;-;-;-;-;-;-;-;-;-;-;-;-;-;-;-;-;-;-;-;-;-;-;-;-;-;-;-;-;-;-;-;-	6617	Ift172	1464	1449	1432	1871	2055	1757	1375	1805	2053	1780	1220	1113	1499	1854	1791	1677	1527	1467	1606.02	1452.78	1574.3	1752.93	1803.62	1701.47	1457.42	1769.59	1570.99	1417.21	1497.46	1355.82	1477.85	1618.81	1498.48	1749.98	1796.81	1669.9	1752.67	1423.5	1598.41	-0.3005	0.078337	-3.83548
200	ENSMUSG00000022555.12	chr15;chr15;chr15;chr15;chr15;chr15;chr15;chr15;chr15;chr15;chr15;chr15;chr15;chr15;chr15;chr15;chr15;chr15;chr15;chr15;chr15;chr15;chr15;chr15;chr15;chr15;chr15;chr15;chr15;chr15;chr15;chr15;chr15;chr15;chr15;chr15;chr15;chr15;chr15;chr15;chr15;chr15;chr15;chr15;chr15;chr15;chr15;chr15;chr15;chr15;chr15;chr15;chr15;chr15;chr15;chr15;chr15;chr15;chr15;chr15;chr15;chr15;chr15;chr15;chr15;chr15;chr…	76502015;76502017;76502068;76502492;76502492;76502492;76502524;76502644;76502644;76502644;76502644;76502819;76502819;76502819;76502819;76502959;76502959;76502959;76503002;76503154;76503154;76503154;76503274;76503274;76503274;76503276;76503390;76503390;76503390;76503390;76503518;76503518;76503518;76503518;76503591;76503706;76503706;76503706;76503706;76503706;76503865;76503865;76503865;76503865;765…	76502388;76502388;76502388;76502554;76502554;76502554;76502554;76502731;76502731;76502731;76502731;76502884;76502884;76503180;76502884;76503001;76503001;76503071;76503071;76503198;76503314;76503198;76503315;76503315;76503315;76503315;76503428;76503428;76503428;76503428;76503621;76503621;76503621;76503621;76503621;76503780;76503780;76503780;76503780;76503780;76504322;76503972;76503972;76503945;765…	-;-;-;-;-;-;-;-;-;-;-;-;-;-;-;-;-;-;-;-;-;-;-;-;-;-;-;-;-;-;-;-;-;-;-;-;-;-;-;-;-;-;-;-;-;-;-;-;-;-;-;-;-;-;-;-;-;-;-;-;-;-;-;-;-;-;-;-;-;-;-;-;-;-;-;-;-;-;-	3056	Dgat1	380	445	379	555	563	543	326	431	541	429	364	261	381	392	511	396	359	392	416.863	446.161	416.661	519.976	494.13	525.837	345.542	422.544	413.983	341.563	446.782	317.943	375.625	342.272	427.541	413.234	422.433	446.218	513.314	368.763	418.628	-0.4806	0.125507	-3.82946
201	ENSMUSG00000038628.8	chr2;chr2;chr2;chr2;chr2	181864337;181864360;181865946;181865946;181868204	181864569;181864569;181866033;181866209;181870830	+;+;+;+;+	3124	Polr3k	615	596	554	716	705	642	648	610	863	1023	640	687	798	992	830	674	593	606	674.661	597.556	609.051	670.816	618.76	621.708	686.844	598.032	660.382	814.497	785.551	836.884	786.742	866.159	694.44	703.332	697.779	689.817	637.095	812.311	700.723	0.3508	0.0916038	3.82941
202	ENSMUSG00000069045.11	chrY;chrY;chrY;chrY;chrY;chrY;chrY;chrY;chrY;chrY;chrY;chrY;chrY;chrY;chrY;chrY;chrY;chrY;chrY;chrY;chrY;chrY;chrY;chrY;chrY;chrY;chrY;chrY;chrY;chrY;chrY;chrY;chrY;chrY;chrY;chrY;chrY;chrY;chrY	1260771;1260772;1262313;1263570;1263570;1263570;1263796;1263796;1263796;1263796;1264841;1264841;1264841;1265028;1265028;1265575;1265575;1265829;1265829;1266359;1266359;1266595;1266595;1267103;1267103;1269705;1269705;1278897;1278897;1279423;1279423;1280310;1280310;1282901;1282901;1284322;1284322;1286479;1286479	1263367;1263367;1263367;1263700;1263700;1263700;1263949;1264459;1263949;1263949;1264958;1264958;1265031;1265209;1265209;1265719;1265719;1265973;1265973;1266519;1266519;1266693;1266693;1267188;1267188;1269840;1269840;1278996;1278996;1279578;1279578;1280439;1280439;1282968;1282948;1284382;1284382;1286582;1286629	-;-;-;-;-;-;-;-;-;-;-;-;-;-;-;-;-;-;-;-;-;-;-;-;-;-;-;-;-;-;-;-;-;-;-;-;-;-;-	5199	Ddx3y	1380	1320	1370	1105	1235	1056	1598	1899	2303	1677	1141	1100	1821	2350	1806	998	897	906	1513.87	1323.45	1506.14	1035.27	1083.93	1022.62	1693.79	1861.74	1762.3	1335.2	1400.49	1339.99	1795.31	2051.89	1511.03	1041.43	1055.49	1031.31	1047.27	1358.56	1409.18	0.3749	0.0978925	3.82931
203	ENSMUSG00000036299.5	chr18;chr18;chr18;chr18;chr18;chr18;chr18;chr18;chr18;chr18;chr18	75005868;75005869;75005900;75008206;75008651;75008651;75008651;75009278;75009278;75009278;75009278	75006014;75005900;75006114;75008826;75008826;75008826;75008826;75009494;75009593;75010152;75009933	+;+;+;+;+;+;+;+;+;+;+	1743	BC031181	1289	1356	1238	1289	1329	1136	1296	1434	1754	1816	1069	1179	1785	1929	1892	1252	972	1116	1414.05	1359.54	1361.02	1207.66	1166.43	1100.09	1373.69	1405.86	1342.19	1445.87	1312.12	1436.22	1759.82	1684.29	1582.99	1306.49	1143.75	1270.36	1158.06	1398.07	1370.69	0.273	0.0712852	3.82901
204	ENSMUSG00000027936.18	chr3;chr3;chr3;chr3;chr3;chr3;chr3;chr3;chr3;chr3;chr3;chr3;chr3;chr3;chr3;chr3;chr3;chr3;chr3;chr3;chr3;chr3;chr3;chr3;chr3;chr3;chr3;chr3;chr3;chr3;chr3;chr3;chr3;chr3;chr3;chr3;chr3;chr3;chr3;chr3;chr3;chr3;chr3;chr3;chr3;chr3;chr3;chr3;chr3;chr3;chr3;chr3;chr3;chr3;chr3;chr3;chr3;chr3;chr3;chr3;chr3;chr3;chr3;chr3;chr3;chr3;chr3;chr3;chr3;chr3;chr3;chr3	90254163;90254296;90254296;90254324;90254341;90257117;90257117;90257117;90257117;90257295;90257295;90257295;90257295;90258051;90258465;90258465;90258465;90258465;90258465;90258965;90259154;90259154;90259154;90259154;90259386;90259386;90259386;90259386;90259386;90259583;90259583;90259583;90259583;90259583;90259583;90259763;90259763;90259763;90259763;90259763;90259763;90259954;90259954;90259954;902…	90254558;90254558;90254558;90254558;90254558;90257218;90257411;90257218;90257218;90257411;90257411;90257411;90257411;90258526;90258526;90258633;90258526;90259492;90258526;90259492;90259222;90259222;90259222;90259222;90259492;90259492;90259492;90259492;90259492;90259612;90259612;90259612;90259612;90259612;90259612;90259827;90259827;90259827;90259827;90259827;90259827;90260003;90260003;90260003;902…	+;+;+;+;+;+;+;+;+;+;+;+;+;+;+;+;+;+;+;+;+;+;+;+;+;+;+;+;+;+;+;+;+;+;+;+;+;+;+;+;+;+;+;+;+;+;+;+;+;+;+;+;+;+;+;+;+;+;+;+;+;+;+;+;+;+;+;+;+;+;+;+	4094	Crtc2	379	414	449	552	625	606	430	462	576	478	329	366	353	393	500	481	441	378	415.767	415.081	493.617	517.165	548.546	586.846	455.776	452.935	440.765	380.576	403.822	445.851	348.02	343.145	418.337	501.933	518.922	430.282	550.852	410.083	450.966	-0.4294	0.112319	-3.82284
205	ENSMUSG00000020462.14	chr11;chr11;chr11;chr11;chr11;chr11;chr11;chr11;chr11;chr11;chr11;chr11;chr11;chr11;chr11;chr11;chr11;chr11;chr11;chr11;chr11;chr11;chr11;chr11;chr11;chr11;chr11	29221532;29222434;29222744;29225772;29225857;29229908;29229908;29230586;29230586;29230625;29234358;29234358;29234358;29243824;29244059;29244059;29244059;29244733;29245086;29245086;29245086;29245086;29246516;29247015;29247015;29247015;29247015	29221985;29222583;29222883;29225959;29225959;29229959;29229959;29230673;29230673;29230673;29234472;29234472;29234472;29244160;29244160;29244160;29244160;29245150;29245150;29245150;29245150;29245150;29246922;29247192;29247068;29247288;29247409	-;-;-;-;-;-;-;-;-;-;-;-;-;-;-;-;-;-;-;-;-;-;-;-;-;-;-	2744	Cfap36	1245	1206	1107	1221	1304	1127	1323	1373	1830	1747	1037	1267	1519	1864	1679	1066	984	1040	1365.78	1209.15	1217	1143.95	1144.49	1091.38	1402.31	1346.06	1400.35	1390.93	1272.84	1543.42	1497.57	1627.54	1404.78	1112.39	1157.87	1183.84	1126.6	1402.4	1306.2	0.3156	0.0826409	3.81846
206	ENSMUSG00000109536.1	chr7	59223847	59254788	-	30942	9330162G02Rik	913	940	1115	1094	1090	1122	1077	1070	1406	1731	1055	1268	1015	957	1333	1181	923	1124	1001.57	942.453	1225.8	1024.96	956.664	1086.54	1141.56	1049.01	1075.9	1378.2	1294.93	1544.64	1000.68	835.598	1115.29	1232.4	1086.09	1279.46	1022.72	1405.92	1126.21	0.4591	0.120506	3.80986
207	ENSMUSG00000053024.14	chr1;chr1;chr1;chr1;chr1;chr1;chr1;chr1;chr1;chr1;chr1;chr1;chr1;chr1;chr1;chr1;chr1;chr1;chr1;chr1;chr1;chr1;chr1;chr1;chr1;chr1;chr1;chr1;chr1;chr1;chr1;chr1;chr1;chr1;chr1;chr1;chr1;chr1;chr1;chr1;chr1;chr1;chr1;chr1;chr1;chr1;chr1;chr1;chr1;chr1;chr1;chr1;chr1;chr1;chr1;chr1;chr1;chr1;chr1;chr1;chr1;chr1;chr1;chr1;chr1;chr1;chr1;chr1;chr1;chr1;chr1;chr1;chr1;chr1;chr1;chr1;chr1;chr1;chr1;chr1…	132509427;132509427;132511315;132511778;132511782;132511792;132514248;132514248;132516021;132516021;132516021;132516021;132516524;132516524;132516524;132516524;132516901;132516901;132516901;132516901;132517001;132518297;132518297;132518297;132518297;132518297;132518662;132518662;132518662;132518662;132518662;132519169;132519169;132519169;132519169;132521139;132521139;132521139;132521139;132521721…	132510793;132510793;132511393;132515637;132515637;132515637;132515637;132515637;132516189;132516189;132516189;132516189;132516636;132516636;132516636;132516636;132517087;132517087;132517087;132517087;132517087;132518409;132518409;132518409;132518409;132518409;132519157;132518837;132518896;132518896;132518896;132519239;132519239;132519239;132519239;132521288;132521288;132521288;132521288;132521879…	-;-;-;-;-;-;-;-;-;-;-;-;-;-;-;-;-;-;-;-;-;-;-;-;-;-;-;-;-;-;-;-;-;-;-;-;-;-;-;-;-;-;-;-;-;-;-;-;-;-;-;-;-;-;-;-;-;-;-;-;-;-;-;-;-;-;-;-;-;-;-;-;-;-;-;-;-;-;-;-;-;-;-;-;-;-;-;-;-;-;-;-	9304	Cntn2	4265	3503	2843	3053	3261	2725	4081	4329	5853	2723	1730	1525	4582	4941	4956	2794	2531	2396	4678.74	3512.14	3125.51	2860.34	2862.09	2638.87	4325.63	4244.06	4478.82	2168.01	2123.44	1857.71	4517.36	4314.2	4146.56	2915.59	2978.21	2727.39	2787.1	2049.72	3359.7	-0.4428	0.116251	-3.80916
208	ENSMUSG00000058558.12	chr5;chr5;chr5;chr5;chr5;chr5;chr5;chr5;chr5;chr5;chr5;chr5;chr5;chr5;chr5;chr5;chr5;chr5;chr5;chr5;chr5;chr5;chr5;chr5;chr5;chr5	107900502;107900572;107900874;107901870;107901870;107901870;107902022;107902022;107902022;107902121;107903269;107903269;107903269;107903269;107903666;107903666;107903666;107904114;107904717;107904717;107906622;107907189;107907189;107907897;107907897;107907897	107900646;107900646;107901071;107901939;107901939;107901939;107902137;107902137;107902137;107902137;107903885;107903403;107903403;107903403;107904123;107903868;107903868;107904894;107904828;107904894;107907277;107907277;107907277;107908050;107908055;107909005	+;+;+;+;+;+;+;+;+;+;+;+;+;+;+;+;+;+;+;+;+;+;+;+;+;+	3920	Rpl5	2561	2727	2375	2600	2627	2342	2912	3109	4324	3356	2241	2500	3519	4305	3942	2561	2185	2459	2809.44	2734.12	2611	2435.92	2305.65	2267.98	3086.56	3048	3308.8	2672	2750.66	3045.43	3469.35	3758.88	3298.17	2672.45	2571.07	2799.11	2336.52	2822.69	2869.14	0.2717	0.0713262	3.80859
209	ENSMUSG00000101111.1	chr1	24613189	24613971	-	783	Gm28437	614	641	382	406	537	435	520	656	695	839	539	645	580	1040	749	429	494	537	673.564	642.673	419.959	380.379	471.311	421.251	551.171	643.129	531.826	667.999	661.582	785.721	571.817	908.069	626.669	447.67	581.286	611.273	424.313	705.1	588.742	0.7318	0.192372	3.80434
210	ENSMUSG00000002871.14	chr6;chr6;chr6;chr6;chr6;chr6;chr6;chr6;chr6;chr6;chr6;chr6;chr6;chr6;chr6;chr6;chr6;chr6;chr6;chr6;chr6;chr6;chr6;chr6;chr6;chr6;chr6;chr6;chr6;chr6;chr6;chr6;chr6;chr6;chr6;chr6;chr6;chr6;chr6;chr6;chr6;chr6;chr6;chr6;chr6;chr6;chr6;chr6;chr6;chr6;chr6;chr6;chr6;chr6;chr6;chr6;chr6;chr6;chr6;chr6;chr6;chr6;chr6;chr6;chr6;chr6;chr6;chr6;chr6;chr6;chr6;chr6;chr6;chr6;chr6;chr6;chr6;chr6;chr6;chr6…	88902251;88902299;88902317;88902317;88902333;88902337;88902342;88902352;88902453;88905634;88905946;88905949;88905949;88905949;88905949;88905949;88905949;88905949;88905949;88905949;88905955;88905957;88905975;88906041;88906538;88906538;88906541;88907570;88907576;88907941;88907941;88907941;88907941;88907941;88907941;88907941;88907941;88907941;88907941;88907941;88907975;88907975;88907989;88908184;889…	88902530;88902530;88902530;88902530;88902530;88902530;88902530;88902530;88902530;88905826;88906078;88906078;88906078;88906078;88906078;88906078;88906078;88906097;88906078;88906078;88906078;88906078;88906078;88906078;88906712;88906712;88906564;88907760;88907826;88908072;88908072;88908072;88908072;88908072;88907991;88908072;88908072;88908072;88908072;88908072;88908072;88908072;88908072;88908316;889…	+;+;+;+;+;+;+;+;+;+;+;+;+;+;+;+;+;+;+;+;+;+;+;+;+;+;+;+;+;+;+;+;+;+;+;+;+;+;+;+;+;+;+;+;+;+;+;+;+;+;+;+;+;+;+;+;+;+;+;+;+;+;+;+;+;+;+;+;+;+;+;+;+;+;+;+;+;+;+;+;+;+;+;+;+;+;+;+;+;+;+;+;+;+;+;+;+;+;+;+;+;+;+;+;+;+;+;+;+;+;+;+;+;+;+;+;+;+;+;+;+;+;+;+;+;+;+;+;+;+;+;+;+;+;+;+;+;+;+;+;+;+	4171	Tpra1	511	571	482	547	570	542	433	609	729	488	333	270	616	653	737	426	473	394	560.572	572.49	529.896	512.481	500.274	524.869	458.956	597.051	557.843	388.538	408.732	328.906	607.309	570.163	616.629	444.539	556.576	448.495	512.541	375.392	510.24	-0.4473	0.117948	-3.79226
211	ENSMUSG00000022475.19	chr15;chr15;chr15;chr15;chr15;chr15;chr15;chr15;chr15;chr15;chr15;chr15;chr15;chr15;chr15;chr15;chr15;chr15;chr15;chr15;chr15;chr15;chr15;chr15;chr15;chr15;chr15;chr15;chr15;chr15;chr15;chr15;chr15;chr15;chr15;chr15;chr15;chr15;chr15;chr15;chr15;chr15;chr15;chr15;chr15;chr15;chr15;chr15;chr15;chr15;chr15;chr15;chr15;chr15;chr15;chr15;chr15;chr15;chr15;chr15;chr15;chr15;chr15;chr15;chr15;chr15;chr…	97792664;97792666;97792681;97792687;97792688;97792688;97792690;97792709;97792709;97792725;97793930;97793930;97793930;97793930;97793930;97793930;97793930;97793930;97793930;97793930;97795747;97795747;97795747;97795747;97795747;97795747;97795747;97795747;97795747;97796098;97796098;97796098;97796098;97796098;97796098;97796098;97796098;97796098;97796833;97796833;97796833;97796833;97796833;97796833;977…	97793742;97793742;97793742;97793742;97793742;97793742;97793742;97793742;97793742;97793742;97794065;97794065;97794065;97794065;97794065;97794065;97794445;97794065;97794065;97794065;97795831;97795831;97795831;97795831;97795831;97795831;97795831;97795831;97795831;97796231;97796231;97796231;97796231;97796231;97796231;97796231;97796231;97796231;97796951;97796951;97796951;97796951;97796951;97796951;977…	-;-;-;-;-;-;-;-;-;-;-;-;-;-;-;-;-;-;-;-;-;-;-;-;-;-;-;-;-;-;-;-;-;-;-;-;-;-;-;-;-;-;-;-;-;-;-;-;-;-;-;-;-;-;-;-;-;-;-;-;-;-;-;-;-;-;-;-;-;-;-;-;-;-;-;-;-;-;-;-;-;-;-;-;-;-;-;-;-;-;-;-;-;-;-;-;-;-;-;-;-;-;-;-;-;-;-;-;-;-;-;-;-;-;-;-;-;-;-;-;-;-;-;-;-;-;-;-;-;-;-;-;-;-;-;-;-;-;-;-;-;-;-;-;-;-;-;-;-;-;-;-;-;-;-;-;-;-;-;-;-;-;-;-;-;-;-;-;-;-;-;-;-;-;-;-;-;-;-;-;-;-;-;-;-;-;-;-;-;-;-;-;-;-;-;-;-;-;-;-…	6755	Hdac7	525	626	583	1035	1146	1047	506	583	825	1020	608	480	558	470	629	725	708	766	575.93	627.634	640.932	969.685	1005.81	1013.91	536.332	571.561	631.304	812.109	746.274	584.722	550.128	410.377	526.268	756.552	833.099	871.946	996.469	714.368	703.587	-0.4768	0.125776	-3.79093
212	ENSMUSG00000026519.16	chr1;chr1;chr1;chr1;chr1;chr1;chr1;chr1;chr1;chr1;chr1;chr1;chr1;chr1;chr1;chr1;chr1;chr1;chr1;chr1;chr1;chr1;chr1;chr1;chr1;chr1;chr1;chr1;chr1;chr1;chr1;chr1;chr1;chr1;chr1;chr1;chr1;chr1;chr1;chr1;chr1;chr1;chr1;chr1;chr1;chr1;chr1;chr1;chr1;chr1;chr1;chr1;chr1;chr1;chr1;chr1;chr1;chr1;chr1;chr1;chr1;chr1;chr1;chr1;chr1;chr1;chr1;chr1;chr1	180942344;180942458;180942459;180942574;180944035;180945906;180945962;180946566;180946566;180946566;180946566;180946566;180946566;180946566;180948813;180948813;180948813;180948813;180948813;180952132;180952132;180952132;180952132;180952132;180952981;180952981;180952981;180952981;180954808;180954808;180954808;180954808;180955993;180955993;180955993;180956420;180956420;180957977;180957977;180960067…	180942510;180942559;180942559;180942689;180944096;180945997;180946439;180946714;180946765;180946765;180946765;180946765;180946765;180946765;180948838;180948892;180948892;180948892;180948892;180952195;180952195;180952195;180952195;180952172;180953018;180953018;180953018;180953018;180954950;180954950;180954950;180954872;180956044;180956005;180956044;180956528;180956528;180958047;180958047;180960506…	+;+;+;+;+;+;+;+;+;+;+;+;+;+;+;+;+;+;+;+;+;+;+;+;+;+;+;+;+;+;+;+;+;+;+;+;+;+;+;+;+;+;+;+;+;+;+;+;+;+;+;+;+;+;+;+;+;+;+;+;+;+;+;+;+;+;+;+;+	4492	Tmem63a	810	716	660	298	343	408	1042	1102	1360	294	116	188	854	1044	876	209	199	262	888.578	717.869	725.584	279.194	301.042	395.104	1104.46	1080.38	1040.7	234.078	142.381	229.016	841.952	911.562	732.927	218.096	234.162	298.238	325.113	201.825	576.407	-0.6801	0.179431	-3.79041
213	ENSMUSG00000036707.16	chr1;chr1;chr1;chr1;chr1;chr1;chr1;chr1;chr1;chr1;chr1;chr1;chr1;chr1;chr1;chr1;chr1;chr1;chr1;chr1;chr1;chr1;chr1;chr1;chr1;chr1;chr1;chr1	85793441;85793541;85794468;85794511;85795357;85813712;85816021;85818357;85818357;85818357;85818357;85835323;85835323;85835323;85837286;85837286;85837286;85842198;85842198;85843080;85844593;85844593;85847410;85847410;85848277;85848277;85849033;85849033	85793821;85793821;85794549;85794549;85795473;85813764;85816109;85818513;85818513;85818513;85818513;85835487;85835487;85835487;85837318;85837404;85837404;85842366;85842366;85846070;85844652;85844652;85847475;85847475;85848420;85848420;85850365;85851576	+;+;+;+;+;+;+;+;+;+;+;+;+;+;+;+;+;+;+;+;+;+;+;+;+;+;+;+	7077	Cab39	3063	3320	2879	3809	3963	3397	3326	3238	4461	4944	3219	3462	4220	4347	4740	3762	3156	3313	3360.14	3328.67	3165.08	3568.63	3478.22	3289.63	3525.37	3174.47	3413.63	3936.34	3951.08	4217.31	4160.46	3795.56	3965.84	3925.72	3713.64	3771.22	3445.49	4034.91	3652.28	0.2272	0.060001	3.78738
214	ENSMUSG00000107577.1	chr6	116260434	116264095	-	3662	Gm44103	45	78	63	89	101	92	56	55	84	71	38	38	51	65	61	79	69	86	49.3654	78.2036	69.2603	83.3835	88.645	89.0921	59.3569	53.9209	64.2782	56.5291	46.6421	46.2905	50.2805	56.7543	51.0372	82.4381	81.1918	97.8948	87.0402	49.8206	66.9202	-0.7891	0.20901	-3.77554
215	ENSMUSG00000057113.13	chr11;chr11;chr11;chr11;chr11;chr11;chr11;chr11;chr11;chr11;chr11;chr11;chr11;chr11;chr11;chr11;chr11;chr11;chr11;chr11;chr11;chr11;chr11;chr11;chr11;chr11;chr11;chr11;chr11;chr11;chr11;chr11;chr11;chr11;chr11;chr11;chr11;chr11;chr11;chr11;chr11;chr11;chr11;chr11;chr11;chr11	33152287;33152510;33152511;33153986;33153986;33153986;33154927;33155328;33156003;33156003;33156003;33156003;33156026;33156664;33156664;33156664;33156664;33156991;33156991;33156991;33156991;33156991;33159934;33159934;33159934;33159934;33160334;33160334;33160334;33160334;33160828;33160828;33160828;33160828;33161106;33161106;33161106;33161106;33161548;33161548;33161548;33161548;33162922;33162922;331…	33152852;33152852;33152852;33154465;33154060;33154060;33155220;33155431;33156104;33156104;33156104;33156104;33156104;33156747;33156747;33156747;33156747;33157048;33157277;33157048;33157048;33157048;33159995;33159995;33159995;33159995;33160440;33160440;33160440;33160440;33160921;33160921;33160921;33160921;33161225;33161225;33161225;33161225;33161627;33161627;33161627;33161627;33163076;33163077;331…	-;-;-;-;-;-;-;-;-;-;-;-;-;-;-;-;-;-;-;-;-;-;-;-;-;-;-;-;-;-;-;-;-;-;-;-;-;-;-;-;-;-;-;-;-;-	2665	Npm1	1789	1966	1849	1567	1517	1438	2125	2146	2921	2177	1279	1480	2625	3091	2870	1377	1185	1404	1962.55	1971.13	2032.73	1468.11	1331.43	1392.55	2252.38	2103.9	2235.2	1733.29	1569.88	1802.89	2587.97	2698.89	2401.26	1436.93	1394.38	1598.19	1397.36	1702.02	1887.43	0.2854	0.0756725	3.77094
216	ENSMUSG00000034616.17	chr19;chr19;chr19;chr19;chr19;chr19;chr19;chr19;chr19;chr19;chr19;chr19;chr19;chr19;chr19;chr19;chr19;chr19;chr19;chr19;chr19;chr19;chr19;chr19;chr19;chr19;chr19;chr19;chr19;chr19;chr19;chr19;chr19;chr19;chr19;chr19;chr19;chr19;chr19;chr19;chr19;chr19;chr19;chr19;chr19;chr19;chr19;chr19;chr19;chr19;chr19;chr19;chr19;chr19;chr19;chr19;chr19;chr19;chr19;chr19;chr19;chr19;chr19;chr19;chr19;chr19;chr…	4261668;4261696;4262102;4262264;4262354;4263547;4263547;4263547;4263547;4263547;4263662;4263781;4263908;4263908;4263908;4263908;4263908;4263908;4263908;4264314;4264314;4264314;4264314;4264314;4264314;4265034;4265041;4265103;4265103;4265103;4265103;4265103;4265104;4265292;4265292;4265292;4265292;4265292;4265292;4265292;4265610;4265610;4265610;4265610;4265610;4265610;4265610;4265610;4265692;4265810…	4262632;4262632;4262632;4262632;4262632;4263817;4263817;4263817;4263817;4263817;4263817;4263817;4264108;4264474;4264108;4263984;4264108;4264108;4264108;4265149;4264460;4264460;4264460;4264460;4264460;4268585;4265420;4265149;4265149;4265149;4265149;4265149;4265149;4265420;4265420;4265420;4265420;4265420;4265420;4265420;4265703;4265700;4265703;4265715;4265633;4265703;4265703;4265703;4265703;4266235…	-;-;-;-;-;-;-;-;-;-;-;-;-;-;-;-;-;-;-;-;-;-;-;-;-;-;-;-;-;-;-;-;-;-;-;-;-;-;-;-;-;-;-;-;-;-;-;-;-;-;-;-;-;-;-;-;-;-;-;-;-;-;-;-;-;-;-;-;-;-;-;-;-;-;-;-;-;-;-;-;-;-;-;-;-;-;-;-;-;-;-;-;-;-;-	6080	Ssh3	704	826	936	1291	1540	1396	649	838	990	1071	840	591	715	629	1012	1145	1157	1087	772.295	828.156	1029.01	1209.53	1351.62	1351.88	687.904	821.558	757.565	852.714	1031.04	719.939	704.913	549.207	846.715	1194.83	1361.43	1237.34	1304.34	867.896	961.536	-0.588	0.155938	-3.77093
217	ENSMUSG00000001376.17	chr6;chr6;chr6;chr6;chr6;chr6;chr6;chr6;chr6;chr6;chr6;chr6;chr6;chr6;chr6;chr6;chr6;chr6;chr6;chr6;chr6;chr6;chr6;chr6;chr6;chr6;chr6;chr6;chr6;chr6;chr6;chr6;chr6;chr6;chr6;chr6;chr6;chr6;chr6;chr6;chr6;chr6;chr6;chr6;chr6;chr6;chr6;chr6;chr6;chr6;chr6;chr6;chr6;chr6;chr6;chr6;chr6;chr6;chr6;chr6;chr6;chr6;chr6;chr6;chr6;chr6;chr6;chr6;chr6;chr6;chr6;chr6;chr6;chr6;chr6;chr6;chr6;chr6;chr6;chr6…	3498382;3498404;3498422;3498426;3504869;3504869;3504869;3504869;3516622;3516622;3516622;3516622;3517789;3517789;3517789;3517789;3517812;3519217;3519217;3519217;3519217;3519217;3520207;3520207;3520207;3520207;3520207;3522256;3522256;3522256;3522256;3522683;3522683;3522683;3522683;3524093;3524093;3524093;3524093;3532158;3532158;3532158;3532158;3532979;3533472;3533472;3533472;3536832;3536832;3536832…	3498555;3498555;3498555;3498555;3504937;3504937;3504937;3504937;3516744;3516744;3516744;3516744;3517860;3517860;3517860;3517860;3517860;3519270;3519270;3519270;3519270;3519270;3521345;3520277;3520277;3520277;3520277;3522373;3522373;3522373;3522373;3522718;3522718;3522718;3522718;3524175;3524175;3524175;3524175;3532200;3532200;3532200;3532200;3533017;3533570;3533570;3533570;3536972;3536972;3536972…	+;+;+;+;+;+;+;+;+;+;+;+;+;+;+;+;+;+;+;+;+;+;+;+;+;+;+;+;+;+;+;+;+;+;+;+;+;+;+;+;+;+;+;+;+;+;+;+;+;+;+;+;+;+;+;+;+;+;+;+;+;+;+;+;+;+;+;+;+;+;+;+;+;+;+;+;+;+;+;+;+;+;+;+;+;+;+;+;+;+;+;+;+;+;+;+;+;+;+;+;+;+;+;+;+;+;+;+;+;+;+;+;+;+;+;+;+;+;+;+;+;+;+;+	10856	Vps50	932	995	879	1142	1354	1018	1056	936	1237	1720	1072	1211	944	1053	1274	1086	922	929	1022.41	997.597	966.346	1069.93	1188.37	985.824	1119.3	917.635	946.574	1369.44	1315.8	1475.21	930.682	919.42	1065.92	1133.26	1084.91	1057.49	1081.38	1386.81	1087.01	0.3581	0.0951646	3.76252
218	ENSMUSG00000034032.15	chr2;chr2;chr2;chr2;chr2;chr2;chr2;chr2;chr2;chr2;chr2;chr2;chr2;chr2;chr2;chr2;chr2;chr2;chr2;chr2;chr2;chr2;chr2;chr2;chr2;chr2;chr2;chr2;chr2;chr2;chr2;chr2;chr2;chr2;chr2;chr2;chr2;chr2;chr2;chr2;chr2;chr2;chr2;chr2;chr2;chr2;chr2;chr2;chr2;chr2;chr2;chr2;chr2;chr2;chr2;chr2;chr2;chr2;chr2;chr2;chr2;chr2;chr2;chr2;chr2;chr2;chr2;chr2;chr2;chr2;chr2;chr2;chr2;chr2;chr2;chr2;chr2;chr2;chr2;chr2…	119763304;119763959;119763960;119763963;119763966;119764544;119764544;119764544;119764544;119764544;119764739;119764739;119764739;119764739;119764739;119766859;119767492;119767492;119767492;119767492;119767912;119769250;119769250;119769250;119769250;119769250;119769250;119769580;119769580;119769580;119769580;119769580;119769580;119769887;119769887;119769887;119769887;119769887;119770320;119770320…	119764444;119764444;119764444;119764444;119764444;119764603;119764603;119764603;119764603;119764603;119764915;119764915;119764915;119764915;119764915;119768248;119768248;119768248;119768248;119768248;119768248;119769392;119769392;119769392;119769392;119769392;119769392;119769732;119769732;119769732;119769732;119769732;119769732;119770082;119770082;119770082;119770082;119770082;119770429;119770429…	-;-;-;-;-;-;-;-;-;-;-;-;-;-;-;-;-;-;-;-;-;-;-;-;-;-;-;-;-;-;-;-;-;-;-;-;-;-;-;-;-;-;-;-;-;-;-;-;-;-;-;-;-;-;-;-;-;-;-;-;-;-;-;-;-;-;-;-;-;-;-;-;-;-;-;-;-;-;-;-;-;-;-;-;-;-;-;-;-;-;-;-;-;-;-;-;-;-;-;-;-;-;-;-;-;-;-;-;-;-;-;-;-;-;-;-;-;-;-;-;-;-;-;-;-;-;-;-;-;-;-;-;-;-;-;-;-;-;-;-;-;-;-;-;-;-;-;-;-;-;-;-;-;-;-;-;-;-;-;-;-	6636	Rpap1	435	425	398	498	625	599	396	471	578	499	341	350	345	402	447	440	410	410	477.199	426.109	437.549	466.573	548.546	580.067	419.738	461.759	442.296	397.296	418.552	426.36	340.133	351.004	373.994	459.149	482.444	466.707	531.729	414.069	443.082	-0.3636	0.0966485	-3.76225
219	ENSMUSG00000052372.10	chrX;chrX;chrX;chrX;chrX;chrX;chrX;chrX;chrX;chrX;chrX;chrX;chrX;chrX;chrX;chrX;chrX;chrX;chrX;chrX;chrX;chrX;chrX;chrX;chrX;chrX;chrX;chrX;chrX;chrX	86740870;86747242;86748341;86748341;86762030;86762030;86769118;86785293;86785293;86785293;86787716;86787716;86787716;87046696;87046696;87046696;87300585;87300585;87300585;87304764;87304764;87304764;87419023;87419023;87419023;87890154;87890154;87890154;88114999;88114999	86747960;86747960;86748511;86748511;86762173;86762173;86769326;86785438;86785438;86785438;86787848;86787848;86787848;87046770;87046770;87046770;87300738;87300738;87300738;87304950;87304950;87304950;87419302;87419302;87419302;87890258;87890235;87890258;88115645;88115645	-;-;-;-;-;-;-;-;-;-;-;-;-;-;-;-;-;-;-;-;-;-;-;-;-;-;-;-;-;-	9342	Il1rapl1	274	383	275	561	547	410	279	277	339	890	565	481	357	325	425	387	380	350	300.581	384	302.327	525.597	480.087	397.041	295.724	271.565	259.409	708.605	693.495	585.94	351.963	283.772	355.587	403.842	447.143	398.409	467.575	662.68	413.616	0.5043	0.13443	3.75121
220	ENSMUSG00000022602.14	chr15;chr15;chr15;chr15;chr15;chr15	74669083;74669083;74670180;74670180;74670565;74670565	74669993;74669993;74670319;74670316;74672570;74672568	-;-;-;-;-;-	3057	Arc	1214	2071	2448	5965	7762	5699	1928	916	1561	4665	2367	2419	962	1031	1230	6310	5879	4983	1331.77	2076.41	2691.26	5588.57	6812.5	5518.87	2043.57	898.028	1194.5	3714.2	2905.31	2946.76	948.428	900.211	1029.11	6584.61	6917.78	5672.2	5973.31	3188.76	3320.78	-0.9053	0.241955	-3.74164
221	ENSMUSG00000062960.10	chr5;chr5;chr5;chr5;chr5;chr5;chr5;chr5;chr5;chr5;chr5;chr5;chr5;chr5;chr5;chr5;chr5;chr5;chr5;chr5;chr5;chr5;chr5;chr5;chr5;chr5;chr5;chr5;chr5;chr5;chr5;chr5;chr5;chr5;chr5;chr5;chr5;chr5;chr5;chr5;chr5;chr5;chr5;chr5;chr5;chr5;chr5;chr5;chr5;chr5;chr5;chr5;chr5	75932827;75936295;75936839;75941810;75943435;75943925;75944271;75944523;75946819;75948751;75949515;75950109;75951814;75952272;75952840;75956154;75956964;75957365;75959117;75960710;75960710;75961244;75961734;75961734;75962710;75962710;75964575;75964575;75964575;75964825;75964825;75964825;75966347;75966347;75966347;75967672;75967672;75967672;75968321;75968321;75968321;75968731;75968731;75968731;759…	75934618;75936380;75936938;75941961;75943540;75944024;75944382;75944645;75946916;75948904;75949603;75950222;75951918;75952407;75952946;75956285;75957110;75959458;75959458;75960818;75960818;75962866;75961845;75961845;75962866;75962866;75964738;75964738;75964738;75964939;75964939;75964939;75966524;75966524;75966524;75967811;75967811;75967811;75968489;75968489;75968489;75968861;75968861;75968861;759…	-;-;-;-;-;-;-;-;-;-;-;-;-;-;-;-;-;-;-;-;-;-;-;-;-;-;-;-;-;-;-;-;-;-;-;-;-;-;-;-;-;-;-;-;-;-;-;-;-;-;-;-;-	9030	Kdr	137	145	100	159	201	181	151	190	205	162	61	48	99	156	125	89	70	105	150.29	145.379	109.937	148.966	176.412	175.279	160.052	186.272	156.869	128.982	74.8729	58.4722	97.6033	136.21	104.584	92.8733	82.3685	119.523	166.886	87.4423	128.053	-0.9081	0.242774	-3.7406
222	ENSMUSG00000033540.18	chr5;chr5;chr5;chr5;chr5;chr5;chr5;chr5;chr5;chr5;chr5;chr5;chr5;chr5;chr5;chr5;chr5;chr5;chr5;chr5;chr5;chr5;chr5;chr5;chr5;chr5;chr5;chr5;chr5;chr5;chr5;chr5;chr5;chr5;chr5;chr5;chr5;chr5;chr5;chr5;chr5;chr5;chr5;chr5;chr5;chr5;chr5;chr5;chr5;chr5;chr5;chr5;chr5;chr5;chr5;chr5;chr5;chr5;chr5;chr5;chr5;chr5;chr5;chr5;chr5;chr5;chr5;chr5;chr5;chr5;chr5;chr5;chr5;chr5;chr5;chr5;chr5;chr5;chr5;chr5…	108660331;108669106;108669106;108669106;108669295;108669311;108669347;108669459;108670119;108670119;108670119;108670119;108670119;108670119;108679499;108679499;108679499;108679499;108679499;108679499;108679704;108679704;108679704;108679704;108679704;108679704;108679704;108680111;108680111;108680111;108680111;108680111;108680111;108680111;108680295;108680295;108680295;108680395;108680571;108680571…	108660498;108669517;108669517;108669517;108669517;108669517;108669517;108669517;108670259;108670259;108670259;108670259;108670259;108670259;108679584;108679584;108679584;108679584;108679584;108679584;108679811;108679811;108679811;108679811;108679811;108679762;108679811;108680249;108680206;108680206;108680497;108680206;108680497;108680206;108680497;108680497;108680497;108680497;108680750;108680750…	+;+;+;+;+;+;+;+;+;+;+;+;+;+;+;+;+;+;+;+;+;+;+;+;+;+;+;+;+;+;+;+;+;+;+;+;+;+;+;+;+;+;+;+;+;+;+;+;+;+;+;+;+;+;+;+;+;+;+;+;+;+;+;+;+;+;+;+;+;+;+;+;+;+;+;+;+;+;+;+;+	4204	Idua	405	473	404	429	430	433	282	435	478	384	236	232	338	355	395	338	262	315	444.289	474.235	444.145	401.927	377.4	419.314	298.904	426.465	365.774	305.735	289.672	282.616	333.231	309.966	330.486	352.71	308.294	358.568	399.547	292.674	362.429	-0.4455	0.119166	-3.73842
223	ENSMUSG00000020738.16	chr11;chr11;chr11;chr11;chr11;chr11;chr11;chr11;chr11;chr11;chr11;chr11;chr11;chr11;chr11;chr11;chr11;chr11;chr11;chr11;chr11;chr11;chr11;chr11;chr11	115523102;115523102;115523102;115523102;115523102;115529949;115530346;115530346;115530346;115530346;115534379;115534552;115534552;115534552;115534552;115534552;115534556;115535070;115535779;115535779;115536098;115536098;115536098;115536098;115536098	115523769;115523769;115523769;115523769;115523769;115530417;115530417;115530417;115530417;115530417;115534683;115534683;115534683;115534683;115534683;115534683;115534683;115535145;115535817;115535817;115536189;115536176;115536229;115536276;115536181	-;-;-;-;-;-;-;-;-;-;-;-;-;-;-;-;-;-;-;-;-;-;-;-;-	1736	Sumo2	1110	1300	1159	1386	1415	1458	1256	1330	1572	2150	1159	1592	1319	1634	1584	1303	1164	1183	1217.68	1303.39	1274.17	1298.53	1241.91	1411.92	1331.29	1303.91	1202.92	1711.8	1422.58	1939.33	1300.39	1426.72	1325.29	1359.71	1369.67	1346.62	1317.45	1691.24	1377.1	0.3609	0.096584	3.7368
224	ENSMUSG00000036138.16	chr9;chr9;chr9;chr9;chr9;chr9;chr9;chr9;chr9;chr9;chr9;chr9;chr9;chr9;chr9;chr9;chr9;chr9;chr9;chr9;chr9;chr9;chr9;chr9;chr9;chr9;chr9;chr9;chr9;chr9;chr9;chr9;chr9;chr9;chr9;chr9;chr9;chr9;chr9;chr9;chr9;chr9;chr9;chr9;chr9;chr9;chr9;chr9;chr9;chr9;chr9;chr9;chr9;chr9;chr9;chr9;chr9;chr9;chr9;chr9;chr9;chr9;chr9;chr9;chr9;chr9;chr9;chr9;chr9;chr9;chr9;chr9;chr9;chr9;chr9	119339676;119341047;119341294;119341387;119341387;119341414;119341457;119341515;119341515;119341825;119341825;119341825;119341825;119341825;119341825;119341825;119342723;119342723;119342723;119342723;119342723;119342723;119342723;119342773;119344173;119344173;119344173;119344173;119344173;119344173;119344173;119344466;119344466;119344466;119344466;119344466;119344466;119346098;119346470;119346470…	119339898;119341159;119341685;119341685;119341685;119341685;119341685;119341685;119341685;119341918;119341918;119341918;119341918;119341918;119341918;119341918;119342780;119342780;119342780;119342780;119342780;119342780;119342752;119342780;119344252;119344252;119344252;119344708;119344252;119344252;119344252;119344508;119344508;119344508;119346568;119344508;119344508;119346568;119346568;119346568…	+;+;+;+;+;+;+;+;+;+;+;+;+;+;+;+;+;+;+;+;+;+;+;+;+;+;+;+;+;+;+;+;+;+;+;+;+;+;+;+;+;+;+;+;+;+;+;+;+;+;+;+;+;+;+;+;+;+;+;+;+;+;+;+;+;+;+;+;+;+;+;+;+;+;+	4414	Acaa1a	1191	1332	1211	1352	1466	1298	1198	1434	1851	1384	901	745	1339	1544	1555	1299	1079	1099	1306.54	1335.48	1331.34	1266.68	1286.67	1256.97	1269.81	1405.86	1416.42	1101.92	1105.91	907.538	1320.11	1348.13	1301.03	1355.53	1269.65	1251	1270.11	1038.46	1268.7	-0.2879	0.0770554	-3.73627
225	ENSMUSG00000020758.15	chr11;chr11;chr11;chr11;chr11;chr11;chr11;chr11;chr11;chr11;chr11;chr11;chr11;chr11;chr11;chr11;chr11;chr11;chr11;chr11;chr11;chr11;chr11;chr11;chr11;chr11;chr11;chr11;chr11;chr11;chr11;chr11;chr11;chr11;chr11;chr11;chr11;chr11;chr11;chr11;chr11;chr11;chr11;chr11;chr11;chr11;chr11;chr11;chr11;chr11;chr11;chr11;chr11;chr11;chr11;chr11;chr11;chr11;chr11;chr11;chr11;chr11;chr11;chr11;chr11;chr11;chr…	115974709;115974725;115974725;115974843;115974973;115974979;115977786;115977786;115977786;115977786;115977786;115977786;115977786;115979076;115979076;115979076;115979076;115979076;115979076;115979076;115979361;115979361;115979361;115979361;115979361;115979361;115979361;115979614;115979614;115979614;115979614;115979614;115979614;115979614;115980675;115980675;115980675;115980675;115980675;115980675…	115974809;115975154;115975154;115975154;115975154;115975154;115977877;115977877;115977877;115977877;115977877;115977877;115977877;115979158;115979158;115979158;115979158;115979158;115979158;115979158;115979462;115979462;115979462;115979462;115979462;115979462;115979462;115979818;115979818;115979818;115979818;115979818;115979818;115979818;115980771;115980771;115980771;115980771;115980771;115980771…	+;+;+;+;+;+;+;+;+;+;+;+;+;+;+;+;+;+;+;+;+;+;+;+;+;+;+;+;+;+;+;+;+;+;+;+;+;+;+;+;+;+;+;+;+;+;+;+;+;+;+;+;+;+;+;+;+;+;+;+;+;+;+;+;+;+;+;+;+;+;+;+;+;+;+;+;+;+;+;+;+;+;+;+;+;+;+;+;+;+;+;+;+;+;+;+;+;+;+;+;+;+;+;+;+;+;+;+;+;+;+;+;+;+;+;+;+;+;+;+;+;+;+;+;+;+;+;+;+;+;+;+;+;+;+;+;+;+;+;+;+;+;+;+;+;+;+;+;+;+;+;+;+;+;+;+;+;+;+;+;+;+;+;+;+;+;+;+;+;+;+;+;+;+;+;+;+;+;+;+;+;+;+;+;+;+;+;+;+;+;+;+;+;+;+;+;+;+;+;+…	7015	Itgb4	454	351	347	146	159	201	585	673	901	121	41	95	449	595	482	93	69	93	498.042	351.916	381.481	136.786	139.55	194.647	620.067	659.796	689.461	96.3384	50.3244	115.726	442.666	519.52	403.277	97.0473	81.1918	105.863	156.994	87.463	310.206	-0.836	0.224118	-3.73006
226	ENSMUSG00000048537.16	chr9;chr9;chr9;chr9;chr9;chr9;chr9;chr9;chr9;chr9;chr9;chr9;chr9;chr9;chr9;chr9;chr9;chr9;chr9;chr9;chr9;chr9;chr9;chr9;chr9;chr9;chr9;chr9;chr9;chr9;chr9;chr9;chr9;chr9;chr9;chr9;chr9;chr9;chr9;chr9;chr9;chr9;chr9;chr9;chr9;chr9;chr9;chr9;chr9;chr9;chr9;chr9;chr9;chr9;chr9;chr9;chr9;chr9;chr9;chr9;chr9;chr9;chr9;chr9;chr9;chr9;chr9;chr9;chr9;chr9;chr9;chr9;chr9;chr9;chr9;chr9;chr9;chr9;chr9;chr9…	44686304;44686308;44686308;44686308;44686308;44686308;44686310;44686310;44686310;44687634;44688424;44688424;44688617;44688617;44688617;44688617;44688617;44688617;44688617;44688617;44688617;44688617;44694029;44694029;44694029;44694029;44694029;44694029;44694029;44694029;44694029;44694029;44694374;44694374;44694374;44694374;44694374;44694374;44694374;44694374;44694374;44694374;44694464;44696037;446…	44687698;44687698;44687698;44687698;44687698;44687698;44687698;44687698;44687698;44687698;44688456;44688456;44688702;44688702;44688702;44688702;44688702;44688702;44688702;44688702;44688702;44688702;44694131;44694131;44694131;44694131;44694131;44694131;44694131;44694131;44694131;44694131;44694490;44694490;44694490;44694490;44694490;44694490;44694490;44694490;44694490;44694490;44694490;44696431;446…	-;-;-;-;-;-;-;-;-;-;-;-;-;-;-;-;-;-;-;-;-;-;-;-;-;-;-;-;-;-;-;-;-;-;-;-;-;-;-;-;-;-;-;-;-;-;-;-;-;-;-;-;-;-;-;-;-;-;-;-;-;-;-;-;-;-;-;-;-;-;-;-;-;-;-;-;-;-;-;-;-;-;-;-;-;-;-;-;-;-;-;-;-;-;-;-;-;-;-;-;-;-;-;-;-;-;-;-;-;-;-;-;-;-;-;-;-;-;-;-;-;-;-;-;-;-;-;-;-;-;-;-;-;-;-;-;-;-;-;-;-;-;-;-;-;-;-;-;-;-;-;-;-;-;-;-;-;-;-;-;-;-;-;-;-;-;-;-;-;-;-;-;-;-;-;-;-;-;-;-;-;-;-;-;-;-;-;-;-;-;-;-;-;-;-;-;-;-;-;-…	7179	Phldb1	4095	3237	3182	2209	2238	2587	4424	4745	6336	2105	1225	1313	3191	3451	3265	1585	1240	1529	4492.25	3245.45	3498.19	2069.6	1964.23	2505.23	4689.19	4651.9	4848.42	1675.97	1503.59	1599.46	3145.98	3013.22	2731.74	1653.98	1459.1	1740.48	2179.69	1593.01	2804.89	-0.4515	0.121062	-3.72954
227	ENSMUSG00000038593.18	chr5;chr5;chr5;chr5;chr5;chr5;chr5;chr5;chr5;chr5;chr5;chr5;chr5;chr5;chr5;chr5;chr5;chr5;chr5;chr5;chr5;chr5;chr5;chr5;chr5;chr5;chr5;chr5;chr5;chr5;chr5;chr5;chr5;chr5;chr5;chr5;chr5;chr5;chr5;chr5;chr5	122237848;122241287;122242606;122242606;122245501;122245501;122245571;122246485;122246485;122246485;122247532;122247920;122247920;122247920;122248440;122248849;122248849;122248849;122250447;122250447;122250447;122250447;122251612;122251612;122251612;122251612;122252324;122254484;122254484;122254484;122257470;122257470;122258835;122258835;122258835;122261407;122261407;122261407;122264138;122264138…	122241835;122241835;122242725;122242725;122245663;122245663;122245663;122246571;122246634;122246625;122247617;122248045;122248045;122248045;122248983;122248983;122248983;122248983;122250467;122250467;122250467;122250467;122251721;122251678;122251721;122251721;122254583;122254566;122254583;122254583;122257621;122257621;122258965;122258965;122258965;122261527;122261527;122261527;122264415;122264460…	-;-;-;-;-;-;-;-;-;-;-;-;-;-;-;-;-;-;-;-;-;-;-;-;-;-;-;-;-;-;-;-;-;-;-;-;-;-;-;-;-	8295	Tctn1	379	501	455	362	474	337	420	523	680	350	188	207	271	389	387	268	254	264	415.767	502.308	500.213	339.156	416.017	326.348	445.176	512.739	520.348	278.665	230.756	252.161	267.177	339.653	323.793	279.663	298.88	300.514	360.507	253.861	363.852	-0.5014	0.134563	-3.72603
228	ENSMUSG00000075415.13	chr2;chr2;chr2;chr2;chr2;chr2;chr2;chr2;chr2;chr2;chr2;chr2;chr2;chr2;chr2;chr2;chr2;chr2;chr2;chr2;chr2;chr2;chr2;chr2;chr2;chr2;chr2;chr2;chr2;chr2;chr2;chr2;chr2;chr2;chr2;chr2;chr2;chr2;chr2;chr2;chr2;chr2;chr2;chr2;chr2;chr2;chr2;chr2;chr2;chr2;chr2;chr2;chr2;chr2;chr2;chr2;chr2;chr2;chr2;chr2;chr2;chr2;chr2;chr2;chr2;chr2;chr2;chr2;chr2;chr2;chr2;chr2;chr2;chr2;chr2;chr2;chr2;chr2;chr2;chr2…	31026206;31026207;31026207;31026208;31026795;31028195;31032694;31032999;31033010;31033010;31033010;31033030;31033030;31033030;31033030;31033030;31033091;31036118;31036118;31036118;31036118;31036118;31036118;31036118;31036118;31036118;31036118;31036118;31036118;31036542;31036542;31036542;31036542;31036542;31036542;31036542;31036542;31036542;31036542;31036542;31036542;31037156;31037156;31037156;310…	31033188;31028883;31028883;31028883;31028883;31028883;31033188;31033188;31033188;31033188;31033188;31033188;31033188;31033188;31033188;31033188;31033188;31036254;31036254;31036254;31036254;31036254;31036254;31036254;31036257;31036254;31036254;31036254;31036254;31036663;31036663;31036663;31036663;31036663;31036663;31036663;31036663;31036663;31036663;31036663;31036663;31037288;31037288;31037288;310…	-;-;-;-;-;-;-;-;-;-;-;-;-;-;-;-;-;-;-;-;-;-;-;-;-;-;-;-;-;-;-;-;-;-;-;-;-;-;-;-;-;-;-;-;-;-;-;-;-;-;-;-;-;-;-;-;-;-;-;-;-;-;-;-;-;-;-;-;-;-;-;-;-;-;-;-;-;-;-;-;-;-;-;-;-;-;-;-;-;-;-;-;-;-;-;-;-;-;-;-;-;-;-;-;-;-;-;-;-;-;-;-;-;-;-;-;-;-;-;-;-;-;-;-;-;-;-;-;-;-;-;-;-;-;-;-;-;-;-;-;-;-;-;-;-;-;-;-;-;-;-;-;-;-;-;-;-;-;-;-;-;-;-;-;-;-;-;-;-;-;-;-;-;-;-;-;-;-;-;-;-;-;-;-;-;-;-;-;-;-;-;-;-;-;-	10030	Fnbp1	3916	3611	3324	2956	3358	3340	4345	4260	5729	2987	1832	1980	3776	3569	4479	2446	2029	2315	4295.89	3620.43	3654.3	2769.46	2947.23	3234.43	4605.46	4176.42	4383.93	2378.2	2248.64	2411.98	3722.73	3116.25	3747.47	2552.45	2387.51	2635.19	2983.71	2346.27	3271.55	-0.3464	0.093015	-3.72461
229	ENSMUSG00000033186.9	chr14;chr14;chr14;chr14;chr14;chr14;chr14;chr14;chr14;chr14;chr14	99034544;99035786;99035834;99036269;99040515;99040515;99040515;99045644;99045994;99045994;99046013	99036510;99036510;99036510;99036510;99040660;99040660;99040660;99045952;99046120;99046134;99046093	-;-;-;-;-;-;-;-;-;-;-	2563	Mzt1	1349	1575	1282	1460	1607	1299	1286	1366	1694	2000	1368	1272	1663	1722	1761	1387	1211	1278	1479.87	1579.11	1409.39	1367.86	1410.42	1257.94	1363.09	1339.2	1296.28	1592.37	1679.12	1549.51	1639.54	1503.55	1473.38	1447.36	1424.98	1454.76	1345.41	1607	1459.32	0.2554	0.0686781	3.71919
230	ENSMUSG00000028252.20	chr4;chr4;chr4;chr4;chr4;chr4;chr4;chr4;chr4;chr4;chr4;chr4;chr4;chr4;chr4;chr4;chr4;chr4;chr4;chr4;chr4;chr4;chr4;chr4;chr4;chr4;chr4;chr4;chr4;chr4;chr4;chr4;chr4;chr4;chr4;chr4;chr4;chr4;chr4;chr4;chr4;chr4;chr4;chr4;chr4;chr4;chr4;chr4;chr4;chr4;chr4;chr4;chr4;chr4;chr4;chr4;chr4;chr4;chr4;chr4;chr4;chr4;chr4;chr4;chr4;chr4;chr4;chr4;chr4;chr4;chr4;chr4;chr4;chr4;chr4;chr4;chr4;chr4;chr4;chr4…	21727701;21727726;21727726;21727741;21727753;21727755;21727758;21727767;21730397;21730397;21730397;21730397;21730397;21730397;21730397;21730397;21732218;21732218;21732218;21732218;21732218;21732218;21732218;21732489;21732489;21732489;21732489;21732489;21732489;21732489;21732489;21735417;21735417;21735417;21735417;21735417;21735417;21735417;21738034;21740592;21740592;21740592;21740592;21740592;217…	21727915;21727915;21727915;21727915;21727915;21727915;21727915;21727915;21730503;21730503;21730503;21730503;21730503;21730503;21730503;21730503;21732302;21732302;21732302;21732302;21732302;21732302;21732302;21732583;21732558;21732558;21732558;21732558;21732558;21732558;21732558;21735468;21735468;21735699;21735464;21735468;21735468;21735468;21738524;21740647;21740647;21740647;21740647;21740647;217…	+;+;+;+;+;+;+;+;+;+;+;+;+;+;+;+;+;+;+;+;+;+;+;+;+;+;+;+;+;+;+;+;+;+;+;+;+;+;+;+;+;+;+;+;+;+;+;+;+;+;+;+;+;+;+;+;+;+;+;+;+;+;+;+;+;+;+;+;+;+;+;+;+;+;+;+;+;+;+;+;+;+	5115	Ccnc	476	571	569	656	642	569	616	542	782	888	603	644	680	789	843	588	493	602	522.176	572.49	625.541	614.602	563.466	551.015	652.926	531.366	598.4	707.012	740.137	784.502	670.407	688.91	705.317	613.59	580.11	685.263	576.361	743.884	633.735	0.3661	0.0984339	3.7191
232	ENSMUSG00000021712.15	chr13;chr13;chr13;chr13;chr13;chr13;chr13;chr13;chr13;chr13;chr13;chr13;chr13;chr13;chr13;chr13;chr13;chr13;chr13;chr13;chr13;chr13;chr13;chr13;chr13;chr13;chr13;chr13;chr13;chr13;chr13	104178797;104178839;104179098;104181074;104181074;104184726;104184726;104184726;104187401;104187401;104187401;104188061;104188061;104189663;104189663;104189663;104192017;104192017;104192017;104197990;104197990;104197990;104198594;104198594;104198594;104200069;104200069;104200069;104201231;104201231;104201231	104178961;104178961;104181236;104181236;104181236;104184847;104184847;104184847;104187679;104187679;104187679;104188243;104188243;104189878;104189878;104189878;104192151;104192151;104192151;104198119;104198119;104198119;104198704;104198704;104198704;104200193;104200193;104200193;104202048;104203372;104203017	+;+;+;+;+;+;+;+;+;+;+;+;+;+;+;+;+;+;+;+;+;+;+;+;+;+;+;+;+;+;+	5747	Trim23	1335	1439	1244	1586	1668	1217	1375	1300	1684	2108	1529	1393	1553	1585	1874	1274	1157	1213	1464.51	1442.76	1367.62	1485.91	1463.96	1178.53	1457.42	1274.49	1288.63	1678.36	1876.73	1696.91	1531.09	1383.93	1567.93	1329.44	1361.43	1380.77	1376.14	1750.67	1457.25	0.346	0.0932374	3.71111
233	ENSMUSG00000002968.9	chr7;chr7;chr7;chr7;chr7;chr7;chr7;chr7;chr7;chr7;chr7;chr7;chr7;chr7;chr7;chr7;chr7;chr7;chr7;chr7;chr7;chr7;chr7;chr7;chr7;chr7;chr7;chr7;chr7;chr7;chr7;chr7;chr7;chr7;chr7;chr7;chr7;chr7;chr7;chr7;chr7;chr7;chr7;chr7;chr7;chr7;chr7;chr7;chr7;chr7;chr7;chr7;chr7;chr7;chr7;chr7;chr7;chr7;chr7;chr7;chr7;chr7;chr7;chr7;chr7;chr7;chr7;chr7;chr7;chr7;chr7;chr7;chr7;chr7;chr7;chr7;chr7;chr7;chr7;chr7…	44876765;44879384;44879391;44879391;44879927;44879927;44879927;44880240;44880252;44880252;44880252;44880252;44880311;44880567;44880567;44880567;44880634;44880719;44880923;44880923;44880923;44880923;44880923;44880923;44880923;44881028;44882759;44882759;44882759;44882759;44882759;44882759;44882759;44882759;44882968;44882968;44882968;44882968;44882968;44882968;44882968;44882968;44883099;44883099;448…	44878290;44879514;44879514;44880104;44880104;44880104;44880104;44880638;44880470;44880470;44880470;44880470;44880464;44880638;44880638;44880638;44880638;44881111;44881111;44881111;44881308;44881111;44881111;44881111;44881111;44881111;44882866;44882866;44882866;44882866;44882866;44882866;44882866;44882866;44883025;44883025;44883025;44883025;44883025;44883025;44883025;44883025;44883184;44883184;448…	-;-;-;-;-;-;-;-;-;-;-;-;-;-;-;-;-;-;-;-;-;-;-;-;-;-;-;-;-;-;-;-;-;-;-;-;-;-;-;-;-;-;-;-;-;-;-;-;-;-;-;-;-;-;-;-;-;-;-;-;-;-;-;-;-;-;-;-;-;-;-;-;-;-;-;-;-;-;-;-;-;-;-;-;-;-;-;-;-;-;-;-;-;-;-;-;-;-;-;-;-;-;-;-;-;-;-;-;-;-;-;-;-;-;-;-;-;-;-;-;-;-;-;-;-	7629	Med25	1152	1179	1126	1583	1716	1624	1069	1348	1587	1522	1094	1025	1027	1286	1318	1430	1278	1357	1263.75	1182.08	1237.89	1483.1	1506.09	1572.67	1133.08	1321.55	1214.4	1211.79	1342.8	1248.63	1012.51	1122.86	1102.74	1492.23	1503.81	1544.69	1520.62	1267.74	1305.37	-0.2642	0.0712067	-3.71086
234	ENSMUSG00000032262.13	chr9;chr9;chr9;chr9;chr9;chr9;chr9;chr9;chr9;chr9	83778692;83780663;83783136;83783136;83785035;83785035;83788269;83789977;83805939;83805939	83780809;83780809;83783263;83783263;83785202;83785206;83788349;83790164;83806277;83806252	-;-;-;-;-;-;-;-;-;-	3026	Elovl4	709	876	712	1000	1004	863	794	786	1087	1371	827	922	1049	1094	1195	907	777	774	777.78	878.287	782.751	936.894	881.184	835.723	841.596	770.578	831.791	1091.57	1015.08	1123.15	1034.2	955.219	999.826	946.472	914.29	881.053	884.6	1076.6	916.525	0.2839	0.0765287	3.70962
235	ENSMUSG00000036438.14	chr17;chr17;chr17;chr17;chr17;chr17;chr17;chr17;chr17;chr17;chr17;chr17;chr17;chr17;chr17;chr17;chr17;chr17;chr17;chr17;chr17;chr17;chr17;chr17;chr17	87433412;87433665;87433720;87434894;87435076;87435076;87435076;87435604;87435604;87435604;87435604;87435626;87435791;87435791;87435791;87435791;87442696;87442696;87442696;87442696;87446793;87446793;87446793;87446793;87446793	87434055;87434055;87434055;87435211;87435211;87435211;87435211;87435710;87435934;87435710;87435710;87435710;87435934;87435934;87435934;87435934;87442726;87442726;87442726;87442726;87446935;87446849;87446848;87446935;87446856	-;-;-;-;-;-;-;-;-;-;-;-;-;-;-;-;-;-;-;-;-;-;-;-;-	1467	Calm2	14804	18020	12564	20973	21677	18115	15377	13343	17734	31357	18733	22141	15564	14419	17463	20402	16462	17589	16240.1	18067	13812.5	19649.5	19025.3	17542.4	16298.8	13081.2	13570.4	24966	22993.3	26971.5	15344.4	12589.9	14610.9	21289.9	19370.7	20021.8	18739.1	24976.9	18080.3	0.4145	0.111796	3.70802
236	ENSMUSG00000082585.3	chr15	74093686	74094333	-	648	Gm15387	191	195	173	213	201	193	228	242	302	343	185	206	246	312	304	201	185	191	209.529	195.509	190.191	199.558	176.412	186.9	241.667	237.252	231.096	273.091	227.073	250.943	242.529	272.421	254.349	209.748	217.688	217.417	187.624	250.369	224.076	0.4257	0.114814	3.708
237	ENSMUSG00000084616.1	chrX	36363899	36364002	+	104	Gm25047	39	32	44	12	17	15	45	44	58	37	23	31	64	52	68	36	31	23	42.7834	32.0835	48.3722	11.2427	14.9205	14.5259	47.6975	43.1367	44.3826	29.4588	28.2308	37.7633	63.0971	45.4035	56.8939	37.5667	36.4775	26.1812	13.563	31.8176	36.6788	1.2205	0.329495	3.70424
238	ENSMUSG00000038900.17	chr2;chr2;chr2;chr2;chr2;chr2;chr2;chr2;chr2;chr2;chr2;chr2;chr2;chr2;chr2;chr2;chr2;chr2;chr2;chr2;chr2;chr2;chr2;chr2;chr2;chr2;chr2;chr2;chr2	32961559;32961720;32961729;32961732;32961740;32961740;32962049;32962049;32962049;32962266;32962574;32962574;32962574;32962574;32962574;32962574;32962985;32962985;32962985;32962985;32962985;32962985;32963497;32963497;32963741;32963741;32963991;32963991;32963991	32961839;32962122;32962122;32962122;32961839;32961960;32962122;32962122;32962122;32962672;32962672;32962938;32962672;32962672;32962672;32962672;32963066;32963066;32963311;32963853;32965345;32963066;32963583;32963583;32963853;32963853;32964043;32964045;32964496	+;+;+;+;+;+;+;+;+;+;+;+;+;+;+;+;+;+;+;+;+;+;+;+;+;+;+;+;+	3598	Rpl12	1596	1761	1487	1936	1961	1629	1749	1918	2625	2457	1735	1838	2434	2590	2541	1765	1567	1856	1750.83	1765.6	1634.76	1813.83	1721.12	1577.51	1853.84	1880.37	2008.69	1956.23	2129.58	2239	2399.66	2261.44	2125.99	1841.81	1843.88	2112.71	1704.15	2108.27	1939.82	0.3054	0.0825823	3.69806
239	ENSMUSG00000025968.16	chr1;chr1;chr1;chr1;chr1;chr1;chr1;chr1;chr1;chr1;chr1;chr1;chr1;chr1;chr1;chr1;chr1;chr1;chr1;chr1;chr1;chr1;chr1;chr1;chr1;chr1;chr1;chr1;chr1;chr1;chr1;chr1;chr1;chr1;chr1;chr1;chr1;chr1;chr1;chr1;chr1;chr1;chr1;chr1;chr1;chr1;chr1;chr1;chr1;chr1;chr1;chr1;chr1;chr1;chr1;chr1;chr1;chr1;chr1;chr1;chr1;chr1;chr1;chr1;chr1;chr1;chr1;chr1;chr1;chr1;chr1;chr1;chr1;chr1;chr1;chr1;chr1;chr1;chr1;chr1…	63143596;63143596;63143604;63143689;63143735;63146486;63147120;63147120;63147120;63147120;63147290;63147290;63147290;63147290;63148396;63148396;63149957;63149957;63150066;63150233;63151551;63151551;63151551;63152775;63152775;63152775;63156204;63156204;63156204;63156683;63157132;63157132;63158902;63159750;63159750;63159750;63160880;63160880;63160880;63160880;63163667;63163667;63163667;63163667;631…	63143922;63144961;63143922;63143922;63143922;63146569;63147192;63147192;63147192;63147192;63147424;63147391;63147723;63147424;63148571;63148571;63150111;63150111;63150111;63152842;63151711;63151711;63151711;63152904;63152904;63152904;63156332;63156332;63156332;63157277;63157277;63157277;63159864;63159864;63159864;63159864;63161014;63161014;63161014;63161014;63163852;63163852;63163852;63163852;631…	-;-;-;-;-;-;-;-;-;-;-;-;-;-;-;-;-;-;-;-;-;-;-;-;-;-;-;-;-;-;-;-;-;-;-;-;-;-;-;-;-;-;-;-;-;-;-;-;-;-;-;-;-;-;-;-;-;-;-;-;-;-;-;-;-;-;-;-;-;-;-;-;-;-;-;-;-;-;-;-;-;-;-;-;-;-;-;-;-;-;-;-;-;-;-;-	8086	Ndufs1	2247	2216	1985	1952	2117	1700	2140	2152	2976	2565	1718	1777	2459	2831	3002	1856	1678	1720	2464.98	2221.78	2182.25	1828.82	1858.04	1646.27	2268.28	2109.78	2277.29	2042.21	2108.71	2164.69	2424.31	2471.87	2511.7	1936.77	1974.49	1957.89	1777.71	2105.21	2136.12	0.2426	0.0655996	3.69751
240	ENSMUSG00000039254.16	chr2;chr2;chr2;chr2;chr2;chr2;chr2;chr2;chr2;chr2;chr2;chr2;chr2;chr2;chr2;chr2;chr2;chr2;chr2;chr2;chr2;chr2;chr2;chr2;chr2;chr2;chr2;chr2;chr2;chr2;chr2;chr2;chr2;chr2;chr2;chr2;chr2;chr2;chr2;chr2;chr2;chr2;chr2;chr2;chr2;chr2;chr2;chr2;chr2;chr2;chr2;chr2;chr2;chr2;chr2;chr2;chr2;chr2;chr2;chr2;chr2;chr2;chr2;chr2;chr2;chr2;chr2;chr2;chr2;chr2;chr2;chr2;chr2;chr2;chr2;chr2;chr2;chr2;chr2;chr2…	32236590;32236643;32236672;32236685;32237037;32237339;32237360;32237360;32237360;32237360;32237360;32240427;32240427;32240427;32240427;32240427;32240665;32240665;32240665;32240665;32240665;32241653;32241653;32241653;32241653;32241653;32242893;32242893;32242893;32242893;32243465;32243465;32243465;32243465;32243465;32243619;32243619;32243619;32243619;32243619;32244234;32244359;32244786;32245290;322…	32236741;32236741;32236741;32236741;32237202;32237511;32237511;32237511;32237511;32237700;32237511;32240533;32240533;32240533;32240533;32240533;32240715;32240715;32240715;32240715;32240715;32241799;32241799;32241799;32243004;32241799;32243004;32243004;32243004;32243004;32243530;32243530;32243530;32243530;32243530;32243712;32243622;32244389;32243997;32243712;32244389;32244389;32244950;32245677;322…	+;+;+;+;+;+;+;+;+;+;+;+;+;+;+;+;+;+;+;+;+;+;+;+;+;+;+;+;+;+;+;+;+;+;+;+;+;+;+;+;+;+;+;+;+;+;+;+;+;+;+;+;+;+;+;+;+;+;+;+;+;+;+;+;+;+;+;+;+;+;+;+;+;+;+;+;+;+;+;+;+;+;+;+;+;+;+;+;+	6442	Pomt1	315	371	340	384	466	452	273	342	421	372	229	268	394	385	407	337	348	308	345.558	371.968	373.786	359.767	408.996	437.714	289.365	335.29	322.156	296.181	281.08	326.47	388.441	336.16	340.527	351.666	409.489	350.6	402.159	301.244	351.401	-0.4177	0.113135	-3.69215
241	ENSMUSG00000025630.8	chrX;chrX;chrX;chrX;chrX;chrX;chrX;chrX;chrX	52988137;52999091;53002088;53008653;53012277;53016347;53020105;53020323;53021067	52988250;52999197;53002271;53008718;53012294;53016429;53020151;53020399;53021659	+;+;+;+;+;+;+;+;+	1289	Hprt	1506	1640	1308	1733	1858	1483	1623	1715	2264	2420	1500	1554	2142	2575	2394	1555	1288	1380	1652.1	1644.28	1437.97	1623.64	1630.72	1436.13	1720.29	1681.35	1732.45	1926.77	1841.14	1893.04	2111.78	2248.34	2003	1622.67	1515.58	1570.87	1563.49	1886.98	1738.45	0.2715	0.0736557	3.68624
242	ENSMUSG00000031703.8	chr8;chr8;chr8;chr8;chr8;chr8;chr8;chr8;chr8;chr8;chr8;chr8;chr8;chr8;chr8;chr8;chr8;chr8;chr8;chr8;chr8;chr8;chr8;chr8;chr8	85717578;85722631;85723905;85725514;85726166;85726166;85731244;85732373;85736125;85736125;85738117;85738117;85738787;85740228;85740228;85764235;85766958;85776140;85780516;85810545;85831183;85835021;85836346;85838928;85840534	85718927;85722748;85725596;85725596;85726290;85727710;85732451;85732451;85736168;85736168;85738225;85738225;85741527;85742518;85740378;85764407;85767052;85776221;85780577;85810639;85831257;85835078;85836491;85839000;85840921	-;-;-;-;-;-;-;-;-;-;-;-;-;-;-;-;-;-;-;-;-;-;-;-;-	11045	Itfg1	3630	3907	3163	4026	4151	3346	3573	3670	4970	5282	3287	3704	4059	4521	4718	3220	2933	2988	3982.14	3917.2	3477.31	3771.93	3643.22	3240.24	3787.18	3597.99	3803.13	4205.45	4034.54	4512.11	4001.74	3947.48	3947.43	3360.13	3451.24	3401.27	3551.8	4250.7	3782.32	0.2589	0.070312	3.68156
243	ENSMUSG00000025531.14	chrX;chrX;chrX;chrX;chrX;chrX;chrX;chrX;chrX;chrX;chrX;chrX;chrX;chrX;chrX;chrX;chrX;chrX;chrX;chrX;chrX;chrX;chrX;chrX;chrX;chrX;chrX;chrX;chrX;chrX;chrX;chrX;chrX;chrX;chrX;chrX;chrX;chrX;chrX;chrX;chrX;chrX;chrX;chrX;chrX;chrX;chrX;chrX	113040593;113040595;113043174;113047336;113047336;113047336;113053062;113053062;113062531;113064847;113064847;113064847;113069579;113069579;113069579;113071917;113071917;113071917;113080138;113080138;113080138;113110176;113110176;113110176;113111929;113111929;113111929;113112549;113112549;113116016;113116016;113116016;113116289;113139336;113139336;113139336;113140714;113140714;113140714;113140714…	113043635;113043635;113043635;113047579;113047496;113047496;113053160;113053160;113064359;113064943;113064943;113064943;113069642;113069642;113069642;113072021;113072021;113072021;113080215;113080215;113080215;113110401;113110401;113110401;113112049;113112049;113112049;113112665;113112665;113116430;113116430;113116430;113116426;113139460;113139460;113139460;113140786;113140786;113140786;113140786…	-;-;-;-;-;-;-;-;-;-;-;-;-;-;-;-;-;-;-;-;-;-;-;-;-;-;-;-;-;-;-;-;-;-;-;-;-;-;-;-;-;-;-;-;-;-;-;-	6780	Chm	1015	1182	1066	1184	1271	1068	1178	1094	1370	1609	1078	1172	1107	1434	1327	1078	918	940	1113.46	1185.09	1171.93	1109.28	1115.52	1034.24	1248.61	1072.54	1048.35	1281.06	1323.16	1427.7	1091.38	1252.09	1110.27	1124.91	1080.2	1070.01	1086.35	1343.97	1158.88	0.3053	0.0829681	3.67956
244	ENSMUSG00000025145.13	chr11;chr11;chr11;chr11;chr11;chr11;chr11;chr11;chr11;chr11;chr11;chr11;chr11;chr11;chr11;chr11;chr11;chr11;chr11;chr11;chr11;chr11;chr11;chr11;chr11;chr11;chr11;chr11;chr11;chr11;chr11;chr11;chr11;chr11;chr11;chr11;chr11;chr11;chr11;chr11;chr11;chr11;chr11;chr11;chr11;chr11;chr11;chr11;chr11	120713925;120713951;120713978;120714168;120714273;120714273;120714918;120714918;120714918;120715150;120715150;120715150;120715421;120715421;120715421;120715806;120715806;120717056;120717056;120717480;120717480;120717515;120717825;120717825;120717825;120718037;120718037;120718037;120718244;120718244;120718244;120718442;120718442;120718442;120718650;120719040;120719040;120719466;120719466;120719466…	120714053;120714053;120714053;120714528;120714528;120714528;120714979;120714979;120714979;120715220;120715220;120715220;120715554;120715599;120715599;120715934;120715934;120717168;120717168;120717538;120717538;120717538;120717902;120717902;120717902;120718172;120718172;120718172;120718321;120718321;120718321;120719132;120718553;120718553;120718720;120719132;120719132;120719558;120719558;120719558…	+;+;+;+;+;+;+;+;+;+;+;+;+;+;+;+;+;+;+;+;+;+;+;+;+;+;+;+;+;+;+;+;+;+;+;+;+;+;+;+;+;+;+;+;+;+;+;+;+	3293	Lrrc45	773	1008	884	1483	1617	1491	746	1062	1242	1298	851	633	882	696	1188	1216	1148	1115	847.988	1010.63	971.842	1389.41	1419.2	1443.87	790.718	1041.16	950.4	1033.45	1044.54	771.102	869.557	607.708	993.97	1268.92	1350.84	1269.22	1417.49	949.696	1059.7	-0.5768	0.156749	-3.67954
245	ENSMUSG00000059013.12	chr2;chr2;chr2;chr2;chr2;chr2;chr2;chr2;chr2;chr2;chr2;chr2;chr2;chr2;chr2;chr2;chr2;chr2;chr2;chr2;chr2;chr2;chr2;chr2;chr2;chr2;chr2;chr2;chr2;chr2;chr2;chr2;chr2;chr2;chr2;chr2	32721055;32724937;32727706;32727706;32732792;32735281;32737519;32737519;32737519;32737519;32741210;32741490;32741492;32743221;32744751;32744751;32744751;32744751;32745835;32745835;32745835;32747022;32747022;32747022;32749153;32749153;32750952;32750952;32751514;32751514;32752614;32752614;32752989;32752989;32754396;32754396	32721195;32725399;32727806;32727806;32732925;32735922;32737558;32737558;32737558;32737558;32741321;32741667;32741667;32743676;32744879;32744879;32744844;32744879;32746289;32746289;32746289;32747064;32747146;32747146;32749685;32749685;32751067;32751067;32751685;32751685;32752725;32752725;32753195;32753195;32755512;32754994	+;+;+;+;+;+;+;+;+;+;+;+;+;+;+;+;+;+;+;+;+;+;+;+;+;+;+;+;+;+;+;+;+;+;+;+	5233	Sh2d3c	282	361	213	596	620	567	228	257	340	504	304	334	318	287	395	351	331	337	309.357	361.942	234.166	558.389	544.158	549.079	241.667	251.958	260.174	401.277	373.137	406.869	313.514	250.592	330.486	366.275	389.485	383.611	550.542	393.761	362.563	-0.4827	0.131187	-3.67917
246	ENSMUSG00000095597.2	chrX;chrX	152909505;152909539	152910155;152910120	-;-	651	Rps7-ps3	911	999	824	874	848	879	938	1064	1468	1234	763	1095	1284	1476	1390	918	790	898	999.375	1001.61	905.88	818.845	744.267	851.217	994.227	1043.12	1123.34	982.492	936.524	1333.9	1265.89	1288.76	1162.98	957.951	929.587	1022.2	804.777	1084.3	1020.12	0.4287	0.116672	3.67449
247	ENSMUSG00000056492.6	chr17;chr17;chr17;chr17;chr17;chr17;chr17;chr17;chr17;chr17;chr17;chr17;chr17;chr17;chr17;chr17;chr17;chr17;chr17;chr17;chr17;chr17;chr17;chr17;chr17;chr17;chr17;chr17;chr17;chr17;chr17;chr17;chr17;chr17;chr17;chr17;chr17;chr17;chr17;chr17;chr17;chr17;chr17;chr17;chr17;chr17;chr17;chr17;chr17;chr17;chr17;chr17;chr17;chr17;chr17;chr17;chr17;chr17;chr17;chr17;chr17;chr17;chr17;chr17;chr17;chr17;chr…	43360451;43389466;43389482;43389488;43403918;43403918;43403918;43403918;43410502;43410502;43410502;43410502;43422498;43422498;43422498;43422498;43424415;43424415;43424415;43424714;43424714;43426285;43426285;43426939;43426939;43427012;43428445;43428445;43428445;43430504;43430504;43430504;43430632;43437516;43437516;43437516;43437516;43439676;43439676;43439951;43439951;43439951;43441784;43441784;434…	43360596;43389707;43389707;43389707;43404097;43404043;43404043;43404043;43410556;43410556;43410556;43410556;43422656;43422587;43422656;43422656;43424492;43424591;43424591;43424823;43424823;43426343;43426343;43427084;43427084;43427084;43428666;43428666;43428666;43430707;43430707;43430707;43430707;43437686;43437686;43437686;43437686;43440160;43439795;43440160;43440160;43440160;43441881;43442002;434…	+;+;+;+;+;+;+;+;+;+;+;+;+;+;+;+;+;+;+;+;+;+;+;+;+;+;+;+;+;+;+;+;+;+;+;+;+;+;+;+;+;+;+;+;+;+;+;+;+;+;+;+;+;+;+;+;+;+;+;+;+;+;+;+;+;+;+;+;+;+	9010	Adgrf5	238	365	325	368	554	594	317	325	451	431	232	215	351	417	391	251	296	266	261.088	365.953	357.295	344.777	486.231	575.225	336.002	318.623	345.113	343.156	284.762	261.907	346.048	364.101	327.14	261.923	348.301	302.791	468.744	296.608	346.135	-0.6554	0.178523	-3.67129
248	ENSMUSG00000029703.10	chr5;chr5;chr5;chr5;chr5;chr5;chr5;chr5;chr5;chr5;chr5;chr5;chr5;chr5;chr5;chr5;chr5;chr5;chr5;chr5;chr5;chr5;chr5;chr5;chr5;chr5;chr5;chr5;chr5;chr5;chr5;chr5;chr5;chr5;chr5;chr5;chr5;chr5;chr5;chr5;chr5;chr5;chr5;chr5;chr5;chr5;chr5;chr5;chr5;chr5;chr5;chr5;chr5;chr5;chr5;chr5;chr5;chr5;chr5;chr5;chr5;chr5;chr5;chr5;chr5;chr5;chr5	136122772;136123067;136123075;136123403;136123403;136123403;136123600;136123600;136123600;136123692;136123867;136123867;136123867;136123867;136129401;136130221;136130221;136130221;136130463;136130463;136130463;136130681;136130974;136130974;136130974;136131453;136131453;136131453;136131453;136131675;136132112;136132112;136132112;136132112;136132306;136132306;136132306;136132306;136132306;136132307…	136123315;136123315;136123315;136123512;136123512;136123512;136123755;136123755;136123755;136123788;136123958;136123958;136125559;136123958;136130361;136130250;136130361;136130361;136130535;136130535;136130535;136131181;136131181;136131181;136131181;136131562;136131562;136131562;136131562;136132226;136132226;136132226;136132226;136132226;136134050;136132428;136132428;136133079;136132428;136132428…	-;-;-;-;-;-;-;-;-;-;-;-;-;-;-;-;-;-;-;-;-;-;-;-;-;-;-;-;-;-;-;-;-;-;-;-;-;-;-;-;-;-;-;-;-;-;-;-;-;-;-;-;-;-;-;-;-;-;-;-;-;-;-;-;-;-;-	6943	Lrwd1	281	305	254	300	323	270	280	309	382	226	190	167	283	337	343	275	193	230	308.26	305.796	279.24	281.068	283.489	261.466	296.784	302.937	292.313	179.938	233.211	203.435	279.007	294.249	286.979	286.968	227.102	261.812	275.341	205.528	270.225	-0.4347	0.118619	-3.6645
249	ENSMUSG00000003131.7	chr9;chr9;chr9;chr9;chr9;chr9;chr9;chr9;chr9;chr9;chr9;chr9;chr9;chr9;chr9;chr9;chr9;chr9;chr9;chr9;chr9;chr9;chr9;chr9;chr9;chr9;chr9;chr9;chr9;chr9;chr9;chr9;chr9;chr9;chr9;chr9;chr9;chr9;chr9	45962859;45968684;45968785;45968938;45972942;45972942;45972942;45972942;45975076;45975081;45975081;45975081;45975104;45975133;45976041;45976041;45976041;45976041;45976041;45976041;45976041;45978642;45978642;45978642;45978642;45978642;45978642;45978642;45978656;45983578;45983851;45984182;45984659;45984705;45984705;45984705;45984705;45985302;46012523	45968966;45968966;45968966;45968966;45973064;45973064;45973064;45973064;45975197;45975197;45975197;45975197;45975197;45975197;45976130;45976130;45976130;45976130;45976130;45976130;45976130;45978729;45978729;45978729;45978729;45978723;45978729;45978729;45978729;45984835;45984039;45984337;45984783;45984827;45984827;45984824;45985051;45985394;46012690	-;-;-;-;-;-;-;-;-;-;-;-;-;-;-;-;-;-;-;-;-;-;-;-;-;-;-;-;-;-;-;-;-;-;-;-;-;-;-	8266	Pafah1b2	3509	3705	3326	3911	3931	3381	3664	3730	4850	4936	3294	3336	4661	4793	5581	3448	3111	3134	3849.41	3714.67	3656.5	3664.19	3450.14	3274.14	3883.63	3656.82	3711.3	3929.97	4043.13	4063.82	4595.24	4184.98	4669.48	3598.06	3660.69	3567.47	3462.82	4012.31	3842.98	0.212	0.057849	3.664
250	ENSMUSG00000038773.11	chr18;chr18;chr18;chr18;chr18;chr18;chr18;chr18;chr18;chr18;chr18;chr18;chr18;chr18;chr18;chr18;chr18;chr18;chr18;chr18;chr18;chr18;chr18;chr18;chr18;chr18;chr18;chr18;chr18;chr18;chr18;chr18;chr18;chr18;chr18;chr18;chr18;chr18;chr18;chr18;chr18;chr18;chr18;chr18;chr18;chr18;chr18;chr18;chr18;chr18;chr18;chr18;chr18;chr18;chr18;chr18;chr18;chr18;chr18;chr18;chr18;chr18;chr18;chr18;chr18;chr18;chr…	34777047;34777047;34777066;34777105;34793004;34793004;34793004;34793004;34794450;34794450;34794450;34794450;34795675;34795675;34795675;34796788;34796788;34796788;34796895;34799285;34799285;34799285;34799285;34800163;34803450;34803450;34808241;34808241;34810259;34810259;34812372;34812372;34813409;34813409;34813557;34816284;34819781;34819781;34819781;34822372;34822372;34823432;34823432;34824702;348…	34777325;34777325;34777325;34777325;34793171;34793171;34793171;34793171;34794563;34795780;34794563;34794563;34795780;34795780;34795780;34796912;34796912;34796912;34797070;34800202;34799359;34799359;34799359;34803484;34804633;34804049;34809489;34809489;34810460;34810460;34812586;34812586;34813561;34813561;34813561;34816316;34819784;34819888;34819888;34822499;34822499;34823711;34823711;34824958;348…	+;+;+;+;+;+;+;+;+;+;+;+;+;+;+;+;+;+;+;+;+;+;+;+;+;+;+;+;+;+;+;+;+;+;+;+;+;+;+;+;+;+;+;+;+;+;+;+;+;+;+;+;+;+;+;+;+;+;+;+;+;+;+;+;+;+;+;+	14095	Kdm3b	1369	1518	1257	1506	1654	1499	1368	1499	1842	1513	1043	980	1293	1593	1489	1251	1131	1133	1501.81	1521.96	1381.91	1410.96	1451.67	1451.62	1450	1469.59	1409.53	1204.63	1280.2	1193.81	1274.76	1390.92	1245.81	1305.44	1330.84	1289.71	1438.08	1226.21	1364.73	-0.231	0.0632231	-3.65424
251	ENSMUSG00000024137.9	chr17;chr17;chr17;chr17;chr17;chr17;chr17;chr17;chr17;chr17;chr17;chr17;chr17;chr17;chr17;chr17;chr17;chr17;chr17;chr17;chr17;chr17;chr17;chr17;chr17;chr17;chr17;chr17;chr17;chr17;chr17;chr17;chr17;chr17;chr17;chr17;chr17;chr17;chr17;chr17;chr17;chr17;chr17;chr17;chr17;chr17;chr17;chr17;chr17;chr17;chr17;chr17;chr17;chr17;chr17;chr17;chr17;chr17;chr17;chr17;chr17;chr17;chr17;chr17;chr17;chr17;chr…	24443778;24443779;24443779;24443782;24443782;24443871;24443903;24444414;24444414;24444414;24444414;24444414;24444547;24444547;24444547;24444547;24444547;24444547;24444776;24444776;24444776;24444776;24444776;24444776;24445122;24445122;24445122;24445122;24445122;24445122;24445446;24445446;24445446;24445446;24445446;24445446;24445946;24445946;24445946;24445946;24445946;24445946;24446514;24446514;244…	24444337;24444476;24444337;24444337;24444337;24444476;24444337;24444534;24444476;24444476;24444476;24444476;24444689;24444689;24444689;24444689;24444689;24444689;24444974;24444974;24444974;24444974;24444974;24444974;24445339;24445313;24445339;24445313;24445339;24445339;24445554;24445554;24445554;24445554;24445551;24445554;24446155;24446155;24446155;24446155;24446155;24446155;24446680;24446680;244…	-;-;-;-;-;-;-;-;-;-;-;-;-;-;-;-;-;-;-;-;-;-;-;-;-;-;-;-;-;-;-;-;-;-;-;-;-;-;-;-;-;-;-;-;-;-;-;-;-;-;-;-;-;-;-;-;-;-;-;-;-;-;-;-;-;-;-;-;-;-;-;-;-;-;-;-;-;-;-;-;-;-;-;-	4447	E4f1	418	494	424	679	729	650	392	459	591	626	449	360	461	443	578	595	544	538	458.55	495.289	466.133	636.151	639.824	629.455	415.498	449.994	452.243	498.412	551.113	438.542	454.496	386.803	483.598	620.894	640.121	612.411	635.143	496.022	518.307	-0.3566	0.097631	-3.65257
252	ENSMUSG00000020652.17	chr12;chr12;chr12;chr12;chr12;chr12;chr12;chr12;chr12;chr12;chr12;chr12;chr12;chr12;chr12;chr12;chr12;chr12;chr12;chr12;chr12;chr12;chr12;chr12;chr12;chr12;chr12;chr12;chr12;chr12;chr12;chr12;chr12;chr12	4196004;4197822;4198410;4211667;4213482;4213482;4215259;4215259;4215259;4215358;4215692;4216519;4216519;4216519;4216519;4216519;4217208;4217208;4217208;4217208;4217208;4231516;4231516;4231516;4231516;4231947;4233531;4233531;4233531;4233531;4233752;4233752;4233752;4233752	4197106;4198488;4198488;4214630;4214630;4214630;4215430;4215430;4216506;4215430;4216778;4216778;4216778;4216778;4216778;4216546;4217322;4217322;4217322;4217322;4217322;4231682;4231682;4231682;4231682;4232003;4233657;4233657;4233657;4233657;4233938;4233965;4234294;4233965	-;-;-;-;-;-;-;-;-;-;-;-;-;-;-;-;-;-;-;-;-;-;-;-;-;-;-;-;-;-;-;-;-;-	7263	Cenpo	56	81	64	102	102	100	82	100	123	72	51	33	81	106	68	67	54	75	61.4325	81.2114	70.3596	95.5631	89.5227	96.8393	86.9154	98.038	94.1217	57.3253	62.5986	40.1997	79.8572	92.5532	56.8939	69.9158	63.5414	85.3733	93.975	53.3745	76.7924	-0.8084	0.221343	-3.65235
253	ENSMUSG00000024511.15	chr18;chr18;chr18;chr18;chr18;chr18;chr18;chr18;chr18;chr18;chr18;chr18;chr18;chr18;chr18;chr18;chr18;chr18;chr18;chr18;chr18;chr18	69979131;69983656;69983656;69986912;69986912;69986912;69989544;69989544;69989544;69994477;69994477;69994477;69996069;69996069;69996069;70049438;70053126;70053126;70138164;70141318;70141524;70141524	69985377;69985377;69985377;69987035;69987035;69987035;69989647;69989647;69989647;69994562;69994562;69994562;69996240;69996240;69996240;70049608;70053588;70053588;70141393;70141393;70141574;70141605	-;-;-;-;-;-;-;-;-;-;-;-;-;-;-;-;-;-;-;-;-;-	10679	Rab27b	845	906	858	940	967	830	678	739	970	1292	912	929	1249	1010	1230	1114	972	1113	926.973	908.365	943.259	880.68	848.711	803.766	718.642	724.501	742.261	1028.67	1119.41	1131.68	1231.38	881.875	1029.11	1162.48	1143.75	1266.94	844.385	1093.25	971.803	0.371	0.101665	3.64916
254	ENSMUSG00000027889.17	chr3;chr3;chr3;chr3;chr3;chr3;chr3;chr3;chr3;chr3;chr3;chr3;chr3;chr3;chr3;chr3;chr3;chr3;chr3;chr3;chr3;chr3;chr3;chr3;chr3;chr3;chr3;chr3;chr3;chr3;chr3;chr3;chr3;chr3;chr3;chr3;chr3;chr3;chr3;chr3;chr3;chr3;chr3;chr3;chr3;chr3;chr3;chr3;chr3;chr3;chr3;chr3;chr3;chr3;chr3;chr3;chr3;chr3;chr3;chr3;chr3;chr3;chr3;chr3;chr3;chr3;chr3;chr3;chr3;chr3;chr3;chr3;chr3;chr3;chr3;chr3;chr3;chr3;chr3;chr3…	108074062;108074062;108074064;108074087;108074744;108075249;108075249;108075249;108075249;108075249;108075364;108075531;108075531;108075531;108075971;108075971;108075971;108075971;108075971;108076358;108076358;108076358;108076358;108076358;108076613;108076613;108076613;108076613;108076613;108077019;108077019;108077019;108077019;108077019;108077332;108077332;108077332;108077332;108077332;108077552…	108075121;108075121;108075121;108075121;108075121;108075359;108075470;108075359;108075359;108075704;108075704;108075704;108075704;108075704;108076091;108076091;108076091;108076091;108076091;108076432;108076521;108076521;108076521;108076521;108076739;108076739;108076739;108076739;108076739;108077182;108077182;108077182;108077182;108077182;108077463;108077463;108077463;108077463;108077463;108077895…	-;-;-;-;-;-;-;-;-;-;-;-;-;-;-;-;-;-;-;-;-;-;-;-;-;-;-;-;-;-;-;-;-;-;-;-;-;-;-;-;-;-;-;-;-;-;-;-;-;-;-;-;-;-;-;-;-;-;-;-;-;-;-;-;-;-;-;-;-;-;-;-;-;-;-;-;-;-;-;-;-;-;-;-;-;-;-;-;-;-;-;-	5224	Ampd2	1260	1442	1137	1423	1577	1353	1258	1386	1674	1380	979	892	1220	1418	1473	1331	1152	1129	1382.23	1445.76	1249.98	1333.2	1384.09	1310.24	1333.41	1358.81	1280.97	1098.73	1201.65	1086.61	1202.79	1238.12	1232.42	1388.92	1355.55	1285.15	1342.51	1129	1287.15	-0.2516	0.0689938	-3.6473
255	ENSMUSG00000023977.15	chr17;chr17;chr17;chr17;chr17;chr17;chr17;chr17;chr17;chr17;chr17;chr17;chr17;chr17;chr17;chr17;chr17;chr17;chr17;chr17;chr17;chr17;chr17;chr17;chr17;chr17;chr17;chr17;chr17;chr17;chr17;chr17;chr17;chr17;chr17;chr17;chr17;chr17;chr17;chr17;chr17;chr17;chr17;chr17;chr17;chr17;chr17;chr17;chr17;chr17;chr17;chr17;chr17;chr17;chr17;chr17;chr17;chr17;chr17;chr17;chr17;chr17;chr17;chr17;chr17;chr17;chr…	46928295;46930243;46930248;46930249;46932453;46932453;46932453;46932453;46932848;46934075;46934075;46934075;46935434;46935434;46935434;46938650;46938650;46938650;46939302;46939302;46939302;46940957;46941004;46941004;46941004;46941104;46942720;46942720;46942720;46942720;46943337;46943337;46943337;46943337;46944508;46944508;46944508;46944508;46944791;46944791;46944791;46944791;46945046;46945046;469…	46930500;46930500;46930500;46930500;46932554;46932554;46932554;46932554;46933075;46934245;46934245;46934245;46935511;46935511;46935511;46938706;46938706;46938706;46939410;46939410;46939410;46941411;46941134;46941134;46941134;46941134;46942810;46942810;46942810;46942810;46943472;46943472;46943472;46943472;46944575;46944575;46944575;46944575;46944887;46944887;46944887;46944887;46945369;46945101;469…	-;-;-;-;-;-;-;-;-;-;-;-;-;-;-;-;-;-;-;-;-;-;-;-;-;-;-;-;-;-;-;-;-;-;-;-;-;-;-;-;-;-;-;-;-;-;-;-;-;-;-;-;-;-;-;-;-;-;-;-;-;-;-;-;-;-;-;-;-;-;-;-;-;-;-;-;-;-;-;-;-;-;-;-;-;-;-;-;-;-;-;-;-;-;-;-;-;-;-;-;-;-;-;-;-;-;-;-;-;-;-;-;-;-;-;-;-;-;-;-;-;-;-;-;-;-;-;-;-;-;-;-;-;-;-;-;-;-;-;-;-;-;-;-;-;-;-;-;-;-;-;-;-;-;-;-;-;-;-;-;-;-;-;-;-;-;-;-;-;-;-;-;-;-;-;-;-;-;-	9814	Ubr2	1817	1782	1672	2150	2193	1927	1838	1972	2460	2045	1386	1341	1788	2087	2027	1854	1743	1630	1993.27	1786.65	1838.15	2014.32	1924.74	1866.09	1948.18	1933.31	1882.43	1628.2	1701.21	1633.57	1762.77	1822.25	1695.94	1934.69	2050.98	1855.45	1935.05	1654.33	1848.45	-0.2269	0.0622255	-3.64675
256	ENSMUSG00000053870.7	chr3;chr3;chr3;chr3;chr3;chr3;chr3;chr3;chr3;chr3;chr3;chr3;chr3;chr3;chr3	155084918;155087719;155089028;155090112;155090112;155090943;155091325;155091391;155091391;155091410;155092472;155092935;155092935;155093299;155093299	155088069;155088069;155090519;155090204;155090204;155091558;155092098;155091558;155091558;155091558;155092555;155093227;155093197;155093368;155093403	-;-;-;-;-;-;-;-;-;-;-;-;-;-;-	6282	Fpgt	503	511	546	515	449	412	552	629	753	648	487	482	614	789	673	451	448	398	551.796	512.334	600.256	482.5	394.075	398.978	585.089	616.659	576.208	515.928	597.755	587.159	605.338	688.91	563.082	470.627	527.159	453.048	425.185	566.947	540.383	0.4117	0.113074	3.64112
257	ENSMUSG00000051285.17	chr1;chr1;chr1;chr1;chr1;chr1;chr1;chr1;chr1;chr1;chr1;chr1;chr1;chr1;chr1;chr1;chr1;chr1;chr1;chr1;chr1;chr1;chr1;chr1;chr1;chr1;chr1;chr1;chr1;chr1;chr1;chr1	7088920;7088930;7089104;7089166;7120194;7147637;7147637;7147637;7147637;7154867;7155080;7155080;7160085;7160557;7160892;7160892;7160892;7160892;7160892;7163248;7163248;7163248;7163248;7163248;7163248;7166309;7169515;7169515;7169515;7169515;7169515;7169515	7089216;7089216;7089216;7089216;7120615;7147739;7147739;7147739;7147739;7155271;7155271;7155271;7161063;7161063;7161063;7161063;7160902;7161063;7161063;7163371;7163371;7163371;7163371;7163371;7163371;7166518;7172659;7172618;7170076;7172122;7173628;7169598	+;+;+;+;+;+;+;+;+;+;+;+;+;+;+;+;+;+;+;+;+;+;+;+;+;+;+;+;+;+;+;+	6654	Pcmtd1	2217	2718	2388	2161	2496	2400	2779	2723	3142	3488	2124	2375	2512	3140	2649	2326	2012	2173	2432.07	2725.09	2625.29	2024.63	2190.67	2324.14	2945.58	2669.57	2404.31	2777.09	2607.05	2893.16	2476.56	2741.67	2216.35	2427.23	2367.51	2473.55	2179.81	2759.1	2517.86	0.3401	0.0934671	3.6392
258	ENSMUSG00000004567.16	chr8;chr8;chr8;chr8;chr8;chr8;chr8;chr8;chr8;chr8;chr8;chr8;chr8;chr8;chr8;chr8;chr8;chr8;chr8;chr8;chr8;chr8;chr8;chr8;chr8;chr8;chr8;chr8;chr8;chr8;chr8;chr8;chr8;chr8;chr8;chr8;chr8;chr8;chr8;chr8;chr8;chr8;chr8;chr8;chr8;chr8;chr8;chr8	3500457;3500495;3500504;3500534;3505738;3505738;3505738;3505779;3506909;3507149;3507149;3507401;3507401;3508319;3508319;3508684;3508684;3509136;3510320;3510320;3510540;3510667;3510814;3510814;3511596;3511688;3511688;3511688;3511790;3511801;3512650;3512650;3512650;3512650;3512650;3512650;3512650;3512682;3513023;3514783;3514783;3514783;3514790;3515014;3515014;3515014;3515014;3515014	3500627;3503383;3500627;3500627;3505943;3505943;3505943;3505943;3506941;3507316;3507316;3507566;3507566;3508427;3508427;3509235;3508780;3509235;3510915;3510426;3510689;3510689;3510915;3510915;3511810;3511810;3511810;3511810;3511810;3511810;3512865;3512807;3512865;3512865;3513022;3512784;3512865;3512865;3514913;3515224;3514913;3514913;3514913;3515232;3515229;3515232;3515232;3515232	+;+;+;+;+;+;+;+;+;+;+;+;+;+;+;+;+;+;+;+;+;+;+;+;+;+;+;+;+;+;+;+;+;+;+;+;+;+;+;+;+;+;+;+;+;+;+;+	7555	Mcoln1	970	1191	983	1789	1882	1690	844	1029	1301	1707	1035	1064	1051	949	1303	1325	1219	1333	1064.1	1194.11	1080.68	1676.1	1651.78	1636.58	894.593	1008.81	995.548	1359.09	1270.38	1296.13	1036.17	828.613	1090.19	1382.66	1434.39	1517.37	1654.82	1308.54	1245.41	-0.3378	0.0932186	-3.62339
259	ENSMUSG00000062931.15	chr10;chr10;chr10;chr10;chr10;chr10;chr10;chr10	82224850;82224854;82227445;82227531;82227799;82227799;82241171;82241171	82226593;82226593;82227591;82227591;82227925;82227925;82241273;82241280	-;-;-;-;-;-;-;-	2128	Zfp938	352	409	311	387	429	347	352	353	432	620	384	365	439	408	540	358	311	321	386.147	410.067	341.904	362.578	376.522	336.032	373.1	346.074	330.574	493.635	471.331	444.632	432.807	356.243	451.804	373.58	365.952	365.398	358.377	469.866	389.91	0.3927	0.108474	3.62028
260	ENSMUSG00000056296.17	chr14;chr14;chr14;chr14;chr14;chr14;chr14;chr14;chr14;chr14;chr14;chr14;chr14;chr14;chr14;chr14;chr14;chr14;chr14;chr14;chr14;chr14;chr14;chr14;chr14;chr14;chr14;chr14;chr14;chr14;chr14;chr14;chr14;chr14;chr14;chr14;chr14;chr14;chr14;chr14;chr14;chr14;chr14	13284780;13284817;13284830;13284841;13285141;13285141;13285141;13285141;13329666;13425737;13453958;13453984;13453984;13454029;13493508;13493508;13493508;13493508;13493508;13493508;13493508;13493508;13524948;13524948;13562918;13562918;13562918;13562918;13562918;13562918;13562918;13562918;13608570;13608570;13608570;13608570;13608570;13608570;13613724;13613724;13613724;13613724;13613724	13285002;13285002;13284876;13285002;13285206;13285206;13285206;13285206;13329721;13425866;13454352;13454352;13454352;13454352;13493632;13493632;13493632;13493632;13493632;13493632;13493548;13493632;13525046;13525046;13563116;13563045;13566712;13563116;13563116;13563116;13563116;13563116;13608761;13610502;13608761;13608761;13608761;13608761;13615459;13613957;13616340;13613762;13615459	+;+;+;+;+;+;+;+;+;+;+;+;+;+;+;+;+;+;+;+;+;+;+;+;+;+;+;+;+;+;+;+;+;+;+;+;+;+;+;+;+;+;+	9439	Synpr	1892	2342	1647	1493	1693	1382	1520	1589	1526	2411	1620	1559	1401	1808	1440	1489	1443	1389	2075.54	2348.11	1810.66	1398.78	1485.9	1338.32	1611.11	1557.82	1167.72	1919.6	1988.43	1899.13	1381.23	1578.64	1204.81	1553.8	1697.97	1581.11	1407.67	1935.72	1644.37	0.4593	0.126924	3.61902
261	ENSMUSG00000074793.10	chr2;chr2;chr2;chr2;chr2;chr2;chr2;chr2;chr2;chr2;chr2;chr2;chr2;chr2;chr2;chr2;chr2;chr2;chr2;chr2;chr2;chr2;chr2;chr2;chr2;chr2;chr2;chr2;chr2	131127280;131127442;131127494;131134063;131134063;131134063;131135795;131135795;131136940;131136940;131136940;131138429;131138429;131138981;131138981;131139405;131139405;131140899;131140899;131141832;131141832;131142650;131142650;131142853;131142853;131143622;131143622;131144566;131144566	131127514;131127514;131127514;131134122;131134122;131134122;131135892;131135892;131137336;131137064;131137064;131138615;131138615;131139085;131139085;131139521;131139521;131141073;131141073;131141918;131141918;131142754;131142754;131143111;131143111;131143725;131143725;131145227;131146321	+;+;+;+;+;+;+;+;+;+;+;+;+;+;+;+;+;+;+;+;+;+;+;+;+;+;+;+;+	3685	Hspa12b	104	139	142	105	108	108	113	125	179	59	63	40	123	127	198	56	46	57	114.089	139.363	156.11	98.3738	94.7888	104.586	119.774	122.547	136.974	46.9749	77.3277	48.7269	121.265	110.889	165.662	58.4371	54.1279	64.8837	99.2497	57.6765	101.939	-0.8006	0.221244	-3.61876
262	ENSMUSG00000000823.16	chr2;chr2;chr2;chr2;chr2;chr2;chr2;chr2;chr2;chr2;chr2;chr2;chr2;chr2;chr2;chr2;chr2;chr2;chr2;chr2;chr2;chr2;chr2;chr2;chr2;chr2;chr2;chr2;chr2;chr2;chr2;chr2;chr2;chr2;chr2;chr2;chr2;chr2;chr2;chr2;chr2;chr2;chr2;chr2;chr2;chr2;chr2;chr2;chr2;chr2;chr2;chr2;chr2;chr2;chr2;chr2;chr2;chr2;chr2;chr2	181582103;181582105;181584590;181585178;181585184;181585673;181585673;181585673;181585673;181586299;181586299;181586299;181586299;181586299;181586719;181586719;181586721;181587047;181587047;181587047;181587117;181587729;181587729;181587729;181587981;181587981;181587981;181588067;181588214;181588214;181588214;181588214;181588396;181588396;181588396;181588396;181588625;181588655;181588655;181588655…	181585073;181585073;181585073;181585516;181585771;181585771;181585771;181585771;181585771;181586309;181586361;181586403;181586361;181586361;181586820;181586820;181586820;181587646;181587241;181587241;181587241;181587899;181587899;181587899;181588103;181588079;181588079;181588103;181588306;181588306;181588306;181588306;181588520;181588520;181588520;181588520;181588801;181588740;181588801;181588801…	-;-;-;-;-;-;-;-;-;-;-;-;-;-;-;-;-;-;-;-;-;-;-;-;-;-;-;-;-;-;-;-;-;-;-;-;-;-;-;-;-;-;-;-;-;-;-;-;-;-;-;-;-;-;-;-;-;-;-;-	6810	Zfp512b	1146	1541	1453	2082	2319	2151	1230	1310	1593	2030	1356	1136	973	911	1160	1470	1440	1537	1257.17	1545.02	1597.38	1950.61	2035.33	2083.01	1303.73	1284.3	1218.99	1616.26	1664.39	1383.84	959.273	795.434	970.543	1533.97	1694.44	1749.58	2022.98	1554.83	1480.18	-0.3791	0.104914	-3.61334
263	ENSMUSG00000003435.9	chr7;chr7;chr7;chr7;chr7;chr7;chr7;chr7;chr7;chr7;chr7;chr7;chr7;chr7;chr7;chr7;chr7;chr7;chr7;chr7;chr7;chr7;chr7;chr7;chr7;chr7;chr7;chr7;chr7;chr7;chr7;chr7;chr7;chr7;chr7;chr7;chr7;chr7;chr7;chr7;chr7;chr7;chr7;chr7;chr7;chr7;chr7;chr7;chr7;chr7;chr7;chr7;chr7;chr7;chr7;chr7;chr7;chr7;chr7;chr7;chr7;chr7;chr7;chr7;chr7;chr7;chr7;chr7;chr7;chr7;chr7;chr7;chr7;chr7;chr7;chr7;chr7;chr7;chr7;chr7…	28314891;28314894;28314894;28314898;28315349;28315349;28315349;28315349;28315723;28315723;28315723;28315723;28316009;28316009;28316009;28316009;28316283;28316283;28316283;28316283;28316784;28316784;28316784;28316784;28316784;28316986;28316986;28316986;28316986;28316986;28317216;28317216;28317216;28317216;28317393;28317393;28317393;28317393;28317393;28317737;28317737;28317737;28317737;28318739;283…	28315270;28315270;28315270;28315270;28315444;28315444;28315444;28315444;28315926;28315926;28315926;28315926;28316177;28316177;28316177;28316177;28316441;28316441;28316441;28316441;28316889;28316889;28316889;28316889;28316889;28317113;28317113;28317113;28317113;28317113;28317318;28317318;28317318;28317318;28317500;28317500;28317500;28317500;28317500;28317821;28317821;28317821;28317821;28318792;283…	-;-;-;-;-;-;-;-;-;-;-;-;-;-;-;-;-;-;-;-;-;-;-;-;-;-;-;-;-;-;-;-;-;-;-;-;-;-;-;-;-;-;-;-;-;-;-;-;-;-;-;-;-;-;-;-;-;-;-;-;-;-;-;-;-;-;-;-;-;-;-;-;-;-;-;-;-;-;-;-;-;-;-;-;-;-;-;-;-;-;-;-;-;-;-;-;-;-;-;-;-;-;-;-;-;-;-;-;-;-;-;-;-;-;-;-;-;-;-;-;-;-;-;-;-;-;-;-;-;-;-;-;-;-;-	5764	Supt5	2323	2555	2204	3394	3484	2951	2102	2496	3132	3247	2130	2079	2493	2611	3130	2961	2606	2577	2548.35	2561.67	2423.01	3179.82	3057.82	2857.73	2228	2447.03	2396.66	2585.21	2614.41	2532.58	2457.83	2279.78	2618.79	3089.86	3066.46	2933.43	3031.79	2577.4	2659.91	-0.2343	0.064954	-3.60721
264	ENSMUSG00000021546.18	chr13;chr13;chr13;chr13;chr13;chr13;chr13;chr13;chr13;chr13;chr13;chr13;chr13;chr13;chr13;chr13;chr13;chr13;chr13;chr13;chr13;chr13;chr13;chr13;chr13;chr13;chr13;chr13;chr13;chr13;chr13;chr13;chr13;chr13;chr13;chr13;chr13;chr13;chr13;chr13;chr13;chr13;chr13;chr13;chr13;chr13;chr13;chr13;chr13;chr13;chr13;chr13;chr13;chr13;chr13;chr13;chr13;chr13;chr13;chr13;chr13;chr13;chr13;chr13;chr13;chr13;chr…	58391142;58391235;58391239;58391239;58391239;58391239;58391337;58391950;58391960;58392122;58392233;58392259;58393120;58393196;58393196;58393196;58393196;58393196;58393196;58393196;58393196;58393196;58393196;58393196;58393196;58393279;58393691;58393692;58393692;58393692;58393692;58393692;58393692;58393692;58393692;58393692;58393692;58393692;58393692;58393692;58393853;58393853;58393853;58393853;583…	58392476;58392476;58392416;58392476;58392476;58392416;58392416;58392476;58392416;58392476;58392416;58392416;58393774;58393365;58393241;58393365;58393365;58393365;58393365;58393365;58393365;58393365;58393365;58393365;58393365;58393365;58394159;58394170;58393868;58393774;58393774;58393774;58393868;58393774;58393774;58393774;58393774;58393774;58393774;58393774;58393889;58393868;58393975;58394159;583…	-;-;-;-;-;-;-;-;-;-;-;-;-;-;-;-;-;-;-;-;-;-;-;-;-;-;-;-;-;-;-;-;-;-;-;-;-;-;-;-;-;-;-;-;-;-;-;-;-;-;-;-;-;-;-;-;-;-;-;-;-;-;-;-;-;-;-;-;-;-;-;-;-;-;-;-;-;-;-;-;-;-;-;-;-;-;-;-;-;-;-;-;-;-;-;-;-;-;-;-;-;-;-;-;-;-;-;-;-;-;-;-;-;-;-;-;-;-;-;-;-;-;-;-;-;-;-;-;-;-;-;-;-;-;-;-;-;-;-;-;-;-;-;-;-;-;-;-;-;-;-;-;-;-;-;-;-;-;-;-;-;-;-;-;-;-;-;-;-;-;-;-;-;-;-;-;-;-;-;-;-;-;-;-;-;-;-;-;-;-;-;-;-;-;-;-;-;-;-;-…	6466	Hnrnpk	5694	6443	5990	5888	5857	5354	6492	6983	9105	7367	4833	5252	7207	8675	8206	5103	4766	4998	6246.37	6459.82	6585.22	5516.43	5140.53	5184.77	6881.16	6845.99	6967.3	5865.49	5932.14	6397.84	7105.32	7574.52	6865.75	5325.08	5608.12	5689.28	5280.58	6065.16	6232.84	0.1994	0.0552796	3.60697
265	ENSMUSG00000036257.15	chr12;chr12;chr12;chr12;chr12;chr12;chr12;chr12;chr12;chr12;chr12;chr12;chr12;chr12;chr12;chr12;chr12;chr12;chr12;chr12;chr12;chr12;chr12;chr12;chr12;chr12;chr12;chr12;chr12;chr12;chr12;chr12;chr12;chr12;chr12;chr12;chr12;chr12;chr12;chr12;chr12;chr12;chr12;chr12	44221370;44230556;44231220;44254585;44269148;44269167;44275271;44282573;44282578;44282578;44283311;44283311;44283793;44283793;44283793;44288171;44288171;44288171;44290566;44290566;44290566;44290610;44295898;44295898;44295898;44295898;44299234;44299234;44299234;44299234;44299274;44304911;44304911;44304911;44307919;44307919;44307919;44307919;44307919;44311325;44311325;44311325;44311325;44311325	44221460;44230612;44231430;44254773;44269301;44269301;44275351;44283704;44282890;44283704;44283517;44283704;44283942;44283942;44283942;44288322;44288322;44288322;44290660;44290660;44290660;44290660;44296069;44296069;44296069;44296069;44299291;44299291;44299291;44299291;44299291;44305105;44305105;44305105;44308147;44308114;44308147;44308114;44308114;44312493;44312343;44311625;44322532;44312092	+;+;+;+;+;+;+;+;+;+;+;+;+;+;+;+;+;+;+;+;+;+;+;+;+;+;+;+;+;+;+;+;+;+;+;+;+;+;+;+;+;+;+;+	14174	Pnpla8	2089	2344	2048	2986	3140	2695	2186	2235	2911	3743	2609	2732	2986	3161	3162	2827	2426	2423	2291.65	2350.12	2251.51	2797.56	2755.9	2609.82	2317.04	2191.15	2227.55	2980.12	3202.35	3328.04	2943.87	2760.01	2645.57	2950.03	2854.66	2758.13	2721.09	3170.17	2678.61	0.2188	0.0607435	3.60143
266	ENSMUSG00000009555.16	chr2;chr2;chr2;chr2;chr2;chr2;chr2;chr2;chr2;chr2;chr2;chr2;chr2;chr2;chr2;chr2;chr2;chr2;chr2;chr2;chr2;chr2;chr2;chr2;chr2;chr2;chr2;chr2;chr2;chr2;chr2;chr2;chr2;chr2;chr2;chr2;chr2;chr2;chr2	32705784;32707438;32707444;32707849;32708101;32709467;32709467;32709467;32709467;32709467;32709532;32709656;32709773;32709773;32709773;32709856;32710043;32710043;32710043;32710043;32710043;32710043;32710043;32710158;32710477;32710477;32710477;32710477;32710477;32710477;32710477;32712031;32712031;32712031;32712031;32712210;32712565;32712565;32712565	32708289;32708289;32708289;32708289;32708289;32709944;32709615;32709721;32709615;32709615;32709944;32709944;32709944;32709944;32709944;32709944;32710209;32710209;32710349;32710209;32710209;32710209;32710209;32710209;32710567;32710791;32710502;32710567;32710567;32711047;32710567;32712253;32712112;32712112;32712112;32712267;32712757;32713076;32712784	-;-;-;-;-;-;-;-;-;-;-;-;-;-;-;-;-;-;-;-;-;-;-;-;-;-;-;-;-;-;-;-;-;-;-;-;-;-;-	4611	Cdk9	904	1120	1030	1874	2149	1776	901	1046	1393	1786	1310	1103	996	1091	1225	1706	1624	1543	991.696	1122.92	1132.35	1755.74	1886.12	1719.87	955.01	1025.48	1065.95	1421.99	1607.93	1343.64	981.948	952.6	1024.93	1780.24	1910.95	1756.41	1787.24	1457.85	1357.54	-0.2949	0.0818888	-3.6014
267	ENSMUSG00000054766.13	chr2;chr2;chr2;chr2;chr2;chr2;chr2;chr2;chr2;chr2;chr2;chr2;chr2;chr2;chr2;chr2;chr2;chr2;chr2;chr2;chr2;chr2;chr2;chr2;chr2;chr2;chr2;chr2;chr2;chr2;chr2;chr2;chr2;chr2;chr2;chr2;chr2;chr2;chr2;chr2;chr2;chr2;chr2;chr2;chr2	30057378;30061754;30061853;30062053;30062053;30062601;30066456;30067193;30068269;30068269;30068269;30068269;30068269;30068269;30068960;30068960;30068960;30068960;30068960;30068960;30069327;30069327;30069327;30069327;30069327;30069327;30069518;30069518;30069518;30069518;30069518;30069518;30070170;30070185;30070185;30070185;30070185;30070441;30070441;30070441;30070441;30070919;30070919;30070919;300…	30057401;30061813;30062280;30062280;30062280;30062775;30066893;30067726;30068326;30068326;30068326;30068326;30068326;30068326;30069102;30069102;30069102;30069102;30069102;30069102;30069430;30069430;30069430;30069430;30069430;30069430;30069630;30069631;30069631;30069631;30069631;30069557;30070355;30070355;30070355;30070355;30070303;30070587;30070587;30070587;30070587;30071429;30072577;30071118;300…	+;+;+;+;+;+;+;+;+;+;+;+;+;+;+;+;+;+;+;+;+;+;+;+;+;+;+;+;+;+;+;+;+;+;+;+;+;+;+;+;+;+;+;+;+	4070	Set	2405	2510	2553	2747	2750	2729	2654	2723	3833	3642	2387	2605	3268	3385	3710	2630	2179	2333	2638.31	2516.55	2806.69	2573.65	2413.6	2642.74	2813.09	2669.57	2933.08	2899.7	2929.86	3173.34	3221.89	2955.59	3104.06	2744.46	2564.01	2655.68	2543.33	3000.97	2791.99	0.2382	0.0661919	3.59922
268	ENSMUSG00000079043.3	chr2;chr2;chr2	130613840;130614245;130629916	130616742;130616668;130630027	-;-;-	3015	Fastkd5	55	48	41	36	44	48	53	64	77	93	52	56	49	75	62	73	56	59	60.3355	48.1253	45.0741	33.7282	38.6176	46.4828	56.177	62.7443	58.9217	74.0452	63.826	68.2176	48.3087	65.4858	51.8738	76.1769	65.8948	67.1604	39.6096	68.6963	57.2887	0.8041	0.223563	3.59695
269	ENSMUSG00000066440.5	chr12;chr12;chr12;chr12;chr12;chr12;chr12;chr12;chr12;chr12;chr12;chr12;chr12;chr12;chr12;chr12;chr12;chr12;chr12;chr12;chr12;chr12;chr12;chr12;chr12;chr12;chr12;chr12;chr12;chr12;chr12;chr12;chr12;chr12;chr12;chr12;chr12;chr12;chr12;chr12;chr12;chr12;chr12;chr12;chr12;chr12;chr12;chr12;chr12;chr12;chr12;chr12;chr12;chr12;chr12;chr12;chr12;chr12;chr12;chr12;chr12;chr12;chr12;chr12;chr12;chr12;chr…	79232346;79232348;79233575;79233843;79236175;79236614;79236614;79236614;79237173;79237173;79237721;79238253;79238322;79238904;79238904;79239570;79239857;79239857;79239857;79240896;79240896;79240896;79244272;79244272;79244387;79246035;79246035;79246471;79246471;79249463;79249463;79251154;79251154;79251423;79252149;79252149;79255230;79255230;79255230;79257397;79257415;79257415;79257415;79260801;792…	79234169;79233305;79234169;79234169;79236673;79236673;79236658;79236658;79237384;79237355;79239045;79238381;79238381;79239045;79239045;79240056;79240056;79240322;79240056;79240935;79241093;79241093;79244490;79244490;79244411;79246244;79246244;79246618;79246618;79249683;79249683;79251290;79251290;79252180;79252180;79252180;79255366;79255366;79255366;79258022;79257578;79257578;79257578;79260899;792…	-;-;-;-;-;-;-;-;-;-;-;-;-;-;-;-;-;-;-;-;-;-;-;-;-;-;-;-;-;-;-;-;-;-;-;-;-;-;-;-;-;-;-;-;-;-;-;-;-;-;-;-;-;-;-;-;-;-;-;-;-;-;-;-;-;-;-;-;-;-;-;-;-;-;-;-;-;-;-;-;-;-;-;-;-;-;-;-;-;-;-;-;-;-;-;-;-;-;-;-;-;-;-;-;-;-;-;-;-;-;-;-;-	18957	Zfyve26	526	568	478	689	674	659	560	583	667	652	411	360	442	542	492	594	473	471	577.027	569.483	525.499	645.52	591.552	638.171	593.569	571.561	510.4	519.112	504.471	438.542	435.764	473.244	411.644	619.851	556.576	536.144	625.081	487.375	539.896	-0.3548	0.0986503	-3.59649
270	ENSMUSG00000001065.15	chr8;chr8;chr8;chr8;chr8;chr8;chr8;chr8;chr8;chr8;chr8;chr8;chr8;chr8;chr8;chr8;chr8;chr8;chr8;chr8;chr8;chr8;chr8;chr8;chr8;chr8;chr8;chr8;chr8;chr8;chr8;chr8;chr8;chr8;chr8;chr8;chr8;chr8;chr8;chr8;chr8;chr8;chr8	123254195;123254271;123254284;123254686;123255707;123255707;123255707;123255707;123255975;123256284;123256284;123256284;123256419;123256419;123256419;123256419;123258311;123258311;123258328;123259431;123259431;123259431;123259460;123264816;123264816;123264816;123264816;123264816;123264821;123264995;123264995;123264995;123265314;123265314;123265314;123265314;123267505;123267600;123267600;123267600…	123254923;123254923;123254923;123254923;123256010;123256010;123256010;123256010;123256010;123256330;123256330;123256330;123256538;123257636;123256865;123256865;123258357;123258389;123258357;123259514;123259514;123259514;123259514;123265070;123265070;123265070;123264926;123264926;123264926;123265643;123265070;123265070;123265431;123265431;123265431;123265431;123267699;123268122;123267699;123267699…	+;+;+;+;+;+;+;+;+;+;+;+;+;+;+;+;+;+;+;+;+;+;+;+;+;+;+;+;+;+;+;+;+;+;+;+;+;+;+;+;+;+;+	5530	Zfp276	307	339	275	359	394	356	329	340	446	343	211	219	397	461	407	373	305	329	336.782	339.885	302.327	336.345	345.803	344.748	348.721	333.329	341.287	273.091	258.986	266.779	391.399	402.519	340.527	389.233	358.891	374.504	342.299	266.286	338.064	-0.3597	0.100051	-3.59499
271	ENSMUSG00000031422.16	chrX;chrX;chrX;chrX;chrX;chrX;chrX;chrX;chrX;chrX;chrX;chrX;chrX;chrX;chrX;chrX;chrX;chrX;chrX;chrX;chrX;chrX;chrX;chrX;chrX;chrX;chrX;chrX;chrX;chrX;chrX;chrX;chrX;chrX;chrX;chrX;chrX;chrX;chrX;chrX;chrX;chrX;chrX;chrX;chrX;chrX;chrX;chrX;chrX;chrX	136732942;136732942;136732953;136732953;136732953;136732953;136732953;136733835;136733864;136733954;136734274;136734300;136734302;136734430;136735546;136735546;136735546;136735546;136735546;136735546;136735546;136735546;136735598;136739805;136739805;136739805;136739805;136739805;136739805;136739805;136739805;136739805;136739805;136739805;136739805;136739805;136740946;136740946;136740946;136741210…	136734501;136734501;136734501;136734501;136734501;136734501;136734501;136734501;136734501;136734501;136734501;136734501;136734501;136734501;136735622;136735622;136735622;136735622;136735622;136735622;136735622;136735622;136735622;136740483;136739894;136739894;136739894;136740487;136739894;136739894;136739894;136739894;136739894;136739894;136739894;136739894;136741119;136741155;136741155;136741276…	-;-;-;-;-;-;-;-;-;-;-;-;-;-;-;-;-;-;-;-;-;-;-;-;-;-;-;-;-;-;-;-;-;-;-;-;-;-;-;-;-;-;-;-;-;-;-;-;-;-	3135	Morf4l2	3836	4103	3513	4438	4474	4001	3605	3682	4979	5789	3532	4085	5051	5415	6028	4561	3899	4021	4208.13	4113.71	3862.08	4157.93	3926.71	3874.54	3821.1	3609.76	3810.02	4609.11	4335.26	4976.23	4979.74	4728.07	5043.48	4759.49	4587.93	4577.15	3986.39	4640.2	4332.25	0.219	0.0609583	3.59288
272	ENSMUSG00000031706.7	chr8;chr8;chr8;chr8;chr8;chr8;chr8;chr8;chr8;chr8;chr8;chr8;chr8;chr8;chr8;chr8;chr8;chr8;chr8;chr8;chr8;chr8;chr8;chr8;chr8;chr8;chr8;chr8;chr8;chr8;chr8;chr8;chr8;chr8;chr8;chr8;chr8;chr8;chr8;chr8;chr8;chr8;chr8;chr8;chr8;chr8;chr8;chr8;chr8;chr8;chr8;chr8;chr8;chr8;chr8;chr8;chr8	84066834;84066836;84066836;84066836;84073731;84073731;84073731;84073731;84079863;84079863;84079863;84079863;84080125;84080125;84080125;84080125;84081115;84081115;84081115;84081115;84082648;84082648;84082648;84082648;84084082;84084082;84084082;84085573;84085573;84085573;84087706;84087706;84087706;84090111;84090111;84090950;84090950;84091366;84091366;84092535;84092535;84092780;84092780;84092974;840…	84067048;84067048;84067048;84067048;84074069;84074069;84074069;84074069;84079972;84079972;84079972;84079972;84080208;84080208;84080208;84080208;84081222;84081222;84081222;84081222;84082761;84083685;84082761;84082761;84084174;84084174;84084174;84085667;84085667;84085667;84088072;84089369;84088072;84090292;84090292;84091069;84091069;84091478;84091478;84092653;84092653;84092889;84092889;84093125;840…	+;+;+;+;+;+;+;+;+;+;+;+;+;+;+;+;+;+;+;+;+;+;+;+;+;+;+;+;+;+;+;+;+;+;+;+;+;+;+;+;+;+;+;+;+;+;+;+;+;+;+;+;+;+;+;+;+	6431	Rfx1	648	766	831	861	983	940	587	821	866	788	498	516	550	528	757	770	783	702	710.862	767.999	913.576	806.665	862.753	910.289	622.187	804.892	662.678	627.394	611.257	628.576	542.241	461.02	633.363	803.51	921.351	799.094	859.903	622.409	727.206	-0.466	0.129819	-3.58969
273	ENSMUSG00000044254.6	chr4;chr4;chr4;chr4;chr4;chr4;chr4;chr4;chr4;chr4;chr4;chr4	106442329;106444677;106446596;106447130;106447507;106448860;106450040;106454225;106454513;106456865;106458837;106463695	106443558;106444858;106446773;106447278;106447680;106449043;106450236;106454366;106454646;106456988;106459028;106464329	-;-;-;-;-;-;-;-;-;-;-;-	3521	Pcsk9	48	76	62	47	54	41	31	51	48	101	63	60	19	18	26	61	53	51	52.6564	76.1984	68.1609	44.034	47.3944	39.7041	32.8583	49.9994	36.7304	80.4147	77.3277	73.0903	18.7319	15.7166	21.7535	63.6547	62.3647	58.0539	43.7108	76.9442	51.0469	0.8174	0.227742	3.58916
274	ENSMUSG00000050711.7	chr1;chr1;chr1;chr1;chr1	79434669;79434669;79436052;79439956;79439956	79435931;79437018;79437018;79440120;79440042	-;-;-;-;-	2515	Scg2	6215	8417	5024	2719	2737	2648	4634	5474	7326	4820	2576	2920	10960	8959	11107	3746	3377	3648	6817.91	8438.97	5523.23	2547.41	2402.19	2564.3	4911.78	5366.6	5605.98	3837.61	3161.84	3557.06	10805.4	7822.49	9292.95	3909.03	3973.69	4152.56	2504.64	3518.84	5260.61	0.4909	0.136964	3.58445
275	ENSMUSG00000103891.1	chr9	86784547	86786855	-	2309	Gm37941	52	67	44	44	30	39	76	89	90	88	44	55	31	47	48	55	43	52	57.0445	67.1749	48.3722	41.2233	26.3302	37.7673	80.5557	87.2538	68.8695	70.0643	54.0067	66.9994	30.5627	41.0378	40.1604	57.3936	50.5978	59.1922	35.1069	63.6901	54.7003	0.8734	0.243805	3.58236
276	ENSMUSG00000063297.7	chr7;chr7;chr7;chr7;chr7;chr7;chr7;chr7;chr7;chr7;chr7;chr7;chr7;chr7;chr7;chr7;chr7;chr7;chr7;chr7;chr7;chr7	54835498;54835615;55052753;55052753;55058046;55058046;55063269;55063269;55075026;55075026;55167200;55167200;55172196;55172196;55206687;55206687;55211722;55211722;55249398;55249398;55264280;55265262	54836020;54836020;55052870;55052870;55058116;55058116;55063350;55063350;55075088;55075088;55167262;55167262;55172258;55172258;55206761;55206761;55211886;55211886;55249490;55250089;55264357;55268885	+;+;+;+;+;+;+;+;+;+;+;+;+;+;+;+;+;+;+;+;+;+	5617	Luzp2	2759	2362	3478	3496	4459	3705	3137	2782	3419	5994	4438	4218	4076	3732	4356	4013	3386	3753	3026.65	2368.17	3823.61	3275.38	3913.55	3587.89	3325.04	2727.42	2616.28	4772.33	5447.31	5138.25	4018.5	3258.57	3644.56	4187.64	3984.28	4272.08	3592.27	5119.3	3743.75	0.5108	0.142594	3.58227
277	ENSMUSG00000023007.15	chr15;chr15;chr15;chr15;chr15;chr15;chr15;chr15;chr15;chr15;chr15;chr15;chr15;chr15;chr15;chr15;chr15;chr15;chr15;chr15;chr15;chr15;chr15;chr15;chr15;chr15;chr15;chr15;chr15;chr15;chr15;chr15;chr15;chr15;chr15;chr15;chr15;chr15;chr15;chr15;chr15;chr15;chr15;chr15;chr15;chr15;chr15;chr15;chr15;chr15;chr15;chr15;chr15;chr15;chr15;chr15;chr15;chr15;chr15;chr15;chr15;chr15;chr15;chr15;chr15;chr15;chr…	99295087;99295239;99295241;99295241;99295244;99295271;99295895;99301787;99303283;99303283;99303283;99303283;99303283;99303283;99303283;99303284;99304041;99304041;99304041;99304041;99304041;99304041;99304041;99304041;99304041;99304425;99304425;99304425;99304425;99304425;99304425;99304425;99304425;99304425;99305166;99305166;99305166;99305166;99305166;99305166;99305166;99305408;99305408;99305408;993…	99295273;99295273;99295273;99295428;99295273;99295428;99295910;99301984;99303363;99303363;99303363;99303363;99303363;99303363;99303363;99303363;99304184;99304184;99304184;99304184;99304184;99304184;99304184;99304184;99304184;99304490;99304490;99304490;99304490;99304490;99304490;99304490;99305433;99304490;99305193;99305193;99305193;99305193;99305193;99305193;99305193;99305433;99305433;99305433;993…	+;+;+;+;+;+;+;+;+;+;+;+;+;+;+;+;+;+;+;+;+;+;+;+;+;+;+;+;+;+;+;+;+;+;+;+;+;+;+;+;+;+;+;+;+;+;+;+;+;+;+;+;+;+;+;+;+;+;+;+;+;+;+;+;+;+;+;+;+;+;+;+;+;+;+;+;+;+;+;+;+;+;+;+;+;+;+;+;+;+;+;+;+;+;+;+;+;+;+;+;+;+;+;+;+;+;+;+;+;+;+;+;+;+;+;+;+;+;+;+;+;+;+;+;+;+;+;+;+;+;+;+;+;+;+;+;+;+;+;+;+;+;+;+;+;+;+;+;+;+;+;+;+;+;+;+;+;+;+;+;+;+;+;+;+;+;+;+;+;+;+;+;+;+;+;+;+;+;+;+;+;+;+;+;+;+;+;+;+;+;+;+;+;+;+;+;+;+;+;+…	4952	Prpf40b	1020	1206	1206	1644	1830	1667	1199	1339	1537	1683	1045	969	1037	1058	1384	1369	1291	1292	1118.95	1209.15	1325.84	1540.25	1606.14	1614.31	1270.87	1312.73	1176.14	1339.98	1282.66	1180.41	1022.37	923.786	1157.96	1428.58	1519.11	1470.7	1586.9	1267.68	1305.55	-0.3225	0.0900323	-3.58185
278	ENSMUSG00000027165.16	chr2;chr2;chr2;chr2;chr2;chr2;chr2;chr2;chr2;chr2;chr2;chr2;chr2;chr2;chr2;chr2;chr2;chr2;chr2;chr2;chr2;chr2;chr2;chr2;chr2;chr2;chr2;chr2;chr2;chr2;chr2;chr2;chr2;chr2;chr2;chr2;chr2;chr2;chr2;chr2;chr2;chr2;chr2;chr2;chr2;chr2;chr2;chr2;chr2;chr2;chr2;chr2;chr2;chr2;chr2;chr2;chr2;chr2;chr2;chr2	101560781;101561800;101562124;101562124;101562124;101562125;101562226;101562230;101566348;101576012;101576012;101576012;101576012;101576012;101576012;101576035;101576060;101583521;101583521;101583521;101583521;101583521;101583521;101583521;101583521;101584780;101585244;101585244;101585244;101585244;101585244;101585244;101585244;101586312;101586312;101586312;101586312;101586312;101586312;101586312…	101562354;101562354;101562354;101562354;101562354;101562354;101562354;101562354;101566462;101576151;101576151;101576151;101576151;101576151;101576151;101576151;101576125;101583587;101583583;101583587;101583587;101583587;101583587;101583587;101583587;101584934;101585315;101585315;101585315;101585315;101585315;101585315;101585315;101586469;101586469;101586469;101586469;101586469;101586469;101586469…	-;-;-;-;-;-;-;-;-;-;-;-;-;-;-;-;-;-;-;-;-;-;-;-;-;-;-;-;-;-;-;-;-;-;-;-;-;-;-;-;-;-;-;-;-;-;-;-;-;-;-;-;-;-;-;-;-;-;-;-	4289	B230118H07Rik	349	340	301	223	254	233	344	407	499	380	212	263	446	574	551	220	184	243	382.856	340.887	330.91	208.927	222.929	225.636	364.621	399.015	381.843	302.55	260.214	320.379	439.708	501.184	461.008	229.574	216.512	276.61	219.164	294.381	325.854	0.4278	0.119447	3.5816
279	ENSMUSG00000089832.8	chr7;chr7;chr7;chr7;chr7;chr7;chr7;chr7;chr7;chr7;chr7;chr7;chr7;chr7;chr7;chr7;chr7;chr7;chr7;chr7;chr7;chr7;chr7;chr7;chr7;chr7;chr7;chr7;chr7;chr7;chr7;chr7;chr7;chr7;chr7;chr7;chr7;chr7;chr7;chr7;chr7;chr7;chr7;chr7;chr7;chr7;chr7;chr7;chr7;chr7;chr7;chr7;chr7;chr7;chr7;chr7;chr7;chr7;chr7;chr7;chr7;chr7;chr7;chr7;chr7;chr7;chr7;chr7;chr7;chr7;chr7;chr7;chr7;chr7;chr7;chr7;chr7;chr7;chr7;chr7…	27342133;27342137;27342137;27342138;27342412;27342646;27342646;27342646;27342646;27342646;27343144;27343243;27343243;27343243;27343243;27344640;27344640;27344640;27344640;27344640;27344979;27345173;27345173;27345173;27345173;27345173;27345417;27347002;27347002;27347002;27347002;27348100;27348332;27348332;27348332;27348332;27348534;27348534;27348534;27350492;27350492;27350492;27350492;27351687;273…	27342544;27342544;27342544;27342544;27342544;27342760;27342921;27342757;27342760;27342760;27343421;27343421;27343421;27343421;27343421;27344736;27344736;27344736;27344736;27344736;27345328;27345328;27345328;27345328;27345328;27345328;27345602;27347454;27347172;27347172;27347172;27348621;27348427;27348448;27348448;27348448;27348621;27348621;27348621;27350609;27350607;27350607;27350607;27351886;273…	-;-;-;-;-;-;-;-;-;-;-;-;-;-;-;-;-;-;-;-;-;-;-;-;-;-;-;-;-;-;-;-;-;-;-;-;-;-;-;-;-;-;-;-;-;-;-;-;-;-;-;-;-;-;-;-;-;-;-;-;-;-;-;-;-;-;-;-;-;-;-;-;-;-;-;-;-;-;-;-;-;-;-;-;-;-;-;-;-	4230	Shkbp1	165	248	209	277	349	290	162	213	240	279	132	113	175	135	211	252	228	287	181.006	248.647	229.768	259.519	306.308	280.834	171.711	208.821	183.652	222.136	162.02	137.653	172.531	117.874	176.538	262.967	268.286	326.695	282.221	173.936	217.609	-0.6868	0.191948	-3.5781
280	ENSMUSG00000063334.16	chr10;chr10;chr10;chr10;chr10;chr10;chr10;chr10;chr10;chr10;chr10;chr10;chr10;chr10;chr10;chr10;chr10;chr10;chr10;chr10;chr10;chr10;chr10;chr10;chr10;chr10;chr10;chr10;chr10;chr10	111972664;111972757;111972775;111972793;111975485;111975485;111975485;111975485;111976742;111976742;111976742;111977112;111977112;111977112;111977315;111977315;111979091;111979091;111979091;111979887;111979887;111982801;111982801;111982801;111982964;111982964;111982964;111984539;111984539;111984539	111972874;111972874;111972874;111972874;111975657;111976515;111975657;111975657;111976876;111976876;111976876;111977398;111977237;111977237;111977398;111977398;111979147;111979147;111979147;111980057;111980057;111982878;111982878;111982878;111983057;111983057;111983057;111984681;111986894;111988432	+;+;+;+;+;+;+;+;+;+;+;+;+;+;+;+;+;+;+;+;+;+;+;+;+;+;+;+;+;+	5958	Krr1	566	603	597	690	700	646	623	665	709	937	626	681	725	796	845	650	567	535	620.907	604.574	656.323	646.457	614.372	625.582	660.345	651.953	542.539	746.025	768.367	829.575	714.772	695.022	706.99	678.288	667.185	608.996	628.803	781.322	668.793	0.3112	0.0870111	3.57708
282	ENSMUSG00000020770.13	chr11;chr11;chr11;chr11;chr11;chr11;chr11;chr11;chr11;chr11;chr11;chr11;chr11;chr11;chr11;chr11;chr11;chr11;chr11;chr11;chr11;chr11;chr11;chr11;chr11;chr11;chr11;chr11;chr11;chr11;chr11;chr11;chr11;chr11;chr11;chr11;chr11;chr11;chr11;chr11;chr11;chr11;chr11;chr11;chr11;chr11;chr11;chr11;chr11;chr11;chr11;chr11;chr11;chr11;chr11;chr11;chr11;chr11;chr11;chr11;chr11;chr11;chr11	116030322;116030322;116030323;116038540;116038657;116040993;116047677;116047677;116047677;116048985;116048985;116048985;116049299;116049314;116049314;116049314;116050037;116050037;116050037;116050037;116050687;116050687;116050687;116050687;116051458;116051458;116051458;116051458;116053016;116053016;116053016;116053016;116053295;116053490;116053490;116053490;116053490;116054397;116054397;116054397…	116030491;116030491;116030491;116038783;116038783;116041050;116047886;116047886;116047886;116049161;116049161;116049161;116049444;116049444;116049444;116049444;116050172;116050172;116050172;116050172;116050804;116050804;116050804;116050804;116051542;116051542;116051542;116051542;116053158;116053158;116053119;116053158;116053690;116053678;116053690;116053690;116053690;116054462;116054462;116054462…	+;+;+;+;+;+;+;+;+;+;+;+;+;+;+;+;+;+;+;+;+;+;+;+;+;+;+;+;+;+;+;+;+;+;+;+;+;+;+;+;+;+;+;+;+;+;+;+;+;+;+;+;+;+;+;+;+;+;+;+;+;+;+	4438	Unk	540	534	557	610	629	659	496	573	695	617	388	342	447	503	581	478	395	459	592.385	535.394	612.349	571.505	552.057	638.171	525.732	561.758	531.826	491.246	476.24	416.615	440.694	439.191	486.108	498.803	464.794	522.485	587.244	461.367	519.853	-0.3431	0.0961938	-3.56638
283	ENSMUSG00000031954.6	chr8;chr8;chr8;chr8;chr8;chr8;chr8	111768491;111779251;111830870;111840358;111841783;111845094;111854144	111768787;111779409;111830989;111840485;111841990;111845211;111854291	-;-;-;-;-;-;-	1178	Cfdp1	851	933	772	891	843	959	805	953	1207	1309	780	953	1216	1288	1472	903	839	807	933.555	935.435	848.713	834.772	739.879	928.688	853.255	934.302	923.617	1042.21	957.391	1160.92	1198.84	1124.61	1231.59	942.298	987.245	918.617	834.447	1053.5	971.996	0.3369	0.0945848	3.56238
284	ENSMUSG00000029528.19	chr5;chr5;chr5;chr5;chr5;chr5;chr5;chr5;chr5;chr5;chr5;chr5;chr5;chr5;chr5;chr5;chr5;chr5;chr5;chr5;chr5;chr5;chr5;chr5;chr5;chr5;chr5;chr5;chr5;chr5;chr5;chr5;chr5;chr5;chr5;chr5;chr5;chr5;chr5;chr5;chr5;chr5;chr5;chr5;chr5;chr5;chr5;chr5;chr5;chr5;chr5;chr5;chr5;chr5;chr5;chr5;chr5;chr5;chr5;chr5;chr5;chr5;chr5;chr5;chr5;chr5;chr5;chr5;chr5;chr5;chr5;chr5;chr5;chr5;chr5;chr5;chr5;chr5;chr5;chr5…	115506676;115506711;115506808;115506856;115516355;115520305;115542914;115542950;115543947;115544085;115544114;115544343;115544343;115544343;115544343;115544343;115544343;115544343;115544343;115544343;115544343;115544796;115544881;115544881;115544881;115544881;115544881;115544881;115544881;115544881;115544881;115544881;115544881;115545304;115545372;115545372;115545372;115545372;115545372;115545372…	115506868;115506868;115506868;115506868;115516485;115520532;115543061;115543087;115544000;115544183;115544569;115544569;115544569;115544569;115544569;115544569;115544569;115544569;115544569;115544569;115544569;115544996;115544948;115544996;115544996;115544996;115544996;115544883;115544996;115544996;115544996;115544996;115544996;115545508;115545508;115545412;115545508;115545508;115545508;115545508…	+;+;+;+;+;+;+;+;+;+;+;+;+;+;+;+;+;+;+;+;+;+;+;+;+;+;+;+;+;+;+;+;+;+;+;+;+;+;+;+;+;+;+;+;+;+;+;+;+;+;+;+;+;+;+;+;+;+;+;+;+;+;+;+;+;+;+;+;+;+;+;+;+;+;+;+;+;+;+;+;+;+;+;+;+;+;+;+;+;+;+;+;+;+;+;+;+;+;+	8777	Pxn	598	585	649	790	856	834	833	911	1036	766	467	434	560	842	638	717	673	646	656.012	586.527	713.491	740.146	751.289	807.639	882.933	893.126	792.765	609.878	573.207	528.686	552.1	735.187	533.798	748.204	791.914	735.349	766.358	570.59	701.792	-0.423	0.118934	-3.55668
286	ENSMUSG00000012296.16	chr17;chr17;chr17;chr17;chr17;chr17;chr17;chr17;chr17;chr17;chr17;chr17;chr17;chr17;chr17;chr17;chr17;chr17;chr17;chr17;chr17;chr17;chr17;chr17;chr17;chr17;chr17;chr17;chr17;chr17;chr17;chr17;chr17;chr17;chr17;chr17;chr17;chr17;chr17;chr17;chr17;chr17;chr17;chr17;chr17;chr17;chr17;chr17;chr17;chr17;chr17;chr17;chr17;chr17;chr17;chr17;chr17;chr17;chr17;chr17;chr17;chr17;chr17;chr17;chr17;chr17;chr…	46257851;46257871;46257874;46257874;46257877;46259937;46259937;46259937;46259937;46259937;46260095;46260095;46260095;46260095;46260095;46260313;46260880;46261136;46261136;46261136;46261136;46261136;46261136;46261419;46261419;46261419;46261419;46261419;46261419;46261455;46261482;46261508;46261525;46261550;46261551;46261972;46262402;46262402;46262402;46262402;46262402;46262402;46262402;46262402;462…	46259483;46259483;46259483;46259483;46259483;46260020;46260020;46260020;46260020;46260020;46260202;46260202;46260202;46260202;46260202;46260909;46260909;46261202;46261202;46261202;46261202;46261202;46261202;46261580;46261580;46261580;46261580;46261580;46261580;46261580;46261580;46261580;46261580;46261580;46261580;46262430;46262430;46262430;46262430;46262430;46262430;46262430;46262430;46262430;462…	-;-;-;-;-;-;-;-;-;-;-;-;-;-;-;-;-;-;-;-;-;-;-;-;-;-;-;-;-;-;-;-;-;-;-;-;-;-;-;-;-;-;-;-;-;-;-;-;-;-;-;-;-;-;-;-;-;-;-;-;-;-;-;-;-;-;-;-;-;-;-;-;-;-;-;-;-;-;-;-;-;-;-;-;-;-;-;-;-;-;-;-;-;-;-;-;-;-;-;-;-;-;-;-;-;-	4701	Tjap1	387	374	336	461	536	458	339	469	506	435	285	264	343	329	433	454	394	423	424.543	374.976	369.388	431.908	470.433	443.524	359.321	459.798	387.2	346.34	349.816	321.597	338.161	287.264	362.28	473.758	463.617	481.506	448.622	339.251	396.968	-0.4023	0.113212	-3.55311
287	ENSMUSG00000026566.15	chr1;chr1;chr1;chr1;chr1;chr1;chr1;chr1;chr1;chr1;chr1;chr1;chr1;chr1;chr1;chr1;chr1;chr1;chr1;chr1;chr1;chr1;chr1;chr1;chr1;chr1;chr1;chr1;chr1;chr1;chr1;chr1;chr1;chr1;chr1;chr1;chr1;chr1;chr1;chr1;chr1;chr1;chr1;chr1;chr1;chr1;chr1;chr1	165592240;165592240;165593368;165593374;165593410;165593413;165593654;165601750;165601750;165601750;165601816;165604230;165604610;165604610;165604610;165604610;165604610;165605609;165605609;165605609;165605609;165605609;165605609;165605609;165605609;165605644;165605712;165608438;165608438;165608438;165608438;165608438;165608438;165608438;165608438;165608438;165608438;165609476;165610461;165613925…	165593677;165593677;165593677;165593677;165593677;165593677;165593677;165601864;165601855;165601855;165601855;165604742;165604742;165604742;165604742;165604742;165604742;165605822;165605753;165605822;165605822;165605797;165605822;165605822;165605822;165605822;165605822;165608604;165608604;165608604;165608604;165608604;165608604;165608604;165608529;165608604;165608604;165609546;165610618;165613979…	-;-;-;-;-;-;-;-;-;-;-;-;-;-;-;-;-;-;-;-;-;-;-;-;-;-;-;-;-;-;-;-;-;-;-;-;-;-;-;-;-;-;-;-;-;-;-;-	3550	Mpzl1	525	547	448	415	445	434	493	543	786	352	244	242	472	457	421	250	173	249	575.93	548.428	492.517	388.811	390.565	420.282	522.552	532.346	601.461	280.257	299.491	294.798	465.341	399.027	352.24	260.88	203.568	283.44	399.886	291.515	406.219	-0.4579	0.129122	-3.54652
288	ENSMUSG00000089917.7	chr2;chr2;chr2;chr2;chr2;chr2;chr2;chr2;chr2;chr2;chr2;chr2;chr2;chr2;chr2;chr2;chr2;chr2;chr2;chr2;chr2;chr2;chr2;chr2;chr2;chr2;chr2;chr2;chr2;chr2;chr2;chr2;chr2;chr2;chr2;chr2;chr2;chr2;chr2;chr2;chr2;chr2;chr2;chr2;chr2;chr2;chr2;chr2;chr2;chr2;chr2;chr2;chr2;chr2;chr2;chr2;chr2;chr2;chr2;chr2;chr2;chr2;chr2;chr2;chr2;chr2;chr2;chr2;chr2;chr2;chr2;chr2;chr2;chr2;chr2;chr2;chr2;chr2;chr2;chr2…	181569149;181569149;181569152;181569163;181569165;181569231;181569468;181569468;181569468;181569468;181569468;181569468;181569614;181569653;181569696;181569696;181569696;181569696;181569696;181569711;181569764;181569850;181569909;181569909;181569909;181569909;181569909;181569909;181570006;181570133;181570133;181570133;181570133;181570133;181570133;181570133;181570133;181570133;181570307;181570309…	181569390;181569390;181569390;181569390;181569390;181569390;181569624;181569624;181569624;181569797;181569624;181569624;181569624;181570031;181569803;181569803;181569881;181569803;181569803;181569803;181569803;181570031;181570031;181570031;181570031;181570031;181570031;181570031;181570031;181570195;181570195;181570195;181570195;181570180;181570195;181570195;181570195;181570195;181570402;181570402…	-;-;-;-;-;-;-;-;-;-;-;-;-;-;-;-;-;-;-;-;-;-;-;-;-;-;-;-;-;-;-;-;-;-;-;-;-;-;-;-;-;-;-;-;-;-;-;-;-;-;-;-;-;-;-;-;-;-;-;-;-;-;-;-;-;-;-;-;-;-;-;-;-;-;-;-;-;-;-;-;-;-;-;-;-;-;-;-;-;-;-;-;-;-;-;-;-;-;-;-;-;-;-;-;-;-;-;-;-	4629	Uckl1	377	436	443	476	548	449	347	443	560	441	282	283	426	435	578	411	364	396	413.572	437.138	487.021	445.961	480.965	434.808	367.8	434.308	428.522	351.118	346.134	344.743	419.99	379.817	483.598	428.887	428.316	450.771	453.912	347.331	420.193	-0.386	0.109038	-3.54009
289	ENSMUSG00000021807.6	chr14;chr14;chr14;chr14;chr14;chr14;chr14;chr14;chr14;chr14	19811351;19812349;19814537;19816185;19817061;19819907;19819997;19822566;19822566;19823669	19812237;19812397;19814605;19816273;19817147;19820006;19820006;19822690;19823055;19823824	-;-;-;-;-;-;-;-;-;-	1927	Rtraf	619	677	623	603	644	642	715	741	962	922	515	673	900	1033	965	592	519	565	679.049	678.767	684.907	564.947	565.222	621.708	757.86	726.462	736.139	734.082	632.123	819.829	887.303	901.957	807.391	617.764	610.704	643.146	583.959	728.678	703.853	0.3205	0.0905699	3.53816
290	ENSMUSG00000031754.10	chr8;chr8;chr8;chr8;chr8;chr8;chr8;chr8;chr8;chr8;chr8;chr8;chr8;chr8;chr8;chr8;chr8;chr8;chr8;chr8;chr8;chr8	94015496;94019405;94019448;94022589;94022775;94022775;94024542;94024542;94024542;94024542;94028835;94028835;94028835;94028835;94031144;94031144;94031144;94032302;94032302;94032302;94036626;94036777	94019704;94019704;94019704;94022889;94022889;94022889;94024617;94024617;94024617;94024617;94028927;94028924;94028924;94028924;94031207;94031207;94031207;94032502;94032435;94032502;94037006;94037031	-;-;-;-;-;-;-;-;-;-;-;-;-;-;-;-;-;-;-;-;-;-	5350	Nudt21	1331	1315	1323	1408	1442	1343	1375	1403	1791	1820	1233	1277	1725	1915	1988	1351	1113	1215	1460.12	1318.43	1454.47	1319.15	1265.61	1300.55	1457.42	1375.47	1370.5	1449.06	1513.41	1555.6	1700.66	1672.07	1663.31	1409.8	1309.66	1383.05	1295.1	1506.03	1443.24	0.2159	0.0610343	3.53755
291	ENSMUSG00000039163.10	chr9;chr9;chr9;chr9;chr9;chr9;chr9;chr9	118064522;118065095;118075122;118075122;118115340;118115340;118150017;118150068	118065348;118065348;118075212;118075212;118115429;118115429;118150177;118150163	-;-;-;-;-;-;-;-	1169	Cmc1	158	179	162	162	177	128	202	196	241	247	155	170	251	247	266	160	146	163	173.327	179.467	178.098	151.777	155.348	123.954	214.109	192.154	184.417	196.658	190.251	207.089	247.459	215.667	222.555	166.963	171.797	185.545	143.693	197.999	186.48	0.4595	0.129911	3.53735
292	ENSMUSG00000032458.6	chr9;chr9;chr9;chr9;chr9;chr9;chr9;chr9;chr9;chr9;chr9;chr9;chr9;chr9;chr9;chr9;chr9;chr9;chr9;chr9;chr9;chr9;chr9;chr9;chr9;chr9;chr9;chr9;chr9;chr9;chr9;chr9;chr9;chr9	98563721;98563731;98564791;98567993;98570306;98570583;98571494;98573435;98574066;98576958;98577328;98578981;98579951;98580082;98580258;98580258;98581135;98581135;98582272;98582690;98584983;98585932;98586845;98587040;98587225;98587346;98587547;98587552;98587552;98587552;98587761;98587761;98588045;98588045	98563823;98563823;98567316;98568130;98570392;98570709;98571642;98573581;98574165;98577100;98577527;98579091;98580170;98580170;98580364;98580364;98581222;98581278;98582402;98582897;98585093;98586146;98587405;98587132;98587405;98587405;98587829;98588031;98587620;98587620;98587829;98587829;98588261;98588382	+;+;+;+;+;+;+;+;+;+;+;+;+;+;+;+;+;+;+;+;+;+;+;+;+;+;+;+;+;+;+;+;+;+	6351	Copb2	1553	1753	1595	1642	1563	1431	1706	1984	2465	2112	1356	1521	2094	2761	2433	1475	1324	1371	1703.66	1757.58	1753.49	1538.38	1371.8	1385.77	1808.26	1945.07	1886.26	1681.54	1664.39	1852.84	2064.46	2410.75	2035.63	1539.19	1557.94	1560.62	1431.98	1732.92	1750.98	0.2745	0.0776384	3.53577
293	ENSMUSG00000036634.15	chr7;chr7;chr7;chr7;chr7;chr7;chr7;chr7;chr7;chr7;chr7;chr7;chr7;chr7;chr7;chr7;chr7;chr7;chr7;chr7;chr7;chr7;chr7;chr7;chr7;chr7;chr7;chr7;chr7;chr7;chr7;chr7;chr7;chr7;chr7;chr7;chr7;chr7;chr7;chr7;chr7;chr7;chr7;chr7;chr7;chr7;chr7;chr7;chr7;chr7;chr7;chr7;chr7;chr7;chr7;chr7;chr7;chr7;chr7;chr7;chr7;chr7;chr7;chr7;chr7	30899176;30899183;30899531;30899586;30900352;30900352;30900638;30900638;30900638;30900638;30901063;30901063;30901063;30901063;30901649;30901649;30901649;30901649;30906906;30906906;30906906;30906906;30907537;30908365;30908365;30908365;30908365;30908976;30908976;30908976;30908976;30909183;30909220;30911401;30911401;30911401;30911401;30911401;30911401;30911624;30911891;30911891;30911891;30911891;309…	30899698;30899698;30899698;30899698;30900396;30900396;30900737;30900737;30900737;30900737;30901159;30901159;30901159;30901159;30901936;30901936;30901936;30901936;30907166;30907166;30907166;30907166;30909272;30908622;30908622;30908622;30908622;30909093;30909272;30909272;30909272;30909272;30909272;30911963;30911769;30911769;30911769;30911769;30911769;30911769;30911963;30911963;30911963;30911963;309…	-;-;-;-;-;-;-;-;-;-;-;-;-;-;-;-;-;-;-;-;-;-;-;-;-;-;-;-;-;-;-;-;-;-;-;-;-;-;-;-;-;-;-;-;-;-;-;-;-;-;-;-;-;-;-;-;-;-;-;-;-;-;-;-;-	4072	Mag	4774	3450	3272	1670	1654	2140	5475	5547	7894	1416	742	1024	4412	4944	3959	1056	717	970	5237.12	3459	3597.14	1564.61	1451.67	2072.36	5803.19	5438.17	6040.62	1127.4	910.749	1247.41	4349.76	4316.82	3312.4	1101.96	843.689	1104.16	1696.21	1095.18	2943.23	-0.6307	0.178518	-3.53289
294	ENSMUSG00000024169.16	chr17;chr17;chr17;chr17;chr17;chr17;chr17;chr17;chr17;chr17;chr17;chr17;chr17;chr17;chr17;chr17;chr17;chr17;chr17;chr17;chr17;chr17;chr17;chr17;chr17;chr17;chr17;chr17;chr17;chr17;chr17;chr17;chr17;chr17;chr17;chr17;chr17;chr17;chr17;chr17;chr17;chr17;chr17;chr17;chr17;chr17;chr17;chr17;chr17;chr17;chr17;chr17;chr17;chr17;chr17;chr17;chr17;chr17;chr17;chr17;chr17;chr17;chr17;chr17;chr17;chr17;chr…	25016085;25016091;25016391;25016399;25018761;25018761;25018761;25018761;25020518;25020518;25020518;25025550;25025550;25025550;25025804;25025804;25025804;25025876;25028804;25028804;25028804;25031835;25032085;25032085;25032085;25032085;25033083;25033083;25033083;25033083;25033083;25033886;25033886;25033886;25033886;25033886;25035703;25035703;25035703;25035703;25036271;25036271;25036271;25036271;250…	25016904;25016136;25016904;25016599;25018902;25018938;25018938;25018938;25020739;25020739;25020739;25025671;25025671;25025671;25025946;25025946;25025946;25025946;25028979;25028979;25028979;25032176;25032176;25032176;25032176;25032176;25033189;25033189;25033189;25033189;25033189;25034282;25034031;25034031;25034031;25034031;25035906;25035906;25035906;25035906;25036343;25036343;25036343;25036343;250…	+;+;+;+;+;+;+;+;+;+;+;+;+;+;+;+;+;+;+;+;+;+;+;+;+;+;+;+;+;+;+;+;+;+;+;+;+;+;+;+;+;+;+;+;+;+;+;+;+;+;+;+;+;+;+;+;+;+;+;+;+;+;+;+;+;+;+;+;+;+;+;+;+;+;+;+;+;+;+;+;+;+;+;+;+;+;+;+;+;+;+;+;+;+;+;+;+;+;+;+;+;+;+;+;+;+;+;+;+;+;+;+;+;+;+;+;+;+;+;+;+;+	8333	Ift140	647	632	715	917	935	854	657	816	1003	867	529	565	685	754	724	712	633	644	709.765	633.65	786.049	859.131	820.625	827.007	696.383	799.99	767.513	690.292	649.307	688.267	675.336	658.35	605.753	742.986	744.847	733.072	835.588	675.955	727.129	-0.3046	0.0864536	-3.52286
295	ENSMUSG00000104814.1	chr5	129556147	129558374	+	2228	Gm42979	183	240	193	365	433	397	183	173	205	339	217	186	118	124	210	304	288	292	200.753	240.626	212.178	341.966	380.033	384.452	193.97	169.606	156.869	269.907	266.351	226.58	116.335	108.27	175.702	317.23	338.888	332.387	368.817	254.279	246.228	-0.5337	0.151595	-3.52042
296	ENSMUSG00000028073.15	chr3;chr3;chr3;chr3;chr3;chr3;chr3;chr3;chr3;chr3;chr3;chr3;chr3;chr3;chr3;chr3;chr3;chr3;chr3;chr3;chr3;chr3;chr3;chr3;chr3;chr3;chr3;chr3;chr3;chr3;chr3;chr3;chr3;chr3;chr3;chr3;chr3;chr3;chr3;chr3;chr3;chr3;chr3;chr3;chr3;chr3;chr3;chr3;chr3;chr3;chr3;chr3;chr3;chr3;chr3;chr3;chr3;chr3;chr3;chr3;chr3;chr3;chr3;chr3;chr3;chr3;chr3;chr3;chr3;chr3;chr3;chr3;chr3;chr3;chr3;chr3;chr3;chr3;chr3;chr3…	87747890;87749097;87749097;87749097;87749098;87749098;87749098;87749106;87749900;87751110;87751110;87751110;87751110;87751110;87751110;87751110;87751110;87751110;87751336;87751440;87751440;87751440;87751440;87751440;87751440;87751440;87751440;87751440;87751440;87751650;87751650;87751650;87751650;87751650;87751650;87751650;87751650;87751650;87751650;87751854;87751854;87751854;87751854;87751854;877…	87750297;87750297;87750297;87750297;87750297;87750297;87750297;87750297;87750297;87751355;87751355;87751355;87751355;87751355;87751355;87751355;87751355;87751355;87751355;87751514;87751514;87751514;87751514;87751514;87751514;87751514;87751514;87751514;87751514;87751773;87751773;87751773;87751773;87751773;87751773;87751773;87751773;87751773;87751773;87751942;87751942;87751942;87751942;87752600;877…	-;-;-;-;-;-;-;-;-;-;-;-;-;-;-;-;-;-;-;-;-;-;-;-;-;-;-;-;-;-;-;-;-;-;-;-;-;-;-;-;-;-;-;-;-;-;-;-;-;-;-;-;-;-;-;-;-;-;-;-;-;-;-;-;-;-;-;-;-;-;-;-;-;-;-;-;-;-;-;-;-;-;-;-;-;-;-;-;-;-;-;-;-;-;-;-;-;-;-;-;-;-;-;-;-;-;-;-;-;-;-;-;-;-;-;-;-;-;-;-;-;-;-;-;-;-;-;-;-;-;-;-;-;-;-;-;-;-;-;-;-;-;-;-;-;-;-;-;-;-;-;-;-;-;-;-;-;-;-;-;-;-;-;-;-;-;-;-;-;-;-;-;-;-;-;-;-;-;-;-;-;-;-;-;-;-;-;-;-;-;-;-;-;-;-;-;-;-;-;-…	6781	Pear1	29	46	49	64	92	96	40	56	55	51	31	39	27	41	44	45	42	41	31.8133	46.1201	53.8691	59.9612	80.746	92.9657	42.3978	54.9013	42.0869	40.6054	38.0501	47.5087	26.6191	35.7989	36.8137	46.9584	49.4211	46.6708	77.891	42.0548	48.5171	-0.8918	0.253401	-3.5192
297	ENSMUSG00000024330.17	chr17;chr17;chr17;chr17;chr17;chr17;chr17;chr17;chr17;chr17;chr17;chr17;chr17;chr17;chr17;chr17;chr17;chr17;chr17;chr17;chr17;chr17;chr17;chr17;chr17;chr17;chr17;chr17;chr17;chr17;chr17;chr17;chr17;chr17;chr17;chr17;chr17;chr17;chr17;chr17;chr17;chr17;chr17;chr17;chr17;chr17;chr17;chr17;chr17;chr17;chr17;chr17;chr17;chr17;chr17;chr17;chr17;chr17;chr17;chr17;chr17;chr17;chr17;chr17;chr17;chr17;chr…	34039437;34039472;34039472;34039472;34039472;34039472;34039655;34042160;34042160;34042160;34042160;34042160;34042160;34042160;34042401;34042401;34042401;34042401;34042401;34042401;34042401;34043234;34043234;34043234;34043234;34043234;34043234;34043234;34044819;34044819;34044819;34044819;34044819;34044819;34044819;34045771;34045771;34045771;34046440;34046440;34046440;34047098;34047098;34047098;340…	34039736;34039736;34039736;34039736;34039736;34039736;34039736;34042309;34042309;34042309;34042309;34042309;34042309;34042309;34042611;34042611;34042611;34042611;34042611;34042611;34042611;34043396;34043396;34043396;34043396;34043396;34043396;34043396;34045010;34045010;34045010;34045010;34045010;34045010;34045010;34045848;34045848;34045848;34046502;34046502;34046502;34047277;34047277;34047277;340…	+;+;+;+;+;+;+;+;+;+;+;+;+;+;+;+;+;+;+;+;+;+;+;+;+;+;+;+;+;+;+;+;+;+;+;+;+;+;+;+;+;+;+;+;+;+;+;+;+;+;+;+;+;+;+;+;+;+;+;+;+;+;+;+;+;+;+;+;+;+;+;+;+;+;+;+;+;+;+;+;+;+;+;+;+;+;+;+;+;+;+;+;+;+;+;+;+;+;+;+;+;+;+;+;+;+;+;+;+;+;+;+;+;+;+;+;+;+;+;+;+;+;+;+;+;+;+;+;+;+;+;+;+;+;+;+;+;+;+;+;+;+;+;+;+;+;+;+;+;+;+;+;+;+;+;+;+;+;+;+;+;+;+;+;+;+;+;+;+;+;+;+;+;+;+;+;+;+;+;+;+;+;+;+;+;+;+;+;+;+;+;+;+;+;+;+;+;+;+;+…	6874	Col11a2	389	432	399	409	511	421	591	606	654	374	280	243	264	263	332	266	228	260	426.737	433.128	438.648	383.19	448.491	407.693	626.427	594.11	500.452	297.773	343.679	296.016	260.276	229.637	277.776	277.576	268.286	295.961	413.125	312.489	378.103	-0.4067	0.115653	-3.51689
298	ENSMUSG00000041354.16	chr17;chr17;chr17;chr17;chr17;chr17;chr17;chr17;chr17;chr17;chr17;chr17;chr17;chr17;chr17;chr17;chr17;chr17;chr17;chr17;chr17;chr17;chr17;chr17;chr17;chr17;chr17;chr17;chr17;chr17;chr17;chr17;chr17;chr17;chr17;chr17;chr17;chr17;chr17;chr17;chr17;chr17;chr17;chr17;chr17;chr17;chr17;chr17;chr17;chr17;chr17;chr17;chr17;chr17;chr17;chr17;chr17;chr17;chr17;chr17;chr17;chr17;chr17;chr17;chr17;chr17	33929543;33929582;33929904;33929974;33930245;33930245;33930245;33930282;33930883;33930892;33930908;33930935;33931211;33931726;33931726;33931726;33931726;33931726;33931726;33931726;33931726;33931726;33932040;33932040;33932040;33932040;33932040;33932040;33932040;33932052;33932131;33932321;33932321;33932321;33932321;33932454;33932454;33932454;33932454;33932454;33932454;33932561;33933009;33933009;339…	33930044;33930044;33930044;33930044;33930441;33930495;33930441;33930441;33930943;33931070;33931070;33931070;33931634;33931809;33931809;33932029;33931946;33931809;33931809;33931809;33931809;33931809;33932371;33932218;33932218;33932206;33932371;33932218;33932218;33932371;33932218;33932371;33932371;33932371;33932371;33933140;33932503;33932470;33932513;33932772;33932751;33932751;33933217;33933260;339…	+;+;+;+;+;+;+;+;+;+;+;+;+;+;+;+;+;+;+;+;+;+;+;+;+;+;+;+;+;+;+;+;+;+;+;+;+;+;+;+;+;+;+;+;+;+;+;+;+;+;+;+;+;+;+;+;+;+;+;+;+;+;+;+;+;+	4625	Rgl2	639	799	799	1022	1144	1100	597	973	1163	872	658	472	702	689	932	748	755	787	700.989	801.086	878.396	957.505	1004.06	1065.23	632.787	953.91	889.948	694.273	807.645	574.977	692.096	601.596	779.781	780.553	888.403	895.851	1008.93	692.298	811.06	-0.5433	0.154564	-3.51515
299	ENSMUSG00000026234.12	chr1;chr1;chr1;chr1;chr1;chr1;chr1;chr1;chr1;chr1;chr1;chr1;chr1;chr1;chr1;chr1;chr1;chr1;chr1;chr1;chr1;chr1;chr1;chr1;chr1;chr1;chr1;chr1;chr1;chr1;chr1;chr1;chr1;chr1;chr1;chr1	86344719;86350495;86350496;86350564;86350812;86350812;86350812;86350812;86351101;86351367;86351367;86351367;86352198;86352198;86352198;86352510;86353126;86353732;86353732;86355020;86355020;86356052;86356052;86356371;86356371;86356556;86356556;86356957;86356957;86357312;86358107;86358107;86358107;86358567;86359206;86359206	86350696;86350696;86350696;86350696;86351211;86351035;86351035;86351035;86351493;86352063;86351493;86351493;86352306;86353280;86352319;86352633;86353280;86353855;86353855;86355144;86355144;86356193;86356193;86356457;86356457;86356741;86356741;86357452;86357452;86357452;86358223;86358223;86358223;86358969;86359364;86359400	-;-;-;-;-;-;-;-;-;-;-;-;-;-;-;-;-;-;-;-;-;-;-;-;-;-;-;-;-;-;-;-;-;-;-;-	10188	Ncl	4445	4472	4507	4288	4306	4120	4843	5236	7206	5821	3489	4584	5617	6563	6244	3802	3371	3624	4876.21	4483.67	4954.86	4017.4	3779.26	3989.78	5133.31	5133.27	5514.15	4634.59	4282.48	5584.1	5537.76	5730.44	5224.2	3967.46	3966.63	4125.24	3928.81	4833.72	4718.6	0.2988	0.0855228	3.49374
300	ENSMUSG00000032637.15	chr7;chr7;chr7;chr7;chr7;chr7;chr7;chr7;chr7;chr7;chr7;chr7;chr7;chr7;chr7;chr7;chr7;chr7;chr7;chr7;chr7;chr7;chr7;chr7;chr7;chr7;chr7;chr7;chr7;chr7;chr7;chr7;chr7;chr7;chr7;chr7;chr7;chr7;chr7;chr7;chr7;chr7;chr7;chr7;chr7;chr7;chr7;chr7;chr7;chr7;chr7;chr7;chr7;chr7;chr7;chr7;chr7;chr7;chr7;chr7;chr7;chr7;chr7;chr7;chr7;chr7;chr7;chr7;chr7;chr7;chr7;chr7;chr7;chr7;chr7;chr7;chr7;chr7;chr7;chr7…	126491708;126491715;126491786;126492153;126492444;126492449;126492758;126492812;126492812;126492963;126493164;126493164;126493164;126493164;126493164;126493553;126493553;126493553;126493553;126493761;126493761;126493761;126493761;126494139;126494139;126494139;126494139;126494420;126494420;126494420;126494420;126494577;126494577;126494577;126494577;126495200;126495200;126495200;126495200;126495360…	126492215;126493001;126492215;126492215;126492608;126492485;126493001;126493001;126493001;126493001;126493376;126493376;126493376;126493376;126493376;126493674;126493674;126493674;126493674;126493890;126493890;126493890;126493890;126494329;126494329;126494329;126494329;126494492;126494492;126494492;126494492;126494723;126494723;126494723;126494723;126495269;126495269;126495269;126495269;126495655…	-;-;-;-;-;-;-;-;-;-;-;-;-;-;-;-;-;-;-;-;-;-;-;-;-;-;-;-;-;-;-;-;-;-;-;-;-;-;-;-;-;-;-;-;-;-;-;-;-;-;-;-;-;-;-;-;-;-;-;-;-;-;-;-;-;-;-;-;-;-;-;-;-;-;-;-;-;-;-;-;-;-;-;-;-;-;-;-;-;-;-;-;-;-;-;-;-;-;-;-;-;-	4782	Atxn2l	2476	2772	2759	4087	4291	4159	2342	2888	3694	3810	2568	2297	2481	2118	3130	3543	3269	3200	2716.2	2779.24	3033.16	3829.08	3766.1	4027.54	2482.39	2831.34	2826.71	3033.46	3152.02	2798.14	2446	1849.32	2618.79	3697.19	3846.61	3642.6	3874.24	2994.54	3076.44	-0.3714	0.106317	-3.49367
301	ENSMUSG00000075700.9	chr3;chr3;chr3;chr3;chr3;chr3;chr3;chr3;chr3;chr3	58576636;58576698;58585231;58585231;58585952;58585952;58588446;58588446;58590167;58590695	58576873;58576873;58585341;58585341;58586078;58586078;58588812;58588533;58590320;58593133	+;+;+;+;+;+;+;+;+;+	3436	Selenot	3435	3294	3195	3176	3448	2936	3755	3597	4820	4473	2846	2946	4988	5661	5005	3097	2597	2876	3768.23	3302.6	3512.48	2975.57	3026.22	2843.2	3980.09	3526.43	3688.35	3561.33	3493.25	3588.73	4917.63	4942.87	4187.56	3231.78	3055.87	3273.78	2948.33	3547.77	3604.22	0.267	0.0764703	3.49113
302	ENSMUSG00000026924.17	chr2;chr2;chr2;chr2;chr2;chr2;chr2;chr2;chr2;chr2;chr2;chr2;chr2;chr2;chr2;chr2;chr2;chr2;chr2;chr2;chr2;chr2;chr2;chr2;chr2;chr2;chr2;chr2;chr2;chr2;chr2;chr2;chr2;chr2;chr2;chr2;chr2;chr2;chr2;chr2;chr2;chr2;chr2;chr2;chr2;chr2;chr2;chr2;chr2;chr2;chr2;chr2;chr2;chr2;chr2;chr2;chr2;chr2;chr2;chr2;chr2;chr2;chr2;chr2;chr2;chr2;chr2;chr2;chr2;chr2;chr2;chr2;chr2;chr2;chr2;chr2;chr2;chr2;chr2;chr2…	26409431;26409431;26409433;26410289;26410719;26412836;26412836;26412836;26412836;26412836;26413679;26414371;26414371;26414371;26414371;26414379;26415282;26415307;26415307;26415307;26415307;26415634;26415634;26415634;26415634;26415634;26416117;26416117;26416117;26416117;26416117;26416371;26416371;26416371;26416371;26416634;26416634;26416634;26416634;26419621;26419621;26419621;26419621;26421374;264…	26410953;26410953;26410953;26410953;26410953;26412913;26412913;26413052;26412913;26412913;26413738;26414445;26414445;26414445;26414445;26414445;26415401;26415401;26415401;26415401;26415401;26415771;26415771;26415771;26415771;26415771;26416257;26416230;26416228;26416228;26416228;26416427;26416427;26416427;26416427;26416711;26416711;26416711;26416711;26419756;26419770;26419770;26419770;26421456;264…	-;-;-;-;-;-;-;-;-;-;-;-;-;-;-;-;-;-;-;-;-;-;-;-;-;-;-;-;-;-;-;-;-;-;-;-;-;-;-;-;-;-;-;-;-;-;-;-;-;-;-;-;-;-;-;-;-;-;-;-;-;-;-;-;-;-;-;-;-;-;-;-;-;-;-;-;-;-;-;-;-;-;-;-;-;-;-;-;-;-;-;-;-;-;-;-;-;-;-;-;-;-;-;-	9189	Sec16a	1594	1606	1538	1866	1971	1673	1416	1730	2128	1875	1174	1135	1489	1746	1819	1595	1558	1447	1748.63	1610.19	1690.83	1748.24	1729.89	1620.12	1500.88	1696.06	1628.38	1492.85	1441	1382.62	1467.99	1524.51	1521.91	1664.41	1833.29	1647.14	1699.42	1438.82	1608.28	-0.2388	0.0684829	-3.48715
303	ENSMUSG00000030057.15	chr6;chr6;chr6;chr6;chr6;chr6;chr6;chr6;chr6;chr6;chr6;chr6;chr6;chr6;chr6;chr6;chr6;chr6;chr6;chr6;chr6;chr6;chr6;chr6;chr6;chr6;chr6;chr6;chr6;chr6;chr6;chr6;chr6;chr6;chr6;chr6;chr6;chr6;chr6	87842615;87842615;87843082;87843082;87843887;87843919;87843939;87844000;87845122;87845122;87845122;87845122;87845122;87845122;87845122;87845122;87845465;87845465;87845465;87845465;87845465;87845530;87845656;87845656;87845656;87845656;87845656;87845674;87845677;87845677;87849015;87850904;87850904;87850904;87850904;87850904;87850904;87850904;87850904	87844156;87844156;87844156;87844156;87844156;87844156;87844156;87844156;87845557;87845557;87845793;87845320;87845320;87845323;87845320;87845320;87845557;87845557;87845557;87845557;87845557;87845557;87846317;87845793;87845793;87845793;87845793;87845793;87845793;87845793;87849109;87851027;87851059;87851022;87851060;87851080;87851106;87851030;87851106	-;-;-;-;-;-;-;-;-;-;-;-;-;-;-;-;-;-;-;-;-;-;-;-;-;-;-;-;-;-;-;-;-;-;-;-;-;-;-	3036	Cnbp	3663	4208	3323	3516	3869	3160	3841	3889	5365	4817	3024	3136	4528	5062	5242	3397	2861	3210	4018.35	4218.98	3653.2	3294.12	3395.72	3060.12	4071.24	3812.7	4105.39	3835.22	3711.73	3820.19	4464.12	4419.85	4385.85	3544.84	3366.52	3653.98	3249.99	3789.05	3824.01	0.2214	0.063543	3.48438
304	ENSMUSG00000025188.15	chr19;chr19;chr19;chr19;chr19;chr19;chr19;chr19;chr19;chr19;chr19;chr19;chr19;chr19;chr19;chr19;chr19;chr19;chr19;chr19;chr19;chr19;chr19;chr19;chr19;chr19;chr19;chr19;chr19;chr19;chr19;chr19;chr19;chr19;chr19;chr19;chr19;chr19;chr19;chr19;chr19;chr19;chr19;chr19;chr19;chr19;chr19;chr19;chr19;chr19;chr19;chr19;chr19;chr19;chr19;chr19;chr19;chr19;chr19;chr19;chr19;chr19;chr19;chr19;chr19;chr19;chr…	42755105;42755196;42755196;42755198;42755583;42756258;42756258;42756258;42756258;42756258;42757665;42757793;42757793;42757793;42758081;42758480;42759706;42759706;42759706;42759706;42759706;42759706;42760364;42760364;42760364;42760364;42760364;42760364;42760365;42760510;42760510;42760510;42760510;42760510;42760510;42760510;42761012;42761012;42761012;42761012;42761012;42761012;42761012;42762096;427…	42755796;42755796;42755796;42755796;42755796;42756340;42756340;42757906;42756340;42756340;42757829;42757906;42757906;42757906;42759307;42759307;42759850;42759850;42759850;42759850;42759850;42759850;42760429;42760429;42760429;42760429;42760429;42760429;42760429;42760644;42760644;42760644;42760644;42760644;42760644;42760644;42761073;42761073;42761073;42761073;42761073;42761073;42761073;42762275;427…	-;-;-;-;-;-;-;-;-;-;-;-;-;-;-;-;-;-;-;-;-;-;-;-;-;-;-;-;-;-;-;-;-;-;-;-;-;-;-;-;-;-;-;-;-;-;-;-;-;-;-;-;-;-;-;-;-;-;-;-;-;-;-;-;-;-;-;-;-;-;-;-;-;-;-;-;-;-;-;-;-;-;-;-;-;-;-;-;-;-;-;-;-;-;-;-;-;-;-;-;-;-;-;-;-;-;-;-;-;-;-;-;-;-;-;-;-;-;-;-;-;-;-;-	5855	Hps1	301	404	461	485	521	530	303	393	465	411	295	228	220	217	324	327	334	312	330.2	405.055	506.809	454.393	457.268	513.248	321.163	385.289	355.826	327.232	362.09	277.743	216.896	189.472	271.083	341.231	393.015	355.153	474.97	322.355	359.065	-0.5585	0.160306	-3.48393
305	ENSMUSG00000071533.11	chr16;chr16;chr16;chr16;chr16;chr16;chr16;chr16;chr16;chr16;chr16;chr16;chr16;chr16;chr16;chr16;chr16;chr16;chr16;chr16;chr16;chr16;chr16;chr16;chr16;chr16;chr16;chr16;chr16;chr16;chr16;chr16;chr16;chr16;chr16;chr16	56007245;56015506;56015506;56016800;56016999;56017032;56017191;56017191;56018120;56018472;56018472;56018472;56018472;56018472;56018472;56018472;56022055;56022055;56022055;56022055;56022055;56022055;56022055;56024224;56024224;56024224;56024224;56024224;56024224;56024534;56029603;56029603;56029603;56029603;56029603;56029603	56007482;56017317;56017317;56017317;56017317;56017317;56017317;56017317;56018527;56018527;56018527;56018527;56018527;56018527;56018527;56018527;56022129;56022129;56022129;56022129;56022129;56022129;56022129;56024438;56024438;56024637;56024438;56024386;56024628;56024668;56029696;56029706;56029676;56029686;56029739;56029696	-;-;-;-;-;-;-;-;-;-;-;-;-;-;-;-;-;-;-;-;-;-;-;-;-;-;-;-;-;-;-;-;-;-;-;-	3115	Pcnp	1716	2053	2077	1882	2099	1989	2133	2308	2835	2926	1796	1736	2736	3165	3184	2015	1610	1900	1882.47	2058.36	2283.39	1763.23	1842.24	1926.13	2260.86	2262.72	2169.39	2329.64	2204.45	2114.75	2697.4	2763.5	2663.97	2102.69	1894.48	2162.79	1843.87	2216.28	2187.91	0.2666	0.0766391	3.4789
306	ENSMUSG00000024065.8	chr17;chr17;chr17;chr17;chr17;chr17;chr17	73804134;73804841;73816231;73820478;73827150;73828046;73829918	73807661;73805469;73816407;73820575;73827562;73828210;73832094	+;+;+;+;+;+;+	6558	Ehd3	993	1098	963	1541	1886	1640	1338	1095	1583	2355	1791	1754	1430	1433	1646	2084	2078	1602	1089.33	1100.87	1058.69	1443.75	1655.29	1588.16	1418.2	1073.52	1211.34	1875.02	2198.32	2136.67	1409.83	1251.21	1377.17	2174.7	2445.17	1823.57	1562.4	2070	1573.93	0.4048	0.116418	3.47713
309	ENSMUSG00000058740.14	chr2;chr2;chr2;chr2;chr2;chr2;chr2;chr2;chr2;chr2;chr2;chr2;chr2;chr2;chr2;chr2;chr2;chr2;chr2;chr2;chr2;chr2;chr2;chr2;chr2;chr2;chr2;chr2;chr2;chr2;chr2;chr2;chr2;chr2;chr2;chr2;chr2;chr2;chr2;chr2;chr2;chr2;chr2;chr2;chr2;chr2;chr2;chr2;chr2;chr2;chr2;chr2;chr2;chr2;chr2;chr2;chr2;chr2;chr2;chr2;chr2;chr2;chr2;chr2;chr2;chr2;chr2;chr2;chr2;chr2;chr2;chr2;chr2;chr2;chr2;chr2;chr2;chr2;chr2;chr2…	25863734;25863795;25863854;25863968;25877783;25877857;25877863;25877870;25877873;25877881;25882196;25882196;25882196;25882196;25888069;25888069;25888069;25888069;25888069;25888069;25888069;25888069;25888069;25888069;25888759;25888759;25888759;25888759;25888759;25888759;25888759;25888759;25888759;25888759;25890849;25890849;25890849;25890849;25890849;25890849;25890849;25890849;25891191;25891191;258…	25864062;25864062;25864062;25864062;25878035;25878035;25878035;25878035;25878035;25878035;25882237;25882237;25882237;25882237;25888148;25888148;25888148;25888148;25888148;25888148;25888148;25888148;25888148;25888148;25888858;25888858;25890905;25888858;25888858;25888858;25888858;25888942;25888858;25888858;25890905;25890905;25890905;25890905;25890905;25890905;25890905;25890905;25891239;25891239;258…	+;+;+;+;+;+;+;+;+;+;+;+;+;+;+;+;+;+;+;+;+;+;+;+;+;+;+;+;+;+;+;+;+;+;+;+;+;+;+;+;+;+;+;+;+;+;+;+;+;+;+;+;+;+;+;+;+;+;+;+;+;+;+;+;+;+;+;+;+;+;+;+;+;+;+;+;+;+;+;+;+;+;+;+;+;+;+;+;+;+;+;+;+;+;+;+;+;+;+;+;+;+;+;+;+;+;+;+;+;+;+;+;+;+;+;+;+;+;+;+;+;+;+;+;+;+;+;+;+;+;+;+;+;+;+;+;+;+;+;+;+;+;+;+;+;+;+;+;+;+;+;+;+;+;+;+;+;+;+;+;+;+;+;+;+;+;+;+;+;+;+;+;+;+;+;+;+;+;+;+;+;+;+;+;+;+;+;+;+;+;+;+;+;+;+;+;+;+;+;+…	9499	Kcnt1	2666	3537	3219	4050	4830	3885	2278	2892	3358	3605	2481	2016	1920	1544	2643	3276	3098	3055	2924.63	3546.23	3538.87	3794.42	4239.16	3762.21	2414.55	2835.26	2569.6	2870.25	3045.24	2455.83	1892.91	1348.13	2211.33	3418.57	3645.4	3477.54	3931.93	2790.44	2999.45	-0.4947	0.142429	-3.47306
310	ENSMUSG00000005362.14	chr6;chr6;chr6;chr6;chr6;chr6;chr6;chr6;chr6;chr6;chr6;chr6;chr6;chr6;chr6;chr6;chr6;chr6;chr6;chr6;chr6;chr6;chr6;chr6;chr6;chr6;chr6;chr6;chr6;chr6;chr6;chr6;chr6;chr6;chr6	106780201;106780201;106781703;106781703;106782463;106782463;106782911;106782911;106783425;106783425;106783470;106784417;106784417;106784417;106788748;106790832;106790832;106790832;106794188;106794188;106794188;106794188;106794995;106794995;106794995;106794995;106795882;106795882;106795882;106795882;106797180;106798947;106799991;106799991;106799991	106781110;106781110;106781834;106781834;106782527;106782527;106783026;106783026;106783509;106783509;106783509;106784479;106784479;106784479;106790991;106790991;106790991;106790991;106794337;106794337;106794337;106794337;106795197;106795197;106795197;106795197;106795997;106795994;106795997;106795994;106800077;106799033;106800061;106800074;106800065	-;-;-;-;-;-;-;-;-;-;-;-;-;-;-;-;-;-;-;-;-;-;-;-;-;-;-;-;-;-;-;-;-;-;-	6982	Crbn	1163	1230	986	1247	1323	1116	1141	1184	1551	1732	1090	1141	1576	1509	1721	1121	1045	1030	1275.82	1233.21	1083.98	1168.31	1161.16	1080.73	1209.4	1160.77	1186.85	1378.99	1337.89	1389.93	1553.77	1317.57	1439.92	1169.79	1229.64	1172.46	1136.73	1368.94	1252.79	0.2682	0.0772366	3.47202
311	ENSMUSG00000006403.13	chr1;chr1;chr1;chr1;chr1;chr1;chr1;chr1;chr1;chr1;chr1;chr1;chr1;chr1;chr1;chr1;chr1;chr1;chr1;chr1;chr1;chr1;chr1;chr1;chr1;chr1	171250421;171250423;171252116;171252537;171252537;171253087;171253087;171253087;171253893;171253893;171253893;171256148;171256148;171256148;171256528;171256528;171256528;171256955;171256955;171256955;171257719;171257719;171257719;171258752;171258752;171258752	171251469;171251469;171252860;171252860;171252860;171253219;171253219;171253219;171254063;171254063;171254063;171256434;171256434;171256434;171256714;171256714;171256714;171257130;171257130;171257130;171257894;171257894;171257894;171260637;171260636;171260637	+;+;+;+;+;+;+;+;+;+;+;+;+;+;+;+;+;+;+;+;+;+;+;+;+;+	4810	Adamts4	1125	831	761	444	476	575	1256	1247	1846	398	234	264	991	1145	942	278	195	260	1234.14	833.169	836.62	415.981	417.773	556.826	1331.29	1222.53	1412.59	316.882	287.217	321.597	977.019	999.75	788.148	290.099	229.455	295.961	463.526	308.565	709.28	-0.5855	0.16882	-3.46843
312	ENSMUSG00000040327.16	chr17;chr17;chr17;chr17;chr17;chr17;chr17;chr17;chr17;chr17;chr17;chr17;chr17;chr17;chr17;chr17;chr17;chr17;chr17;chr17;chr17;chr17;chr17;chr17;chr17;chr17;chr17;chr17;chr17;chr17;chr17;chr17;chr17;chr17;chr17;chr17;chr17;chr17;chr17;chr17;chr17;chr17;chr17;chr17;chr17;chr17;chr17;chr17;chr17;chr17;chr17;chr17;chr17;chr17;chr17;chr17;chr17;chr17;chr17;chr17;chr17;chr17;chr17;chr17;chr17;chr17;chr…	46500572;46500605;46500605;46500610;46500616;46500906;46501007;46501007;46501007;46501007;46501753;46501753;46501753;46501753;46501800;46502130;46502130;46502130;46502130;46502385;46502385;46502385;46502385;46502385;46502613;46502613;46502613;46502613;46502688;46503089;46503089;46503089;46503089;46503089;46503472;46503472;46503472;46503472;46503472;46503756;46503756;46503756;46503756;46503756;465…	46501071;46500875;46500930;46500930;46500930;46500930;46501080;46501080;46501080;46501080;46501886;46501886;46501886;46501886;46502247;46502247;46502247;46502247;46502247;46502495;46502495;46502495;46502495;46502495;46502687;46502687;46502687;46502687;46502786;46503182;46503182;46503182;46503182;46503182;46503635;46503635;46503635;46503635;46503635;46503920;46503920;46503920;46503920;46503920;465…	-;-;-;-;-;-;-;-;-;-;-;-;-;-;-;-;-;-;-;-;-;-;-;-;-;-;-;-;-;-;-;-;-;-;-;-;-;-;-;-;-;-;-;-;-;-;-;-;-;-;-;-;-;-;-;-;-;-;-;-;-;-;-;-;-;-;-;-;-;-;-;-;-;-;-;-;-;-;-;-;-;-;-;-;-;-;-;-;-;-;-;-;-;-;-;-;-;-;-;-;-;-;-;-;-;-;-;-;-;-;-;-;-;-;-;-;-;-;-;-;-;-;-;-;-;-;-;-;-;-;-;-;-;-;-;-;-;-;-;-;-;-;-;-;-;-;-;-;-;-;-;-;-;-;-;-;-;-;-;-;-;-;-;-;-;-;-;-;-;-;-;-;-;-;-;-;-;-;-;-;-;-;-;-;-;-	12198	Cul9	1805	1826	1566	2527	2677	2340	1426	1710	2209	2501	1653	1457	1595	1664	2002	2029	1864	1841	1980.1	1830.77	1721.61	2367.53	2349.53	2266.04	1511.48	1676.45	1690.36	1991.26	2028.93	1774.88	1572.5	1452.91	1675.02	2117.3	2193.36	2095.63	2327.7	1931.69	1905.31	-0.2684	0.0774	-3.46753
313	ENSMUSG00000027091.14	chr2;chr2;chr2;chr2;chr2;chr2;chr2;chr2;chr2;chr2;chr2;chr2;chr2;chr2;chr2;chr2;chr2;chr2;chr2;chr2;chr2;chr2;chr2;chr2;chr2;chr2;chr2;chr2;chr2;chr2;chr2;chr2;chr2;chr2	83644435;83644481;83644537;83644623;83653358;83653358;83653358;83653358;83656620;83657016;83657016;83657113;83658009;83658009;83658009;83658009;83658009;83658530;83658530;83658530;83660010;83660058;83660058;83660058;83661147;83661147;83661147;83661433;83661433;83661433;83662149;83662149;83663820;83663820	83644727;83644727;83644727;83644727;83653459;83653459;83653552;83653459;83657127;83657127;83657127;83657127;83658161;83658066;83658161;83658302;83658161;83658586;83658621;83658621;83660240;83660240;83660183;83660240;83661293;83661293;83661293;83661534;83661534;83661534;83662272;83662272;83664622;83664622	+;+;+;+;+;+;+;+;+;+;+;+;+;+;+;+;+;+;+;+;+;+;+;+;+;+;+;+;+;+;+;+;+;+	2789	Zc3h15	1401	1512	1426	1929	1814	1701	1378	1434	2018	2404	1550	1684	1802	1957	2084	1737	1514	1523	1536.91	1515.95	1567.7	1807.27	1592.1	1647.24	1460.6	1405.86	1544.21	1914.03	1902.51	2051.4	1776.58	1708.74	1743.63	1812.59	1781.51	1733.65	1682.2	1955.98	1694.58	0.217	0.0625911	3.46711
314	ENSMUSG00000007603.9	chr17;chr17;chr17;chr17;chr17;chr17;chr17;chr17;chr17;chr17;chr17;chr17;chr17;chr17;chr17;chr17;chr17;chr17;chr17;chr17;chr17;chr17;chr17;chr17;chr17;chr17;chr17;chr17;chr17;chr17;chr17;chr17;chr17;chr17;chr17;chr17;chr17;chr17;chr17;chr17;chr17	56764757;56764778;56764784;56765525;56765525;56765525;56765734;56766782;56766782;56766782;56766782;56767633;56767633;56767633;56767633;56767783;56767783;56767783;56767783;56768034;56768034;56768034;56768034;56768348;56768348;56768348;56768518;56768806;56769050;56769050;56769050;56769250;56769250;56769250;56769439;56769534;56769534;56769534;56769736;56769736;56769736	56764840;56764941;56764941;56765792;56765792;56765792;56765792;56767288;56767288;56767288;56767288;56767674;56767674;56767674;56767674;56767935;56767935;56767935;56767935;56768902;56768150;56768150;56768150;56768902;56768902;56768413;56768628;56768902;56769125;56769125;56769125;56769438;56769438;56769438;56769840;56769662;56769662;56769662;56770092;56770093;56769841	+;+;+;+;+;+;+;+;+;+;+;+;+;+;+;+;+;+;+;+;+;+;+;+;+;+;+;+;+;+;+;+;+;+;+;+;+;+;+;+;+	2944	Dus3l	956	1083	1091	1328	1425	1361	834	985	1287	1218	797	822	1040	910	1369	1162	1070	1066	1048.74	1085.83	1199.41	1244.19	1250.69	1317.98	883.993	965.674	984.835	969.753	978.257	1001.34	1025.33	794.561	1145.41	1212.57	1259.06	1213.44	1270.95	983.116	1087.84	-0.3707	0.107007	-3.4644
315	ENSMUSG00000025780.7	chr2;chr2;chr2;chr2;chr2;chr2;chr2;chr2;chr2;chr2;chr2;chr2;chr2;chr2	10153571;10164684;10185519;10186955;10190200;10205771;10206773;10235003;10238562;10240520;10242501;10245524;10249089;10251252	10153755;10164728;10185682;10187056;10190450;10205940;10206889;10235171;10238871;10241079;10242554;10245640;10249466;10256529	+;+;+;+;+;+;+;+;+;+;+;+;+;+	7900	Itih5	801	763	749	524	587	645	787	868	1213	555	321	309	1236	1343	1389	393	367	487	878.705	764.991	823.428	490.932	515.194	624.613	834.176	850.97	928.208	441.883	394.003	376.415	1218.56	1172.63	1162.14	410.103	431.846	554.357	543.58	404.1	715.176	-0.4228	0.1221	-3.46263
316	ENSMUSG00000028986.12	chr5;chr5;chr5;chr5;chr5;chr5;chr5;chr5;chr5;chr5;chr5;chr5;chr5;chr5;chr5;chr5;chr5;chr5;chr5;chr5;chr5;chr5;chr5;chr5;chr5;chr5;chr5;chr5;chr5;chr5;chr5;chr5;chr5;chr5;chr5;chr5;chr5;chr5	24100605;24100606;24100623;24100648;24126822;24126822;24126822;24126822;24127669;24127669;24127669;24127669;24127980;24127980;24127980;24127980;24134964;24134964;24134964;24134964;24138306;24138306;24138306;24141151;24141151;24141151;24149125;24149125;24149125;24151719;24156890;24156890;24156890;24158539;24158539;24159447;24159447;24159447	24100874;24100874;24100874;24100874;24126924;24126924;24126924;24126924;24127762;24127762;24127762;24127762;24128104;24128104;24128104;24128104;24136003;24135139;24135139;24135139;24138480;24138480;24138480;24141293;24141293;24141293;24149365;24149365;24149365;24151840;24157091;24157091;24157091;24158636;24158636;24160792;24160784;24160785	+;+;+;+;+;+;+;+;+;+;+;+;+;+;+;+;+;+;+;+;+;+;+;+;+;+;+;+;+;+;+;+;+;+;+;+;+;+	3959	Klhl7	2234	2490	2151	1995	1997	1901	1945	2256	2719	2578	1821	1704	2565	2757	2692	1788	1708	1728	2450.72	2496.5	2364.74	1869.1	1752.71	1840.91	2061.59	2211.74	2080.63	2052.56	2235.14	2075.76	2528.81	2407.26	2252.33	1865.81	2009.79	1967	1820.91	2121.16	2140.17	0.2193	0.0633623	3.46093
317	ENSMUSG00000021495.10	chr13;chr13;chr13;chr13;chr13;chr13;chr13;chr13;chr13;chr13;chr13;chr13;chr13;chr13;chr13;chr13;chr13;chr13;chr13;chr13;chr13;chr13;chr13;chr13;chr13;chr13;chr13;chr13;chr13;chr13;chr13;chr13;chr13;chr13;chr13	55539316;55539316;55539316;55539319;55541624;55541624;55541624;55541624;55541679;55541999;55542582;55542582;55542582;55542582;55542784;55542784;55542784;55542784;55542784;55543420;55549118;55549118;55550224;55550224;55552962;55552962;55554217;55554217;55554964;55555983;55555983;55564520;55569705;55569705;55570775	55539712;55539712;55539712;55539712;55541721;55541721;55541721;55541721;55541721;55542657;55542657;55542657;55542657;55543320;55542929;55543467;55543789;55543789;55543789;55543789;55552329;55549357;55550407;55550407;55553349;55553349;55554448;55554448;55558908;55556225;55556225;55564580;55569958;55571120;55571100	-;-;-;-;-;-;-;-;-;-;-;-;-;-;-;-;-;-;-;-;-;-;-;-;-;-;-;-;-;-;-;-;-;-;-	11540	Fam193b	1518	2089	1826	2568	2790	2601	1596	1783	2176	2525	1626	1507	1429	1391	1886	2323	2185	2085	1665.26	2094.45	2007.45	2405.94	2448.71	2518.79	1691.67	1748.02	1665.11	2010.37	1995.79	1835.78	1408.84	1214.54	1577.97	2424.1	2571.07	2373.38	2457.81	1947.31	1980.96	-0.3354	0.0969567	-3.45899
318	ENSMUSG00000039067.5	chr8;chr8;chr8;chr8;chr8;chr8;chr8;chr8	107580381;107582382;107584173;107584863;107585705;107586625;107587599;107588279	107581319;107582473;107584253;107584960;107585797;107586716;107588458;107588464	-;-;-;-;-;-;-;-	2261	Psmd7	1093	1197	1023	1405	1466	1317	1210	1285	1651	1791	1174	1365	1368	1556	1615	1326	1157	1195	1199.03	1200.12	1124.65	1316.34	1286.67	1275.37	1282.53	1259.79	1263.37	1425.97	1441	1662.8	1348.7	1358.61	1351.23	1383.71	1361.43	1360.28	1292.79	1509.92	1327.87	0.2214	0.0640167	3.45829
319	ENSMUSG00000096370.8	chr19;chr19;chr19;chr19;chr19;chr19;chr19;chr19;chr19;chr19;chr19;chr19;chr19;chr19;chr19;chr19;chr19;chr19	4742913;4785152;4785153;4787361;4787369;4791159;4792398;4792635;4793672;4793816;4793926;4801551;4801972;4811172;4811172;4811172;4811172;4811172	4744867;4785567;4785567;4788042;4788042;4792820;4792820;4792820;4794009;4794009;4794009;4801805;4802002;4811508;4811603;4811212;4811508;4811612	-;-;-;-;-;-;-;-;-;-;-;-;-;-;-;-;-;-	5780	Gm21992	26	29	28	59	61	71	25	36	52	40	26	26	16	26	24	45	44	36	28.5222	29.0757	30.7823	55.2767	53.5381	68.7559	26.4986	35.2937	39.7913	31.8474	31.913	31.6725	15.7743	22.7017	20.0802	46.9584	51.7745	40.9792	59.1902	31.811	36.7353	-0.8935	0.258361	-3.45827
320	ENSMUSG00000004896.16	chr3;chr3;chr3;chr3;chr3;chr3;chr3;chr3;chr3;chr3;chr3;chr3;chr3;chr3;chr3;chr3;chr3;chr3;chr3;chr3;chr3;chr3;chr3;chr3;chr3;chr3;chr3;chr3;chr3;chr3;chr3;chr3;chr3;chr3;chr3;chr3;chr3;chr3;chr3;chr3;chr3;chr3;chr3;chr3;chr3;chr3;chr3;chr3;chr3;chr3;chr3;chr3;chr3;chr3;chr3;chr3;chr3;chr3;chr3;chr3;chr3;chr3;chr3;chr3;chr3	87922601;87922601;87922905;87923316;87923658;87923659;87923663;87923663;87923783;87924344;87924344;87924344;87924344;87924344;87924344;87924344;87924344;87924892;87924947;87924947;87925053;87925226;87925256;87926534;87926731;87926731;87926731;87926731;87926731;87926731;87926731;87926731;87926731;87926731;87927055;87927055;87927055;87927055;87927055;87927055;87927055;87927563;87927563;87927563;879…	87923912;87923912;87923912;87923912;87923912;87923912;87925431;87923912;87923912;87924528;87926314;87924528;87924528;87925431;87924528;87925431;87925431;87925275;87925431;87925431;87925431;87925431;87925431;87927117;87926874;87927092;87926874;87926874;87926874;87927117;87926874;87926874;87926874;87926874;87927117;87927117;87927117;87927117;87927117;87927117;87927117;87927755;87927708;87928048;879…	-;-;-;-;-;-;-;-;-;-;-;-;-;-;-;-;-;-;-;-;-;-;-;-;-;-;-;-;-;-;-;-;-;-;-;-;-;-;-;-;-;-;-;-;-;-;-;-;-;-;-;-;-;-;-;-;-;-;-;-;-;-;-;-;-	6342	Rrnad1	489	629	643	747	784	760	489	557	651	697	495	426	497	575	617	600	552	527	536.438	630.642	706.894	699.86	688.096	735.978	518.313	546.072	498.156	554.941	607.575	518.941	489.988	502.058	516.228	626.112	649.535	599.89	707.978	560.486	590.318	-0.3373	0.0975433	-3.45827
321	ENSMUSG00000021537.9	chr13;chr13;chr13;chr13;chr13;chr13;chr13;chr13;chr13;chr13;chr13;chr13;chr13;chr13;chr13;chr13;chr13;chr13;chr13;chr13;chr13;chr13;chr13;chr13;chr13;chr13;chr13	81783077;81783278;81783523;81783831;81784387;81784641;81784641;81784641;81784707;81786843;81786843;81786843;81786843;81786843;81786843;81790171;81791882;81791956;81791956;81791956;81791956;81791956;81791956;81791977;81792964;81796654;81796654	81783357;81783357;81783715;81783863;81784776;81784776;81784776;81784776;81784776;81786957;81786957;81786957;81786957;81786957;81786957;81790406;81792147;81792033;81792147;81792539;81792139;81792147;81792147;81792147;81793668;81796916;81797155	+;+;+;+;+;+;+;+;+;+;+;+;+;+;+;+;+;+;+;+;+;+;+;+;+;+;+	3113	Cetn3	530	631	635	762	795	796	716	766	921	1143	723	799	595	823	699	609	528	632	581.415	632.647	698.1	713.913	697.751	770.841	758.92	750.971	704.765	910.039	887.428	973.319	586.606	718.597	584.836	635.504	621.294	719.413	727.501	923.595	719.242	0.3443	0.099655	3.45458
322	ENSMUSG00000071866.12	chr11;chr11;chr11;chr11;chr11;chr11;chr11;chr11;chr11;chr11;chr11;chr11;chr11;chr11;chr11;chr11;chr11;chr11;chr11;chr11;chr11;chr11;chr11;chr11;chr11;chr11	6415443;6415868;6415870;6415876;6415876;6416312;6418101;6418101;6418101;6418101;6418101;6418226;6418226;6418226;6418226;6418226;6419113;6419113;6419113;6419113;6419113;6419478;6419478;6419478;6419478;6419478	6415979;6415979;6415984;6415979;6418131;6417141;6418131;6418314;6418131;6418131;6418131;6418314;6418314;6418437;6418314;6418314;6419285;6419285;6419285;6419285;6419285;6419804;6419812;6419663;6419815;6419817	+;+;+;+;+;+;+;+;+;+;+;+;+;+;+;+;+;+;+;+;+;+;+;+;+;+	3508	Ppia	7559	8900	6617	9726	10104	8217	8446	8803	12131	13479	8098	8564	11039	13432	13262	9174	8092	8097	8292.29	8923.23	7274.53	9112.23	8868.02	7957.28	8952.29	8630.28	9282.85	10731.8	9939.68	10432.4	10883.3	11728.1	11096	9573.25	9521.8	9216.9	8645.84	10368	9467.56	0.2622	0.0758965	3.45431
323	ENSMUSG00000027351.14	chr2;chr2;chr2;chr2;chr2;chr2;chr2;chr2;chr2;chr2;chr2;chr2	117121374;117121638;117152992;117152992;117163498;117163498;117164946;117164946;117171928;117171928;117175344;117177302	117121756;117121756;117153166;117153166;117163666;117163666;117164995;117164995;117172086;117172854;117175445;117182279	+;+;+;+;+;+;+;+;+;+;+;+	6784	Spred1	3390	3285	3393	4573	5120	4120	3251	3671	4338	6127	4649	4177	4399	4268	4347	6343	5464	5438	3718.86	3293.57	3730.16	4284.41	4493.69	3989.78	3445.88	3598.97	3319.51	4878.22	5706.29	5088.3	4336.94	3726.58	3637.03	6619.05	6429.45	6190.14	4255.96	5224.27	4471.49	0.2951	0.0854442	3.45401
324	ENSMUSG00000005442.13	chr7;chr7;chr7;chr7;chr7;chr7;chr7;chr7;chr7;chr7;chr7;chr7;chr7;chr7;chr7;chr7;chr7;chr7;chr7;chr7;chr7;chr7;chr7;chr7;chr7;chr7;chr7;chr7;chr7;chr7;chr7;chr7;chr7;chr7;chr7;chr7;chr7;chr7;chr7;chr7;chr7;chr7;chr7;chr7;chr7;chr7;chr7;chr7;chr7;chr7;chr7;chr7;chr7;chr7;chr7;chr7;chr7;chr7;chr7;chr7;chr7;chr7;chr7;chr7;chr7;chr7;chr7;chr7;chr7;chr7;chr7;chr7;chr7;chr7;chr7;chr7;chr7;chr7;chr7;chr7…	25267704;25268387;25270835;25270835;25278422;25279641;25282179;25282179;25282810;25283217;25284670;25284849;25284849;25284849;25284849;25284849;25284849;25284849;25285079;25285079;25285079;25285079;25285079;25285079;25285410;25285410;25285410;25285410;25285410;25285634;25285634;25285634;25285634;25285634;25285823;25285898;25285898;25285898;25285898;25286807;25286807;25286807;25286807;25286807;252…	25267756;25268544;25271272;25273633;25278633;25279731;25282916;25282916;25282916;25283405;25284998;25284998;25284998;25284998;25284932;25284969;25284998;25284998;25285195;25285313;25285313;25285313;25285313;25285313;25285539;25285539;25285539;25285539;25285539;25285684;25285816;25285816;25285816;25285816;25286063;25286063;25286063;25286063;25286063;25287009;25287009;25287009;25287009;25287009;252…	+;+;+;+;+;+;+;+;+;+;+;+;+;+;+;+;+;+;+;+;+;+;+;+;+;+;+;+;+;+;+;+;+;+;+;+;+;+;+;+;+;+;+;+;+;+;+;+;+;+;+;+;+;+;+;+;+;+;+;+;+;+;+;+;+;+;+;+;+;+;+;+;+;+;+;+;+;+;+;+;+;+;+;+;+;+;+;+;+;+;+;+;+;+;+;+;+;+;+;+;+;+;+;+;+;+;+;+;+;+;+;+;+;+	10294	Cic	2988	3117	2673	5006	5288	4802	2859	3298	4069	4894	3458	3393	2708	2994	3243	4213	3939	3773	3277.86	3125.14	2938.61	4690.09	4641.14	4650.22	3030.38	3233.29	3113.67	3896.53	4244.43	4133.26	2669.8	2614.19	2713.34	4396.35	4634.99	4294.85	4660.48	4091.41	3683.23	-0.189	0.0547514	-3.45176
325	ENSMUSG00000048677.9	chr7;chr7;chr7;chr7;chr7;chr7;chr7;chr7;chr7;chr7;chr7;chr7;chr7;chr7;chr7;chr7;chr7;chr7;chr7;chr7;chr7;chr7;chr7;chr7;chr7;chr7;chr7;chr7;chr7;chr7;chr7;chr7;chr7;chr7;chr7;chr7;chr7;chr7;chr7;chr7;chr7;chr7;chr7;chr7;chr7;chr7;chr7;chr7;chr7;chr7;chr7;chr7;chr7;chr7;chr7;chr7;chr7;chr7;chr7;chr7;chr7;chr7;chr7;chr7;chr7;chr7;chr7;chr7;chr7;chr7;chr7;chr7;chr7;chr7;chr7;chr7;chr7;chr7;chr7;chr7…	145186524;145196696;145215220;145253923;145254021;145254058;145254064;145255312;145255451;145255451;145255451;145255451;145255880;145255880;145255880;145255880;145255880;145256514;145256514;145256514;145256514;145256514;145256730;145256730;145256730;145256730;145256730;145256730;145257172;145257172;145257172;145257172;145257172;145257172;145257796;145257796;145257796;145257796;145257796;145257796…	145186859;145196783;145215527;145254698;145254698;145254698;145254698;145255533;145255533;145255533;145255533;145255533;145255961;145255961;145255961;145255961;145255961;145256596;145256596;145256596;145256596;145256596;145256811;145256811;145256811;145256811;145256811;145256811;145257245;145257245;145257245;145257245;145257245;145257245;145257867;145257867;145257867;145257867;145257867;145257867…	-;-;-;-;-;-;-;-;-;-;-;-;-;-;-;-;-;-;-;-;-;-;-;-;-;-;-;-;-;-;-;-;-;-;-;-;-;-;-;-;-;-;-;-;-;-;-;-;-;-;-;-;-;-;-;-;-;-;-;-;-;-;-;-;-;-;-;-;-;-;-;-;-;-;-;-;-;-;-;-;-;-;-;-;-;-;-;-;-;-;-;-;-;-;-;-;-;-;-;-;-;-;-;-;-;-;-;-;-;-;-;-;-;-;-;-;-;-;-;-;-;-;-;-;-;-;-;-;-;-;-;-;-;-;-	5256	Tpcn2	82	78	105	82	120	125	97	109	127	72	61	42	83	101	104	90	70	82	89.9548	78.2036	115.434	76.8253	105.321	121.049	102.815	106.861	97.1826	57.3253	74.8729	51.1632	81.829	88.1875	87.0142	93.9168	82.3685	93.3415	101.065	61.1205	89.0925	-0.7314	0.211921	-3.45117
326	ENSMUSG00000001288.15	chr15;chr15;chr15;chr15;chr15;chr15;chr15;chr15;chr15;chr15;chr15;chr15;chr15;chr15;chr15;chr15;chr15;chr15;chr15;chr15;chr15;chr15;chr15;chr15;chr15;chr15;chr15;chr15;chr15;chr15;chr15;chr15	102234938;102234940;102238805;102238805;102239390;102239390;102239858;102239858;102239989;102240128;102240128;102240128;102241058;102241058;102241058;102241836;102241836;102241836;102241939;102241943;102241943;102243213;102244963;102246060;102250278;102251149;102252419;102252419;102252419;102256470;102257240;102257240	102236223;102236223;102238963;102238963;102239594;102239594;102240034;102240034;102240034;102240288;102240288;102240288;102241199;102241199;102241199;102241984;102241984;102241984;102241984;102241984;102241984;102243589;102245231;102246500;102250346;102251300;102252640;102252744;102252744;102256539;102257349;102257517	-;-;-;-;-;-;-;-;-;-;-;-;-;-;-;-;-;-;-;-;-;-;-;-;-;-;-;-;-;-;-;-	4261	Rarg	221	228	181	238	248	242	181	228	274	208	132	119	144	222	172	150	111	147	242.439	228.595	198.986	222.981	217.663	234.351	191.85	223.527	209.669	165.606	162.02	144.962	141.968	193.838	143.908	156.528	130.613	167.332	224.998	157.53	187.602	-0.5098	0.147734	-3.45075
[truncated: 15,006 more rows]
[truncated: 3 more columns]
